# Supplementary material for: Whole-transcriptome analysis reveals virulence-specific pathogen−host interactions at the placenta in bovine neosporosis
Source: Front Immunol. 2023 Jul 14;14:1198609. doi: 10.3389/fimmu.2023.1198609 (PMC10380943; doi:10.3389/fimmu.2023.1198609)
Supplement: Supplementary file 2 [file Table_1.xlsx]

## Sheet: SupplementaryTable_1
sample	Sample_barcode	Number of input reads	Average input read length	Uniquely mapped reads number	Uniquely mapped reads %	Average mapped length	Number of splices: Total	Number of splices: Annotated (sjdb)	Number of splices: GT/AG	Number of splices: GC/AG	Number of splices: AT/AC	Number of splices: Non-canonical	Mismatch rate per base, %	Deletion rate per base	Deletion average length	Insertion rate per base	Insertion average length	Number of reads mapped to multiple loci	% of reads mapped to multiple loci	Number of reads mapped to too many loci	% of reads mapped to too many loci	% of reads unmapped: too many mismatches	% of reads unmapped: too short	% of reads unmapped: other	Number of chimeric reads	% of chimeric reads	Library_size
1334CAR	AR4571	47294393	197	41337333	87.40%	197.71	21657089	20781348	21455288	146282	14565	40954	0.23%	0.01%	1.78	0.01%	1.54	1808349	3.82%	578863	1.22%	0.00%	7.40%	0.14%	0	0.00%	28911941
1334COT	AR4582	46110365	197	38620589	83.76%	197.29	17246400	16551055	17092333	101037	14661	38369	0.24%	0.01%	1.73	0.01%	1.56	1840318	3.99%	955194	2.07%	0.00%	9.78%	0.40%	0	0.00%	25209829
1600CAR	AR4574	48961690	198	45330777	92.58%	198.18	27471547	26423015	27217997	191772	20302	41476	0.22%	0.01%	1.76	0.01%	1.55	1549628	3.16%	255434	0.52%	0.00%	3.63%	0.10%	0	0.00%	32308563
1600COT	AR4585	41884774	199	39958395	95.40%	198.95	20133653	19317813	19965966	118405	15808	33474	0.22%	0.01%	1.77	0.01%	1.59	1239998	2.96%	87973	0.21%	0.00%	1.18%	0.25%	0	0.00%	28191966
3581CAR	AR4595	68331195	199	65095694	95.26%	198.95	39860792	38340544	39514664	238506	26265	81357	0.28%	0.01%	1.91	0.01%	1.6	2148982	3.14%	82224	0.12%	0.00%	1.38%	0.09%	0	0.00%	47913858
3581COT	AR4608	31724351	198	30385826	95.78%	198.37	16620007	15998166	16477506	104465	12405	25631	0.23%	0.01%	1.8	0.01%	1.59	856753	2.70%	65862	0.21%	0.00%	1.03%	0.28%	0	0.00%	22295913
3710CAR	AR4592	48519113	199	46625093	96.10%	198.96	29180897	28053922	28911913	201503	21068	46413	0.24%	0.01%	1.79	0.01%	1.58	1310204	2.70%	48297	0.10%	0.00%	1.03%	0.07%	0	0.00%	34464728
3710COT	AR4605	46118823	198	44112258	95.65%	198.1	23371376	22394270	23173632	138449	18822	40473	0.22%	0.01%	1.83	0.01%	1.62	1343772	2.91%	89182	0.19%	0.00%	1.00%	0.24%	0	0.00%	31155837
3712CAR	AR4577	61167746	198	56875416	92.98%	198.39	34208288	32865502	33897280	233450	26260	51298	0.22%	0.01%	1.77	0.01%	1.56	1979389	3.24%	286832	0.47%	0.00%	3.18%	0.14%	0	0.00%	41461057
3712COT	AR4588	33291147	199	31530149	94.71%	199.2	14221469	13623658	14101485	80988	11113	27883	0.22%	0.01%	1.77	0.01%	1.61	1047599	3.15%	86939	0.26%	0.00%	1.56%	0.32%	0	0.00%	22234592
3894CAR	AR4603	47984053	199	46073956	96.02%	198.78	28872067	27748368	28612475	194218	20977	44397	0.23%	0.01%	1.82	0.01%	1.58	1301692	2.71%	48590	0.10%	0.00%	1.04%	0.12%	0	0.00%	35029316
3894COT	AR4616	49972559	198	46231554	92.51%	198.6	23151750	22186229	22946628	138735	20132	46255	0.23%	0.01%	1.78	0.01%	1.6	1510724	3.02%	289344	0.58%	0.00%	3.64%	0.24%	0	0.00%	31751316
4405CAR	AR4597	49924239	199	47684226	95.51%	199.02	29127642	28008996	28858065	197766	20963	50848	0.25%	0.01%	1.78	0.01%	1.54	1468189	2.94%	54489	0.11%	0.00%	1.35%	0.09%	0	0.00%	35935183
4405COT	AR4610	55347609	198	51184463	92.48%	198.22	25976419	24930134	25748071	151833	21498	55017	0.24%	0.01%	1.81	0.01%	1.6	1791821	3.24%	318228	0.57%	0.00%	3.46%	0.25%	0	0.00%	35652627
5082CAR	AR4598	68278617	199	65154398	95.42%	198.89	39312404	37788008	38959143	255057	29908	68296	0.25%	0.01%	1.8	0.01%	1.59	2042513	2.99%	89162	0.13%	0.00%	1.33%	0.12%	0	0.00%	48782118
5082COT	AR4611	43786897	198	37656062	86.00%	197.72	14055987	13411306	13921211	80227	10148	44401	0.27%	0.02%	1.81	0.02%	1.61	1739194	3.97%	664371	1.52%	0.00%	8.20%	0.31%	0	0.00%	24436675
5702CAR	AR4570	61094870	198	57079908	93.43%	198.66	33798414	32492626	33483488	238365	23788	52773	0.22%	0.01%	1.8	0.01%	1.55	1880033	3.08%	245402	0.40%	0.00%	2.99%	0.10%	0	0.00%	40642038
5702COT	AR4581	61773525	198	54562277	88.33%	198.29	24839600	23834952	24619194	152510	20855	47041	0.24%	0.01%	1.77	0.01%	1.59	2088445	3.38%	800463	1.30%	0.00%	6.74%	0.26%	0	0.00%	36423690
5850CAR	AR4573	58514752	197	52123737	89.08%	197.68	28633789	27515891	28369340	195839	20406	48204	0.22%	0.01%	1.81	0.01%	1.56	2284375	3.90%	593002	1.01%	0.00%	5.89%	0.11%	0	0.00%	35949531
5850COT	AR4584	32533751	198	24607158	75.64%	197.27	8643616	8269916	8560061	51063	6347	26145	0.26%	0.02%	1.81	0.02%	1.56	1436670	4.42%	1053390	3.24%	0.00%	16.27%	0.44%	0	0.00%	15347840
5925CAR	AR4579	54183758	198	49597009	91.53%	198.58	31043751	29855602	30753217	217099	23019	50416	0.22%	0.01%	1.77	0.01%	1.55	1655677	3.06%	394856	0.73%	0.00%	4.58%	0.10%	0	0.00%	35870680
5925COT	AR4590	65664661	199	62620375	95.36%	198.54	33063621	31771516	32789124	189469	25376	59652	0.25%	0.01%	1.79	0.01%	1.59	2073378	3.16%	132776	0.20%	0.00%	1.04%	0.24%	0	0.00%	45080978
6377CAR	AR4594	70067219	199	67340782	96.11%	198.81	43336703	41604517	42944453	295034	31910	65306	0.24%	0.01%	1.8	0.01%	1.59	1813843	2.59%	71388	0.10%	0.00%	1.11%	0.09%	0	0.00%	51224270
6377COT	AR4607	40924637	199	39260723	95.93%	198.83	22372375	21454928	22182983	133232	19299	36861	0.23%	0.01%	1.8	0.01%	1.61	1051682	2.57%	63172	0.15%	0.00%	1.15%	0.19%	0	0.00%	28219910
6671CAR	AR4593	82402674	199	78959285	95.82%	198.67	49159061	47184648	48708263	336416	36091	78291	0.24%	0.01%	1.79	0.01%	1.58	2210388	2.68%	100296	0.12%	0.00%	1.27%	0.11%	0	0.00%	58752563
6671COT	AR4606	40604784	198	38948319	95.92%	198.2	21051870	20201687	20872759	126898	17383	34830	0.22%	0.01%	1.81	0.01%	1.6	1106451	2.72%	74378	0.18%	0.00%	0.93%	0.24%	0	0.00%	27636716
6676CAR	AR4572	55827377	198	51015392	91.38%	198.12	29955569	28793121	29686911	199074	21471	48113	0.22%	0.01%	1.76	0.01%	1.56	1861034	3.33%	396682	0.71%	0.00%	4.46%	0.11%	0	0.00%	35505921
6676COT	AR4583	45278564	197	40505216	89.46%	197.69	20297820	19498718	20120719	121200	17584	38317	0.23%	0.01%	1.73	0.01%	1.6	1688572	3.73%	453566	1.00%	0.00%	5.56%	0.25%	0	0.00%	26724684
7649CAR	AR4600	47758101	199	45436291	95.14%	198.88	27633237	26560907	27380648	187736	20292	44561	0.24%	0.01%	1.81	0.01%	1.57	1490796	3.12%	71467	0.15%	0.00%	1.48%	0.11%	0	0.00%	33828419
7649COT	AR4613	46599844	197	40305870	86.49%	197.51	16009871	15323698	15863198	91353	11869	43451	0.25%	0.02%	1.8	0.02%	1.58	1851274	3.97%	622340	1.34%	0.00%	7.80%	0.39%	0	0.00%	27194277
7725CAR	AR4601	40603268	199	38875391	95.74%	198.7	25212456	24258909	24982219	170064	17918	42255	0.21%	0.01%	1.79	0.01%	1.56	1178853	2.90%	44526	0.11%	0.00%	1.14%	0.10%	0	0.00%	30038481
7725COT	AR4614	52912298	198	48656141	91.96%	198.33	24171502	23187340	23962367	142828	19899	46408	0.23%	0.01%	1.77	0.01%	1.6	1705941	3.22%	351306	0.66%	0.00%	3.95%	0.21%	0	0.00%	33438314
7934CAR	AR4596	61937909	199	59091640	95.40%	198.7	35210464	33890656	34900713	217371	23544	68836	0.27%	0.01%	1.92	0.01%	1.59	1927433	3.11%	87270	0.14%	0.00%	1.25%	0.09%	0	0.00%	43601375
7934COT	AR4609	40999408	198	37273458	90.91%	198.54	17967928	17286188	17805232	113705	13735	35256	0.24%	0.01%	1.79	0.01%	1.57	1323832	3.23%	357539	0.87%	0.00%	4.71%	0.27%	0	0.00%	25905095
7992CAR	AR4599	46111467	199	44085553	95.61%	199.34	27012785	25920159	26768542	178908	20833	44502	0.25%	0.01%	1.79	0.01%	1.58	1250854	2.71%	65335	0.14%	0.00%	1.42%	0.12%	0	0.00%	33028726
7992COT	AR4612	49726848	198	44716056	89.92%	198	21525074	20647887	21335415	126031	17777	45851	0.24%	0.02%	1.81	0.01%	1.58	1702785	3.42%	479387	0.96%	0.00%	5.47%	0.22%	0	0.00%	30883658
9131CAR	AR4580	64924864	198	58875055	90.68%	198.3	36987239	35556455	36647480	253862	28023	57874	0.22%	0.01%	1.82	0.01%	1.56	2052714	3.16%	601657	0.93%	0.00%	5.12%	0.11%	0	0.00%	42831203
9131COT	AR4591	73586549	199	70323473	95.57%	199.05	37207439	35755848	36897297	216316	30175	63651	0.25%	0.01%	1.81	0.01%	1.58	2096491	2.85%	129444	0.18%	0.00%	1.17%	0.24%	0	0.00%	50501037
9638CAR	AR4602	49651299	199	47664953	96.00%	198.7	27395772	26248979	27155113	172854	22227	45578	0.23%	0.01%	1.79	0.01%	1.58	1238719	2.49%	72635	0.15%	0.00%	1.19%	0.17%	0	0.00%	34397489
9638COT	AR4615	54771258	198	50820013	92.79%	198.45	25120874	24083161	24901198	150698	20856	48122	0.23%	0.01%	1.77	0.01%	1.6	1660573	3.03%	302813	0.55%	0.00%	3.41%	0.22%	0	0.00%	34304481
9661CAR	AR4575	53589059	197	48210499	89.96%	197.7	26776118	25753139	26534068	177101	19070	45879	0.22%	0.01%	1.78	0.01%	1.54	1920338	3.58%	427660	0.80%	0.00%	5.53%	0.12%	0	0.00%	34462882
9661COT	AR4586	41116186	198	39223061	95.40%	198.36	19912643	19127987	19741440	117601	16127	37475	0.20%	0.01%	1.79	0.01%	1.58	1211616	2.95%	87544	0.21%	0.00%	1.21%	0.23%	0	0.00%	27589106
9665CAR	AR4576	60636529	198	56158980	92.62%	198.09	33135003	31838408	32835529	222045	24984	52445	0.22%	0.01%	1.77	0.01%	1.57	1799701	2.97%	364380	0.60%	0.00%	3.68%	0.14%	0	0.00%	39811940
9665COT	AR4587	35958914	198	34347008	95.52%	198.43	17745664	17035809	17592106	106499	14799	32260	0.20%	0.01%	1.79	0.01%	1.6	1036760	2.88%	79806	0.22%	0.00%	1.14%	0.24%	0	0.00%	23955504
9671CAR	AR4578	58116463	198	52494027	90.33%	198.49	28659195	27537836	28400467	190944	21554	46230	0.22%	0.01%	1.82	0.01%	1.58	1854910	3.19%	551454	0.95%	0.00%	5.38%	0.16%	0	0.00%	36804478
9671COT	AR4589	35935681	199	33988759	94.58%	199.25	13004155	12448022	12889747	77956	8866	27586	0.22%	0.02%	1.84	0.02%	1.62	1158651	3.22%	112620	0.31%	0.00%	1.52%	0.36%	0	0.00%	22593831
9677CAR	AR4604	49135269	198	46958674	95.57%	198.14	26117157	25050581	25879392	177913	17186	42666	0.23%	0.01%	1.79	0.01%	1.58	1387128	2.82%	63736	0.13%	0.00%	1.35%	0.13%	0	0.00%	34538344
9677COT	AR4617	56304155	198	51983914	92.33%	198.33	26150320	25078076	25925047	157242	21743	46288	0.23%	0.01%	1.78	0.01%	1.59	1659402	2.95%	378524	0.67%	0.00%	3.84%	0.22%	0	0.00%	35234521
