# Supplementary material for: Whole-transcriptome analysis reveals virulence-specific pathogen−host interactions at the placenta in bovine neosporosis
Source: Front Immunol. 2023 Jul 14;14:1198609. doi: 10.3389/fimmu.2023.1198609 (PMC10380943; doi:10.3389/fimmu.2023.1198609)
Supplement: Supplementary file 3 [file Table_2.xlsx]

## Sheet: res.10.Nc1HvsPBS.car
gene_id	gene_name	baseMean	log2FoldChange	lfcSE	stat	pvalue	padj
ENSBTAG00000006775	SLC12A7	2941	-0.742252	0.155037	-4.78757	1.68809e-06	0.0122048
ENSBTAG00000007181	KIFC3	984.391	-0.418289	0.0877873	-4.7648	1.89045e-06	0.0122048
ENSBTAG00000008237	TOLLIP	4635.55	-0.407795	0.0900787	-4.5271	5.97982e-06	0.0289543
ENSBTAG00000037404	LRFN4	188.179	-0.810057	0.167874	-4.8254	1.39721e-06	0.0122048

## Sheet: res.10.Nc7vsPBS.car
gene_id	gene_name	baseMean	log2FoldChange	lfcSE	stat	pvalue	padj
ENSBTAG00000000109	NPTXR	161.764	2.97167	0.758072	3.92004	8.85328e-05	0.0115254
ENSBTAG00000000144		39.5086	1.53377	0.38968	3.93598	8.28588e-05	0.0110179
ENSBTAG00000000306	ITK	55.8521	2.47783	0.497782	4.97774	6.43317e-07	0.000292097
ENSBTAG00000000336		47.915	1.32019	0.357568	3.69214	0.000222373	0.0213386
ENSBTAG00000000432		120.861	2.47781	0.411579	6.02025	1.74153e-09	2.31573e-06
ENSBTAG00000000559	PLTP	1117.93	1.98304	0.414714	4.78171	1.73809e-06	0.000610495
ENSBTAG00000000603	JAM2	1306.56	0.710997	0.187304	3.79595	0.000147076	0.0165685
ENSBTAG00000000647	SELENOO	2341.48	-0.493101	0.117835	-4.18469	2.85555e-05	0.0050582
ENSBTAG00000000715		61.1631	2.87034	0.407268	7.04777	1.81803e-12	8.46112e-09
ENSBTAG00000000745	AQP1	307.916	1.99541	0.402634	4.9559	7.19961e-07	0.000319114
ENSBTAG00000001008	PRF1	57.5539	1.79113	0.529115	3.38514	0.000711431	0.0463077
ENSBTAG00000001066	PILRA	288.445	1.17886	0.294348	4.00498	6.20227e-05	0.00874708
ENSBTAG00000001143		1214.93	1.41853	0.276515	5.13004	2.89678e-07	0.000139024
ENSBTAG00000001163	MACROH2A2	248.393	1.00578	0.282989	3.55413	0.000379232	0.0303847
ENSBTAG00000001198	GIMAP7	68.4893	2.22032	0.546863	4.0601	4.90525e-05	0.0073642
ENSBTAG00000001576	TMEM140	230.26	0.680932	0.180025	3.78243	0.000155303	0.0171072
ENSBTAG00000001725	CXCL10	1270.89	1.95859	0.3889	5.03623	4.74797e-07	0.00022097
ENSBTAG00000001865	SGCG	21.1149	4.51023	1.05438	4.27762	1.88905e-05	0.00382246
ENSBTAG00000002130	SMPD4	4235.64	-0.24623	0.0634416	-3.88122	0.000103936	0.0131624
ENSBTAG00000002416		138.199	1.93277	0.496016	3.89658	9.7559e-05	0.0125252
ENSBTAG00000002772	GAL3ST3	182.93	-0.749147	0.209493	-3.576	0.000348895	0.0287223
ENSBTAG00000002774	PTPN23	5915.67	-0.300326	0.0857568	-3.50206	0.000461673	0.034937
ENSBTAG00000003016	PTPN7	72.4547	1.78242	0.400826	4.44687	8.71289e-06	0.00210648
ENSBTAG00000003075	DVL2	1138.91	-0.374712	0.088881	-4.21588	2.48804e-05	0.00463173
ENSBTAG00000003220	ACKR1	105.44	2.3713	0.633053	3.74582	0.000179807	0.018806
ENSBTAG00000003255	CD4	74.9943	2.09847	0.39273	5.34329	9.12748e-08	5.4812e-05
ENSBTAG00000003256	TOMM34	877.099	-0.390927	0.106094	-3.68471	0.00022896	0.0215214
ENSBTAG00000003312	CHST15	139.111	0.841065	0.23037	3.65093	0.000261296	0.023293
ENSBTAG00000003394	RNF215	1475.37	-0.383239	0.10222	-3.74915	0.000177433	0.0187676
ENSBTAG00000003490	ELMO1	304.166	0.664012	0.181885	3.65072	0.000261508	0.023293
ENSBTAG00000003892		78.4594	0.98616	0.293528	3.35967	0.000780343	0.0497495
ENSBTAG00000004679	WARS1	8005.62	0.516557	0.152127	3.39556	0.000684877	0.0451235
ENSBTAG00000004729	PKMYT1	1160.96	-0.475176	0.137978	-3.44386	0.000573469	0.0401342
ENSBTAG00000004875	NAA60	3321.06	-0.302023	0.0777617	-3.88396	0.000102769	0.0131038
ENSBTAG00000004894	GIMAP5	59.0169	2.09838	0.438685	4.78335	1.72401e-06	0.000610495
ENSBTAG00000004924	PENK	270.522	7.47179	1.44371	5.1754	2.27427e-07	0.000121663
ENSBTAG00000005038	ZBTB42	267.546	-0.631468	0.166425	-3.7943	0.000148058	0.0165685
ENSBTAG00000005077	CXCL12	734.754	1.39672	0.325681	4.28862	1.79786e-05	0.00371878
ENSBTAG00000005170	ADGRG5	44.1709	1.21995	0.348766	3.49789	0.000468956	0.0349955
ENSBTAG00000005272	DOHH	597.541	-0.26679	0.0761293	-3.50444	0.00045757	0.0348815
ENSBTAG00000005525	LHX6	259.342	0.764591	0.21934	3.48588	0.000490524	0.0359511
ENSBTAG00000005603	CXCL11	674.657	1.32525	0.379049	3.49625	0.000471846	0.0349955
ENSBTAG00000005628	CD52	162.878	2.34657	0.373322	6.28566	3.26458e-10	4.67488e-07
ENSBTAG00000005688	MRPS2	1750.6	-0.455424	0.123236	-3.69554	0.000219424	0.021275
ENSBTAG00000005730	GPAT4	4265.78	-0.185887	0.0468729	-3.96577	7.31585e-05	0.00994101
ENSBTAG00000005830	STRN4	4858.28	-0.321594	0.0940345	-3.41995	0.000626317	0.0427089
ENSBTAG00000005892	ZAP70	116.921	1.57051	0.271645	5.78148	7.40475e-09	6.60851e-06
ENSBTAG00000006088	FAM104A	1892.33	-0.30748	0.0877561	-3.5038	0.000458669	0.0348815
ENSBTAG00000006377	MYO1G	101.526	1.61096	0.216995	7.42396	1.13672e-13	7.8475e-10
ENSBTAG00000006422	TRIM28	11072.8	-0.355711	0.0988258	-3.59937	0.000318988	0.0269922
ENSBTAG00000006452	CD3D	58.3952	2.26053	0.397141	5.692	1.25558e-08	9.73914e-06
ENSBTAG00000006490	BOLA-DOA	75.6043	2.65628	0.477456	5.56341	2.64546e-08	1.75886e-05
ENSBTAG00000006619	MATK	140.201	0.686536	0.186112	3.68884	0.000225281	0.0215069
ENSBTAG00000006864		489.772	2.10707	0.309551	6.80685	9.97554e-12	2.32131e-08
ENSBTAG00000007388	ZC3H12D	71.3922	1.03677	0.221632	4.67791	2.89818e-06	0.000946536
ENSBTAG00000007423	TNFRSF11B	112.381	1.24258	0.368342	3.37344	0.000742361	0.0478194
ENSBTAG00000007434	CD300LG	441.268	1.94773	0.398699	4.88521	1.03319e-06	0.00044654
ENSBTAG00000007626	IL2RG	201.581	1.00249	0.219067	4.5762	4.73503e-06	0.00139916
ENSBTAG00000007698	TMEM59L	73.3852	5.88216	1.40701	4.18061	2.90732e-05	0.0050582
ENSBTAG00000007828	SLA	160.633	0.96306	0.271026	3.55339	0.000380298	0.0303847
ENSBTAG00000007974	WTAP	2539.59	-0.448906	0.129155	-3.47573	0.000509472	0.036761
ENSBTAG00000008092	RAB37	49.1015	1.1257	0.300742	3.74307	0.000181785	0.0189056
ENSBTAG00000008102	CRTAC1	14.9901	3.48853	0.84479	4.12947	3.63607e-05	0.00593764
ENSBTAG00000008237	TOLLIP	4635.55	-0.437149	0.0901636	-4.8484	1.24462e-06	0.000492977
ENSBTAG00000008259	ACOD1	85.5497	1.35962	0.401014	3.39045	0.000697771	0.0455779
ENSBTAG00000008272	EBF3	33.9896	1.23421	0.352172	3.50458	0.000457321	0.0348815
ENSBTAG00000008283	FLI1	992.83	0.595052	0.155953	3.81558	0.000135864	0.0160079
ENSBTAG00000008528	SLC25A1	4859.78	-0.434396	0.114401	-3.79713	0.000146382	0.0165685
ENSBTAG00000008550	GIMAP7	176.374	2.31406	0.447664	5.16919	2.35113e-07	0.000121663
ENSBTAG00000008787	FAM171A1	594.255	1.08768	0.312845	3.47674	0.000507559	0.036761
ENSBTAG00000008793	RNASE1	64.859	4.35313	1.06614	4.08308	4.44427e-05	0.00688527
ENSBTAG00000008953	TAP1	2321.28	0.733643	0.181287	4.04686	5.19098e-05	0.0074911
ENSBTAG00000008954	PSMB9	656.75	0.922396	0.207928	4.43612	9.15943e-06	0.0021314
ENSBTAG00000009055	RNF144B	473.437	0.644708	0.184015	3.50357	0.000459066	0.0348815
ENSBTAG00000009101	SH2B3	12864.2	-0.476807	0.129844	-3.67214	0.000240524	0.0220571
ENSBTAG00000009124	FEZ1	33.6098	2.40584	0.69373	3.46797	0.000524397	0.0375468
ENSBTAG00000009216	HVCN1	60.6155	0.707316	0.201198	3.51552	0.000438885	0.0339016
ENSBTAG00000009265	NR5A2	139.678	0.920947	0.257136	3.58156	0.000341551	0.0282592
ENSBTAG00000009435	SMG5	4263.37	-0.311992	0.0892931	-3.49402	0.000475812	0.0350707
ENSBTAG00000009850	GIMAP7	53.6171	2.09341	0.470158	4.45257	8.48477e-06	0.00207832
ENSBTAG00000010030	EPHA4	36.6354	1.37656	0.373984	3.6808	0.000232504	0.0215214
ENSBTAG00000010132	NAE1	1640.03	0.239069	0.0700296	3.41383	0.000640577	0.0431654
ENSBTAG00000010175	COL8A2	219.381	-1.08762	0.262633	-4.14122	3.45469e-05	0.0058466
ENSBTAG00000010447	LSP1	424.921	0.789307	0.17577	4.49056	7.10377e-06	0.00183672
ENSBTAG00000010452	PODXL	752.96	1.15574	0.311847	3.70611	0.000210465	0.0209394
ENSBTAG00000010497	TRAF2	1813.39	-0.372546	0.0989768	-3.76397	0.000167234	0.018206
ENSBTAG00000010521	PVRIG	33.9841	1.95773	0.421072	4.64941	3.32888e-06	0.00105035
ENSBTAG00000010551	ATP1A2	44.1665	1.92408	0.500559	3.84386	0.000121114	0.0150311
ENSBTAG00000010610	DDIT4L	130.432	2.97837	0.797726	3.73358	0.000188776	0.0194521
ENSBTAG00000010645	BOLA-DRA	4097.61	1.4081	0.269123	5.23217	1.67529e-07	9.45065e-05
ENSBTAG00000010653	MIGA2	1714.2	-0.292928	0.0853184	-3.43336	0.000596161	0.0409525
ENSBTAG00000010963	IL16	106.034	0.890161	0.242876	3.66509	0.00024725	0.0224527
ENSBTAG00000011000	HDAC10	988.931	-0.440345	0.128218	-3.43434	0.000594008	0.0409525
ENSBTAG00000011082	IGF1	341.878	0.961258	0.252669	3.80442	0.000142139	0.0164352
ENSBTAG00000011105	SLC38A2	11974.5	0.442787	0.124767	3.54892	0.000386811	0.0305122
ENSBTAG00000011226	SLC4A2	3063.03	-0.304392	0.0795765	-3.82515	0.000130692	0.0156965
ENSBTAG00000011316	ZC3H12A	398.635	-0.567654	0.129888	-4.37033	1.2406e-05	0.00278254
ENSBTAG00000011431	GBA2	2920.4	-0.309159	0.0763052	-4.05161	5.0866e-05	0.00745608
ENSBTAG00000011572	TSPYL5	47.9127	0.870994	0.250885	3.47168	0.000517203	0.0371747
ENSBTAG00000011595	IP6K1	3242.18	-0.230989	0.0646503	-3.57289	0.00035306	0.0287223
ENSBTAG00000011639	STK11	1912.53	-0.200384	0.0595148	-3.36697	0.00076	0.0487867
ENSBTAG00000011824	OGN	340.678	3.31892	0.900059	3.68745	0.000226512	0.0215141
ENSBTAG00000011851	FYN	487.729	0.936512	0.230885	4.05619	4.98805e-05	0.0074286
ENSBTAG00000011879	B4GALT2	2876.48	-0.319201	0.0831204	-3.84023	0.000122921	0.0151543
ENSBTAG00000011887	CD22	101.766	2.00389	0.473442	4.23259	2.31018e-05	0.00443365
ENSBTAG00000012265	VWF	1692.31	1.57998	0.328001	4.81701	1.45726e-06	0.000552927
ENSBTAG00000012333	ZNF524	1311.93	-0.487336	0.130815	-3.72539	0.000195017	0.0197675
ENSBTAG00000012451	BOLA-DMB	1021.31	1.27663	0.271128	4.70858	2.49443e-06	0.000829218
ENSBTAG00000012695	LCK	91.2974	2.0471	0.350079	5.84754	4.98906e-09	4.88823e-06
ENSBTAG00000013291	ARMC6	672.257	-0.278344	0.0747249	-3.72491	0.000195381	0.0197675
ENSBTAG00000013736	PROM1	111.542	1.52198	0.333097	4.56919	4.89624e-06	0.00142419
ENSBTAG00000013919		3125.21	1.16465	0.26239	4.43861	9.05397e-06	0.0021314
ENSBTAG00000013956	BCL2L13	5515.23	-0.354148	0.098729	-3.58707	0.000334413	0.0279168
ENSBTAG00000014031	TLR6	202.888	0.699719	0.200091	3.497	0.000470521	0.0349955
ENSBTAG00000014172	FGD2	247.797	1.11749	0.258901	4.31627	1.58688e-05	0.00338497
ENSBTAG00000014189	RGS6	36.1119	1.84144	0.322354	5.71248	1.11339e-08	9.01166e-06
ENSBTAG00000014199	TBX21	60.2108	2.01075	0.413393	4.86401	1.15029e-06	0.000475863
ENSBTAG00000014265	SREBF2	8170.28	-0.578202	0.136846	-4.22521	2.38719e-05	0.00453469
ENSBTAG00000014291	WNT2B	27.6805	1.97492	0.570272	3.46313	0.000533938	0.0379381
ENSBTAG00000014368	SLAMF6	41.8576	1.39484	0.408673	3.4131	0.000642287	0.0431654
ENSBTAG00000014541	PDGFA	815.046	-0.47372	0.136789	-3.46315	0.000533892	0.0379381
ENSBTAG00000014725	CD27	28.6998	2.79698	0.402897	6.94218	3.86107e-12	1.43755e-08
ENSBTAG00000014972	PTGER4	218.886	0.595442	0.171285	3.47632	0.000508343	0.036761
ENSBTAG00000015044	CARD10	1622.44	-0.459053	0.120734	-3.80218	0.000143427	0.0164817
ENSBTAG00000015060	GBP5	684.698	1.03893	0.296967	3.49847	0.000467931	0.0349955
ENSBTAG00000015074	PTGDS	745.204	1.3608	0.378639	3.59392	0.000325735	0.0273673
ENSBTAG00000015228	CD74	18637.4	1.33019	0.272524	4.88101	1.05542e-06	0.00044654
ENSBTAG00000015258	P2RX5	616.891	-1.21153	0.33513	-3.61509	0.000300238	0.0261179
ENSBTAG00000015296	PTPRB	846.726	1.17585	0.274501	4.2836	1.83893e-05	0.00376193
ENSBTAG00000015398	TJP1	5528.16	0.501778	0.135267	3.70954	0.000207637	0.0207816
ENSBTAG00000015538	LEMD2	3146.6	-0.429549	0.0938407	-4.57743	4.70732e-06	0.00139916
ENSBTAG00000015708	CXCR6	52.7071	2.67866	0.451309	5.93532	2.93274e-09	3.63973e-06
ENSBTAG00000015710	CD3E	212.649	2.03782	0.323191	6.30529	2.87657e-10	4.46252e-07
ENSBTAG00000015844	TFPI2	755.148	1.87653	0.500969	3.7458	0.000179817	0.018806
ENSBTAG00000016514	CPE	291.176	3.31607	0.778648	4.25875	2.05575e-05	0.00411504
ENSBTAG00000016577	AXIN1	3134.61	-0.338155	0.0783775	-4.31444	1.60011e-05	0.00338497
ENSBTAG00000016963	ADAMTS6	245.818	0.976464	0.267286	3.65325	0.00025894	0.0232871
ENSBTAG00000017075	STX1A	962.173	-0.494051	0.139176	-3.54982	0.000385489	0.0305122
ENSBTAG00000017165	MATN2	323.988	1.29901	0.288906	4.49632	6.91396e-06	0.00181282
ENSBTAG00000017256	CD2	74.3844	2.20335	0.429586	5.12902	2.91252e-07	0.000139024
ENSBTAG00000017263	MXI1	1066.93	0.315266	0.092796	3.39741	0.000680258	0.0450665
ENSBTAG00000017397	ZNF423	178.687	0.713013	0.209622	3.40143	0.000670346	0.0447282
ENSBTAG00000017670		828.726	1.26235	0.276685	4.5624	5.05729e-06	0.00144841
ENSBTAG00000017704	ABCG2	773.775	1.0924	0.24401	4.47687	7.5744e-06	0.00188007
ENSBTAG00000017847	PPP1R12C	3533.14	-0.336273	0.0813833	-4.13196	3.59679e-05	0.00592547
ENSBTAG00000018123	FBLN5	729.341	1.49162	0.342201	4.3589	1.30719e-05	0.00289698
ENSBTAG00000018347	IL33	61.4761	1.765	0.461223	3.8268	0.000129822	0.0156965
ENSBTAG00000018367	CD6	43.2035	2.26064	0.483982	4.67092	2.99851e-06	0.000962418
ENSBTAG00000018497	CAVIN2	301.044	0.738041	0.200572	3.67968	0.000233526	0.0215214
ENSBTAG00000018563	SFRP2	63.1565	4.44613	0.923731	4.81323	1.48508e-06	0.000552927
ENSBTAG00000018722	PLEKHM2	4350.67	-0.32361	0.0812555	-3.98263	6.8158e-05	0.00939873
ENSBTAG00000018993	ITGB7	242.078	1.33272	0.232477	5.73269	9.88519e-09	8.36467e-06
ENSBTAG00000018994	TNFSF10	376.943	1.6036	0.310231	5.16906	2.35274e-07	0.000121663
ENSBTAG00000019386	BOLA-NC1	1936.79	1.22273	0.288165	4.24315	2.20406e-05	0.00427404
ENSBTAG00000019517	ELN	1980.64	1.41257	0.315266	4.48056	7.44481e-06	0.00188007
ENSBTAG00000019529	ATP8A2	128.686	1.78546	0.483069	3.69607	0.000218959	0.021275
ENSBTAG00000019588	BLA-DQB	2588.85	2.13833	0.288581	7.40983	1.26464e-13	7.8475e-10
ENSBTAG00000019733	ADGRL4	467.137	1.04561	0.287928	3.63151	0.000281768	0.0247425
ENSBTAG00000019785	CIC	4830.94	-0.318095	0.089355	-3.5599	0.000370995	0.0298981
ENSBTAG00000019839	LTBP1	866.221	1.09888	0.212817	5.16349	2.42382e-07	0.000121951
ENSBTAG00000019869	DGCR8	3274.43	-0.208513	0.0599666	-3.47715	0.000506778	0.036761
ENSBTAG00000020148	TEK	1107.25	0.72234	0.215151	3.35736	0.000786906	0.0499921
ENSBTAG00000020232	REXO1	2801.94	-0.24463	0.0643707	-3.80033	0.000144501	0.0165033
ENSBTAG00000020342	MYOC	130.731	7.15181	1.745	4.09846	4.15907e-05	0.0066746
ENSBTAG00000020602	IDO1	1105.33	2.48622	0.643862	3.86142	0.000112729	0.0140843
ENSBTAG00000020649	CIITA	452.875	0.820141	0.233088	3.51859	0.000433848	0.0336522
ENSBTAG00000020705	PRSS12	41.8088	1.98292	0.550637	3.60115	0.000316817	0.0269309
ENSBTAG00000020717	DIPK2B	468.865	0.65597	0.17163	3.82201	0.000132368	0.0157959
ENSBTAG00000020773	CTSW	92.0943	2.26319	0.391533	5.78034	7.45481e-09	6.60851e-06
ENSBTAG00000020837	ARHGEF16	2677.68	-0.336149	0.0962196	-3.49356	0.000476627	0.0350707
ENSBTAG00000020921	PRKCB	192.025	0.940595	0.214301	4.38914	1.138e-05	0.00258355
ENSBTAG00000021141	CD8A	53.8937	2.32419	0.433198	5.36519	8.08653e-08	5.01796e-05
ENSBTAG00000021145	MAP4K1	150.922	1.04176	0.184993	5.63137	1.78787e-08	1.2327e-05
ENSBTAG00000021157	PPP6R1	5894.29	-0.205195	0.0569334	-3.60412	0.000313218	0.0267471
ENSBTAG00000021249	LAT	115.774	1.53775	0.288434	5.33138	9.74668e-08	5.67013e-05
ENSBTAG00000021396	HEG1	730.018	0.864047	0.257429	3.35644	0.000789518	0.0499921
ENSBTAG00000021467	IGFBP6	1939.92	1.09902	0.288392	3.81086	0.000138486	0.016155
ENSBTAG00000021654	GAS2	451.057	0.886505	0.251195	3.52916	0.000416888	0.0326083
ENSBTAG00000021672	RGS1	204.752	2.31316	0.682122	3.39112	0.000696067	0.0455779
ENSBTAG00000021789	ZNF574	1899.53	-0.376774	0.109706	-3.4344	0.000593864	0.0409525
ENSBTAG00000021855	ANO3	160.294	0.993188	0.217935	4.55726	5.18241e-06	0.00146175
ENSBTAG00000023806	COBL	107.035	-1.23255	0.366432	-3.36365	0.00076918	0.0492064
ENSBTAG00000024960		535.157	0.713238	0.178744	3.99027	6.59973e-05	0.0091687
ENSBTAG00000025277	ABHD17A	3218.76	-0.284248	0.0826285	-3.44007	0.000581556	0.0403964
ENSBTAG00000026080		321.675	1.37054	0.330718	4.14415	3.41082e-05	0.00582531
ENSBTAG00000026275	CCL24	47.468	3.18803	0.736193	4.33043	1.48819e-05	0.00322141
ENSBTAG00000026356	DGAT1	1650.24	-0.262922	0.0760148	-3.45883	0.00054253	0.0384021
ENSBTAG00000027204		137.675	2.44559	0.386556	6.32662	2.50585e-10	4.24081e-07
ENSBTAG00000027246	UBD	537.29	1.83284	0.331885	5.52251	3.34193e-08	2.14529e-05
ENSBTAG00000030317	PPP1R26	646.889	-0.609003	0.151096	-4.03057	5.56425e-05	0.00796801
ENSBTAG00000030578	PTOV1	4995.58	-0.368492	0.100816	-3.65509	0.000257094	0.0232333
ENSBTAG00000030669	FGGY	328.24	1.06637	0.281115	3.79334	0.000148632	0.0165685
ENSBTAG00000030940	GIMAP7	138.241	2.3482	0.414682	5.66265	1.49054e-08	1.07692e-05
ENSBTAG00000031355		48.516	1.08454	0.3054	3.55121	0.000383459	0.0305063
ENSBTAG00000032087	ATXN2L	14090.5	-0.236648	0.0634262	-3.73107	0.000190668	0.0195026
ENSBTAG00000032531	MUSTN1	89.6871	3.39878	0.892019	3.81021	0.000138848	0.016155
ENSBTAG00000032764		49.4744	-0.878133	0.256919	-3.41794	0.000630979	0.0428697
ENSBTAG00000033449		70.8581	1.06026	0.276526	3.83422	0.000125965	0.0154274
ENSBTAG00000033545	EBD	529.485	-1.86989	0.475719	-3.93065	8.47162e-05	0.011158
ENSBTAG00000034246	ACRBP	50.7317	1.85445	0.440959	4.2055	2.60507e-05	0.00480158
ENSBTAG00000034693	SYT1	95.6866	4.32915	1.15159	3.75928	0.000170401	0.0183363
ENSBTAG00000036260	LPXN	97.9309	0.860982	0.232828	3.69794	0.000217359	0.021275
ENSBTAG00000037605		1994.15	2.6592	0.386988	6.87153	6.35188e-12	1.68924e-08
ENSBTAG00000038233		635.62	1.0773	0.291706	3.69311	0.000221528	0.0213386
ENSBTAG00000038548	SLC47A2	69.2087	2.46996	0.700417	3.52642	0.00042122	0.0328093
ENSBTAG00000038625		286.261	1.80977	0.262762	6.88748	5.67909e-12	1.68924e-08
ENSBTAG00000038700	FAM124B	133.817	0.785629	0.215386	3.64754	0.000264766	0.0233596
ENSBTAG00000038938	GBP2	478.213	1.93255	0.479847	4.02743	5.63897e-05	0.00801337
ENSBTAG00000039571	PROSER2	419.035	0.622358	0.177938	3.49761	0.000469442	0.0349955
ENSBTAG00000040244	APOL3	141.131	1.13988	0.30966	3.68108	0.000232249	0.0215214
ENSBTAG00000044208	DUSP4	372.958	-0.822311	0.218974	-3.75529	0.000173138	0.0185238
ENSBTAG00000045708	MYPOP	283.408	-0.5463	0.133575	-4.08984	4.31665e-05	0.00681006
ENSBTAG00000046257	GIMAP4	121.381	2.18336	0.28395	7.68926	1.47986e-14	2.7549e-10
ENSBTAG00000046924	SEMA3G	957.005	0.80418	0.184647	4.35523	1.32929e-05	0.00291131
ENSBTAG00000046996	EPN1	10651.2	-0.315865	0.0881479	-3.58335	0.000339216	0.0281912
ENSBTAG00000047268	WT1	289.058	0.884661	0.256601	3.44761	0.00056556	0.0398806
ENSBTAG00000047586	NPY1R	72.2218	5.67522	1.4216	3.99214	6.54785e-05	0.00916502
ENSBTAG00000047707	BOLA-DOB	29.5555	1.59697	0.355152	4.49658	6.90556e-06	0.00181282
ENSBTAG00000048565	BASP1	4546.74	-0.775574	0.196805	-3.94083	8.12011e-05	0.0108751
ENSBTAG00000048591	THBD	167.597	0.799653	0.232982	3.43225	0.000598587	0.040968
ENSBTAG00000048972		34.2813	2.69862	0.686753	3.92953	8.51117e-05	0.011158
ENSBTAG00000049297		325.563	0.820422	0.238364	3.44189	0.000577657	0.0402759
ENSBTAG00000050052		120.179	2.20014	0.37582	5.85423	4.79222e-09	4.88823e-06
ENSBTAG00000050066	C15H11orf87	24.3397	1.98668	0.556073	3.5727	0.00035332	0.0287223
ENSBTAG00000050078	SFXN5	300.466	0.592449	0.145156	4.08146	4.47528e-05	0.00688527
ENSBTAG00000050334	CD83	115.331	0.826259	0.239879	3.44449	0.000572148	0.0401342
ENSBTAG00000050417		61.0426	1.34012	0.367272	3.64884	0.000263423	0.0233518
ENSBTAG00000050474	RUNX3	63.6825	1.5036	0.359552	4.18187	2.89124e-05	0.0050582
ENSBTAG00000050808	CPLX1	31.2372	1.51304	0.412345	3.66936	0.00024316	0.0221895
ENSBTAG00000050824	HS6ST1	24467.1	-0.65975	0.157419	-4.19104	2.77683e-05	0.00501878
ENSBTAG00000050846		280.795	1.67176	0.420875	3.97211	7.12403e-05	0.00975153
ENSBTAG00000050852	CXCL9	3572.62	1.89063	0.451487	4.18756	2.81968e-05	0.00504722
ENSBTAG00000050875		36.7731	-1.86	0.547161	-3.39936	0.000675432	0.0449066
ENSBTAG00000051845		137.892	2.11802	0.554657	3.81861	0.000134204	0.015913
ENSBTAG00000052374	FBXL14	851.319	-0.435337	0.121978	-3.56898	0.000358368	0.029006
ENSBTAG00000052577		73.2688	3.16589	0.559237	5.6611	1.50407e-08	1.07692e-05
ENSBTAG00000052878		102.575	1.89915	0.420259	4.519	6.21338e-06	0.001701
ENSBTAG00000053351		29.6635	2.15416	0.464056	4.64204	3.44991e-06	0.00107039
ENSBTAG00000053497	GNLY	58.2375	1.87256	0.387695	4.82999	1.36541e-06	0.000529553
ENSBTAG00000053557	DEFB4A	181.938	-1.86464	0.447001	-4.17145	3.02666e-05	0.00521707
ENSBTAG00000053719		151.492	-0.759797	0.203529	-3.73311	0.000189129	0.0194521
ENSBTAG00000054085	SELENOP	12481	0.791316	0.194203	4.07468	4.60783e-05	0.00703109
ENSBTAG00000054302	TCF23	24.6548	2.09856	0.614426	3.41548	0.000636705	0.0431015
ENSBTAG00000054649		123.189	2.49136	0.380351	6.55017	5.74725e-11	1.18879e-07
ENSBTAG00000055197		64.6395	1.19047	0.323193	3.68346	0.000230093	0.0215214

## Sheet: res.20.Nc1HvsPBS.car
gene_id	gene_name	baseMean	log2FoldChange	lfcSE	stat	pvalue	padj
ENSBTAG00000000010	UBL7	1046.17	0.411124	0.134108	3.06563	0.00217213	0.0445202
ENSBTAG00000000012	TTC33	142.729	-0.606657	0.180628	-3.35861	0.000783367	0.0282346
ENSBTAG00000000014	TXN2	1980.11	0.277926	0.0819406	3.39179	0.000694371	0.0262039
ENSBTAG00000000033	PHOSPHO1	1842.94	0.681202	0.198021	3.44006	0.000581595	0.0243599
ENSBTAG00000000128	FGF18	173.757	0.68588	0.2272	3.01883	0.0025375	0.0482377
ENSBTAG00000000175	N4BP2	1317.56	-0.706326	0.207573	-3.40278	0.000667042	0.0260095
ENSBTAG00000000176	SP3	1447.48	-0.521757	0.16042	-3.25243	0.00114421	0.0334791
ENSBTAG00000000184	EIF2AK3	1269.88	-0.377872	0.0980734	-3.85295	0.000116705	0.0125294
ENSBTAG00000000231	BMPR1A	773.048	-0.664703	0.185916	-3.57528	0.000349854	0.0187812
ENSBTAG00000000266	NAB1	2231.24	-0.491306	0.122411	-4.01358	5.98055e-05	0.00971212
ENSBTAG00000000284	NAALAD2	192.022	-1.91391	0.599093	-3.19468	0.00139987	0.0358094
ENSBTAG00000000340	ADNP	4554.82	-0.177134	0.0463075	-3.82518	0.000130678	0.0131942
ENSBTAG00000000347	RHOG	3963.53	0.488455	0.145296	3.36178	0.00077441	0.0280443
ENSBTAG00000000363	BDP1	1122.06	-0.751047	0.228392	-3.28842	0.00100753	0.0316718
ENSBTAG00000000415	ERBIN	3125.44	-0.398918	0.124669	-3.19981	0.00137517	0.0356477
ENSBTAG00000000417	MRPL12	1047.04	0.411626	0.135613	3.0353	0.00240299	0.0465514
ENSBTAG00000000432		120.861	1.32659	0.417763	3.17546	0.00149598	0.0369346
ENSBTAG00000000435	TARBP2	1245.26	0.383908	0.102817	3.7339	0.000188537	0.0149616
ENSBTAG00000000494	PDE4D	894.461	-0.866818	0.199221	-4.35103	1.35499e-05	0.00389776
ENSBTAG00000000565	RFX7	1531.95	-0.572532	0.169862	-3.37057	0.000750129	0.0274915
ENSBTAG00000000764	GIPC1	2601.98	0.274471	0.0912362	3.00836	0.00262662	0.0490752
ENSBTAG00000000811	DDX49	828.728	0.287193	0.0928394	3.09344	0.00197853	0.0430163
ENSBTAG00000000916	DYNLT2	74.8915	0.743068	0.239577	3.10159	0.00192487	0.0423472
ENSBTAG00000000936	SLC39A2	6767.08	0.817199	0.218172	3.74566	0.000179919	0.014718
ENSBTAG00000000937	ITPRID2	1253.37	-0.520162	0.170865	-3.04429	0.00233232	0.0461201
ENSBTAG00000001017	SLK	1241.26	-0.726933	0.207958	-3.49557	0.000473057	0.0215715
ENSBTAG00000001071	WRAP53	1276.11	0.243046	0.0775844	3.13266	0.0017323	0.0401988
ENSBTAG00000001108	GMCL1	1006.02	-0.344	0.100406	-3.42609	0.000612327	0.0248926
ENSBTAG00000001142	GNE	1709.5	-0.498061	0.0995437	-5.00344	5.63151e-07	0.000715484
ENSBTAG00000001146	HIVEP2	566.691	-0.773865	0.193452	-4.0003	6.32632e-05	0.00984195
ENSBTAG00000001182	SEPTIN7	7588.58	-0.348851	0.113339	-3.07795	0.0020843	0.0439936
ENSBTAG00000001269	TMEM165	1383.9	-0.375558	0.0725369	-5.17748	2.24904e-07	0.000487584
ENSBTAG00000001283	RIC1	483.437	-0.72649	0.228041	-3.18579	0.00144359	0.0362586
ENSBTAG00000001323	CENPC	891.253	-0.402646	0.108478	-3.71177	0.000205816	0.0150302
ENSBTAG00000001335	GHR	854.627	-0.959142	0.270436	-3.54665	0.000390158	0.0202325
ENSBTAG00000001343	DEPDC1	865.052	-0.851744	0.229227	-3.71573	0.00020262	0.0150302
ENSBTAG00000001353	PMPCA	2994.06	0.266105	0.0640548	4.15433	3.26239e-05	0.00679584
ENSBTAG00000001398	ATP2A2	3511.68	-0.52547	0.14092	-3.72886	0.000192349	0.014962
ENSBTAG00000001407	AP3S2	1146.76	0.242691	0.0760273	3.19216	0.00141213	0.0358822
ENSBTAG00000001460	LIN7C	2864.2	-0.432529	0.106655	-4.05538	5.00519e-05	0.00857406
ENSBTAG00000001478	DESI2	228.1	-0.838684	0.21777	-3.85124	0.00011752	0.0125294
ENSBTAG00000001509	ELK3	804.532	-0.474308	0.150559	-3.15031	0.00163097	0.0388527
ENSBTAG00000001568	PPIC	2484.33	-0.45313	0.13497	-3.35726	0.000787191	0.0283055
ENSBTAG00000001573	JMJD1C	2510.64	-0.396955	0.122456	-3.24162	0.00118852	0.0337869
ENSBTAG00000001647	PLEKHJ1	1380.81	0.339259	0.0750979	4.51756	6.25551e-06	0.00244542
ENSBTAG00000001666	NIP7	255.141	-0.874458	0.239621	-3.64935	0.000262909	0.0168417
ENSBTAG00000001698	CHTF8	2631.5	0.212815	0.0618486	3.4409	0.000579773	0.0243505
ENSBTAG00000001737	TUT7	1528.83	-0.301903	0.0987184	-3.05822	0.00222653	0.0450155
ENSBTAG00000001745	LUM	34396.5	-0.677788	0.215799	-3.14084	0.00168466	0.0395143
ENSBTAG00000001805	TWSG1	1640.71	-0.603863	0.135842	-4.44534	8.77545e-06	0.00301725
ENSBTAG00000001810	SCAF11	2449.96	-0.558146	0.143271	-3.89573	9.7904e-05	0.01155
ENSBTAG00000001828	SCRN2	687.696	0.388401	0.122986	3.1581	0.00158802	0.0381876
ENSBTAG00000001927	ATP6V1C2	1363.33	0.880511	0.28452	3.09473	0.00196993	0.042905
ENSBTAG00000001931	TRABD	2178.36	0.26408	0.0789097	3.34661	0.000818075	0.0288712
ENSBTAG00000001977	YIPF6	1678.4	-0.481702	0.124892	-3.85694	0.000114815	0.0125033
ENSBTAG00000002002	ATAD2	1947.81	-0.484433	0.157769	-3.07053	0.00213679	0.0444432
ENSBTAG00000002037	ATXN7L1	185.487	-0.718114	0.184987	-3.88196	0.000103617	0.0120592
ENSBTAG00000002042	RIC8A	1704.05	0.219504	0.0581797	3.77287	0.000161381	0.014456
ENSBTAG00000002045	PSMD13	3116.01	0.14662	0.0438213	3.34585	0.000820308	0.0288832
ENSBTAG00000002086	PRPF4B	3853.1	-0.369184	0.116109	-3.17964	0.00147458	0.0366147
ENSBTAG00000002098	CDC34	2729.59	0.332602	0.105735	3.14562	0.00165733	0.0391141
ENSBTAG00000002112	INSIG2	497.42	-0.346954	0.0952834	-3.64128	0.000271282	0.0170907
ENSBTAG00000002130	SMPD4	4235.64	0.259649	0.0631933	4.1088	3.97712e-05	0.00772063
ENSBTAG00000002143	DTWD2	133.026	-0.872218	0.213509	-4.08517	4.4045e-05	0.00809049
ENSBTAG00000002177	PIKFYVE	486.004	-0.865972	0.25946	-3.33759	0.000845072	0.0292818
ENSBTAG00000002187	SERINC3	3073.39	-0.398853	0.128799	-3.09671	0.0019568	0.0426895
ENSBTAG00000002220	SPTLC1	2881.41	-0.47451	0.10965	-4.32748	1.50822e-05	0.00425822
ENSBTAG00000002287	CHD9	2415.21	-0.559225	0.174221	-3.20987	0.00132797	0.0350888
ENSBTAG00000002341	ETS1	1259.8	-0.616702	0.175169	-3.52061	0.000430561	0.0207077
ENSBTAG00000002398	ZNF567	402.049	-0.349612	0.11404	-3.0657	0.0021716	0.0445202
ENSBTAG00000002586	TCF12	1597.19	-0.657749	0.201201	-3.26912	0.00107883	0.03283
ENSBTAG00000002596	VSTM1	373.618	-1.00886	0.257823	-3.91299	9.11589e-05	0.0112993
ENSBTAG00000002668	ZNF711	331.86	-0.602538	0.200235	-3.00915	0.0026198	0.049011
ENSBTAG00000002687	TSHZ3	745.619	-0.753086	0.213393	-3.52909	0.000416985	0.0206533
ENSBTAG00000002726	CDC27	3251.01	-0.420502	0.0952913	-4.4128	1.02041e-05	0.00323521
ENSBTAG00000002734	EIF3G	5711.86	0.34213	0.088934	3.84701	0.00011957	0.0126158
ENSBTAG00000002735	METTL26	1338.45	0.495288	0.143497	3.45156	0.000557349	0.0238689
ENSBTAG00000002783	PCYOX1	473.273	-0.639459	0.186939	-3.42068	0.000624652	0.0251278
ENSBTAG00000002792	FUT11	151.814	-0.831866	0.253542	-3.28098	0.00103445	0.0320605
ENSBTAG00000002830	U2AF2	9967.65	0.251899	0.0696321	3.61757	0.000297378	0.0176043
ENSBTAG00000002935	TMEM248	3896.86	-0.287446	0.0873741	-3.28983	0.00100249	0.0316401
ENSBTAG00000002940	WNT16	3240.86	-0.805277	0.216369	-3.72178	0.000197826	0.0150302
ENSBTAG00000003002	WDR75	1487.16	-0.308492	0.0964221	-3.19939	0.00137718	0.0356477
ENSBTAG00000003062	FAM160B1	356.415	-0.824068	0.215339	-3.82684	0.000129797	0.0131926
ENSBTAG00000003072	ACADVL	7197.89	0.242933	0.0801954	3.02927	0.00245147	0.0473703
ENSBTAG00000003097	DENND4C	2054.41	-0.707625	0.195046	-3.62799	0.000285639	0.0173788
ENSBTAG00000003114	AVL9	412.441	-0.682271	0.221684	-3.07767	0.00208626	0.0439936
ENSBTAG00000003116	MTMR6	2301.02	-0.320104	0.0827215	-3.86965	0.00010899	0.0122181
ENSBTAG00000003130	CHRNA3	57.4888	-1.61034	0.518141	-3.10792	0.00188409	0.041873
ENSBTAG00000003208	RAB33B	613.676	-0.539201	0.142809	-3.77569	0.000159566	0.014456
ENSBTAG00000003219	FBXL7	159.468	-0.810382	0.258511	-3.13481	0.00171966	0.0400885
ENSBTAG00000003242	ACAD9	2085.18	0.29059	0.0774737	3.75082	0.000176258	0.0146843
ENSBTAG00000003255	CD4	74.9943	1.52468	0.398011	3.83075	0.000127755	0.0131349
ENSBTAG00000003259	TCERG1	3102.62	-0.332607	0.104461	-3.18404	0.00145237	0.0363593
ENSBTAG00000003295	GORAB	493.666	-0.360196	0.119393	-3.01689	0.00255385	0.0483135
ENSBTAG00000003332	RPP40	78.5039	-0.727202	0.224661	-3.23688	0.00120843	0.0339921
ENSBTAG00000003378	ACAP2	145.007	-1.04694	0.312784	-3.34718	0.000816393	0.0288712
ENSBTAG00000003384	CEP162	555.667	-0.492318	0.153059	-3.21653	0.00129751	0.0347644
ENSBTAG00000003408		83.6257	3.48634	0.890094	3.91682	8.9723e-05	0.0112993
ENSBTAG00000003435	FAM189A1	29.3723	-1.3731	0.4422	-3.10517	0.00190172	0.0422011
ENSBTAG00000003438	ZBTB43	312.876	-0.638182	0.172386	-3.70205	0.000213867	0.0152636
ENSBTAG00000003576	POLL	492.132	0.352741	0.0784167	4.49828	6.85038e-06	0.00261102
ENSBTAG00000003651	OTOP1	231.194	-1.26642	0.416475	-3.04081	0.00235945	0.0461553
ENSBTAG00000003690	NHLRC2	596.724	-0.546326	0.169995	-3.21378	0.00131001	0.0348123
ENSBTAG00000003697	TARDBP	2440.75	-0.204028	0.0676956	-3.0139	0.00257913	0.0486651
ENSBTAG00000003708	SEC23A	1484.63	-0.799928	0.190512	-4.19884	2.68288e-05	0.00622796
ENSBTAG00000003713	ZNRD2	548.312	0.425654	0.131092	3.24699	0.00116631	0.0336136
ENSBTAG00000003740	KDM6A	1974.36	-0.492643	0.127228	-3.87213	0.000107888	0.0122124
ENSBTAG00000003751	MACC1	106.538	-0.865984	0.254889	-3.3975	0.000680049	0.0261195
ENSBTAG00000003752	SLC25A24	2072.27	-0.529173	0.130177	-4.06501	4.80294e-05	0.00836866
ENSBTAG00000003776	MSANTD1	48.0186	0.754269	0.225887	3.33914	0.000840371	0.0292451
ENSBTAG00000003836	ADAM19	916.922	-0.908483	0.247576	-3.66951	0.000243014	0.0160838
ENSBTAG00000003840	GUCY1B1	3241.14	-0.759368	0.226874	-3.34709	0.000816636	0.0288712
ENSBTAG00000003855	FAM120C	442.816	-0.690774	0.221875	-3.11334	0.00184981	0.0414739
ENSBTAG00000003954	ASH1L	4514.3	-0.383068	0.102624	-3.73275	0.0001894	0.0149616
ENSBTAG00000003967	OTUB1	4251.88	0.3789	0.116459	3.25351	0.00113987	0.0334791
ENSBTAG00000004008	FAM199X	96.5378	-1.28686	0.364204	-3.53335	0.000410324	0.0205783
ENSBTAG00000004015	KAT6A	2502.03	-0.531973	0.152705	-3.48366	0.000494615	0.0220105
ENSBTAG00000004028	POLK	596.866	-0.618758	0.170518	-3.62869	0.000284862	0.0173788
ENSBTAG00000004034	SESN3	405.275	-1.01502	0.307834	-3.29731	0.00097617	0.0312661
ENSBTAG00000004091	GTF3C4	313.143	-1.0435	0.309302	-3.37373	0.00074158	0.0274312
ENSBTAG00000004094	SPARCL1	9572.57	-0.741391	0.237508	-3.12154	0.00179907	0.0408164
ENSBTAG00000004110		71.4012	-0.790651	0.239786	-3.29731	0.000976145	0.0312661
ENSBTAG00000004112	GAMT	1360.36	0.548413	0.169198	3.24125	0.00119006	0.0337869
ENSBTAG00000004139	BACH1	643.806	-0.876418	0.268077	-3.26928	0.0010782	0.03283
ENSBTAG00000004154	SKIL	875.971	-0.707966	0.213849	-3.31058	0.000931026	0.0308252
ENSBTAG00000004168	STON1	873.849	-0.517203	0.158934	-3.25419	0.00113715	0.0334791
ENSBTAG00000004216	MAP3K2	187.531	-0.933895	0.305408	-3.05786	0.00222922	0.0450155
ENSBTAG00000004240	TMPO	3704.16	-0.591433	0.163647	-3.61407	0.000301428	0.0176043
ENSBTAG00000004295	NDUFA8	1696.07	0.350275	0.114855	3.04971	0.00229062	0.0456452
ENSBTAG00000004401	UGGT2	209.421	-0.975979	0.283369	-3.44419	0.000572763	0.0242078
ENSBTAG00000004413	RHOBTB3	2035.4	-0.658762	0.176157	-3.73963	0.000184288	0.014718
ENSBTAG00000004423	ARHGAP42	357.454	-1.00198	0.284268	-3.52478	0.000423841	0.0206533
ENSBTAG00000004426	DNAJB14	370.815	-0.664081	0.207514	-3.20018	0.00137343	0.0356477
ENSBTAG00000004449	DGKE	158.577	-1.03619	0.297133	-3.48728	0.000487957	0.0218806
ENSBTAG00000004532	FGFR1OP2	787.473	-0.433365	0.141665	-3.05909	0.00222012	0.0449509
ENSBTAG00000004564	MBNL1	2481.85	-0.764534	0.166107	-4.60266	4.17129e-06	0.00176654
ENSBTAG00000004636	PLEKHA1	2272.85	-0.391495	0.112911	-3.46728	0.000525749	0.0227715
ENSBTAG00000004720	SULF1	12713.8	-0.925421	0.295346	-3.13335	0.00172826	0.0401662
ENSBTAG00000004742	RUNX1	477.751	-0.939437	0.248285	-3.78371	0.00015451	0.0143637
ENSBTAG00000004805	ITFG1	2482.98	-0.269824	0.0849267	-3.17713	0.00148738	0.0368708
ENSBTAG00000004848	OLFML2A	441.805	-0.961311	0.299013	-3.21495	0.00130466	0.0347741
ENSBTAG00000004901	PIK3C2A	1747.59	-0.76011	0.21802	-3.48642	0.000489536	0.021887
ENSBTAG00000004929	C20H5orf51	3228.68	-0.414774	0.134578	-3.08204	0.00205589	0.0437766
ENSBTAG00000004970	LRRC24	728.416	0.445699	0.137782	3.23481	0.00121725	0.0340093
ENSBTAG00000005133	ANKS6	312.705	-0.544453	0.170168	-3.19949	0.00137669	0.0356477
ENSBTAG00000005141	PELI2	33.8902	-0.960844	0.282665	-3.39923	0.000675747	0.0261195
ENSBTAG00000005145	PEAK1	1284.47	-1.25797	0.321824	-3.90887	9.27288e-05	0.0113099
ENSBTAG00000005165	CSGALNACT2	946.964	-0.572239	0.17777	-3.21898	0.00128646	0.0347138
ENSBTAG00000005205	DSE	1089.86	-0.698254	0.185725	-3.75961	0.00017018	0.0146843
ENSBTAG00000005250	BGN	5104.53	-0.587028	0.174126	-3.37128	0.000748196	0.0274915
ENSBTAG00000005257	PEX13	480.808	-0.597607	0.195953	-3.04974	0.00229038	0.0456452
ENSBTAG00000005272	DOHH	597.541	0.255279	0.0745253	3.4254	0.000613906	0.0248926
ENSBTAG00000005309	TGDS	299.855	-0.374469	0.103348	-3.62339	0.000290769	0.017522
ENSBTAG00000005328	ICE2	572.861	-0.525911	0.1743	-3.01727	0.00255066	0.0483135
ENSBTAG00000005362	RAB23	457.327	-0.687501	0.165987	-4.14191	3.44432e-05	0.00681975
ENSBTAG00000005370	TMTC1	302.592	-0.909692	0.250243	-3.63523	0.000277727	0.0172123
ENSBTAG00000005443	MIER1	955.184	-0.67415	0.165896	-4.06369	4.8304e-05	0.00836866
ENSBTAG00000005444	UGGT1	1191.73	-0.763993	0.253785	-3.01039	0.00260911	0.0489843
ENSBTAG00000005498	SQLE	1852.37	-0.895115	0.270172	-3.31313	0.000922576	0.0308252
ENSBTAG00000005519	RNF38	1043.22	-0.510409	0.154172	-3.31065	0.000930781	0.0308252
ENSBTAG00000005564	PIAS1	1249.9	-0.398315	0.108947	-3.65603	0.00025615	0.0166446
ENSBTAG00000005578	KAT5	1864.72	0.320258	0.102949	3.11084	0.00186558	0.0416438
ENSBTAG00000005587	SKIV2L	2136.46	0.27115	0.0798418	3.39609	0.000683569	0.0261195
ENSBTAG00000005663	HAUS2	891.71	-0.280245	0.07042	-3.97963	6.90232e-05	0.0100222
ENSBTAG00000005710	NCAM1	2815.82	-0.73881	0.219295	-3.36902	0.000754352	0.027514
ENSBTAG00000005769	NPHP3	300.469	-0.503801	0.160431	-3.14031	0.00168771	0.039525
ENSBTAG00000005773	PGM2	1365.6	-0.708645	0.205737	-3.44442	0.000572281	0.0242078
ENSBTAG00000005799	KIRREL1	668.562	-0.88545	0.262281	-3.37596	0.000735585	0.0274091
ENSBTAG00000005847	ROCK2	2527.17	-0.577015	0.175111	-3.29514	0.000983713	0.031406
ENSBTAG00000005892	ZAP70	116.921	0.840298	0.27814	3.02113	0.00251832	0.0481735
ENSBTAG00000005928	MINPP1	988.857	-0.381305	0.101626	-3.75204	0.000175405	0.0146843
ENSBTAG00000005946	USP13	126.41	-1.04685	0.326459	-3.20667	0.0013428	0.0352972
ENSBTAG00000006015	POLH	990.718	-0.350769	0.0992012	-3.53594	0.000406333	0.0205358
ENSBTAG00000006085	DDOST	8428.7	0.3256	0.107043	3.04177	0.00235188	0.0461446
ENSBTAG00000006112	SPRTN	841.788	-0.346402	0.106379	-3.2563	0.00112875	0.0334791
ENSBTAG00000006114	ZCCHC8	1826.55	-0.221496	0.0707622	-3.13014	0.00174723	0.0403864
ENSBTAG00000006142	DHX36	1662.47	-0.352851	0.106636	-3.30893	0.000936539	0.030839
ENSBTAG00000006177	ZDHHC20	4953.17	-0.500255	0.141816	-3.52749	0.000419513	0.0206533
ENSBTAG00000006244	WDR83OS	2947.83	0.41377	0.134096	3.08563	0.00203121	0.0434941
ENSBTAG00000006305	AK1	3993.8	0.572989	0.144843	3.95594	7.62355e-05	0.0108503
ENSBTAG00000006320	DBT	594.328	-0.408941	0.108652	-3.76378	0.000167363	0.0146645
ENSBTAG00000006377	MYO1G	101.526	0.82232	0.227224	3.61898	0.000295767	0.0176043
ENSBTAG00000006420	BMPR2	4732.32	-0.39765	0.123794	-3.2122	0.00131721	0.0349256
ENSBTAG00000006434	SYNPO2	2500.22	-1.09381	0.302447	-3.61655	0.00029856	0.0176043
ENSBTAG00000006505	S100A9	84.5816	1.76578	0.551724	3.20049	0.00137196	0.0356477
ENSBTAG00000006517	DRG2	1702.95	0.321362	0.0752158	4.27253	1.93269e-05	0.00491096
ENSBTAG00000006525	FDXR	777.4	0.495302	0.122901	4.0301	5.5753e-05	0.00934077
ENSBTAG00000006555	ZMYM1	1462.19	-0.440032	0.135822	-3.23978	0.00119623	0.0338362
ENSBTAG00000006590	NUDT16L1	1165.1	0.406229	0.1106	3.67296	0.000239758	0.0160323
ENSBTAG00000006613	METTL17	2788.38	0.491378	0.145673	3.37317	0.000743087	0.0274312
ENSBTAG00000006619	MATK	140.201	0.877633	0.185919	4.72052	2.35248e-06	0.00141315
ENSBTAG00000006633	IRF3	3795.91	0.237217	0.0768518	3.08668	0.00202408	0.0434636
ENSBTAG00000006678	GATAD2B	800.481	-0.552807	0.150486	-3.67347	0.000239278	0.0160323
ENSBTAG00000006724	PPP1R2	1070.69	-0.512699	0.162271	-3.15952	0.00158029	0.0380617
ENSBTAG00000006731	SLC7A5	1323.57	0.733375	0.225786	3.2481	0.00116179	0.0336103
ENSBTAG00000006751	TENT2	868.432	-0.300614	0.0849984	-3.5367	0.000405158	0.0205358
ENSBTAG00000006756	MATR3	9548.79	-0.362794	0.120433	-3.0124	0.0025919	0.0488244
ENSBTAG00000006824	APPL1	1254.53	-0.595796	0.1766	-3.3737	0.000741647	0.0274312
ENSBTAG00000006864		489.772	1.3099	0.310902	4.21322	2.51752e-05	0.00604531
ENSBTAG00000006877	MMP16	21.7988	-1.78967	0.514205	-3.48046	0.000500547	0.0220638
ENSBTAG00000006878	TAF1L	1013.84	-0.648654	0.195934	-3.31058	0.000931042	0.0308252
ENSBTAG00000006919	SMAD4	2380.84	-0.48393	0.112677	-4.29486	1.74807e-05	0.00467563
ENSBTAG00000006954	ZNF432	366.909	-0.607002	0.192438	-3.15427	0.00160897	0.038449
ENSBTAG00000007065	TRAPPC6A	427.323	0.434546	0.124918	3.47865	0.000503945	0.022078
ENSBTAG00000007066	TMTC4	1077.31	-0.404981	0.0813815	-4.97633	6.48021e-07	0.000759979
ENSBTAG00000007074	ZKSCAN8	368.012	-0.967077	0.204139	-4.73734	2.16538e-06	0.00141315
ENSBTAG00000007101	F3	3160.06	-0.792888	0.224107	-3.538	0.000403177	0.0205358
ENSBTAG00000007110	RCOR3	731.184	-0.571243	0.13771	-4.14816	3.35158e-05	0.00679584
ENSBTAG00000007116	ARRDC3	2747.5	-0.529967	0.172083	-3.07972	0.00207197	0.0439349
ENSBTAG00000007167	ZMYM5	955.671	-0.271554	0.0894293	-3.03652	0.0023933	0.0464819
ENSBTAG00000007236	PCM1	2872.14	-0.491176	0.16035	-3.06314	0.00219026	0.0445847
ENSBTAG00000007356	ELF1	2253.34	-0.422365	0.0988307	-4.27362	1.92325e-05	0.00491096
ENSBTAG00000007357	CHSY1	1859.69	-0.538784	0.143772	-3.74747	0.000178624	0.014718
ENSBTAG00000007368	MAN2C1	2123.41	0.397326	0.0884357	4.49282	7.02863e-06	0.00261362
ENSBTAG00000007384	CYTH3	1075.73	-0.606436	0.188078	-3.22439	0.00126243	0.0342846
ENSBTAG00000007392	SERPINA14	1444.41	3.68046	1.19986	3.0674	0.00215926	0.0445202
ENSBTAG00000007434	CD300LG	441.268	1.23515	0.399353	3.09287	0.00198232	0.0430163
ENSBTAG00000007460	RAB11FIP2	1070.48	-0.577034	0.1824	-3.16357	0.00155847	0.037775
ENSBTAG00000007499	HNRNPH2	1804.92	-0.273266	0.0868253	-3.14731	0.0016478	0.0390704
ENSBTAG00000007562	TRAM1	6530.76	-0.463163	0.128276	-3.61068	0.00030539	0.0176043
ENSBTAG00000007566	CEP170	1147.25	-0.833872	0.215727	-3.86541	0.000110901	0.0123317
ENSBTAG00000007567	TMX3	1646.49	-0.58155	0.157113	-3.70148	0.000214348	0.0152636
ENSBTAG00000007577	UBXN7	399.615	-0.602835	0.175598	-3.43304	0.000596847	0.0246432
ENSBTAG00000007591	CHUK	1701.39	-0.270571	0.0845853	-3.1988	0.00138002	0.0356605
ENSBTAG00000007595	BROX	1769.08	-0.41844	0.0941893	-4.44254	8.89017e-06	0.00301725
ENSBTAG00000007602	ITGA8	3726.84	-0.960899	0.254864	-3.77024	0.000163088	0.014456
ENSBTAG00000007608	BMT2	446.479	-0.553136	0.182347	-3.03342	0.00241796	0.0467821
ENSBTAG00000007620	INTS11	3180	0.246632	0.0816898	3.01913	0.00253504	0.0482377
ENSBTAG00000007665	NPR3	11846.3	-1.02177	0.315773	-3.23578	0.00121309	0.0339978
ENSBTAG00000007696	TRAPPC8	2078.57	-0.37437	0.104398	-3.586	0.000335787	0.0183687
ENSBTAG00000007728	PES1	4643.92	0.313749	0.0965454	3.24975	0.00115506	0.0334791
ENSBTAG00000007730	ZFX	1820.03	-0.528469	0.11028	-4.79206	1.65077e-06	0.00141315
ENSBTAG00000007737	UBA52	20169.8	0.389866	0.126922	3.07171	0.00212837	0.0444432
ENSBTAG00000007749	TONSL	2232.58	0.279476	0.0844166	3.31068	0.000930703	0.0308252
ENSBTAG00000007757	PRPF31	2688.39	0.327161	0.0969253	3.3754	0.000737094	0.0274091
ENSBTAG00000007758	PDE10A	66.2734	-0.869054	0.276072	-3.14793	0.00164434	0.0390492
ENSBTAG00000007779	GTF3C3	866.592	-0.277043	0.0868038	-3.1916	0.00141485	0.0358915
ENSBTAG00000007835	GPT	452.837	0.414237	0.135844	3.04935	0.00229334	0.0456452
ENSBTAG00000007850	ITIH4	89.9738	1.5446	0.473118	3.26473	0.0010957	0.0330792
ENSBTAG00000007880	RAB40C	1222.61	0.301384	0.0902733	3.33857	0.000842097	0.0292451
ENSBTAG00000007909	NOTCH2	1519.7	-1.08602	0.312757	-3.47243	0.000515778	0.022407
ENSBTAG00000007961	TADA3	3808.64	0.331175	0.090128	3.67449	0.000238321	0.0160323
ENSBTAG00000007968	RPUSD3	1555.79	0.291298	0.0809301	3.59938	0.00031898	0.0180117
ENSBTAG00000007976	FAM3C	2556.73	-0.679096	0.143813	-4.72207	2.3346e-06	0.00141315
ENSBTAG00000008048	GCFC2	160.167	-0.883862	0.234351	-3.77152	0.000162253	0.014456
ENSBTAG00000008078	TRIM59	388.844	-0.777176	0.238447	-3.25933	0.00111676	0.0333846
ENSBTAG00000008084	ZNF382	317.772	-0.411794	0.130018	-3.16721	0.00153908	0.0374935
ENSBTAG00000008089	AMMECR1L	1484.57	-0.249199	0.0706802	-3.52573	0.000422319	0.0206533
ENSBTAG00000008112	SHPRH	552.51	-0.68258	0.214028	-3.18921	0.00142663	0.0359931
ENSBTAG00000008153	CAMSAP2	3625.09	-0.396668	0.122689	-3.23312	0.00122446	0.0340093
ENSBTAG00000008175	ZNF713	120.208	-0.595181	0.169298	-3.51557	0.000438807	0.0208413
ENSBTAG00000008186	UBXN6	3224.25	0.300372	0.0937324	3.20457	0.00135264	0.0354703
ENSBTAG00000008243	LRRC40	726.609	-0.492817	0.161236	-3.05649	0.00223943	0.0450757
ENSBTAG00000008250	SPRY4	327.915	-0.65866	0.211501	-3.11421	0.00184437	0.0414738
ENSBTAG00000008355	CPSF1	4169.84	0.223753	0.0702044	3.18716	0.00143679	0.0361473
ENSBTAG00000008414	ZFR	2459.54	-0.350428	0.114438	-3.06217	0.0021974	0.0446687
ENSBTAG00000008438	ARFIP1	1471.39	-0.241849	0.0763546	-3.16745	0.00153781	0.0374935
ENSBTAG00000008483	CALCRL	555.758	-0.784629	0.250951	-3.12662	0.00176829	0.0406627
ENSBTAG00000008518	MED25	5997.74	0.31017	0.100356	3.0907	0.00199682	0.0432437
ENSBTAG00000008543	GTF2H5	847.135	0.387563	0.109149	3.55078	0.000384098	0.020118
ENSBTAG00000008579	RCC2	53221.2	0.426143	0.136698	3.11741	0.00182449	0.0412091
ENSBTAG00000008595	PPHLN1	794.012	-0.242321	0.0758779	-3.19356	0.0014053	0.0358386
ENSBTAG00000008648	PRDX5	5616.46	0.502418	0.161135	3.11801	0.0018208	0.0411867
ENSBTAG00000008696	FAM120A	7589.91	-0.346869	0.10933	-3.17268	0.00151039	0.0370813
ENSBTAG00000008703	EIF2AK2	503.893	-0.967191	0.313587	-3.08428	0.00204045	0.0435539
ENSBTAG00000008737	DR1	3111.79	-0.508454	0.117776	-4.31713	1.58068e-05	0.00431176
ENSBTAG00000008755	MARCHF7	2756.74	-0.543376	0.132528	-4.10007	4.1303e-05	0.00787131
ENSBTAG00000008771	MYEF2	706.758	-0.534187	0.147258	-3.62756	0.000286108	0.0173788
ENSBTAG00000008801	ATPAF2	643.067	0.312534	0.0880238	3.55056	0.000384419	0.020118
ENSBTAG00000008840	HM13	3239.85	0.265447	0.0782251	3.39337	0.000690379	0.0261764
ENSBTAG00000008841	DCAF15	3210.57	0.278782	0.08149	3.42106	0.000623782	0.0251278
ENSBTAG00000008886	STOX2	283.302	-0.731713	0.236931	-3.08829	0.0020131	0.0433772
ENSBTAG00000008908	GZF1	485.686	-0.397438	0.130123	-3.05433	0.00225563	0.0452491
ENSBTAG00000008925	MRE11	803.518	-0.46057	0.149343	-3.08397	0.00204257	0.0435539
ENSBTAG00000008994	FPGS	891.508	0.397528	0.123608	3.21604	0.00129973	0.0347644
ENSBTAG00000009023	TMTC3	482.446	-1.22205	0.262522	-4.65505	3.23897e-06	0.00145239
ENSBTAG00000009029		196.401	0.836635	0.196996	4.24696	2.16687e-05	0.00541576
ENSBTAG00000009061	FAR1	1571.64	-0.554769	0.140826	-3.93939	8.16893e-05	0.0110209
ENSBTAG00000009077	SNRPA	1987.89	0.337274	0.110722	3.04614	0.00231798	0.0459557
ENSBTAG00000009085	SLC35A5	1763.37	-0.270994	0.0846531	-3.20123	0.0013684	0.0356477
ENSBTAG00000009112	TRAM2	4782.36	0.589874	0.189774	3.1083	0.00188168	0.041873
ENSBTAG00000009121	STAG2	2925.02	-0.493414	0.1028	-4.79973	1.58881e-06	0.00141315
ENSBTAG00000009150	SPON1	16710.9	-0.951582	0.272599	-3.49078	0.000481616	0.021777
ENSBTAG00000009213	TOMM40L	739.628	0.287015	0.0934867	3.07011	0.00213977	0.0444432
ENSBTAG00000009228	SRP68	3159.74	0.145226	0.0460888	3.15101	0.00162708	0.0388207
ENSBTAG00000009260	GPM6B	917.417	-0.971667	0.300949	-3.22868	0.00124364	0.0341016
ENSBTAG00000009384	AGTRAP	1774.78	0.404447	0.124688	3.24367	0.00118001	0.0337869
ENSBTAG00000009475	PLXDC2	1946.84	-0.696177	0.216999	-3.2082	0.00133566	0.035231
ENSBTAG00000009483	POLR2G	1442.88	0.380553	0.101075	3.76505	0.000166519	0.0146645
ENSBTAG00000009498	PTEN	1596.43	-0.72542	0.221101	-3.28094	0.00103462	0.0320605
ENSBTAG00000009575	TBC1D32	254.633	-0.593814	0.181563	-3.27056	0.00107333	0.03283
ENSBTAG00000009636	SLC7A6OS	1340.03	0.27127	0.0756098	3.58776	0.000333527	0.0183687
ENSBTAG00000009637	SLC12A2	1216.41	-0.965322	0.273173	-3.53374	0.000409731	0.0205783
ENSBTAG00000009654	LPAR1	366.347	-0.697147	0.231966	-3.00539	0.0026524	0.0493755
ENSBTAG00000009656		356.442	-7.75133	2.08318	-3.72092	0.000198501	0.0150302
ENSBTAG00000009665	UTRN	1458.07	-0.729499	0.219485	-3.32369	0.000888344	0.0300303
ENSBTAG00000009676	STK25	3558.96	0.314923	0.0965164	3.2629	0.00110278	0.0331618
ENSBTAG00000009679	PLEKHG1	835.548	-0.531205	0.103016	-5.15654	2.51555e-07	0.000487584
ENSBTAG00000009747	RNFT1	1980.25	-0.455725	0.0890154	-5.11962	3.06147e-07	0.000518613
ENSBTAG00000009755	GOLGA3	2296.69	-0.323421	0.0929325	-3.48017	0.000501102	0.0220638
ENSBTAG00000009778	KRAS	603.082	-0.712358	0.209645	-3.39793	0.000678984	0.0261195
ENSBTAG00000009789	GNAQ	465.935	-0.846223	0.240084	-3.52469	0.000423977	0.0206533
ENSBTAG00000009812	CXCL5	176.761	-2.34313	0.454679	-5.15337	2.55849e-07	0.000487584
ENSBTAG00000009903	PTCH1	775.412	-0.297433	0.0901048	-3.30096	0.000963533	0.031258
ENSBTAG00000009965	ECI1	1027.88	0.451711	0.150704	2.99734	0.00272344	0.0499658
ENSBTAG00000010018	ATP7A	775.427	-0.843008	0.248473	-3.39276	0.000691924	0.0261764
ENSBTAG00000010134	OSTM1	930.405	-0.591506	0.142479	-4.15152	3.3028e-05	0.00679584
ENSBTAG00000010152	MID1	1056.8	-0.523518	0.140807	-3.71799	0.000200813	0.0150302
ENSBTAG00000010169	SUCO	2240.91	-0.313653	0.0986098	-3.18075	0.00146893	0.0365339
ENSBTAG00000010196	NUP43	1051.69	-0.366117	0.12044	-3.03983	0.00236714	0.0461553
ENSBTAG00000010217	ZNF318	1472.43	-0.444748	0.139289	-3.19299	0.00140806	0.0358386
ENSBTAG00000010242	LAMP1	13395.9	0.393346	0.120809	3.25593	0.0011302	0.0334791
ENSBTAG00000010255	ZNF24	866.418	-0.724481	0.20576	-3.52101	0.000429907	0.0207077
ENSBTAG00000010297	DHRS11	5719.21	0.441737	0.137259	3.21827	0.00128966	0.0347388
ENSBTAG00000010339	ABHD11	2991.77	0.501194	0.14014	3.57638	0.000348392	0.0187688
ENSBTAG00000010350	USP53	869.1	-0.589797	0.193923	-3.04141	0.00235475	0.0461446
ENSBTAG00000010378	PEF1	1932.45	0.37603	0.103181	3.64437	0.00026805	0.0169572
ENSBTAG00000010447	LSP1	424.921	0.548856	0.176904	3.10257	0.00191851	0.0422682
ENSBTAG00000010481	UBXN1	3280.25	0.363389	0.121075	3.00136	0.00268779	0.0497307
ENSBTAG00000010485	MFN1	1722.9	-0.48403	0.141534	-3.41987	0.000626504	0.025136
ENSBTAG00000010504	TBRG4	1805.4	0.335874	0.111685	3.00733	0.00263553	0.0491815
ENSBTAG00000010510	DHX29	1698.28	-0.282782	0.0825512	-3.42553	0.000613601	0.0248926
ENSBTAG00000010511	KAT8	2255.66	0.257529	0.0814044	3.16358	0.00155843	0.037775
ENSBTAG00000010521	PVRIG	33.9841	1.47108	0.428178	3.43568	0.000591064	0.0245541
ENSBTAG00000010529	FZD6	992.82	-0.467561	0.141729	-3.29899	0.000970327	0.0312661
ENSBTAG00000010531	CYP1B1	4938.49	-0.982584	0.317197	-3.09771	0.00195022	0.0426586
ENSBTAG00000010547	CEP76	367.683	-0.704638	0.182934	-3.85187	0.000117218	0.0125294
ENSBTAG00000010559	DHRS7B	822.379	0.388612	0.126756	3.06582	0.00217075	0.0445202
ENSBTAG00000010668	GEMIN7	289.656	0.363912	0.09805	3.71149	0.000206042	0.0150302
ENSBTAG00000010740	CLTB	22780	0.411967	0.127941	3.21997	0.00128203	0.0347138
ENSBTAG00000010760	REV3L	1728.23	-0.524092	0.152466	-3.43743	0.000587266	0.024463
ENSBTAG00000010792	SEH1L	2596.32	-0.313746	0.0750991	-4.17777	2.94384e-05	0.00632137
ENSBTAG00000010826	EMSY	1183.54	-0.323986	0.0928294	-3.49013	0.00048279	0.021777
ENSBTAG00000010841	FMO5	595.088	-0.83499	0.226199	-3.69139	0.00022303	0.0155265
ENSBTAG00000010898	SLC30A6	386.675	-0.733631	0.158357	-4.63276	3.60825e-06	0.00157175
ENSBTAG00000010971	LIMS1	2415.09	-0.458423	0.134193	-3.41614	0.000635163	0.0252179
ENSBTAG00000010987	NFKBIZ	788.934	-0.689287	0.197881	-3.48335	0.000495185	0.0220105
ENSBTAG00000011056	IDS	479.874	-1.1388	0.290643	-3.91822	8.92045e-05	0.0112993
ENSBTAG00000011179	PDCD2	840.907	0.706686	0.154274	4.58071	4.63392e-06	0.00190943
ENSBTAG00000011197	IPMK	257.306	-0.972574	0.30109	-3.23018	0.00123713	0.0340093
ENSBTAG00000011200	ZNF644	1554.5	-0.512476	0.108465	-4.72482	2.30322e-06	0.00141315
ENSBTAG00000011225	TMX1	2226.84	-0.461234	0.136209	-3.38623	0.00070859	0.0266088
ENSBTAG00000011263	EIF6	2042.58	0.277887	0.0900439	3.08613	0.00202781	0.0434824
ENSBTAG00000011313	CASP8AP2	1068.92	-0.41145	0.133707	-3.07726	0.00208916	0.0439936
ENSBTAG00000011322	HIPK1	1348.92	-0.835187	0.232825	-3.58719	0.000334261	0.0183687
ENSBTAG00000011336	OTOGL	128.839	-1.02092	0.327891	-3.11359	0.00184829	0.0414739
ENSBTAG00000011354	NUDT9	1133.61	-0.316564	0.10073	-3.14269	0.00167402	0.0393521
ENSBTAG00000011412	LAMB1	10567.6	-0.515759	0.168032	-3.06941	0.00214484	0.0444432
ENSBTAG00000011414	EIF2B5	2331.17	0.200506	0.0457815	4.37963	1.18881e-05	0.00360357
ENSBTAG00000011516	LRP12	332.865	-0.725076	0.190621	-3.80376	0.000142514	0.0138135
ENSBTAG00000011524	XRN1	525.923	-0.929158	0.24832	-3.74177	0.000182727	0.014718
ENSBTAG00000011613	PLS3	2280.43	-0.460906	0.129841	-3.54977	0.000385574	0.020118
ENSBTAG00000011656	PRPF6	3167.66	0.200055	0.0628867	3.18119	0.00146669	0.0365339
ENSBTAG00000011699	CDC37	7442.29	0.281021	0.0855346	3.28547	0.00101812	0.031808
ENSBTAG00000011721	MED13	1220.9	-0.957942	0.238853	-4.01059	6.05666e-05	0.00971212
ENSBTAG00000011727	ETAA1	1307.74	-0.316045	0.0891656	-3.54448	0.000393391	0.020331
ENSBTAG00000011736	IGF2BP1	4118.49	0.52248	0.149282	3.49996	0.000465334	0.021543
ENSBTAG00000011787	ISCU	4262.85	0.301218	0.0946791	3.18146	0.00146533	0.0365339
ENSBTAG00000011789	RESTB	1619.88	-0.474501	0.138233	-3.43261	0.000597798	0.0246432
ENSBTAG00000011790	MED14	1786.85	-0.442946	0.124398	-3.56073	0.00036982	0.0196455
ENSBTAG00000011895	PANK3	913.862	-1.00567	0.203207	-4.94898	7.46027e-07	0.000792843
ENSBTAG00000011957	CREBL2	1038.93	-0.306433	0.0935008	-3.27732	0.00104796	0.0322772
ENSBTAG00000011961		224.958	-1.06516	0.323742	-3.29016	0.00100132	0.0316401
ENSBTAG00000011975	SERPINB1	9219.92	1.67466	0.399803	4.18872	2.80527e-05	0.00623858
ENSBTAG00000012077	SLF2	2173.52	-0.833597	0.23656	-3.52382	0.000425366	0.0206533
ENSBTAG00000012146	PPP1CA	8230.81	0.327355	0.093549	3.49929	0.000466497	0.021543
ENSBTAG00000012170	UBL3	2550.38	-0.422932	0.121478	-3.48156	0.000498498	0.0220638
ENSBTAG00000012232	CYC1	4233.77	0.355275	0.115932	3.06452	0.0021802	0.0445566
ENSBTAG00000012235	SHARPIN	1123.1	0.396521	0.130298	3.04317	0.00234097	0.046123
ENSBTAG00000012289	AKR7A2	2102.5	0.507352	0.163839	3.09665	0.00195723	0.0426895
ENSBTAG00000012293	SPAG9	1937.72	-0.543214	0.175232	-3.09997	0.00193541	0.0424445
ENSBTAG00000012297	RIPOR3	2110.33	0.8575	0.270543	3.16955	0.00152676	0.0373627
ENSBTAG00000012312	ROR1	538.026	-0.961228	0.281923	-3.40954	0.000650719	0.0256083
ENSBTAG00000012342	LIMA1	1599.18	-0.452322	0.124833	-3.62342	0.00029073	0.017522
ENSBTAG00000012418	MED23	1057.03	-0.367443	0.114673	-3.20427	0.00135404	0.0354703
ENSBTAG00000012444	ADAM12	514.873	-1.59924	0.405468	-3.94418	8.00746e-05	0.0109002
ENSBTAG00000012449	AFF3	374.581	-1.09321	0.363189	-3.01004	0.00261211	0.0489843
ENSBTAG00000012481	RANGAP1	3234.79	0.243894	0.0785848	3.10357	0.00191198	0.0422371
ENSBTAG00000012615	ZEB2	727.346	-0.752459	0.248639	-3.02631	0.00247562	0.0476557
ENSBTAG00000012644	UROD	1276.62	0.377393	0.0964366	3.91338	9.10131e-05	0.0112993
ENSBTAG00000012695	LCK	91.2974	1.18914	0.356949	3.3314	0.000864106	0.0296184
ENSBTAG00000012762	C7H5orf24	408.241	-0.872234	0.221532	-3.93729	8.2407e-05	0.0110209
ENSBTAG00000012818	PDLIM5	1378.71	-0.963223	0.255374	-3.77182	0.000162064	0.014456
ENSBTAG00000012854	GSDMB	43.8274	1.10906	0.342927	3.23409	0.00122031	0.0340093
ENSBTAG00000012882	CUL5	390.277	-0.836162	0.195155	-4.28461	1.83059e-05	0.00481193
ENSBTAG00000012991	PRUNE2	50.9576	-2.1325	0.590267	-3.61277	0.000302944	0.0176043
ENSBTAG00000013042	EXOC5	1653.68	-0.549207	0.130409	-4.21142	2.53771e-05	0.00604531
ENSBTAG00000013043	AP5M1	312.688	-0.67358	0.189636	-3.55196	0.000382378	0.020118
ENSBTAG00000013057	CBLB	269.035	-0.931987	0.282066	-3.30414	0.000952666	0.0311681
ENSBTAG00000013142	MYNN	1357.49	-0.444101	0.142204	-3.12299	0.00179022	0.0407977
ENSBTAG00000013184	CEP120	1565.46	-0.413786	0.121922	-3.39386	0.000689139	0.0261764
ENSBTAG00000013196	STK17B	425.694	-1.10579	0.281546	-3.92757	8.58079e-05	0.0112993
ENSBTAG00000013211	CFAP97	1974.82	-0.393717	0.111866	-3.51955	0.000432276	0.0207248
ENSBTAG00000013281	SPATA21	756.91	0.467997	0.150271	3.11435	0.00184352	0.0414738
ENSBTAG00000013291	ARMC6	672.257	0.396081	0.0727147	5.44705	5.1212e-08	0.000195194
ENSBTAG00000013408	RBM12B	1353.88	-0.359528	0.104992	-3.42435	0.000616264	0.0249219
ENSBTAG00000013412	NFAT5	948.146	-1.02537	0.292168	-3.50953	0.000448907	0.0211236
ENSBTAG00000013421	PRMT3	664.76	-0.488871	0.119792	-4.08099	4.48452e-05	0.00811511
ENSBTAG00000013455	SPOPL	351.827	-0.707139	0.212618	-3.32586	0.000881459	0.0299303
ENSBTAG00000013493	BNIP2	410.011	-0.829815	0.202955	-4.08867	4.33855e-05	0.00806654
ENSBTAG00000013495	WDFY3	2538.49	-0.668114	0.213617	-3.12762	0.00176229	0.040586
ENSBTAG00000013523	OSBPL7	1750.72	0.273219	0.0743398	3.67528	0.000237592	0.0160323
ENSBTAG00000013592	ZNF248	340.644	-0.65486	0.195533	-3.3491	0.000810742	0.0288125
ENSBTAG00000013615	CHORDC1	2031.37	-0.484923	0.135777	-3.57148	0.000354975	0.0189229
ENSBTAG00000013621	DPY19L4	881.29	-0.884738	0.245955	-3.59716	0.000321715	0.0180992
ENSBTAG00000013652	GTF2A1	2398.18	-0.402491	0.102926	-3.91048	9.21119e-05	0.0113099
ENSBTAG00000013666	SLC25A29	1416.14	0.577846	0.175676	3.28928	0.00100445	0.0316401
ENSBTAG00000013749	RHOQ	961.572	-0.56292	0.18358	-3.06634	0.00216697	0.0445202
ENSBTAG00000013779	HSPA12A	198.497	-1.08781	0.319646	-3.40316	0.000666106	0.0260095
ENSBTAG00000013790	MAP3K1	2497.79	-0.556584	0.137362	-4.05194	5.07957e-05	0.00860478
ENSBTAG00000013793	NEDD4	616.08	-0.699543	0.227915	-3.06932	0.00214549	0.0444432
ENSBTAG00000013812	RO60	954.928	-0.670408	0.187218	-3.58089	0.000342425	0.0185787
ENSBTAG00000013858	C25H16orf72	993.131	-0.439652	0.144497	-3.04263	0.0023452	0.046123
ENSBTAG00000013859	SCYL2	2953.53	-0.36014	0.105386	-3.41734	0.00063236	0.0252179
ENSBTAG00000013928	WFDC2	301.484	1.36448	0.428915	3.18124	0.00146647	0.0365339
ENSBTAG00000013938	PHC3	339.04	-1.11167	0.310152	-3.58428	0.000338006	0.0184044
ENSBTAG00000013961	MYSM1	1777.75	-0.518705	0.140866	-3.68225	0.000231186	0.0159487
ENSBTAG00000014023	SIRT1	1261.59	-0.343371	0.0914685	-3.75398	0.000174049	0.0146843
ENSBTAG00000014026	PAG1	100.109	-1.44459	0.472125	-3.05976	0.00221517	0.0449102
ENSBTAG00000014029	HERC4	1712.83	-0.286547	0.0918995	-3.11804	0.00182056	0.0411867
ENSBTAG00000014099	YTHDC2	676.392	-0.619611	0.175416	-3.53224	0.000412052	0.0205972
ENSBTAG00000014113	CCL8	731.202	-1.18782	0.360506	-3.29487	0.000984657	0.031406
ENSBTAG00000014123	ZNF507	1244.99	-0.432941	0.0978122	-4.42624	9.58881e-06	0.00311045
ENSBTAG00000014138	MTM1	228.542	-0.468261	0.128177	-3.65325	0.000258945	0.0167283
ENSBTAG00000014181	RNF111	1607.32	-0.441471	0.132164	-3.34032	0.000836823	0.029195
ENSBTAG00000014250	ZC3HAV1L	145.62	-1.16534	0.310172	-3.75707	0.000171917	0.0146843
ENSBTAG00000014299	RHOC	3253.4	0.258989	0.065631	3.94613	7.94237e-05	0.0109002
ENSBTAG00000014304	TMEM47	876.385	-0.807581	0.202256	-3.99286	6.52811e-05	0.0099088
ENSBTAG00000014396	KLF10	2915.44	-0.40839	0.114291	-3.57325	0.000352582	0.0188613
ENSBTAG00000014455	PDZD2	616.606	-1.08356	0.298411	-3.6311	0.000282218	0.0173788
ENSBTAG00000014469	NBEAL1	897.775	-0.786012	0.210971	-3.72568	0.000194786	0.0150302
ENSBTAG00000014471	PALM2	5664.72	-0.675145	0.176808	-3.81852	0.000134255	0.0133781
ENSBTAG00000014511	C16H1orf159	242.112	0.385217	0.122353	3.14841	0.00164159	0.0390447
ENSBTAG00000014576	GUCY1A1	1787.61	-0.792556	0.256495	-3.08994	0.00200194	0.043293
ENSBTAG00000014592	AFG1L	190.723	-0.475514	0.127053	-3.74266	0.000182085	0.014718
ENSBTAG00000014609	PPP1R12A	1857.4	-0.54646	0.149657	-3.65141	0.000260803	0.0167773
ENSBTAG00000014616	SEPSECS	204.9	-0.621192	0.195695	-3.17428	0.00150207	0.0369747
ENSBTAG00000014661	CHSY3	89.9372	-0.978309	0.326084	-3.00017	0.00269828	0.0498039
ENSBTAG00000014691	ARFGEF1	6758.92	-0.343869	0.108807	-3.16036	0.00157573	0.0380119
ENSBTAG00000014775	GUK1	3181.28	0.398635	0.131312	3.03577	0.00239919	0.0465369
ENSBTAG00000014786	PBRM1	3089.65	-0.282365	0.0850483	-3.32005	0.00090002	0.0302908
ENSBTAG00000014826	ZC3H7A	2953.99	-0.247651	0.0739027	-3.35104	0.000805076	0.0287842
ENSBTAG00000014884	HIPK3	1253.05	-0.977868	0.245587	-3.98176	6.84064e-05	0.0100222
ENSBTAG00000014886	MEX3C	1231.21	-0.322306	0.0681273	-4.73094	2.23484e-06	0.00141315
ENSBTAG00000014889	DCBLD2	746.114	-0.828569	0.23283	-3.55869	0.000372716	0.0197306
ENSBTAG00000014906	VCAN	3382.89	-1.19395	0.329847	-3.61971	0.000294932	0.0176043
ENSBTAG00000014936	SLC25A51	1537.32	-0.460153	0.123761	-3.71807	0.000200747	0.0150302
ENSBTAG00000015010	TBC1D23	1263.41	-0.493773	0.1562	-3.16116	0.0015714	0.0380119
ENSBTAG00000015023	TRAPPC6B	476.821	-0.341127	0.100764	-3.3854	0.00071074	0.0266239
ENSBTAG00000015076	LATS1	922.658	-0.776846	0.244754	-3.17398	0.00150363	0.0369747
ENSBTAG00000015105	HERPUD2	1638.22	-0.375117	0.0939778	-3.99155	6.56427e-05	0.0099088
ENSBTAG00000015138	MGA	2914.14	-0.324436	0.102803	-3.15589	0.00160008	0.0383566
ENSBTAG00000015196	PHF6	575.682	-0.590637	0.182975	-3.22796	0.00124675	0.0341257
ENSBTAG00000015274	PRL	134.736	1.64166	0.469462	3.4969	0.000470698	0.0215715
ENSBTAG00000015283	RPL32	19555.7	0.412888	0.137555	3.00163	0.00268542	0.0497307
ENSBTAG00000015307	FBN2	3348.75	-0.862297	0.2159	-3.99397	6.49759e-05	0.0099088
ENSBTAG00000015333	TAF2	2393.96	-0.3672	0.104421	-3.51655	0.000437193	0.0208411
ENSBTAG00000015334	ZHX1	1630.93	-0.474182	0.154219	-3.07472	0.002107	0.0442251
ENSBTAG00000015337	TSPAN12	655.795	-0.608556	0.194738	-3.125	0.00177803	0.0407977
ENSBTAG00000015401	ATG4B	2144.49	0.337353	0.0859513	3.92494	8.67519e-05	0.0112993
ENSBTAG00000015450	CPEB3	285.745	-0.496978	0.144261	-3.445	0.000571055	0.0242078
ENSBTAG00000015459	KCNA2	85.6153	-1.70831	0.418813	-4.07893	4.52437e-05	0.00811511
ENSBTAG00000015482	ANKRD13C	1017.81	-0.538775	0.137375	-3.92194	8.78403e-05	0.0112993
ENSBTAG00000015520	SLC11A1	84.672	1.27689	0.407492	3.13354	0.00172714	0.0401662
ENSBTAG00000015549	PCDH18	1002.52	-0.8188	0.253501	-3.22997	0.00123804	0.0340093
ENSBTAG00000015554	TMF1	1356.79	-0.470757	0.152216	-3.09269	0.0019835	0.0430163
ENSBTAG00000015662	IMPG2	100.555	-0.817495	0.266674	-3.06552	0.00217292	0.0445202
ENSBTAG00000015710	CD3E	212.649	1.05403	0.326731	3.226	0.00125534	0.0342378
ENSBTAG00000015718	CASP8	708.583	-0.513723	0.151262	-3.39625	0.000683158	0.0261195
ENSBTAG00000015730	BOLA-DMA	762.987	0.79206	0.243632	3.25105	0.00114981	0.0334791
ENSBTAG00000015778	SASS6	929.722	-0.46268	0.129034	-3.58572	0.000336145	0.0183687
ENSBTAG00000015781	TRMT13	1059.37	-0.38346	0.104769	-3.66004	0.000252175	0.0165007
ENSBTAG00000015798	UCKL1	1986.25	0.251723	0.0784991	3.2067	0.00134269	0.0352972
ENSBTAG00000015802	CREB3L2	1085.95	-0.801314	0.231598	-3.45993	0.000540311	0.0233359
ENSBTAG00000015868	LIG4	608.187	-0.398292	0.109197	-3.64747	0.00026483	0.0168937
ENSBTAG00000015887	FOXJ3	1562.13	-0.499566	0.15529	-3.21698	0.00129546	0.0347644
ENSBTAG00000015889	CLCN7	3173.2	0.268432	0.0724541	3.70486	0.000211508	0.0152636
ENSBTAG00000015899		854.702	-0.455416	0.130096	-3.50061	0.000464199	0.021543
ENSBTAG00000015976	PHF12	2142.99	-0.158226	0.0506815	-3.12197	0.00179645	0.0408164
ENSBTAG00000016034	EXOSC5	382.156	0.42536	0.14053	3.02682	0.00247141	0.0476348
ENSBTAG00000016037	BCKDHA	2300.04	0.413908	0.117358	3.52688	0.000420485	0.0206533
ENSBTAG00000016046	GOPC	599.094	-0.469446	0.137401	-3.41663	0.000634022	0.0252179
ENSBTAG00000016077	ZNF317	551.063	-0.454998	0.0976926	-4.65745	3.20158e-06	0.00145239
ENSBTAG00000016211	GCDH	1500.83	0.300486	0.0980326	3.06517	0.00217549	0.0445202
ENSBTAG00000016229	KLF9	257.402	-0.816	0.271871	-3.00143	0.00268718	0.0497307
ENSBTAG00000016236	SLC12A6	454.051	-0.683444	0.209237	-3.26637	0.00108936	0.0330186
ENSBTAG00000016298	TM9SF3	9413.81	-0.305727	0.0920457	-3.32147	0.000895454	0.0302038
ENSBTAG00000016307	CDC7	1384.41	-0.286921	0.0856669	-3.34926	0.000810285	0.0288125
ENSBTAG00000016442	MAP4K3	1971.21	-0.390445	0.129103	-3.02428	0.00249224	0.0478548
ENSBTAG00000016481	CALU	7659.78	-0.368538	0.11963	-3.08065	0.00206552	0.0438592
ENSBTAG00000016510	RRP7	1106.08	0.224042	0.0743793	3.01216	0.00259397	0.0488244
ENSBTAG00000016525	ITGA1	8539.3	-1.35229	0.356435	-3.79392	0.000148286	0.0139553
ENSBTAG00000016558	SPSB3	1255.96	0.392652	0.107908	3.63877	0.000273944	0.0171874
ENSBTAG00000016571	FAM234A	5054.26	0.396337	0.118611	3.34147	0.000833349	0.029195
ENSBTAG00000016572	USP37	1514.11	-0.3486	0.107215	-3.25142	0.0011483	0.0334791
ENSBTAG00000016691	LACC1	373.235	-0.631714	0.192464	-3.28225	0.00102983	0.0320423
ENSBTAG00000016776	BAHCC1	425.786	-0.721792	0.221211	-3.26291	0.00110275	0.0331618
ENSBTAG00000016804	LYST	775.932	-0.620909	0.188036	-3.30207	0.000959747	0.031258
ENSBTAG00000016838	SRPK1	869.591	-0.534874	0.175769	-3.04305	0.0023419	0.046123
ENSBTAG00000016918	MYOF	3519.43	-0.560858	0.183784	-3.05172	0.00227534	0.0455248
ENSBTAG00000016932	SENP7	743.078	-0.429731	0.121921	-3.52466	0.000424033	0.0206533
ENSBTAG00000016979	PCYT1A	322.943	-0.712233	0.227491	-3.13082	0.00174321	0.0403864
ENSBTAG00000017071	C1QTNF3	608.27	-1.14805	0.38272	-2.99971	0.0027024	0.0498196
ENSBTAG00000017086	GRB10	6378.92	0.404918	0.13202	3.0671	0.00216145	0.0445202
ENSBTAG00000017095	DENND4A	1584.66	-0.709327	0.200434	-3.53895	0.000401716	0.0205358
ENSBTAG00000017118	FAM8A1	872.36	-0.507394	0.1351	-3.7557	0.000172859	0.0146843
ENSBTAG00000017120	PHB	2740.93	0.30864	0.0933171	3.30744	0.000941534	0.0309367
ENSBTAG00000017184	ZBTB33	1174.93	-0.362499	0.10292	-3.52215	0.000428063	0.0207077
ENSBTAG00000017246	UBB	24442.4	0.27155	0.0724883	3.74613	0.000179587	0.014718
ENSBTAG00000017253	MECR	527.24	0.475397	0.113251	4.19773	2.69609e-05	0.00622796
ENSBTAG00000017255	ATAD2B	720.32	-0.400514	0.119533	-3.35067	0.00080617	0.0287842
ENSBTAG00000017260	PDE3A	194.612	-1.12787	0.371411	-3.03671	0.00239179	0.0464819
ENSBTAG00000017267	COX5A	2732.18	0.300389	0.0962045	3.1224	0.00179382	0.0408164
ENSBTAG00000017352	ZC3H11A	3498.24	-0.402162	0.128735	-3.12396	0.00178437	0.0407977
ENSBTAG00000017362	CNOT6	1508.53	-0.521059	0.160468	-3.24712	0.0011658	0.0336136
ENSBTAG00000017370	ARFGEF3	183.749	-0.957321	0.293941	-3.25685	0.00112656	0.0334791
ENSBTAG00000017375	FAM241A	674.354	-0.751544	0.232431	-3.2334	0.00122326	0.0340093
ENSBTAG00000017411	AK5	220.73	-0.948824	0.314112	-3.02066	0.00252227	0.0481887
ENSBTAG00000017463	RPS19BP1	1411.55	0.321632	0.0969335	3.31807	0.000906417	0.0304388
ENSBTAG00000017545	FCHO2	330.699	-0.687243	0.202757	-3.38949	0.000700219	0.0263593
ENSBTAG00000017549	KITLG	361.56	-1.37693	0.368061	-3.74105	0.000183253	0.014718
ENSBTAG00000017554	RTN4IP1	671.482	0.326503	0.104891	3.11279	0.00185331	0.0414912
ENSBTAG00000017567	ACACA	3508.83	-0.479147	0.155496	-3.08141	0.00206024	0.0438082
ENSBTAG00000017595		125.131	-1.20579	0.30963	-3.8943	9.84845e-05	0.01155
ENSBTAG00000017651		407.046	-0.589651	0.160622	-3.67106	0.000241551	0.0160816
ENSBTAG00000017689	BRMS1	1863.86	0.284845	0.088149	3.23141	0.00123183	0.0340093
ENSBTAG00000017734		590.733	-0.741813	0.205602	-3.608	0.000308568	0.0176043
ENSBTAG00000017745	IL6ST	2242.48	-0.907985	0.258214	-3.5164	0.000437437	0.0208411
ENSBTAG00000017761	SMC1A	2400.89	-0.559777	0.173251	-3.23101	0.00123353	0.0340093
ENSBTAG00000017776	CHD2	624.172	-0.548311	0.176691	-3.10321	0.00191433	0.0422371
ENSBTAG00000017801	ATP6AP2	4233.89	-0.325379	0.0888517	-3.66205	0.000250206	0.0164424
ENSBTAG00000017808	ARSJ	1018.46	-0.931452	0.232147	-4.01235	6.01179e-05	0.00971212
ENSBTAG00000017809	PDS5A	2385.51	-0.571643	0.17148	-3.33359	0.000857319	0.0295049
ENSBTAG00000017907	COG3	1942.59	-0.253238	0.0750107	-3.37602	0.000735413	0.0274091
ENSBTAG00000017925	LMF2	2920.82	0.369802	0.109939	3.36371	0.000769016	0.0279153
ENSBTAG00000017941	NSUN5	476.295	0.33844	0.10181	3.32424	0.000886597	0.0300303
ENSBTAG00000018093	KMT2A	1457.14	-1.01928	0.256519	-3.97351	7.08203e-05	0.0101861
ENSBTAG00000018238	ABTB1	3332.25	0.552747	0.161712	3.4181	0.000630607	0.0252179
ENSBTAG00000018256	SMC6	1664.82	-0.418203	0.113195	-3.69453	0.00022029	0.0154062
ENSBTAG00000018272	RERE	2551.77	-0.357801	0.11037	-3.24184	0.00118759	0.0337869
ENSBTAG00000018322	SEC24A	1449.44	-0.692631	0.145857	-4.74869	2.04735e-06	0.00141315
ENSBTAG00000018404	PRKG1	271.158	-0.996488	0.314195	-3.17156	0.00151623	0.0371647
ENSBTAG00000018437	SMC5	1264.39	-0.736647	0.177689	-4.14571	3.38767e-05	0.00679584
ENSBTAG00000018455	COMMD5	692.663	0.4493	0.135641	3.31242	0.000924917	0.0308252
ENSBTAG00000018528	USP45	185.83	-0.950442	0.240643	-3.94959	7.82849e-05	0.0108503
ENSBTAG00000018557	YTHDF3	3830.23	-0.332636	0.0898841	-3.70072	0.000214988	0.0152636
ENSBTAG00000018581	EPC2	1193.9	-0.407425	0.115037	-3.5417	0.000397561	0.0204771
ENSBTAG00000018697	WDR44	722.421	-0.436677	0.116284	-3.75526	0.000173164	0.0146843
ENSBTAG00000018735	C13H20orf27	2957.05	0.404725	0.133031	3.04232	0.0023476	0.046123
ENSBTAG00000018739	RPAP2	433.476	-0.405703	0.130715	-3.10372	0.00191106	0.0422371
ENSBTAG00000018752	SUZ12	2514.73	-0.358043	0.112761	-3.17523	0.00149715	0.0369346
ENSBTAG00000018795	PMS1	493.429	-0.275811	0.0863671	-3.19347	0.00140573	0.0358386
ENSBTAG00000018800	RPS4X	16840.8	0.268802	0.0870707	3.08717	0.00202075	0.0434532
ENSBTAG00000018810	THBS2	7872.62	-0.875425	0.249174	-3.51331	0.000442563	0.0208895
ENSBTAG00000018834	PPP1R37	2709.68	0.217361	0.0624673	3.47959	0.000502173	0.0220638
ENSBTAG00000018852	APC	4046.12	-0.414251	0.11996	-3.45325	0.000553881	0.0238544
ENSBTAG00000018879	ZNF451	503.23	-0.649335	0.150424	-4.31671	1.58375e-05	0.00431176
ENSBTAG00000018902	ZC2HC1A	657.665	-0.664406	0.150702	-4.40873	1.03978e-05	0.00323521
ENSBTAG00000018913	DALRD3	1060.88	0.383472	0.11927	3.21517	0.00130366	0.0347741
ENSBTAG00000018918	NDUFAF3	1067.37	0.435651	0.145179	3.00078	0.00269291	0.049765
ENSBTAG00000018993	ITGB7	242.078	1.02462	0.234339	4.37236	1.22908e-05	0.00360357
ENSBTAG00000019036	ARHGAP28	917.191	-0.788053	0.230947	-3.41226	0.000644255	0.0254464
ENSBTAG00000019091	RNPC3	1157.83	-0.415456	0.136759	-3.03787	0.00238253	0.046391
ENSBTAG00000019096	UQCRC1	4830.81	0.2765	0.0860397	3.21364	0.00131066	0.0348123
ENSBTAG00000019116	MOB4	952.983	-0.42837	0.107008	-4.00318	6.24973e-05	0.00982302
ENSBTAG00000019182	TIA1	1411.71	-0.605877	0.157928	-3.83641	0.000124844	0.0129481
ENSBTAG00000019183	FUZ	547.371	0.52072	0.169281	3.07608	0.00209745	0.0441072
ENSBTAG00000019264	EDEM3	2619.54	-0.538105	0.11316	-4.75524	1.98207e-06	0.00141315
ENSBTAG00000019272	LPCAT2	314.192	-1.06337	0.254119	-4.18453	2.85762e-05	0.00623858
ENSBTAG00000019317	GPS1	2494.78	0.272054	0.0893029	3.04642	0.00231586	0.0459557
ENSBTAG00000019376	FNDC3B	3183.24	-0.698532	0.129186	-5.40716	6.40306e-08	0.000195242
ENSBTAG00000019402	CFAP100	78.568	0.995619	0.322319	3.08892	0.00200884	0.0433772
ENSBTAG00000019437	SLFN11	437.935	-0.880341	0.291344	-3.02166	0.00251394	0.0481501
ENSBTAG00000019456	SPRED2	830.313	-0.518935	0.152353	-3.40612	0.000658924	0.0258251
ENSBTAG00000019472	NR3C1	2833.76	-0.4728	0.140506	-3.36497	0.000765507	0.0278542
ENSBTAG00000019500	CNIH1	2232.91	-0.373212	0.114813	-3.25061	0.00115156	0.0334791
ENSBTAG00000019517	ELN	1980.64	1.00812	0.315387	3.19645	0.0013913	0.0357676
ENSBTAG00000019588	BLA-DQB	2588.85	1.76164	0.288738	6.10118	1.05289e-09	8.02616e-06
ENSBTAG00000019675	ATXN1	252.48	-0.787889	0.242708	-3.24624	0.00116941	0.0336392
ENSBTAG00000019704	HLTF	2630.75	-0.555273	0.177799	-3.12305	0.0017899	0.0407977
ENSBTAG00000019750	TMEM106B	632.115	-0.633162	0.18116	-3.49504	0.00047399	0.0215715
ENSBTAG00000019857	OTUD4	2105.27	-0.41184	0.128862	-3.19599	0.00139354	0.0357676
ENSBTAG00000019900	LNPEP	319.337	-1.37048	0.391705	-3.49876	0.00046742	0.021543
ENSBTAG00000019906	VPS25	2819.29	0.238231	0.0665755	3.57836	0.000345751	0.0186926
ENSBTAG00000019924	DDHD1	676.442	-0.508216	0.135905	-3.7395	0.000184385	0.014718
ENSBTAG00000019929	ITGAV	2085.57	-1.22542	0.350557	-3.49562	0.000472958	0.0215715
ENSBTAG00000020004	ZNF800	774.096	-0.547348	0.151453	-3.61397	0.000301547	0.0176043
ENSBTAG00000020031	PKD2	1512.32	-0.655505	0.179775	-3.64626	0.000266086	0.0169031
ENSBTAG00000020056	COL12A1	17038.9	-1.57407	0.524063	-3.0036	0.00266809	0.0496069
ENSBTAG00000020107	DNASE1	1017.53	0.491389	0.126724	3.87763	0.000105481	0.0121298
ENSBTAG00000020180	TMED5	1365.53	-0.934078	0.234611	-3.98139	6.85126e-05	0.0100222
ENSBTAG00000020185		44.3124	-1.3496	0.363372	-3.71411	0.00020392	0.0150302
ENSBTAG00000020227	FAM72A	370.624	-0.529835	0.151897	-3.48812	0.000486424	0.0218762
ENSBTAG00000020243	SVEP1	973.581	-0.929269	0.291749	-3.18516	0.00144672	0.0362774
ENSBTAG00000020262	PSME4	2108.98	-0.233502	0.0760724	-3.06946	0.00214443	0.0444432
ENSBTAG00000020272	SIK2	1064.24	-0.575334	0.176838	-3.25346	0.00114009	0.0334791
ENSBTAG00000020282	DCTD	727.763	0.54468	0.116884	4.66	3.16215e-06	0.00145239
ENSBTAG00000020296	UBR3	1128.99	-0.772783	0.21423	-3.60725	0.000309455	0.0176043
ENSBTAG00000020304	MTG1	1294.2	0.41231	0.12482	3.30324	0.000955746	0.0312019
ENSBTAG00000020345	CNN3	4386.87	-0.507877	0.154218	-3.29323	0.000990444	0.0314817
ENSBTAG00000020371	ACOT8	635.092	0.367985	0.122765	2.99748	0.00272224	0.0499658
ENSBTAG00000020412	RAP2A	511.3	-0.650933	0.207353	-3.13924	0.00169384	0.0395927
ENSBTAG00000020447	VSIG10L	3485.37	0.341458	0.112775	3.02779	0.00246351	0.0475426
ENSBTAG00000020517	MED9	511.409	0.302202	0.0915668	3.30034	0.000965665	0.031258
ENSBTAG00000020681	FNDC3A	4350.33	-0.420175	0.109719	-3.82957	0.000128368	0.0131349
ENSBTAG00000020701	MEF2C	357.862	-0.558405	0.185739	-3.0064	0.00264362	0.0492721
ENSBTAG00000020748	FAM76B	662.225	-0.533274	0.1138	-4.68608	2.78491e-06	0.00141529
ENSBTAG00000020796	UBE2D1	269.736	-0.58611	0.177561	-3.30089	0.000963796	0.031258
ENSBTAG00000020815	UHRF2	1911.55	-0.600638	0.187706	-3.19988	0.00137483	0.0356477
ENSBTAG00000020819	YY1	4105.03	-0.237977	0.071206	-3.34209	0.000831489	0.029195
ENSBTAG00000020837	ARHGEF16	2677.68	0.293609	0.0958525	3.06313	0.00219034	0.0445847
ENSBTAG00000020855	PTPN4	668.817	-0.599423	0.180021	-3.32974	0.000869281	0.0297154
ENSBTAG00000020860	CHD1	2125.69	-0.389288	0.124638	-3.12334	0.00178811	0.0407977
ENSBTAG00000020933	HCFC2	571.614	-0.62697	0.162479	-3.85877	0.000113957	0.0124992
ENSBTAG00000020935	HIF1A	3524.37	-0.714745	0.189194	-3.77784	0.000158192	0.014456
ENSBTAG00000020940	ANXA11	16121.7	0.38396	0.115991	3.31027	0.000932076	0.0308252
ENSBTAG00000020984	RAPGEF4	676.872	-0.759001	0.221194	-3.43138	0.000600513	0.0246432
ENSBTAG00000021000	USF3	562.554	-0.74239	0.234904	-3.16039	0.00157556	0.0380119
ENSBTAG00000021019	SLC30A4	1244.4	-0.391937	0.120013	-3.26577	0.00109166	0.0330228
ENSBTAG00000021023	ZMYM4	602.827	-0.755095	0.234205	-3.22408	0.0012638	0.0342846
ENSBTAG00000021083	RECQL	1133.95	-0.334332	0.0985352	-3.39302	0.000691261	0.0261764
ENSBTAG00000021087	UBR1	1312.82	-0.597442	0.195493	-3.05608	0.00224254	0.0450757
ENSBTAG00000021103	SLC35F5	2177.09	-0.375904	0.119604	-3.14291	0.0016728	0.0393521
ENSBTAG00000021121	PPIL2	2650.64	0.247775	0.0722037	3.43161	0.000600012	0.0246432
ENSBTAG00000021145	MAP4K1	150.922	0.879207	0.187331	4.69332	2.688e-06	0.00141315
ENSBTAG00000021165	VPS9D1	449.729	0.337102	0.102198	3.29853	0.00097193	0.0312661
ENSBTAG00000021222	ZNF771	623.677	0.417347	0.113149	3.68848	0.000225601	0.0156341
ENSBTAG00000021226	SAR1B	590.706	-0.704554	0.188909	-3.7296	0.000191787	0.014962
ENSBTAG00000021249	LAT	115.774	0.965105	0.293571	3.28747	0.00101093	0.0317133
ENSBTAG00000021372	SEPTIN11	2587.3	-0.520761	0.166657	-3.12475	0.00177955	0.0407977
ENSBTAG00000021374	FARSA	1526.83	0.226344	0.0596218	3.79634	0.000146851	0.0139061
ENSBTAG00000021449	DCAF13	1542.98	-0.315035	0.0991713	-3.17668	0.00148973	0.0368708
ENSBTAG00000021550	MAMDC4	113.769	0.646607	0.14782	4.3743	1.21825e-05	0.00360357
ENSBTAG00000021595	HIP1R	7856.55	0.506997	0.156666	3.23617	0.00121147	0.0339978
ENSBTAG00000021661	APAF1	941.476	-0.30307	0.0935964	-3.23805	0.00120351	0.0339163
ENSBTAG00000021714	TEKT2	224.331	0.773296	0.19843	3.89707	9.73624e-05	0.01155
ENSBTAG00000021723	EME1	689.409	0.283769	0.0899541	3.15459	0.00160723	0.038449
ENSBTAG00000021744	PSMC3	6946.66	0.322072	0.105514	3.05241	0.0022701	0.0454796
ENSBTAG00000021756	ZDHHC17	459.282	-0.632562	0.17891	-3.53564	0.000406783	0.0205358
ENSBTAG00000021776	NDUFV1	3247.29	0.443258	0.0944012	4.69547	2.65995e-06	0.00141315
ENSBTAG00000021861	NELFB	5848.39	0.365336	0.104424	3.4986	0.000467713	0.021543
ENSBTAG00000021900	PKN2	713.773	-0.856271	0.210076	-4.07601	4.58153e-05	0.00812209
ENSBTAG00000021910	TBL1XR1	1536.05	-0.684376	0.175639	-3.8965	9.75928e-05	0.01155
ENSBTAG00000021911	PTPRG	1112.64	-0.658793	0.215582	-3.05588	0.00224403	0.0450757
ENSBTAG00000021960	GPX8	532.46	-0.503633	0.164745	-3.05705	0.0022353	0.0450757
ENSBTAG00000021967	TMEM168	955.815	-0.438979	0.12923	-3.39689	0.000681556	0.0261195
ENSBTAG00000021977	PRRC1	953.223	-0.79027	0.177902	-4.44217	8.90569e-06	0.00301725
ENSBTAG00000022314	EMD	1491.88	0.306138	0.0792316	3.86383	0.000111621	0.0123317
ENSBTAG00000022575	TPRA1	2036.2	0.337262	0.1078	3.12858	0.00175653	0.0405144
ENSBTAG00000022777	CDC42BPA	1500.68	-0.675866	0.174572	-3.87157	0.000108138	0.0122124
ENSBTAG00000023787	TOR4A	2317.67	0.855462	0.213161	4.01322	5.98956e-05	0.00971212
ENSBTAG00000023847	IKZF5	636.542	-0.536288	0.15432	-3.47516	0.000510553	0.0223034
ENSBTAG00000023867	RC3H2	872.331	-0.762294	0.250115	-3.04777	0.00230543	0.045826
ENSBTAG00000024381	MAN1A1	2339.46	-0.908992	0.195261	-4.65527	3.2356e-06	0.00145239
ENSBTAG00000024549	SNRPC	2268.9	0.310032	0.0953938	3.25002	0.00115396	0.0334791
ENSBTAG00000024888	PDE5A	1232.76	-0.904054	0.27984	-3.23061	0.00123527	0.0340093
ENSBTAG00000025219		728.01	-0.923734	0.274042	-3.37077	0.000749576	0.0274915
ENSBTAG00000025402	IL17D	246.608	0.519459	0.167555	3.10023	0.00193372	0.0424445
ENSBTAG00000025942	HPGD	753.932	-1.04334	0.295046	-3.53619	0.000405945	0.0205358
ENSBTAG00000026156	VGLL3	173.102	-1.10981	0.307634	-3.60756	0.000309093	0.0176043
ENSBTAG00000026356	DGAT1	1650.24	0.382607	0.0752713	5.08304	3.71437e-07	0.000566293
ENSBTAG00000026403	CREBBP	5056.19	-0.287587	0.0717476	-4.00831	6.11547e-05	0.00971212
ENSBTAG00000026429	DECR2	826.565	0.430375	0.128056	3.36082	0.000777107	0.0280753
ENSBTAG00000026953	TRIP11	1494.36	-0.552848	0.138683	-3.98642	6.70791e-05	0.0100222
ENSBTAG00000026966	RASSF9	89.4428	-0.928257	0.295007	-3.14656	0.00165202	0.0391098
ENSBTAG00000027204		137.675	1.5153	0.390858	3.87686	0.000105815	0.0121298
ENSBTAG00000027513	CXCL2	38.9016	-1.75838	0.56448	-3.11504	0.00183919	0.0414738
ENSBTAG00000027630	CISD2	949.384	-0.403109	0.124348	-3.24178	0.00118784	0.0337869
ENSBTAG00000027728	NUDT12	671.092	-0.369744	0.111107	-3.32783	0.000875262	0.0298529
ENSBTAG00000027760		66.2754	0.688399	0.219061	3.14249	0.00167516	0.0393521
ENSBTAG00000027932	BIRC6	2478.79	-0.513125	0.16972	-3.02335	0.00249991	0.0479416
ENSBTAG00000030190	COL6A3	37084	-0.857812	0.27629	-3.10475	0.00190439	0.0422011
ENSBTAG00000030282	ZBED8	575.456	-0.455313	0.125978	-3.61423	0.000301245	0.0176043
ENSBTAG00000030384	SURF1	2581.74	0.359795	0.110632	3.25219	0.00114519	0.0334791
ENSBTAG00000030578	PTOV1	4995.58	0.386807	0.100583	3.84565	0.000120233	0.0126158
ENSBTAG00000030650	TST	1230.55	0.506836	0.141064	3.59294	0.000326967	0.0182599
ENSBTAG00000030675	PDCL	706.008	-0.528016	0.0808337	-6.53213	6.48417e-11	9.88576e-07
ENSBTAG00000030915	ISY1	2701.49	0.529943	0.167326	3.16714	0.00153948	0.0374935
ENSBTAG00000030929	ZNF557	169.054	-0.629272	0.196822	-3.19716	0.00138789	0.0357676
ENSBTAG00000031044	MIGA1	405.812	-0.895944	0.228832	-3.91529	9.02948e-05	0.0112993
ENSBTAG00000031059	LRRC61	425.848	0.659932	0.206548	3.19505	0.00139808	0.0358094
ENSBTAG00000031171	SH3GLB1	1770.58	-0.323142	0.0992808	-3.25482	0.00113462	0.0334791
ENSBTAG00000031439	CDC14A	154.44	-0.590485	0.158534	-3.72466	0.00019558	0.0150302
ENSBTAG00000031707	FRMD6	988.038	-0.88126	0.231058	-3.81402	0.000136722	0.0134389
ENSBTAG00000032092	CDH11	5540.45	-0.815498	0.236789	-3.44399	0.0005732	0.0242078
ENSBTAG00000032503	ITPRIPL2	1584.42	0.792176	0.21082	3.7576	0.000171553	0.0146843
ENSBTAG00000032518	SPRED1	743.157	-0.753793	0.168995	-4.46044	8.17903e-06	0.00296899
ENSBTAG00000032674	SENP5	382.68	-0.649535	0.214753	-3.02456	0.00248995	0.0478548
ENSBTAG00000032848	GOLPH3	3779.15	-0.349775	0.112844	-3.09963	0.00193765	0.0424445
ENSBTAG00000033041	YIPF4	1145.59	-0.209554	0.0693998	-3.01952	0.00253177	0.0482377
ENSBTAG00000033107	OSMR	982.278	-0.842036	0.277004	-3.03979	0.0023674	0.0461553
ENSBTAG00000033160	FAM114A1	504.088	-0.757449	0.210928	-3.59103	0.000329377	0.0183273
ENSBTAG00000033170	LRRC58	143.226	-1.01933	0.327805	-3.10954	0.00187376	0.0417652
ENSBTAG00000033486	C17H4orf46	577.997	-0.463411	0.126037	-3.67678	0.000236195	0.0160323
ENSBTAG00000033690	BARD1	436.441	-0.572807	0.157477	-3.6374	0.000275404	0.0172082
ENSBTAG00000034090		57.0115	-1.5121	0.356551	-4.24092	2.22604e-05	0.0054739
ENSBTAG00000034522	SLC10A7	284.148	-0.781095	0.204866	-3.81271	0.000137449	0.0134389
ENSBTAG00000035226	TOR1AIP1	1970.66	-0.298136	0.0823668	-3.61962	0.000295041	0.0176043
ENSBTAG00000035995	TNFAIP2	442.963	0.773943	0.251824	3.07334	0.00211674	0.0442686
ENSBTAG00000037429	HTR1B	48.6599	-2.02838	0.495137	-4.09661	4.19253e-05	0.00789127
ENSBTAG00000037488	JRKL	312.173	-0.492486	0.150034	-3.2825	0.00102891	0.0320423
ENSBTAG00000037605		1994.15	2.12628	0.387207	5.49133	3.98913e-08	0.000195194
ENSBTAG00000037811	CCL2	1099.5	-1.1142	0.338521	-3.29138	0.000996989	0.031601
ENSBTAG00000037962	MAML2	531.797	-0.578201	0.155839	-3.71024	0.000207063	0.0150328
ENSBTAG00000038050	ZNF420	245.148	-0.590421	0.195797	-3.01548	0.00256573	0.0484722
ENSBTAG00000038548	SLC47A2	69.2087	2.69232	0.700309	3.84447	0.000120812	0.0126158
ENSBTAG00000038702		104.898	-0.96046	0.282812	-3.39611	0.000683498	0.0261195
ENSBTAG00000038926	ZNF805	121.883	-0.846148	0.222863	-3.79673	0.000146618	0.0139061
ENSBTAG00000039435	LEMD3	543.455	-0.61219	0.201146	-3.04351	0.00233834	0.046123
ENSBTAG00000039922	ARAP2	257.349	-0.688725	0.223267	-3.08476	0.00203713	0.0435539
ENSBTAG00000040061	ZBTB38	1098.1	-0.734382	0.156008	-4.70733	2.50982e-06	0.00141315
ENSBTAG00000040063		175.16	-0.698897	0.167041	-4.18399	2.86436e-05	0.00623858
ENSBTAG00000040333	QDPR	2588.84	0.427862	0.124082	3.44823	0.000564272	0.0240977
ENSBTAG00000040551	ZBTB1	897.428	-0.511456	0.148147	-3.45236	0.000555705	0.0238656
ENSBTAG00000040603	ZNF175	586.862	-0.680959	0.183393	-3.71312	0.000204723	0.0150302
ENSBTAG00000043961	MPDZ	827.926	-0.773643	0.226933	-3.40913	0.000651713	0.0256083
ENSBTAG00000043964	ARL5B	69.9276	-1.30313	0.405036	-3.21733	0.00129388	0.0347644
ENSBTAG00000044033	EDIL3	137.519	-1.55565	0.466982	-3.33127	0.000864502	0.0296184
ENSBTAG00000044044	CLOCK	306.938	-0.807785	0.215238	-3.75298	0.000174743	0.0146843
ENSBTAG00000044048	LMBR1L	492.714	0.39055	0.119164	3.27741	0.00104762	0.0322772
ENSBTAG00000044097	KLF7	284.636	-0.743662	0.247629	-3.00313	0.0026722	0.0496229
ENSBTAG00000044178	ZMPSTE24	864.392	-0.535822	0.152479	-3.51408	0.000441282	0.0208895
ENSBTAG00000044179	CERS6	160.251	-1.59412	0.430931	-3.69924	0.00021625	0.0152636
ENSBTAG00000044190	TMEM67	1251.09	-0.499287	0.162994	-3.06322	0.00218971	0.0445847
ENSBTAG00000044741		45.9922	-0.976882	0.286078	-3.41474	0.000638429	0.0252818
ENSBTAG00000045581		19.3394	-1.47968	0.429849	-3.44231	0.000576769	0.0242912
ENSBTAG00000045929		94.8133	-2.20473	0.536764	-4.10745	4.00059e-05	0.00772063
ENSBTAG00000046173	ALG12	1507.01	0.338385	0.102758	3.29302	0.00099116	0.0314817
ENSBTAG00000046314	TBC1D8B	411.743	-0.678917	0.205373	-3.30577	0.000947164	0.0310548
ENSBTAG00000046367	ZNF383	276.417	-0.453202	0.140771	-3.21943	0.00128444	0.0347138
ENSBTAG00000046503	NCOA7	445.084	-0.596373	0.168038	-3.54904	0.000386631	0.020118
ENSBTAG00000046607	JMJD7	348.492	0.432822	0.135717	3.18915	0.00142691	0.0359931
ENSBTAG00000046612	ZNF292	1674.96	-0.375731	0.124798	-3.01071	0.00260634	0.0489843
ENSBTAG00000046996	EPN1	10651.2	0.293749	0.0880526	3.33606	0.000849733	0.0293765
ENSBTAG00000047219	ZNF793	83.3375	-0.814724	0.250546	-3.25179	0.00114681	0.0334791
ENSBTAG00000047293	NRIP1	630.342	-1.02791	0.272416	-3.77333	0.000161085	0.014456
ENSBTAG00000047760	DUS1L	1642.07	0.37135	0.110745	3.35318	0.000798878	0.0286581
ENSBTAG00000047865		21.1822	-1.34943	0.428928	-3.14605	0.00165494	0.0391141
ENSBTAG00000047930	UBE2E2	490.605	0.744114	0.206436	3.60457	0.000312668	0.0177209
ENSBTAG00000048135		553.246	3.55644	0.744424	4.77744	1.77538e-06	0.00141315
ENSBTAG00000048329		102.768	-0.799886	0.261401	-3.06	0.00221339	0.0449102
ENSBTAG00000048707		155.096	-0.867266	0.288211	-3.00913	0.00261996	0.049011
ENSBTAG00000048798		2995.99	-0.496327	0.165521	-2.99858	0.00271242	0.0499439
ENSBTAG00000049002	C1D	745.568	-0.421498	0.113404	-3.71677	0.000201785	0.0150302
ENSBTAG00000049010	RNF150	585.296	-0.755434	0.232191	-3.25351	0.00113989	0.0334791
ENSBTAG00000049114		58.897	0.965619	0.297895	3.24147	0.00118913	0.0337869
ENSBTAG00000049122	COL6A5	787.388	-1.56792	0.431275	-3.63555	0.000277393	0.0172123
ENSBTAG00000049127		148.922	-0.800525	0.245595	-3.25953	0.00111596	0.0333846
ENSBTAG00000049257		40.7075	-1.69898	0.47376	-3.58616	0.000335586	0.0183687
ENSBTAG00000049286		165.661	-1.48184	0.42456	-3.49029	0.000482501	0.021777
ENSBTAG00000049397	CAV2	692.974	-0.728745	0.195784	-3.7222	0.000197498	0.0150302
ENSBTAG00000049469	bta-mir-12003	61.0515	-1.12999	0.34643	-3.2618	0.00110706	0.0332248
ENSBTAG00000049906		148944	1.01479	0.275762	3.67994	0.000233289	0.0160213
ENSBTAG00000050091	GCNT4	785.372	-0.693633	0.229868	-3.01753	0.00254846	0.0483135
ENSBTAG00000050130	SNRPE	1147.42	0.370422	0.108131	3.42569	0.000613241	0.0248926
ENSBTAG00000050155	SERPINB6	27751.9	0.666679	0.132085	5.04735	4.47978e-07	0.000620898
ENSBTAG00000050156		230.347	-0.574463	0.188946	-3.04036	0.00236297	0.0461553
ENSBTAG00000050347	MAML1	1542.09	-0.240563	0.0658062	-3.65562	0.000256557	0.0166446
ENSBTAG00000050621	PCBD2	829.291	0.345282	0.107555	3.21027	0.00132611	0.0350888
ENSBTAG00000050709		296.442	-0.801851	0.227205	-3.52919	0.000416834	0.0206533
ENSBTAG00000050748		511.333	-1.03658	0.24851	-4.17116	3.03054e-05	0.00641716
ENSBTAG00000050791		231.168	0.557907	0.16067	3.47238	0.000515863	0.022407
ENSBTAG00000051080		626.948	-1.25771	0.342812	-3.6688	0.000243694	0.0160838
ENSBTAG00000051082		378.804	-0.902803	0.287617	-3.13891	0.00169579	0.0395927
ENSBTAG00000051480	FGF13	54.0501	-1.09663	0.365762	-2.99819	0.00271584	0.0499466
ENSBTAG00000051481	FAM200A	121.099	-0.664189	0.202528	-3.27949	0.00103996	0.0321608
ENSBTAG00000051755	ARF3	7118.27	0.285332	0.0928073	3.07446	0.00210886	0.0442251
ENSBTAG00000051782	ATAD2	261.243	-0.711819	0.220689	-3.22544	0.00125781	0.034244
ENSBTAG00000052151		1025.62	-0.597544	0.182855	-3.26785	0.00108369	0.0329122
ENSBTAG00000052391		123.393	-0.795369	0.25839	-3.07817	0.00208275	0.0439936
ENSBTAG00000052496	FGF14	54.1201	-1.7655	0.578881	-3.04984	0.00228964	0.0456452
ENSBTAG00000052532		1275.4	0.64132	0.164225	3.90512	9.41775e-05	0.0113955
ENSBTAG00000052575		61.1254	-1.50011	0.379735	-3.95042	7.80143e-05	0.0108503
ENSBTAG00000052708	RC3H1	668.658	-0.758927	0.235236	-3.22624	0.00125427	0.0342378
ENSBTAG00000052741		162.926	-0.733281	0.224294	-3.26929	0.00107819	0.03283
ENSBTAG00000052909	C8G	1121.39	0.658827	0.211743	3.11145	0.00186171	0.0416182
ENSBTAG00000052922		359.99	0.425327	0.12151	3.50035	0.000464652	0.021543
ENSBTAG00000052931		70.0299	-1.05902	0.277198	-3.82044	0.000133211	0.0133614
ENSBTAG00000053105	TMEM263	272.692	-0.690845	0.200966	-3.43763	0.000586828	0.024463
ENSBTAG00000053114		155.4	1.01553	0.229208	4.43062	9.3964e-06	0.00311045
ENSBTAG00000053237		94.0444	-0.965497	0.204807	-4.71418	2.42689e-06	0.00141315
ENSBTAG00000053244	POLR2D	1397.39	0.18918	0.0584133	3.23865	0.00120098	0.0339076
ENSBTAG00000053254		187.059	0.713965	0.22383	3.18976	0.00142389	0.0359931
ENSBTAG00000053294		89.0433	-1.12864	0.305027	-3.70013	0.00021549	0.0152636
ENSBTAG00000053372	TOP3B	1922.89	0.333101	0.108656	3.06565	0.002172	0.0445202
ENSBTAG00000053374	NUS1	2417.88	-0.285588	0.0776589	-3.67747	0.000235557	0.0160323
ENSBTAG00000053414		47.8894	-0.904083	0.293766	-3.07756	0.00208703	0.0439936
ENSBTAG00000053511		41606.3	0.659926	0.21858	3.01915	0.00253482	0.0482377
ENSBTAG00000053695	SS18L2	1381.47	0.490471	0.124982	3.92432	8.69734e-05	0.0112993
ENSBTAG00000054098		8750.83	0.733382	0.220475	3.32638	0.00087983	0.0299303
ENSBTAG00000054158	LCLAT1	657.374	-0.40622	0.0822259	-4.94029	7.8005e-07	0.000792843
ENSBTAG00000054239		835.85	-0.869957	0.268079	-3.24515	0.0011739	0.033705
ENSBTAG00000054533	GNG12	2994.38	-0.470121	0.12363	-3.80265	0.000143154	0.0138135
ENSBTAG00000054635		198.336	-0.789575	0.240252	-3.28645	0.00101458	0.0317625
ENSBTAG00000054649		123.189	1.47276	0.386286	3.81261	0.000137509	0.0134389
ENSBTAG00000054696		100.85	-0.880469	0.268779	-3.2758	0.00105362	0.032386
ENSBTAG00000054728		109.949	-0.847094	0.268345	-3.15673	0.00159549	0.0383068
ENSBTAG00000054986	ACAP2	492.189	-0.847441	0.254087	-3.33523	0.000852279	0.0293978
ENSBTAG00000055062	SMAD5	2610.34	-0.516559	0.142398	-3.62756	0.000286112	0.0173788
ENSBTAG00000055220		147.236	-0.76473	0.22693	-3.36989	0.000751983	0.0274934

## Sheet: res.20.Nc7vsPBS.car
gene_id	gene_name	baseMean	log2FoldChange	lfcSE	stat	pvalue	padj
ENSBTAG00000000013	PRKAA1	1346.65	-0.465685	0.119012	-3.91293	9.11828e-05	0.00212963
ENSBTAG00000000014	TXN2	1980.11	0.26501	0.0895344	2.95987	0.00307771	0.0271419
ENSBTAG00000000032	ABI3	199.041	1.01886	0.2103	4.84479	1.26745e-06	5.77694e-05
ENSBTAG00000000033	PHOSPHO1	1842.94	0.91359	0.216696	4.216	2.48678e-05	0.000755634
ENSBTAG00000000039	SIRT7	984.603	0.361503	0.0932973	3.87474	0.000106736	0.00240296
ENSBTAG00000000052	PKNOX2	455.025	-1.17755	0.299411	-3.9329	8.39271e-05	0.00199927
ENSBTAG00000000062	RASL12	1273.47	-1.17337	0.320607	-3.65983	0.000252386	0.00452295
ENSBTAG00000000064	FEN1	1923.68	0.30447	0.100865	3.01859	0.00253954	0.0237854
ENSBTAG00000000067	SDF2L1	700.748	0.667124	0.212339	3.14178	0.00167924	0.0177322
ENSBTAG00000000074	NFIA	958.195	-0.550978	0.207182	-2.65939	0.00782821	0.0498989
ENSBTAG00000000079	CCSAP	204.317	-0.776896	0.215653	-3.60253	0.000315137	0.00531685
ENSBTAG00000000080	GRWD1	958.061	0.425547	0.118442	3.59288	0.000327049	0.00546622
ENSBTAG00000000091	NDUFB8	3308.63	0.361797	0.127802	2.83092	0.00464141	0.0355609
ENSBTAG00000000095	CD274	82.9964	4.69961	0.504034	9.324	1.12033e-20	3.12765e-18
ENSBTAG00000000113	ARHGEF2	3808.09	0.365418	0.118163	3.09248	0.00198489	0.0200697
ENSBTAG00000000132	EIF4A1	19312.6	0.409618	0.127752	3.20636	0.00134427	0.015269
ENSBTAG00000000144		39.5086	2.42133	0.417287	5.80255	6.53125e-09	4.94465e-07
ENSBTAG00000000147	RIC8B	849.114	-0.283231	0.100283	-2.82431	0.00473818	0.0359325
ENSBTAG00000000160	CBS	783.23	1.18761	0.327109	3.63061	0.000282751	0.00490954
ENSBTAG00000000181	SUSD3	65.4992	1.11948	0.321286	3.48438	0.000493276	0.00740385
ENSBTAG00000000184	EIF2AK3	1269.88	-0.309907	0.106982	-2.8968	0.00376989	0.0310972
ENSBTAG00000000197	TRMT10A	273.361	-0.316867	0.114894	-2.75791	0.00581714	0.0411135
ENSBTAG00000000202	SLC25A19	787.914	0.939263	0.164479	5.71053	1.12625e-08	8.0491e-07
ENSBTAG00000000204	TMEM268	1261.46	0.725948	0.224353	3.23574	0.00121329	0.0142149
ENSBTAG00000000212	NADK	7333.42	0.427103	0.138999	3.0727	0.00212131	0.0211386
ENSBTAG00000000226	DKK4	1285.97	1.23647	0.407186	3.03662	0.00239244	0.022956
ENSBTAG00000000240	AKAP7	92.7609	0.748388	0.20855	3.58853	0.000332551	0.00551177
ENSBTAG00000000274	YKT6	2560.64	0.246422	0.0684608	3.59946	0.000318878	0.00536479
ENSBTAG00000000277	IL18	158.014	1.02919	0.320484	3.21135	0.00132114	0.0150637
ENSBTAG00000000285	GUF1	518.852	-0.523231	0.160904	-3.25182	0.00114668	0.013595
ENSBTAG00000000292	TCIRG1	1289.53	0.802452	0.117907	6.8058	1.00486e-11	1.10826e-09
ENSBTAG00000000295	CLHC1	773.437	-0.467238	0.130373	-3.58386	0.000338551	0.00557502
ENSBTAG00000000296	IMPDH1	1335.48	0.600037	0.20368	2.94598	0.00321932	0.0279357
ENSBTAG00000000306	ITK	55.8521	3.44098	0.538327	6.392	1.63733e-10	1.53163e-08
ENSBTAG00000000320	UBAP1	2246.19	0.168984	0.0612376	2.75949	0.00578921	0.0409809
ENSBTAG00000000329	MEGF10	78.5493	1.68828	0.465202	3.62912	0.000284389	0.0049284
ENSBTAG00000000336		47.915	2.52454	0.380765	6.63019	3.3526e-11	3.44258e-09
ENSBTAG00000000341	ISOC1	1280.38	-0.755922	0.211411	-3.5756	0.000349423	0.0057015
ENSBTAG00000000347	RHOG	3963.53	0.545784	0.159079	3.4309	0.000601592	0.00853745
ENSBTAG00000000363	BDP1	1122.06	-0.868811	0.250197	-3.47252	0.000515606	0.00763875
ENSBTAG00000000365	TDP2	801.373	-0.290222	0.10411	-2.78766	0.00530909	0.0387015
ENSBTAG00000000382	MED27	1143.14	0.304502	0.109827	2.77255	0.00556197	0.0399998
ENSBTAG00000000393	SSPN	261.134	-0.718553	0.247079	-2.9082	0.00363521	0.0303223
ENSBTAG00000000396	PIM1	2888.88	0.9201	0.275487	3.3399	0.000838093	0.0107687
ENSBTAG00000000411	HGS	4293.5	0.227297	0.0804405	2.82566	0.00471836	0.0358431
ENSBTAG00000000432		120.861	3.8696	0.445613	8.68377	3.82872e-18	8.88413e-16
ENSBTAG00000000454	TMEM106C	769.27	1.12538	0.349034	3.22427	0.00126293	0.014605
ENSBTAG00000000460	SYTL2	1363.64	-0.883087	0.277847	-3.17832	0.00148132	0.0163374
ENSBTAG00000000480	IFRD2	2193.86	0.659454	0.162356	4.06178	4.87002e-05	0.00127772
ENSBTAG00000000494	PDE4D	894.461	-0.928563	0.218134	-4.25685	2.0733e-05	0.000649887
ENSBTAG00000000504	GTF2B	5427.18	0.56014	0.179656	3.11784	0.00182179	0.0187514
ENSBTAG00000000542	CFAP36	2267.01	-0.590492	0.200882	-2.93949	0.00328753	0.0283076
ENSBTAG00000000559	PLTP	1117.93	2.1228	0.454145	4.67428	2.9498e-06	0.00012314
ENSBTAG00000000565	RFX7	1531.95	-0.722239	0.186109	-3.88072	0.000104146	0.0023674
ENSBTAG00000000566	CCDC14	703.424	-0.478918	0.175484	-2.72912	0.00635027	0.0435599
ENSBTAG00000000571	ARHGAP27	2899.75	0.686869	0.192243	3.57292	0.000353017	0.00574964
ENSBTAG00000000599	CCNI	12953	-0.399323	0.141095	-2.83016	0.00465241	0.0356146
ENSBTAG00000000604	GPNMB	1465.56	-1.7446	0.402489	-4.33453	1.46074e-05	0.000484212
ENSBTAG00000000639	APRT	2266.71	0.834385	0.165699	5.03554	4.76502e-07	2.4606e-05
ENSBTAG00000000648	ADAMTS5	702.764	-1.33242	0.453223	-2.93987	0.00328345	0.0282861
ENSBTAG00000000654	ODAD2	46.317	-1.12022	0.358192	-3.12744	0.00176335	0.018328
ENSBTAG00000000707	CCN4	272.811	-1.64237	0.391473	-4.19538	2.72418e-05	0.000811217
ENSBTAG00000000715		61.1631	4.06552	0.436174	9.32086	1.15399e-20	3.17204e-18
ENSBTAG00000000735	BCL2A1	8604.97	0.406579	0.147845	2.75004	0.00595874	0.0417673
ENSBTAG00000000782	KDR	5641.25	-0.689897	0.241317	-2.85888	0.0042514	0.0335068
ENSBTAG00000000791	CALY	28.9693	-1.65552	0.455145	-3.63735	0.000275453	0.00482503
ENSBTAG00000000792	AJAP1	179.764	-2.32387	0.469618	-4.94843	7.48163e-07	3.68249e-05
ENSBTAG00000000799	ICA1	1269.27	-0.308685	0.11305	-2.73053	0.00632319	0.0434859
ENSBTAG00000000830	GPR137B	1211.54	-0.673117	0.151036	-4.45667	8.32414e-06	0.000300459
ENSBTAG00000000831	CTNS	1071.22	0.5384	0.149166	3.6094	0.000306909	0.0052026
ENSBTAG00000000838	CCDC88C	1849.84	0.373412	0.125702	2.97061	0.00297209	0.0264586
ENSBTAG00000000841	LZTS1	1331.36	-0.777673	0.210226	-3.69922	0.000216262	0.00402495
ENSBTAG00000000851	CYP20A1	2929.73	-0.415528	0.148425	-2.79958	0.00511687	0.0378395
ENSBTAG00000000868	ZFP1	227.645	-0.561755	0.151075	-3.71838	0.000200508	0.00379699
ENSBTAG00000000873	SLC13A3	58.7036	1.14879	0.424266	2.70771	0.00677488	0.0455063
ENSBTAG00000000880	GINM1	3679.78	-0.338355	0.0984232	-3.43776	0.000586555	0.00838398
ENSBTAG00000000894	PGK1	8938.89	0.565666	0.176991	3.19602	0.00139336	0.0156869
ENSBTAG00000000895	TAF9B	326.769	-0.847268	0.247503	-3.42326	0.000618757	0.00869292
ENSBTAG00000000919	HEY2	207.676	-1.22557	0.353788	-3.46413	0.00053195	0.00781608
ENSBTAG00000000937	ITPRID2	1253.37	-0.745544	0.187324	-3.97996	6.89259e-05	0.00170568
ENSBTAG00000000940	TBCC	1321.88	0.475881	0.132623	3.58822	0.000332948	0.00551324
ENSBTAG00000000941	PLEKHB2	2834.37	0.234214	0.0840365	2.78705	0.00531905	0.0387583
ENSBTAG00000000964	FCRL5	10.8247	4.54232	0.661067	6.8712	6.3665e-12	7.19938e-10
ENSBTAG00000000973	KCNJ15	433.362	-0.644228	0.19375	-3.32504	0.00088405	0.0111707
ENSBTAG00000000990	PSMA2	1811.09	0.582988	0.0970059	6.00982	1.85732e-09	1.50157e-07
ENSBTAG00000001000	CA13	176.814	-1.84981	0.505258	-3.66112	0.000251118	0.00451485
ENSBTAG00000001005	ZNF280B	1769.11	0.560849	0.16569	3.38493	0.000711969	0.00958968
ENSBTAG00000001008	PRF1	57.5539	3.80535	0.568981	6.68802	2.26216e-11	2.40583e-09
ENSBTAG00000001017	SLK	1241.26	-0.882503	0.22786	-3.87301	0.000107499	0.00241291
ENSBTAG00000001022	AMDHD2	7234.37	0.393249	0.146196	2.68988	0.00714771	0.047177
ENSBTAG00000001023	ZNF598	3406.88	0.292341	0.097922	2.98545	0.00283163	0.025621
ENSBTAG00000001027	SERPINH1	13587.3	-0.469874	0.170014	-2.76373	0.0057144	0.0406932
ENSBTAG00000001050	LDLRAP1	8194.55	0.645779	0.210385	3.06951	0.00214411	0.0212709
ENSBTAG00000001055	HNRNPL	11118	0.178201	0.0631746	2.82077	0.00479084	0.0361775
ENSBTAG00000001060	CXCR4	186.475	0.960065	0.263152	3.64833	0.000263951	0.00466187
ENSBTAG00000001066	PILRA	288.445	1.92736	0.320945	6.00526	1.91031e-09	1.53746e-07
ENSBTAG00000001093	KLHL23	471.463	-1.05892	0.223225	-4.74372	2.09824e-06	9.14371e-05
ENSBTAG00000001116	P4HA2	4111.4	-0.543457	0.141281	-3.84664	0.000119749	0.00260287
ENSBTAG00000001124	GALC	274.918	-1.3252	0.387272	-3.42189	0.000621884	0.00870784
ENSBTAG00000001125	ADAMDEC1	72.2855	-2.41973	0.476599	-5.07708	3.83287e-07	2.03815e-05
ENSBTAG00000001134	SRRT	5548.68	0.18916	0.0660244	2.865	0.00417015	0.0331498
ENSBTAG00000001142	GNE	1709.5	-0.314498	0.108517	-2.89816	0.00375359	0.0309914
ENSBTAG00000001143		1214.93	4.70017	0.301016	15.6144	5.81278e-55	1.29821e-51
ENSBTAG00000001176	LRRN1	78.548	-2.37962	0.513806	-4.63135	3.63292e-06	0.000148875
ENSBTAG00000001185	KMT5B	2499.94	-0.318884	0.0964411	-3.30652	0.000944621	0.0117612
ENSBTAG00000001193	UNC93B1	3589.61	0.600073	0.156465	3.83519	0.000125465	0.00269433
ENSBTAG00000001197	SLAMF7	58.5845	2.06301	0.332297	6.20834	5.35476e-10	4.75987e-08
ENSBTAG00000001198	GIMAP7	68.4893	3.58891	0.592722	6.05496	1.40452e-09	1.18371e-07
ENSBTAG00000001209	PHLDB2	2267.43	-0.622806	0.197048	-3.16069	0.00157398	0.0169895
ENSBTAG00000001219		139.591	2.18574	0.551956	3.95998	7.49562e-05	0.00182957
ENSBTAG00000001225	RBM14	3459.15	0.320899	0.114739	2.79678	0.00516146	0.0380289
ENSBTAG00000001250	TFAP2A	2222.01	1.04653	0.39364	2.65861	0.00784636	0.0499789
ENSBTAG00000001257	AGTPBP1	478.734	-0.642403	0.178277	-3.6034	0.000314088	0.00530737
ENSBTAG00000001269	TMEM165	1383.9	-0.212939	0.0786856	-2.7062	0.00680581	0.0456467
ENSBTAG00000001295	DEPDC5	1357.17	0.561322	0.125989	4.45532	8.37691e-06	0.000301498
ENSBTAG00000001296	TMEM50A	3206.46	0.399712	0.13165	3.03618	0.00239593	0.022956
ENSBTAG00000001323	CENPC	891.253	-0.348438	0.118269	-2.94615	0.00321753	0.0279337
ENSBTAG00000001328	SLBP	2299.31	0.442153	0.134441	3.28882	0.00100609	0.0122953
ENSBTAG00000001335	GHR	854.627	-1.30101	0.296672	-4.38535	1.15797e-05	0.000397112
ENSBTAG00000001343	DEPDC1	865.052	-0.8425	0.250889	-3.35806	0.000784908	0.0102589
ENSBTAG00000001356	USP38	1636.3	0.522655	0.194576	2.68612	0.00722874	0.0474489
ENSBTAG00000001368	LGALS3BP	6717.95	0.593501	0.105995	5.59932	2.15188e-08	1.46747e-06
ENSBTAG00000001396	ADAMTS7	1855.89	-0.986091	0.322107	-3.06138	0.00220322	0.0216529
ENSBTAG00000001462	FLT4	155.616	-1.67056	0.27636	-6.04487	1.49533e-09	1.23912e-07
ENSBTAG00000001465	P2RY1	1370.79	0.630948	0.208445	3.02692	0.00247059	0.0233432
ENSBTAG00000001471	POC1A	1292.49	0.344413	0.108086	3.18648	0.00144018	0.0160522
ENSBTAG00000001473	ARVCF	458.516	-0.555405	0.198526	-2.79764	0.00514777	0.0379906
ENSBTAG00000001476		58.1858	1.57489	0.47733	3.29937	0.000969019	0.0119486
ENSBTAG00000001483	SRGAP2	2465.48	-0.32727	0.107073	-3.05651	0.00223928	0.0218733
ENSBTAG00000001492	FYB1	672.749	0.946676	0.227948	4.15303	3.28099e-05	0.000931979
ENSBTAG00000001511	BCL6	3572.58	0.763537	0.266001	2.87043	0.00409908	0.0327911
ENSBTAG00000001514	ASB11	1201.07	0.895836	0.321616	2.78542	0.00534583	0.0388702
ENSBTAG00000001552	EPC1	1656.74	-0.249996	0.0846128	-2.95459	0.00313087	0.0274592
ENSBTAG00000001562	NFE2	30.9634	1.24458	0.368628	3.37625	0.000734809	0.00978303
ENSBTAG00000001576	TMEM140	230.26	0.80758	0.196315	4.11368	3.89395e-05	0.00106544
ENSBTAG00000001578	ADPGK	1203.15	0.504071	0.110249	4.57213	4.82802e-06	0.000191694
ENSBTAG00000001585	WIPF1	8099.2	0.301957	0.111677	2.70385	0.00685422	0.045837
ENSBTAG00000001597	PITPNM2	2567.07	0.695304	0.228774	3.03926	0.0023716	0.022833
ENSBTAG00000001598	MAP7	5602.11	-0.317204	0.112686	-2.81493	0.00487881	0.0365826
ENSBTAG00000001600	DCUN1D4	499.458	-0.45788	0.17172	-2.66644	0.00766594	0.0491894
ENSBTAG00000001602	IL4R	1298.44	0.457374	0.136074	3.36122	0.000775995	0.0101695
ENSBTAG00000001605	DIO2	103.05	-1.17178	0.427726	-2.73956	0.00615221	0.0426522
ENSBTAG00000001612	LSM1	855.201	0.433942	0.111008	3.90911	9.2636e-05	0.00215231
ENSBTAG00000001629	SCMH1	1265.35	-0.513855	0.172978	-2.97065	0.00297172	0.0264586
ENSBTAG00000001647	PLEKHJ1	1380.81	0.238482	0.082082	2.90542	0.00366762	0.0304646
ENSBTAG00000001652	SLCO3A1	400.961	-0.893436	0.314623	-2.8397	0.00451555	0.0349261
ENSBTAG00000001673	C2CD5	1999.76	-0.497767	0.119809	-4.15469	3.2573e-05	0.000928927
ENSBTAG00000001675	ITPKA	91.649	0.912785	0.291546	3.13084	0.00174307	0.0181988
ENSBTAG00000001698	CHTF8	2631.5	0.216867	0.0675	3.21285	0.00131427	0.0149949
ENSBTAG00000001700	CDC42	13643.8	0.213591	0.0603603	3.53861	0.000402244	0.00637136
ENSBTAG00000001702	TMEM107	214.184	-0.905361	0.24804	-3.65006	0.000262178	0.00465177
ENSBTAG00000001703	SYT13	111.498	-3.47149	0.913028	-3.80217	0.000143434	0.00294732
ENSBTAG00000001725	CXCL10	1270.89	6.21591	0.423496	14.6776	8.97134e-49	1.78101e-45
ENSBTAG00000001731	GLYR1	4349.27	0.246253	0.0899535	2.73756	0.0061897	0.0428482
ENSBTAG00000001745	LUM	34396.5	-0.985665	0.236404	-4.16941	3.05385e-05	0.0008901
ENSBTAG00000001747	PEX3	340.999	-0.40032	0.143021	-2.79902	0.00512573	0.0378592
ENSBTAG00000001774	SPRY2	616.785	-0.664996	0.18224	-3.64901	0.000263256	0.00465703
ENSBTAG00000001775	RINL	137.521	1.29644	0.254856	5.08696	3.63844e-07	1.94635e-05
ENSBTAG00000001795	LONP1	2862.84	0.372995	0.116249	3.20859	0.00133387	0.0151894
ENSBTAG00000001796	CATSPERD	631.998	-0.516603	0.179585	-2.87665	0.00401926	0.0322896
ENSBTAG00000001805	TWSG1	1640.71	-0.428212	0.148392	-2.88568	0.00390567	0.0317411
ENSBTAG00000001807	AKAP8	2305.79	0.460619	0.166736	2.76256	0.00573507	0.0407868
ENSBTAG00000001814	PLXND1	3638.05	-0.711563	0.177098	-4.01791	5.87164e-05	0.00148386
ENSBTAG00000001822	SNX10	213.187	1.90785	0.296144	6.44233	1.17656e-10	1.1428e-08
ENSBTAG00000001824	SLC2A6	309.426	0.648126	0.162408	3.99073	6.58712e-05	0.00163808
ENSBTAG00000001826	SASH1	614.444	-0.845172	0.235139	-3.59435	0.0003252	0.00544893
ENSBTAG00000001835	GJA1	2588.4	-0.934659	0.286613	-3.26104	0.00111003	0.0132395
ENSBTAG00000001844	MOGS	1530.28	0.41437	0.136484	3.03604	0.00239705	0.022956
ENSBTAG00000001847	CNTLN	782.489	-0.652216	0.21911	-2.97666	0.00291411	0.0261864
ENSBTAG00000001852	BREH1	987.709	-1.88716	0.495342	-3.80981	0.000139071	0.00288593
ENSBTAG00000001867	SACS	463.59	-0.895962	0.30166	-2.97011	0.00297694	0.0264885
ENSBTAG00000001868	PCYT2	2460.48	0.428784	0.147016	2.91657	0.00353902	0.0298262
ENSBTAG00000001902	CEP295	3078.05	-0.3574	0.133371	-2.67974	0.00736791	0.0479747
ENSBTAG00000001904	ZNF276	837.955	0.332458	0.122078	2.72332	0.00646288	0.0440566
ENSBTAG00000001933	PTPA	5684.91	0.304532	0.0918546	3.31537	0.000915211	0.0114913
ENSBTAG00000001937	ANAPC11	3249.8	0.550803	0.17991	3.06156	0.0022019	0.0216529
ENSBTAG00000001941	SEMA4D	997.677	0.659408	0.155321	4.24544	2.18165e-05	0.000676727
ENSBTAG00000001952	PROM2	692.902	-1.24855	0.358782	-3.47996	0.000501497	0.00750439
ENSBTAG00000001961	MAP1B	2957.61	-1.02109	0.273168	-3.73796	0.00018552	0.00357481
ENSBTAG00000001983	SMAGP	1024.84	0.303411	0.0963934	3.14763	0.00164599	0.0175053
ENSBTAG00000001987	SWAP70	2945.18	0.584056	0.193668	3.01576	0.00256337	0.0239039
ENSBTAG00000001999	NKAPD1	822.006	-0.280711	0.104159	-2.69503	0.0070383	0.046679
ENSBTAG00000002010	PI4K2A	1211.31	0.353328	0.0787692	4.48561	7.27058e-06	0.00027007
ENSBTAG00000002018	EIF5A	14439.3	0.454399	0.123798	3.67048	0.0002421	0.00440488
ENSBTAG00000002036	CACNB1	454.779	-0.576646	0.167098	-3.45094	0.000558631	0.00810808
ENSBTAG00000002037	ATXN7L1	185.487	-0.76741	0.201957	-3.79986	0.000144775	0.00296301
ENSBTAG00000002041	SASH3	182.201	1.55512	0.269866	5.76257	8.28437e-09	6.0785e-07
ENSBTAG00000002042	RIC8A	1704.05	0.30062	0.0631732	4.75866	1.9488e-06	8.51325e-05
ENSBTAG00000002051	ARAP1	3036.59	0.255804	0.0810468	3.15625	0.00159814	0.0171691
ENSBTAG00000002065	TFAP2C	746.616	1.10031	0.410672	2.6793	0.00737773	0.0479762
ENSBTAG00000002069	BOLA	14404	2.297	0.392476	5.85257	4.84021e-09	3.74373e-07
ENSBTAG00000002083	AUTS2	615.347	-0.807233	0.191036	-4.22556	2.3835e-05	0.000727967
ENSBTAG00000002096	FCGR3A	567.639	1.7341	0.330644	5.24462	1.56605e-07	9.02601e-06
ENSBTAG00000002097	TMC5	46.1804	2.80894	0.621787	4.51753	6.25651e-06	0.000238348
ENSBTAG00000002101	GDE1	1821.58	0.255251	0.0931572	2.74	0.00614387	0.0426136
ENSBTAG00000002112	INSIG2	497.42	-0.308852	0.103353	-2.98833	0.00280505	0.0254923
ENSBTAG00000002117	KIF18A	875.336	-0.551354	0.159603	-3.45454	0.000551231	0.00802677
ENSBTAG00000002121	CDK2AP2	1843.63	0.549572	0.152039	3.61469	0.000300711	0.00513162
ENSBTAG00000002128	MPPE1	2656.53	0.312444	0.0990135	3.15557	0.00160186	0.0171894
ENSBTAG00000002135	CD69	20.4487	2.73597	0.524517	5.21616	1.82666e-07	1.03609e-05
ENSBTAG00000002148	RAB3D	1100.06	-0.74878	0.275708	-2.71585	0.00661059	0.0446609
ENSBTAG00000002187	SERINC3	3073.39	-0.555732	0.141109	-3.93832	8.20543e-05	0.00196523
ENSBTAG00000002194	MYZAP	3744.82	0.695263	0.247638	2.80758	0.00499149	0.0372216
ENSBTAG00000002227	LRIG3	352.515	-0.66137	0.156748	-4.21931	2.45052e-05	0.000747159
ENSBTAG00000002232	TRPC1	252.29	-0.965234	0.219941	-4.3886	1.14082e-05	0.000393494
ENSBTAG00000002236	TRPC4AP	8637.78	0.32756	0.107071	3.05928	0.00221868	0.021757
ENSBTAG00000002242	PSME3IP1	1205.01	0.465643	0.118694	3.92304	8.7439e-05	0.00205562
ENSBTAG00000002261	LBX1	289.965	1.88039	0.691093	2.72089	0.00651062	0.044247
ENSBTAG00000002266	NPL	168.744	-0.790562	0.248697	-3.17881	0.0014788	0.0163322
ENSBTAG00000002278	FBN1	17336.9	-1.35849	0.341575	-3.97714	6.97494e-05	0.00172146
ENSBTAG00000002286	DNAJC18	839.658	-0.411526	0.145974	-2.81918	0.00481471	0.0362973
ENSBTAG00000002287	CHD9	2415.21	-0.778043	0.190925	-4.07512	4.59911e-05	0.0012228
ENSBTAG00000002323	USP28	1285.93	-0.511955	0.154973	-3.3035	0.000954856	0.0118449
ENSBTAG00000002335	HAND1	7298.92	0.952161	0.287981	3.30633	0.000945263	0.0117612
ENSBTAG00000002340	STEAP4	93.1722	2.80308	0.563039	4.97848	6.40845e-07	3.19832e-05
ENSBTAG00000002341	ETS1	1259.8	-0.51203	0.191572	-2.67279	0.00752241	0.0484801
ENSBTAG00000002362	APOLD1	1921.31	-0.898079	0.219464	-4.09214	4.27408e-05	0.00114662
ENSBTAG00000002376	PPIL1	2266.27	0.300097	0.0990234	3.03056	0.00244099	0.0231576
ENSBTAG00000002377	PSMB2	2700.29	0.49088	0.109718	4.47401	7.67669e-06	0.00028049
ENSBTAG00000002381	ZDHHC5	4639.65	0.347232	0.114975	3.02007	0.00252713	0.023702
ENSBTAG00000002385	SLC35E4	611.508	0.504174	0.175444	2.8737	0.00405696	0.0325194
ENSBTAG00000002390	CCDC184	653.605	1.02087	0.296308	3.44531	0.000570413	0.00823311
ENSBTAG00000002391	TGFB1I1	2026.74	-0.585052	0.205678	-2.84451	0.00444798	0.0345681
ENSBTAG00000002398	ZNF567	402.049	-0.629249	0.125824	-5.00101	5.703e-07	2.8784e-05
ENSBTAG00000002416		138.199	3.2656	0.539923	6.04826	1.46414e-09	1.22816e-07
ENSBTAG00000002431	TRIM24	1958.09	-0.47321	0.166126	-2.84851	0.00439247	0.0342826
ENSBTAG00000002434	WDR18	1415.51	0.298799	0.101324	2.94895	0.0031886	0.027777
ENSBTAG00000002440	KIF7	371.571	-0.716841	0.261214	-2.74427	0.00606459	0.0422277
ENSBTAG00000002444	MKI67	16153.9	-0.524779	0.165656	-3.16789	0.00153548	0.0167589
ENSBTAG00000002452	ASCC2	3541.83	0.246843	0.0793015	3.11271	0.00185376	0.0190225
ENSBTAG00000002464	PLCH2	952.679	1.15734	0.381167	3.03631	0.00239489	0.022956
ENSBTAG00000002477	MRM2	939.871	0.425021	0.137052	3.10116	0.00192762	0.0195909
ENSBTAG00000002485	TNS1	15933.4	-0.585404	0.143749	-4.0724	4.65309e-05	0.00123532
ENSBTAG00000002515	TNNI3	78.8614	1.2302	0.354445	3.47077	0.000518962	0.00766306
ENSBTAG00000002522	SYT5	75.9224	1.24195	0.383514	3.23836	0.0012022	0.014143
ENSBTAG00000002527	ZSWIM4	640.499	0.81447	0.21142	3.85237	0.000116978	0.00256447
ENSBTAG00000002539	TRIOBP	5059.57	0.327428	0.100656	3.25295	0.00114213	0.0135501
ENSBTAG00000002551	KCNJ8	460.703	-1.20761	0.277753	-4.34779	1.37516e-05	0.000458395
ENSBTAG00000002564	DLG4	604.352	-0.718003	0.217188	-3.3059	0.000946704	0.0117709
ENSBTAG00000002571	PDCD2L	308.553	0.499824	0.14684	3.40386	0.000664408	0.00913855
ENSBTAG00000002575	SSU72	2317.07	0.317798	0.108426	2.93101	0.00337859	0.0288968
ENSBTAG00000002578	ZMYND11	4472.44	-0.396998	0.118498	-3.35025	0.0008074	0.0104611
ENSBTAG00000002586	TCF12	1597.19	-0.843923	0.220478	-3.82771	0.000129344	0.0027479
ENSBTAG00000002596	VSTM1	373.618	-1.35494	0.283388	-4.78122	1.74236e-06	7.70562e-05
ENSBTAG00000002613	MIS18BP1	2085.84	-0.764525	0.173111	-4.41638	1.00368e-05	0.000349565
ENSBTAG00000002614	RUFY2	686.145	-0.573783	0.176945	-3.24272	0.00118393	0.0139995
ENSBTAG00000002623	SAMSN1	111.353	1.61548	0.379194	4.2603	2.04154e-05	0.000642188
ENSBTAG00000002626	ARHGAP6	86.981	-1.17955	0.39573	-2.98069	0.002876	0.025913
ENSBTAG00000002639	ZDHHC7	3368.52	0.152219	0.0444742	3.42263	0.000620189	0.00869545
ENSBTAG00000002640	KALRN	90.5144	-1.35686	0.2821	-4.80986	1.51037e-06	6.79742e-05
ENSBTAG00000002650	ZPR1	2033.03	0.270033	0.0805884	3.35077	0.000805878	0.0104496
ENSBTAG00000002668	ZNF711	331.86	-0.709147	0.219264	-3.23422	0.00121975	0.0142533
ENSBTAG00000002676	SAE1	5573.67	0.303457	0.0872248	3.47902	0.000503247	0.00750834
ENSBTAG00000002683	PFKP	3351.82	0.666169	0.156455	4.25789	2.06369e-05	0.000648012
ENSBTAG00000002687	TSHZ3	745.619	-0.684039	0.233393	-2.93085	0.00338035	0.0288979
ENSBTAG00000002717	INA	50.2645	-1.63684	0.497565	-3.2897	0.00100293	0.0122735
ENSBTAG00000002718	TINF2	1762.45	0.347787	0.105991	3.28129	0.00103334	0.0125426
ENSBTAG00000002726	CDC27	3251.01	-0.322817	0.104179	-3.09866	0.00194397	0.0197234
ENSBTAG00000002739	PDE1C	117.501	-1.54188	0.396931	-3.88451	0.000102538	0.00234576
ENSBTAG00000002745	APEX1	3361.62	0.227977	0.0744243	3.06321	0.00218977	0.0215919
ENSBTAG00000002746	OSTF1	6016.43	0.414852	0.145235	2.85642	0.0042845	0.0336855
ENSBTAG00000002747	ABCA5	2455.39	-0.708793	0.181194	-3.91179	9.16159e-05	0.00213691
ENSBTAG00000002773		217.808	1.79422	0.292813	6.12754	8.92493e-10	7.77862e-08
ENSBTAG00000002774	PTPN23	5915.67	0.255205	0.0936953	2.72377	0.00645411	0.0440415
ENSBTAG00000002783	PCYOX1	473.273	-0.746905	0.204731	-3.64823	0.000264052	0.00466187
ENSBTAG00000002804	PDGFRB	7892.42	-0.873983	0.247859	-3.52613	0.000421674	0.00661462
ENSBTAG00000002826	CLSPN	1568.1	-0.434821	0.162315	-2.67888	0.00738694	0.0479762
ENSBTAG00000002834	CCDC69	90.6374	1.26167	0.363267	3.47312	0.000514452	0.00762798
ENSBTAG00000002846	TRAF3IP3	100.946	1.52956	0.356739	4.28762	1.80601e-05	0.000575185
ENSBTAG00000002890	RBM10	5639.17	0.205153	0.063558	3.22781	0.00124744	0.0144633
ENSBTAG00000002920	KAT6B	1773.86	-0.405147	0.138209	-2.9314	0.00337434	0.0288742
ENSBTAG00000002921	RMDN3	794.799	0.330196	0.122994	2.68466	0.00726035	0.0475864
ENSBTAG00000002929	IRF4	106.672	1.07019	0.334136	3.20287	0.00136065	0.0154157
ENSBTAG00000002938	CPED1	318.721	-1.00656	0.307753	-3.27068	0.00107287	0.0128824
ENSBTAG00000002940	WNT16	3240.86	-0.97804	0.237051	-4.12586	3.69355e-05	0.00102473
ENSBTAG00000002942	SLC2A10	236.401	-0.737878	0.232968	-3.16729	0.00153868	0.0167836
ENSBTAG00000002951	CD244	42.624	1.60382	0.318823	5.03043	4.89371e-07	2.51253e-05
ENSBTAG00000002965	NEURL3	32.4072	2.40001	0.333328	7.20016	6.0141e-13	8.0575e-11
ENSBTAG00000002972	CFAP94	235.022	-1.10099	0.241179	-4.56504	4.9941e-06	0.000197411
ENSBTAG00000002979	PIK3R3	437.591	-0.894781	0.226182	-3.95603	7.62062e-05	0.00185501
ENSBTAG00000002985	KCNMB1	78.0027	-1.54097	0.451639	-3.41194	0.000645012	0.00894804
ENSBTAG00000002996	SHROOM4	1199.89	-0.631879	0.195657	-3.22953	0.00123995	0.0144045
ENSBTAG00000003012	TRAF1	397.564	0.89909	0.174852	5.142	2.71824e-07	1.50829e-05
ENSBTAG00000003016	PTPN7	72.4547	3.26584	0.430925	7.57869	3.49067e-14	5.47086e-12
ENSBTAG00000003025	NME6	468.432	0.323982	0.115381	2.80793	0.00498617	0.0371974
ENSBTAG00000003034	GATAD2A	4743.57	0.498343	0.154296	3.22979	0.00123879	0.0144005
ENSBTAG00000003038	TAP2	2214.08	1.45667	0.220168	6.61617	3.68636e-11	3.74111e-09
ENSBTAG00000003039	PSMB8	2222.67	2.85054	0.225122	12.6622	9.58006e-37	8.15081e-34
ENSBTAG00000003045	BAMBI	376.667	1.07581	0.352192	3.05462	0.00225345	0.0219533
ENSBTAG00000003049	MICALL2	6026.31	0.516263	0.190433	2.711	0.0067081	0.0451669
ENSBTAG00000003052	PCSK7	8844.84	0.63449	0.200614	3.16275	0.00156288	0.0169031
ENSBTAG00000003058	ADRM1	2961.02	0.367086	0.121612	3.0185	0.0025403	0.0237854
ENSBTAG00000003062	FAM160B1	356.415	-0.760709	0.235087	-3.23586	0.00121277	0.0142149
ENSBTAG00000003066	NSA2	2021.67	-0.558828	0.186415	-2.99776	0.00271975	0.0249839
ENSBTAG00000003072	ACADVL	7197.89	0.243955	0.0877806	2.77915	0.00545019	0.0394245
ENSBTAG00000003092	ANAPC5	1479.45	-0.42584	0.153563	-2.77306	0.00555321	0.0399755
ENSBTAG00000003100	SMTN	4256.8	-0.412019	0.0891238	-4.623	3.78237e-06	0.00015394
ENSBTAG00000003144	KIAA0825	139.108	-0.761358	0.233609	-3.25911	0.00111764	0.0133125
ENSBTAG00000003152	IFI27	1721.81	1.19373	0.364615	3.27394	0.00106058	0.0127864
ENSBTAG00000003165	ADAMTS9	4573.89	-0.700272	0.202836	-3.4524	0.000555629	0.00808422
ENSBTAG00000003171	SHANK2	2634.83	0.608878	0.208855	2.91531	0.00355331	0.0298762
ENSBTAG00000003176	JAM3	2035.12	-0.88852	0.190025	-4.67581	2.92797e-06	0.000122515
ENSBTAG00000003191	FSCN1	6085.62	0.683336	0.219636	3.11122	0.00186313	0.0190875
ENSBTAG00000003222	ASNS	1556.48	0.754883	0.270507	2.79062	0.00526072	0.0384745
ENSBTAG00000003253	NPPC	41616.4	0.61179	0.20459	2.99032	0.00278684	0.0253914
ENSBTAG00000003255	CD4	74.9943	3.59527	0.421089	8.53804	1.36517e-17	2.90376e-15
ENSBTAG00000003259	TCERG1	3102.62	-0.363078	0.114337	-3.1755	0.00149578	0.0164608
ENSBTAG00000003295	GORAB	493.666	-0.378898	0.130175	-2.91067	0.0036065	0.0301531
ENSBTAG00000003297	OASL	12.6412	3.45181	0.799204	4.31906	1.56696e-05	0.000513704
ENSBTAG00000003305	NCF1	485.82	2.0797	0.297238	6.99675	2.61969e-12	3.25042e-10
ENSBTAG00000003322	TTLL7	434.753	-0.683204	0.253971	-2.69009	0.00714325	0.047165
ENSBTAG00000003326	NAIP	113.235	3.3375	0.452421	7.37698	1.6192e-13	2.31443e-11
ENSBTAG00000003334	ADAP2	622.482	-1.1109	0.323994	-3.42878	0.000606299	0.008577
ENSBTAG00000003338	LRRCC1	3287.11	-0.379776	0.137571	-2.76058	0.00576991	0.0408967
ENSBTAG00000003341	DOK2	218.13	1.12516	0.237923	4.72912	2.25498e-06	9.68504e-05
ENSBTAG00000003353	SLC6A2	40.2805	-1.70891	0.546714	-3.12579	0.00177326	0.0183988
ENSBTAG00000003366	DDX58	1165.67	0.735102	0.202143	3.63654	0.00027632	0.00483074
ENSBTAG00000003384	CEP162	555.667	-0.572235	0.167481	-3.41671	0.000633825	0.0088335
ENSBTAG00000003388	DPM2	1121.15	0.428202	0.125667	3.40743	0.00065577	0.0090476
ENSBTAG00000003395	ZRANB1	948.086	-0.44936	0.109993	-4.08536	4.40085e-05	0.00117534
ENSBTAG00000003401	ACTR3	8359.05	0.491141	0.170303	2.88393	0.0039275	0.0318244
ENSBTAG00000003408		83.6257	4.93708	0.969781	5.09092	3.5633e-07	1.91764e-05
ENSBTAG00000003424	BET1	1556.49	0.600886	0.212605	2.8263	0.00470892	0.035817
ENSBTAG00000003435	FAM189A1	29.3723	-1.528	0.486304	-3.14206	0.00167762	0.0177322
ENSBTAG00000003436	RHBDF2	1800.96	0.998262	0.285096	3.5015	0.000462649	0.00708932
ENSBTAG00000003446	EPHB4	1064.26	-0.440716	0.135019	-3.2641	0.00109814	0.013124
ENSBTAG00000003447		244.343	-0.868425	0.225551	-3.85023	0.000118006	0.00257418
ENSBTAG00000003449	KCP	36.4774	1.21818	0.391199	3.11397	0.00184591	0.0189545
ENSBTAG00000003454	RGS20	500.993	1.30647	0.391476	3.33728	0.000846013	0.0108122
ENSBTAG00000003462	ZNF135	229.156	-0.583875	0.177906	-3.28193	0.00103098	0.0125304
ENSBTAG00000003483	NUDT18	227.15	0.621032	0.212981	2.9159	0.00354662	0.029848
ENSBTAG00000003496	AIG1	952.033	-0.529717	0.195009	-2.71638	0.0066001	0.0446512
ENSBTAG00000003506	STEAP2	815.869	-1.06074	0.303512	-3.49488	0.000474273	0.00720564
ENSBTAG00000003525	STXBP1	2455.42	0.847356	0.160054	5.29419	1.19543e-07	7.08227e-06
ENSBTAG00000003530	DDX31	7215.05	-0.282347	0.102726	-2.74854	0.00598611	0.041877
ENSBTAG00000003548	GSTP1	85.148	0.637363	0.189878	3.3567	0.000788799	0.0103022
ENSBTAG00000003566	ARFIP2	1862.18	0.348096	0.127292	2.73463	0.00624501	0.0430643
ENSBTAG00000003576	POLL	492.132	0.268202	0.0852811	3.14492	0.0016613	0.0176262
ENSBTAG00000003608	SYCP2	262.346	-1.2939	0.471738	-2.74283	0.00609118	0.0423467
ENSBTAG00000003638	ZNF215	46.9402	-1.60019	0.474964	-3.36908	0.000754193	0.00997694
ENSBTAG00000003651	OTOP1	231.194	-1.25821	0.455719	-2.76094	0.00576345	0.0408958
ENSBTAG00000003665	NUP210	1329.81	1.16725	0.417395	2.79651	0.00516573	0.0380289
ENSBTAG00000003708	SEC23A	1484.63	-0.585596	0.208317	-2.81108	0.0049376	0.0369586
ENSBTAG00000003721	CHST1	407.391	-0.965377	0.279669	-3.45186	0.000556743	0.00809384
ENSBTAG00000003740	KDM6A	1974.36	-0.571047	0.139311	-4.09909	4.14776e-05	0.00112442
ENSBTAG00000003745	WDR48	2142.02	-0.267421	0.0816466	-3.27535	0.00105532	0.0127402
ENSBTAG00000003763	MYO5C	640.818	-0.733369	0.256088	-2.86374	0.0041867	0.0331871
ENSBTAG00000003776	MSANTD1	48.0186	0.899774	0.240934	3.73452	0.00018807	0.00361317
ENSBTAG00000003786	GCGR	1205.62	1.44161	0.535242	2.69339	0.00707304	0.0467912
ENSBTAG00000003788	RCC1	6338.08	0.788221	0.280962	2.80544	0.0050248	0.0374032
ENSBTAG00000003789	VIRMA	3394.1	-0.318839	0.0993428	-3.20948	0.00132974	0.0151521
ENSBTAG00000003809	PLCD4	1152.27	-0.850513	0.293375	-2.89907	0.00374276	0.0309449
ENSBTAG00000003815	EDEM2	1894.63	0.397698	0.106517	3.73365	0.000188727	0.00362189
ENSBTAG00000003833	SLC35G2	662.244	-0.990853	0.197469	-5.01776	5.22773e-07	2.66868e-05
ENSBTAG00000003840	GUCY1B1	3241.14	-1.03618	0.248601	-4.16805	3.07219e-05	0.000891085
ENSBTAG00000003857	SUSD6	2992.1	0.700781	0.174353	4.01933	5.83636e-05	0.00147703
ENSBTAG00000003884	FAM120B	725.026	-0.313766	0.104198	-3.01123	0.0026019	0.0241497
ENSBTAG00000003889	PER1	1861.86	-0.731598	0.239028	-3.06073	0.002208	0.021688
ENSBTAG00000003920	TGM1	290.112	1.80058	0.36518	4.93066	8.19519e-07	4.00064e-05
ENSBTAG00000003942	PIP4K2C	5732.27	0.29536	0.102246	2.88873	0.00386802	0.0315714
ENSBTAG00000003954	ASH1L	4514.3	-0.330243	0.112302	-2.94067	0.00327501	0.0282542
ENSBTAG00000003959	ARHGAP24	433.43	-0.505436	0.185169	-2.72959	0.00634122	0.0435429
ENSBTAG00000003967	OTUB1	4251.88	0.409968	0.127484	3.21585	0.0013006	0.0148864
ENSBTAG00000003970	MITD1	569.533	0.34867	0.130559	2.6706	0.0075716	0.0487151
ENSBTAG00000003994	IGFBP3	97101.4	-0.758706	0.198863	-3.81523	0.000136057	0.00284652
ENSBTAG00000004000	SAP30L	1188.67	0.244342	0.0756639	3.22931	0.00124091	0.0144064
ENSBTAG00000004008	FAM199X	96.5378	-1.28765	0.397745	-3.23738	0.00120633	0.01418
ENSBTAG00000004009	PMM1	2372.75	1.07468	0.327942	3.27704	0.00104901	0.0126923
ENSBTAG00000004017	PLEKHG2	2640.97	-0.4396	0.151001	-2.91124	0.00359997	0.0301316
ENSBTAG00000004028	POLK	596.866	-0.499119	0.186023	-2.68311	0.00729414	0.0477431
ENSBTAG00000004034	SESN3	405.275	-1.19861	0.337512	-3.5513	0.000383328	0.00612058
ENSBTAG00000004036	GJC1	852.226	-0.841341	0.232833	-3.61349	0.000302099	0.00514666
ENSBTAG00000004041	ANKRD10	5558	0.506617	0.146956	3.44741	0.000565997	0.0081884
ENSBTAG00000004043		617.82	-0.875751	0.264366	-3.31264	0.000924187	0.0115714
ENSBTAG00000004064	BPNT1	957.622	0.489375	0.169169	2.89282	0.00381798	0.0312917
ENSBTAG00000004077	YWHAG	10213.4	0.616715	0.223656	2.75742	0.00582591	0.0411455
ENSBTAG00000004080	TIAL1	3970.81	-0.23308	0.0732003	-3.18414	0.00145187	0.0161322
ENSBTAG00000004081	FAT3	346.059	-1.94752	0.451147	-4.31681	1.58297e-05	0.000517057
ENSBTAG00000004091	GTF3C4	313.143	-0.966712	0.338123	-2.85906	0.00424899	0.0335025
ENSBTAG00000004092	AK8	156.702	-1.07209	0.392435	-2.73189	0.00629726	0.0433744
ENSBTAG00000004094	SPARCL1	9572.57	-1.47832	0.260283	-5.67966	1.34962e-08	9.60707e-07
ENSBTAG00000004114	MAP3K11	2517.88	0.483508	0.14398	3.35817	0.000784603	0.0102589
ENSBTAG00000004118	ALAS1	1945.42	0.748565	0.189853	3.94287	8.05121e-05	0.00193608
ENSBTAG00000004136	NFE2L3	316.037	1.18239	0.347047	3.407	0.000656819	0.00905134
ENSBTAG00000004138	BICRA	1351.14	0.275676	0.086127	3.2008	0.00137045	0.0154974
ENSBTAG00000004150	NRG1	104.861	1.46685	0.445101	3.29554	0.000982335	0.0120545
ENSBTAG00000004168	STON1	873.849	-0.783274	0.174424	-4.49063	7.10129e-06	0.000264331
ENSBTAG00000004173	UBXN8	1398.53	-0.288011	0.0993002	-2.90041	0.00372673	0.0308266
ENSBTAG00000004178	ACOX2	505.643	-0.737684	0.175282	-4.20856	2.56999e-05	0.000774333
ENSBTAG00000004193	VEZF1	2998.41	-0.387298	0.115179	-3.36256	0.00077222	0.0101376
ENSBTAG00000004199	DIABLO	2144.92	0.299865	0.107809	2.78145	0.00541172	0.0392256
ENSBTAG00000004211	TNFRSF1A	5920.01	0.414612	0.0882962	4.6957	2.65697e-06	0.000112493
ENSBTAG00000004221	ESM1	12063.1	0.899797	0.264781	3.39826	0.000678153	0.00926343
ENSBTAG00000004231	GPM6A	497.842	-0.952485	0.338347	-2.81511	0.004876	0.0365826
ENSBTAG00000004258	EEF2	66942.3	-0.288992	0.0951422	-3.03747	0.00238572	0.022917
ENSBTAG00000004262	ZNF454	379.204	-0.615267	0.194925	-3.15643	0.00159716	0.0171691
ENSBTAG00000004273	CST7	26.4424	2.24151	0.386625	5.79765	6.72524e-09	5.07004e-07
ENSBTAG00000004330	ENO4	283.285	-0.807868	0.203523	-3.96941	7.20511e-05	0.00177075
ENSBTAG00000004339		508.534	0.705379	0.244265	2.88776	0.00387991	0.0316122
ENSBTAG00000004347	ADGRF5	2118.44	-0.685616	0.234792	-2.9201	0.00349914	0.0296018
ENSBTAG00000004356	ROBO4	3983.89	-0.813109	0.191458	-4.24692	2.16727e-05	0.000673437
ENSBTAG00000004371	CS	3864.92	0.436227	0.147236	2.96277	0.0030488	0.0269668
ENSBTAG00000004380	STAT2	1627.44	0.804676	0.145314	5.53749	3.06843e-08	2.02301e-06
ENSBTAG00000004381	TACSTD2	1295.22	1.46228	0.520447	2.80966	0.0049594	0.0370442
ENSBTAG00000004386	SOCS1	209.364	2.40626	0.292035	8.2396	1.7278e-16	3.31942e-14
ENSBTAG00000004401	UGGT2	209.421	-1.41167	0.312545	-4.51671	6.28079e-06	0.000238763
ENSBTAG00000004403	CD320	2344.64	-0.707537	0.232	-3.04973	0.00229048	0.0222
ENSBTAG00000004409	IVD	2439.31	0.447996	0.116186	3.85584	0.000115333	0.00253776
ENSBTAG00000004415		79.0471	1.04205	0.360295	2.8922	0.00382549	0.0313245
ENSBTAG00000004423	ARHGAP42	357.454	-1.0869	0.31134	-3.49102	0.000481174	0.00727954
ENSBTAG00000004461	OFD1	706.743	-0.482422	0.129983	-3.71141	0.000206106	0.00387223
ENSBTAG00000004502	CLUAP1	992.661	-0.562754	0.124396	-4.52391	6.07083e-06	0.000231768
ENSBTAG00000004540	NUB1	1405.8	0.624635	0.111915	5.58132	2.38706e-08	1.61552e-06
ENSBTAG00000004547	OLR1	22.9048	1.88783	0.526441	3.58603	0.000335749	0.00553908
ENSBTAG00000004557	DHRS9	3649.92	1.07887	0.323924	3.33063	0.000866512	0.0110114
ENSBTAG00000004558	C10H15orf48	200.133	1.17744	0.203696	5.7804	7.45245e-09	5.52502e-07
ENSBTAG00000004569	GLIPR1L1	52.4155	-1.68236	0.568916	-2.95713	0.00310517	0.027266
ENSBTAG00000004570	PRRX1	119.763	-1.21439	0.354348	-3.42711	0.000610044	0.00860272
ENSBTAG00000004572	RNF183	555.561	1.09624	0.303208	3.61548	0.000299789	0.00512077
ENSBTAG00000004631	KIAA0586	1020.75	-0.404792	0.145561	-2.78091	0.00542075	0.0392752
ENSBTAG00000004650	ZNF516	486.396	-1.05178	0.261875	-4.01635	5.91065e-05	0.0014916
ENSBTAG00000004652	LPAR2	2592.02	0.591892	0.197685	2.99412	0.00275236	0.0251772
ENSBTAG00000004660	SPATS2	790.857	-0.456809	0.164464	-2.77757	0.00547678	0.0396008
ENSBTAG00000004679	WARS1	8005.62	3.88495	0.166104	23.3887	5.57185e-121	4.97761e-117
ENSBTAG00000004716	RETN	43.7795	1.63416	0.471527	3.46568	0.000528893	0.00779038
ENSBTAG00000004720	SULF1	12713.8	-1.11802	0.323544	-3.45554	0.000549189	0.00800355
ENSBTAG00000004736	GRB2	3155.95	0.583778	0.114541	5.09669	3.45642e-07	1.87139e-05
ENSBTAG00000004757	LTBP4	1138.61	0.982993	0.28657	3.4302	0.000603139	0.0085526
ENSBTAG00000004768	RAI1	496.069	-0.486776	0.169021	-2.87998	0.00397703	0.0320657
ENSBTAG00000004770	SCN4A	44.1038	-3.83869	1.18941	-3.22738	0.00124928	0.0144753
ENSBTAG00000004782	PTPRCAP	318.746	0.748558	0.263304	2.84294	0.00446993	0.0346934
ENSBTAG00000004783	CORO1B	2372.8	0.45432	0.125094	3.63183	0.000281418	0.00489591
ENSBTAG00000004786	TMEM134	303.731	0.464777	0.165449	2.80919	0.00496668	0.0370712
ENSBTAG00000004802	CEP170B	12605.5	0.615715	0.224003	2.74869	0.0059834	0.041877
ENSBTAG00000004805	ITFG1	2482.98	-0.248312	0.0928236	-2.6751	0.00747072	0.0483972
ENSBTAG00000004824	REEP1	33.4035	1.28055	0.459772	2.78519	0.00534963	0.0388702
ENSBTAG00000004826	ACP5	5111.17	-0.879987	0.265533	-3.31405	0.00091956	0.0115258
ENSBTAG00000004835	HOXD3	790.111	-0.753449	0.243637	-3.0925	0.00198476	0.0200697
ENSBTAG00000004840	C1S	3166.67	1.65078	0.316081	5.22263	1.76397e-07	1.00693e-05
ENSBTAG00000004848	OLFML2A	441.805	-1.32156	0.32836	-4.02474	5.70388e-05	0.0014538
ENSBTAG00000004864	CEP89	770.217	-0.451582	0.140211	-3.22073	0.00127863	0.0147484
ENSBTAG00000004885	DDR2	426.441	-0.979252	0.29116	-3.36328	0.000770231	0.0101189
ENSBTAG00000004894	GIMAP5	59.0169	3.7059	0.470316	7.87958	3.28476e-15	5.43415e-13
ENSBTAG00000004901	PIK3C2A	1747.59	-0.865817	0.238823	-3.62535	0.000288568	0.00498148
ENSBTAG00000004903	KRT15	30.923	1.53333	0.550515	2.78526	0.0053484	0.0388702
ENSBTAG00000004905	KRT19	6204.87	0.732374	0.268476	2.7279	0.00637397	0.0436671
ENSBTAG00000004915	PFN1	25492.6	0.433214	0.134429	3.22262	0.00127026	0.0146708
ENSBTAG00000004917	KLRK1	17.5817	3.02727	0.524271	5.77425	7.72966e-09	5.70685e-07
ENSBTAG00000004931	POLE2	1153.15	-0.405716	0.103903	-3.90475	9.43228e-05	0.00218299
ENSBTAG00000004948	LRATD1	658.352	1.3217	0.452102	2.92345	0.00346171	0.0293966
ENSBTAG00000004954	TOX	12.8627	2.72802	0.518279	5.26361	1.41254e-07	8.19413e-06
ENSBTAG00000004964	PCGF5	8824.43	-0.622474	0.219359	-2.83769	0.00454408	0.0350557
ENSBTAG00000004970	LRRC24	728.416	0.484072	0.150482	3.2168	0.00129628	0.0148636
ENSBTAG00000004988	CCKAR	1517.5	-1.40491	0.45733	-3.072	0.00212633	0.0211539
ENSBTAG00000004989	IRF5	514.435	0.658414	0.183625	3.58564	0.000336248	0.0055422
ENSBTAG00000005015	SFXN3	582.67	-0.686774	0.224237	-3.06271	0.00219341	0.0216159
ENSBTAG00000005021	SEMA5A	563.303	-1.47864	0.330134	-4.4789	7.50278e-06	0.000276396
ENSBTAG00000005063	THEM6	52.5907	0.8659	0.269326	3.21507	0.00130414	0.014908
ENSBTAG00000005064	WARS2	712.145	-0.473181	0.131047	-3.61077	0.000305284	0.00517997
ENSBTAG00000005072	CUBN	51.389	-0.947338	0.280194	-3.38101	0.000722205	0.00966564
ENSBTAG00000005120	TESPA1	15.9212	2.49686	0.429295	5.81619	6.02048e-09	4.57736e-07
ENSBTAG00000005141	PELI2	33.8902	-1.11921	0.31122	-3.59621	0.000322885	0.00542198
ENSBTAG00000005145	PEAK1	1284.47	-1.32873	0.352519	-3.76926	0.000163732	0.0032796
ENSBTAG00000005146		2037.08	2.42117	0.364889	6.63538	3.23676e-11	3.36228e-09
ENSBTAG00000005160	GTF2H1	2229.89	0.488412	0.15179	3.21767	0.00129236	0.0148301
ENSBTAG00000005161	ATP8B2	2043.93	-0.321217	0.1046	-3.07091	0.00213409	0.0212068
ENSBTAG00000005162	STX19	316.534	-1.10581	0.227945	-4.85119	1.22723e-06	5.66586e-05
ENSBTAG00000005165	CSGALNACT2	946.964	-0.769461	0.194889	-3.94821	7.87381e-05	0.00190367
ENSBTAG00000005170	ADGRG5	44.1709	3.03898	0.363391	8.36282	6.12352e-17	1.22931e-14
ENSBTAG00000005176	GDNF	223.98	-1.48006	0.314455	-4.70674	2.51712e-06	0.00010708
ENSBTAG00000005182	BoLA	1720.87	1.72213	0.284805	6.04672	1.47827e-09	1.23422e-07
ENSBTAG00000005198	FGF1	207.806	1.78735	0.396583	4.50687	6.57921e-06	0.000248522
ENSBTAG00000005203	C1H3orf33	372.356	-0.492349	0.150129	-3.2795	0.0010399	0.0126137
ENSBTAG00000005215	IL10RA	275.794	1.00024	0.277596	3.60324	0.000314278	0.00530737
ENSBTAG00000005230	SHOX2	861.507	0.955434	0.282665	3.38009	0.000724608	0.00967607
ENSBTAG00000005238	NCKAP5	30.2599	-1.41597	0.448411	-3.15775	0.00158991	0.0171333
ENSBTAG00000005244	RASL11A	924.467	-0.727122	0.237503	-3.06153	0.00220211	0.0216529
ENSBTAG00000005247	FRMD3	57.0861	-1.4147	0.429128	-3.29669	0.000978298	0.0120215
ENSBTAG00000005250	BGN	5104.53	-1.07177	0.190872	-5.61515	1.96395e-08	1.35735e-06
ENSBTAG00000005251		70.2986	0.88067	0.312007	2.8226	0.00476361	0.0360541
ENSBTAG00000005265	ZCCHC9	892.687	-0.413463	0.128394	-3.22028	0.00128067	0.0147624
ENSBTAG00000005272	DOHH	597.541	0.364114	0.0803129	4.53369	5.79612e-06	0.000223188
ENSBTAG00000005305	NTS	157.489	-3.01425	0.994071	-3.03223	0.00242757	0.0230904
ENSBTAG00000005312	MED26	823.287	0.447346	0.109869	4.07161	4.66887e-05	0.00123583
ENSBTAG00000005328	ICE2	572.861	-0.61699	0.190822	-3.23332	0.00122358	0.0142701
ENSBTAG00000005356	DENND2B	1595.99	-0.38133	0.134229	-2.84089	0.00449885	0.0348573
ENSBTAG00000005357	VPS11	2205.4	0.190572	0.0648144	2.94028	0.00327918	0.0282629
ENSBTAG00000005362	RAB23	457.327	-0.638455	0.181123	-3.52497	0.000423528	0.00663788
ENSBTAG00000005364	HMBS	959.604	0.39164	0.12267	3.19262	0.0014099	0.0158034
ENSBTAG00000005370	TMTC1	302.592	-1.10719	0.274592	-4.03212	5.52752e-05	0.00141292
ENSBTAG00000005379	SLC41A1	1243.02	0.452122	0.132228	3.41925	0.000627945	0.00876878
ENSBTAG00000005404	MSC	919.798	0.833541	0.309656	2.69183	0.00710608	0.0469716
ENSBTAG00000005413	NLRC5	704.888	3.49681	0.254708	13.7287	6.83422e-43	8.14047e-40
ENSBTAG00000005429		402.743	1.34094	0.384858	3.48424	0.000493535	0.00740385
ENSBTAG00000005431	LMCD1	2425.24	-0.886516	0.232049	-3.82039	0.000133241	0.00280161
ENSBTAG00000005439	FAM102B	283.337	-0.994334	0.32795	-3.03197	0.00242961	0.0230904
ENSBTAG00000005442	DNAI4	281.079	-0.612533	0.21566	-2.84027	0.00450749	0.0348961
ENSBTAG00000005462	FXR2	2381.21	0.210408	0.0741348	2.83818	0.00453711	0.0350171
ENSBTAG00000005464	ADCY6	2576.87	-0.479894	0.15536	-3.0889	0.00200897	0.0201993
ENSBTAG00000005475	TCAF2	682.425	0.542796	0.125865	4.31251	1.61413e-05	0.000524358
ENSBTAG00000005534	ENO3	1856.37	0.575222	0.171666	3.35083	0.000805705	0.0104496
ENSBTAG00000005556	CYGB	264.091	-1.59202	0.314929	-5.05518	4.29982e-07	2.24634e-05
ENSBTAG00000005603	CXCL11	674.657	5.65059	0.410564	13.763	4.25446e-43	5.42961e-40
ENSBTAG00000005615	CEACAM1	766.84	0.786922	0.284142	2.76947	0.00561477	0.0402403
ENSBTAG00000005622	LITAF	4059.87	0.584957	0.177927	3.28763	0.00101036	0.0123307
ENSBTAG00000005628	CD52	162.878	3.55306	0.405343	8.76556	1.85854e-18	4.42754e-16
ENSBTAG00000005630	VWA7	423.569	-0.752192	0.224655	-3.34822	0.000813337	0.0105227
ENSBTAG00000005647	GPR132	29.2223	3.3732	0.482022	6.99803	2.59594e-12	3.24347e-10
ENSBTAG00000005652	ALG3	897.21	0.393504	0.142039	2.7704	0.00559882	0.0401744
ENSBTAG00000005653	ABCB4	26.4965	1.71136	0.470338	3.63856	0.000274163	0.00481186
ENSBTAG00000005654	TMSB10	71480.1	0.591546	0.189119	3.1279	0.00176061	0.0183101
ENSBTAG00000005663	HAUS2	891.71	-0.21998	0.0762688	-2.88427	0.00392325	0.0318052
ENSBTAG00000005674	NEU1	896.591	0.378122	0.129993	2.90877	0.0036285	0.0302804
ENSBTAG00000005688	MRPS2	1750.6	0.434006	0.134073	3.23708	0.00120759	0.0141855
ENSBTAG00000005691	FGF2	1138.93	-0.718993	0.264173	-2.72167	0.00649526	0.0442098
ENSBTAG00000005708	KIF20B	3379.1	-0.696936	0.218983	-3.1826	0.00145959	0.0161979
ENSBTAG00000005710	NCAM1	2815.82	-0.654772	0.240122	-2.72683	0.00639462	0.0437551
ENSBTAG00000005728	CDHR4	10.5527	2.40476	0.504697	4.76476	1.89082e-06	8.30057e-05
ENSBTAG00000005730	GPAT4	4265.78	0.223292	0.0509011	4.38679	1.15037e-05	0.000396023
ENSBTAG00000005732	TRAPPC3	812.989	0.23854	0.0853575	2.7946	0.00519633	0.038207
ENSBTAG00000005757	FUS	11303.6	0.278126	0.0900315	3.08921	0.00200691	0.0201993
ENSBTAG00000005765	SYNGR1	1087.93	0.669507	0.207355	3.2288	0.00124311	0.0144224
ENSBTAG00000005766	IL4I1	155.515	2.25101	0.398876	5.64338	1.66747e-08	1.16834e-06
ENSBTAG00000005785	DPY19L1	1619.78	-0.514482	0.169934	-3.02753	0.00246559	0.0233083
ENSBTAG00000005786	ATXN3	369.204	-0.545287	0.176516	-3.08917	0.00200715	0.0201993
ENSBTAG00000005799	KIRREL1	668.562	-0.769796	0.286909	-2.68307	0.00729494	0.0477431
ENSBTAG00000005814	PSME2	3040.22	1.12639	0.169605	6.64127	3.10998e-11	3.24948e-09
ENSBTAG00000005816	IRF9	1286.55	1.26381	0.161404	7.83009	4.87533e-15	7.99151e-13
ENSBTAG00000005825	NEIL3	433.388	-0.478266	0.177848	-2.68918	0.00716269	0.0472202
ENSBTAG00000005826	PTAR1	140.856	-0.766262	0.25872	-2.96175	0.00305899	0.0270302
ENSBTAG00000005827	FIG4	1023.54	0.503852	0.169481	2.97292	0.00294983	0.0263768
ENSBTAG00000005871	MECOM	792.959	-0.631088	0.185057	-3.41023	0.00064908	0.00898304
ENSBTAG00000005892	ZAP70	116.921	3.02698	0.289971	10.4389	1.64721e-25	6.39799e-23
ENSBTAG00000005897	FNTB	1051.56	0.588153	0.196673	2.99051	0.00278515	0.0253889
ENSBTAG00000005925	SLC10A2	143.365	-1.64547	0.594018	-2.77006	0.00560462	0.0401837
ENSBTAG00000005945	NXPE4	250.769	-0.752637	0.237206	-3.17293	0.00150911	0.016552
ENSBTAG00000005946	USP13	126.41	-0.986118	0.35614	-2.76891	0.00562444	0.0402451
ENSBTAG00000005947	PLAU	2310.21	0.687472	0.224626	3.06052	0.00220952	0.0216909
ENSBTAG00000005958	PTK2B	3182.33	0.817754	0.220484	3.70891	0.000208154	0.00389841
ENSBTAG00000005961	CDC42SE2	8773.11	0.58316	0.190957	3.05388	0.00225901	0.0219835
ENSBTAG00000005978	PIK3R5	344.592	0.834437	0.2523	3.30732	0.000941917	0.0117479
ENSBTAG00000005985	CBLN2	344.279	-4.06487	0.805187	-5.04835	4.45634e-07	2.30787e-05
ENSBTAG00000005989	LAP3	4670.59	1.73761	0.162094	10.7198	8.22153e-27	3.40387e-24
ENSBTAG00000005998	NOCT	602.829	0.725874	0.240753	3.01502	0.00256964	0.0239302
ENSBTAG00000006017	NFKB2	1877.06	0.466464	0.103755	4.49582	6.93008e-06	0.000260126
ENSBTAG00000006039	ARHGDIB	7234.74	0.641582	0.162459	3.94918	7.84178e-05	0.0018985
ENSBTAG00000006054	ACBD4	304.458	0.4617	0.132039	3.49669	0.000471071	0.00717393
ENSBTAG00000006056	HEXIM1	6024.28	0.85665	0.233533	3.66822	0.000244247	0.00442593
ENSBTAG00000006060	DCDC1	47.9156	-1.04329	0.328039	-3.18039	0.00147079	0.0163019
ENSBTAG00000006067	VMAC	336.825	-0.368118	0.118965	-3.09434	0.00197252	0.0199677
ENSBTAG00000006070	RANBP3	3495.39	0.363549	0.135593	2.68117	0.00733654	0.0478052
ENSBTAG00000006078		410.996	2.42849	0.252741	9.60863	7.35217e-22	2.30458e-19
ENSBTAG00000006080	MAST1	331.47	0.821646	0.301195	2.72795	0.00637288	0.0436671
ENSBTAG00000006085	DDOST	8428.7	0.314394	0.117218	2.68212	0.00731563	0.0477983
ENSBTAG00000006086	MMP28	1056.51	-0.707814	0.231011	-3.06398	0.00218415	0.0215723
ENSBTAG00000006108	MMP11	121.83	-1.00723	0.283467	-3.55325	0.0003805	0.00610268
ENSBTAG00000006114	ZCCHC8	1826.55	-0.300896	0.0773748	-3.88882	0.000100734	0.00231339
ENSBTAG00000006139	TRPM4	1709.52	0.355721	0.124921	2.84758	0.00440535	0.0343413
ENSBTAG00000006158	DZIP3	656.126	-0.691616	0.184782	-3.74288	0.000181921	0.00352153
ENSBTAG00000006162	RAB11FIP5	6904.28	0.527328	0.183839	2.86842	0.0041253	0.0329195
ENSBTAG00000006167	BTBD8	307.053	-0.570959	0.206816	-2.76071	0.00576767	0.0408967
ENSBTAG00000006170	ZNF76	1306.52	-0.276029	0.0939497	-2.93805	0.00330286	0.0283712
ENSBTAG00000006189	ACTG1	88951	0.33906	0.0907736	3.73523	0.000187543	0.00360692
ENSBTAG00000006194	FOSL1	310.768	1.31906	0.367495	3.58932	0.000331542	0.00551039
ENSBTAG00000006231	ACSBG1	39.6399	-1.87797	0.621731	-3.02055	0.00252314	0.0236894
ENSBTAG00000006276	C1QTNF1	1442.4	-0.82456	0.291516	-2.82852	0.00467639	0.0357217
ENSBTAG00000006277	ENGASE	1759.64	0.734721	0.244537	3.00454	0.00265985	0.0245093
ENSBTAG00000006288	VSTM4	1080.55	-0.907857	0.242514	-3.74352	0.000181458	0.00351638
ENSBTAG00000006305	AK1	3993.8	0.483385	0.158625	3.04735	0.00230872	0.0223456
ENSBTAG00000006324	NAB2	811.832	-0.542315	0.173131	-3.1324	0.00173382	0.0181389
ENSBTAG00000006360	CD180	122.574	4.52208	0.356126	12.698	6.0691e-37	5.42183e-34
ENSBTAG00000006371	RMND5B	1754.62	0.42307	0.156117	2.70995	0.00672928	0.0452511
ENSBTAG00000006377	MYO1G	101.526	3.23971	0.225802	14.3476	1.1032e-46	1.64257e-43
ENSBTAG00000006396	GPI	8752.55	0.836218	0.186204	4.49088	7.0931e-06	0.000264331
ENSBTAG00000006434	SYNPO2	2500.22	-1.29023	0.331365	-3.89369	9.87325e-05	0.0022762
ENSBTAG00000006449	REXO5	1123.59	-0.472938	0.138996	-3.40253	0.000667648	0.00916052
ENSBTAG00000006452	CD3D	58.3952	3.37431	0.426294	7.91546	2.46345e-15	4.11351e-13
ENSBTAG00000006466	CD53	472.784	1.38911	0.286228	4.85315	1.21516e-06	5.62467e-05
ENSBTAG00000006471	OSBPL11	811.558	-0.738417	0.183538	-4.02324	5.74029e-05	0.00146099
ENSBTAG00000006490	BOLA-DOA	75.6043	5.80482	0.502149	11.5599	6.57535e-31	3.56005e-28
ENSBTAG00000006510	YRDC	548.384	0.373088	0.120044	3.10794	0.00188399	0.019246
ENSBTAG00000006525	FDXR	777.4	0.462354	0.134272	3.44341	0.000574437	0.00826366
ENSBTAG00000006528	BBS9	275.764	-0.468384	0.159094	-2.94407	0.00323931	0.0280547
ENSBTAG00000006546	GSTA2	397.346	-1.15856	0.423295	-2.737	0.00620015	0.042904
ENSBTAG00000006549	CALHM6	240.098	1.08179	0.286829	3.77154	0.00016224	0.0032692
ENSBTAG00000006552	LAMP3	54.3704	2.62314	0.505406	5.19015	2.10122e-07	1.17688e-05
ENSBTAG00000006557	RHEBL1	293.885	0.619248	0.230947	2.68135	0.00733267	0.0478052
ENSBTAG00000006560	VANGL2	30.7617	-1.47606	0.433913	-3.40174	0.000669572	0.00917427
ENSBTAG00000006587	ZNF367	1275.36	-0.46083	0.166028	-2.77562	0.00550964	0.0397099
ENSBTAG00000006611	NUP93	1672.25	0.612443	0.148186	4.13293	3.58169e-05	0.000996792
ENSBTAG00000006615	CASP7	429.683	0.848352	0.157485	5.38688	7.16925e-08	4.43715e-06
ENSBTAG00000006616	PTPN1	1813.86	0.583303	0.172548	3.38053	0.000723454	0.00967415
ENSBTAG00000006619	MATK	140.201	2.17085	0.193787	11.2023	3.97477e-29	1.82096e-26
ENSBTAG00000006633	IRF3	3795.91	0.297622	0.0840113	3.54265	0.000396134	0.00628573
ENSBTAG00000006647	RCBTB2	1381.17	-0.543904	0.141159	-3.85312	0.000116622	0.00255981
ENSBTAG00000006654	TANK	923.501	0.545113	0.192206	2.83608	0.00456713	0.0352031
ENSBTAG00000006659	TMEM116	295.364	-0.564498	0.181095	-3.11714	0.00182615	0.0187732
ENSBTAG00000006686	NPNT	3622.42	-0.674502	0.241456	-2.79348	0.00521446	0.0382929
ENSBTAG00000006694	CXCL14	24294.9	-1.32932	0.470281	-2.82666	0.00470365	0.0358004
ENSBTAG00000006707	ACSL5	2804.36	1.24424	0.208491	5.96782	2.40439e-09	1.9093e-07
ENSBTAG00000006771	FRY	1673.86	-0.946509	0.186617	-5.07192	3.93817e-07	2.07562e-05
ENSBTAG00000006777	TLCD1	414.467	0.496656	0.176414	2.81528	0.00487343	0.0365826
ENSBTAG00000006792	EHD4	2389.2	0.603131	0.201233	2.99718	0.00272489	0.0250183
ENSBTAG00000006801	TMEM106A	928.557	1.12042	0.278561	4.02217	5.76649e-05	0.00146532
ENSBTAG00000006811	EPHA3	26.6804	-2.49511	0.602568	-4.1408	3.46095e-05	0.000969228
ENSBTAG00000006823	CMYA5	131.119	-1.36427	0.279299	-4.88464	1.0362e-06	4.88491e-05
ENSBTAG00000006828	RAPGEF3	1851.33	-0.459221	0.158012	-2.90624	0.00365804	0.0304493
ENSBTAG00000006835	MCAM	2138.91	-1.0483	0.214977	-4.87635	1.08067e-06	5.06782e-05
ENSBTAG00000006838	AIFM1	1150.26	0.350349	0.118057	2.96764	0.00300097	0.026636
ENSBTAG00000006846	LGALS9	10625.5	0.386293	0.141454	2.73088	0.00631652	0.0434568
ENSBTAG00000006851		60.7812	1.46121	0.30671	4.76414	1.89659e-06	8.3055e-05
ENSBTAG00000006864		489.772	3.51983	0.337496	10.4293	1.82317e-25	6.93077e-23
ENSBTAG00000006877	MMP16	21.7988	-3.10137	0.634023	-4.89157	1.00035e-06	4.77892e-05
ENSBTAG00000006894	NOS2	519.242	1.7408	0.397952	4.3744	1.21764e-05	0.000413605
ENSBTAG00000006896	ABCA9	601.074	-1.0425	0.271292	-3.84273	0.000121672	0.00263185
ENSBTAG00000006937	ABCA10	2027.23	-0.954618	0.29969	-3.18535	0.00144577	0.0160945
ENSBTAG00000006945	CCDC50	1626.34	-0.424208	0.130859	-3.24173	0.00118807	0.01403
ENSBTAG00000006954	ZNF432	366.909	-0.746817	0.210885	-3.54134	0.000398105	0.0063114
ENSBTAG00000006982	RAB5C	6387.14	0.213092	0.0724157	2.94262	0.00325446	0.028146
ENSBTAG00000006995	SPTBN1	12642.1	-0.558486	0.173756	-3.21419	0.00130814	0.0149441
ENSBTAG00000007013	TOM1L1	374.574	-1.56644	0.403884	-3.87844	0.000105128	0.00238366
ENSBTAG00000007066	TMTC4	1077.31	-0.456824	0.0888809	-5.13973	2.75132e-07	1.52192e-05
ENSBTAG00000007070	BLOC1S3	155.191	0.697536	0.244786	2.84957	0.0043778	0.0341862
ENSBTAG00000007074	ZKSCAN8	368.012	-0.945593	0.22296	-4.24109	2.22435e-05	0.000687587
ENSBTAG00000007075		1682.65	1.729	0.389076	4.44386	8.83594e-06	0.000315743
ENSBTAG00000007080	PREB	7273.55	0.399868	0.145633	2.74572	0.00603774	0.0421368
ENSBTAG00000007101	F3	3160.06	-0.694584	0.245408	-2.83032	0.0046501	0.0356122
ENSBTAG00000007103	ITGAL	542.113	2.28784	0.376125	6.08266	1.18203e-09	1.01049e-07
ENSBTAG00000007104	JPH4	158.452	1.23351	0.417788	2.95249	0.00315223	0.0275721
ENSBTAG00000007105		910.5	0.252947	0.0820904	3.08132	0.00206082	0.0206279
ENSBTAG00000007106	GATD3A	1831.4	0.410002	0.153046	2.67894	0.00738549	0.0479762
ENSBTAG00000007109	ASB2	44.3866	1.39642	0.288691	4.83706	1.31773e-06	5.97932e-05
ENSBTAG00000007110	RCOR3	731.184	-0.554506	0.150417	-3.68647	0.000227388	0.0041712
ENSBTAG00000007111	STEAP3	1714.96	0.534637	0.170103	3.14303	0.00167211	0.0177093
ENSBTAG00000007116	ARRDC3	2747.5	-0.727994	0.188561	-3.86078	0.000113024	0.00250547
ENSBTAG00000007121	TK1	2200.52	0.300285	0.101058	2.97142	0.00296431	0.0264552
ENSBTAG00000007129	IRAG1	1039.66	-0.945906	0.273557	-3.4578	0.000544601	0.00796267
ENSBTAG00000007141	GULP1	156.387	-0.60783	0.217688	-2.79221	0.00523496	0.0383646
ENSBTAG00000007159	ESR1	1925.11	-1.00377	0.32359	-3.10197	0.00192237	0.0195487
ENSBTAG00000007173	PDGFRA	9525.71	-0.979704	0.279096	-3.51027	0.000447646	0.00693133
ENSBTAG00000007214	ELL2	2313.07	0.571648	0.203848	2.80428	0.0050429	0.037511
ENSBTAG00000007236	PCM1	2872.14	-0.580143	0.175629	-3.30323	0.000955774	0.0118449
ENSBTAG00000007237	BUB1B	3725.91	-0.57618	0.171741	-3.35494	0.000793832	0.0103415
ENSBTAG00000007244	NID1	4364.42	-0.690012	0.204215	-3.37884	0.000727919	0.00970577
ENSBTAG00000007247	NUF2	1602.09	-0.445927	0.165954	-2.68704	0.00720876	0.0473351
ENSBTAG00000007253	TSPAN33	539.586	1.5786	0.468251	3.37126	0.000748245	0.00991829
ENSBTAG00000007269	EIF2B1	1118.96	0.366347	0.125629	2.91611	0.00354421	0.0298418
ENSBTAG00000007304	CLK3	2146.15	0.275482	0.0856471	3.21647	0.00129777	0.0148636
ENSBTAG00000007312	CD209	796.034	-1.22787	0.365986	-3.35497	0.000793725	0.0103415
ENSBTAG00000007369	PDLIM2	4587.46	0.633207	0.212337	2.98208	0.00286298	0.0258347
ENSBTAG00000007370	EIF2AK1	2627.08	0.309951	0.0806489	3.84322	0.000121432	0.00262984
ENSBTAG00000007374	LHFPL2	2666.12	-0.546742	0.202923	-2.69433	0.00705304	0.0467248
ENSBTAG00000007382	SCAPER	820.968	-0.524083	0.179551	-2.91886	0.00351314	0.0296922
ENSBTAG00000007383	ZNF521	288.041	-0.832459	0.283282	-2.93862	0.00329672	0.0283458
ENSBTAG00000007384	CYTH3	1075.73	-0.869453	0.206262	-4.21529	2.49461e-05	0.000756725
ENSBTAG00000007388	ZC3H12D	71.3922	1.76368	0.234649	7.51624	5.63757e-14	8.53614e-12
ENSBTAG00000007389	IFI35	1023.62	1.01501	0.146046	6.94991	3.65524e-12	4.32505e-10
ENSBTAG00000007393	RND2	388.995	0.745751	0.21647	3.44506	0.000570928	0.00823311
ENSBTAG00000007397	FOLH1B	53.9814	2.57908	0.742848	3.47188	0.000516822	0.00764409
ENSBTAG00000007414	PAPOLG	1031.98	-0.650569	0.222762	-2.92047	0.00349507	0.0295816
ENSBTAG00000007450	C2	1096.22	1.53926	0.272582	5.64696	1.6331e-08	1.14876e-06
ENSBTAG00000007460	RAB11FIP2	1070.48	-0.873524	0.20011	-4.36521	1.26998e-05	0.00042784
ENSBTAG00000007461	C20H5orf34	540.454	-0.322595	0.114107	-2.82712	0.00469691	0.0357866
ENSBTAG00000007492	ADAMTSL2	762.573	-0.993982	0.260847	-3.8106	0.000138631	0.00288349
ENSBTAG00000007498	ZGPAT	2153.21	0.329332	0.118072	2.78925	0.00528302	0.0385902
ENSBTAG00000007502	CKMT1A	4101.09	0.975036	0.289239	3.37104	0.000748854	0.00991829
ENSBTAG00000007513	PGAM5	1461.09	0.383484	0.076495	5.01319	5.35343e-07	2.7181e-05
ENSBTAG00000007519	ADAR	1748.2	0.765354	0.233066	3.28385	0.00102401	0.0124632
ENSBTAG00000007550	OLFM2	113.596	-2.44986	0.452123	-5.41858	6.00742e-08	3.78964e-06
ENSBTAG00000007554	IFI6	2782.94	1.64984	0.321039	5.13909	2.76076e-07	1.52243e-05
ENSBTAG00000007591	CHUK	1701.39	-0.301714	0.0924492	-3.26356	0.00110021	0.01314
ENSBTAG00000007595	BROX	1769.08	-0.290226	0.102728	-2.82518	0.00472543	0.0358663
ENSBTAG00000007602	ITGA8	3726.84	-0.879223	0.279121	-3.14997	0.00163285	0.0173862
ENSBTAG00000007622	CTSD	12653.1	0.610139	0.215358	2.83313	0.00460944	0.0354376
ENSBTAG00000007626	IL2RG	201.581	2.70046	0.233844	11.5481	7.54387e-31	3.9643e-28
ENSBTAG00000007652	RFTN2	261.081	-1.07458	0.331791	-3.23872	0.00120067	0.014143
ENSBTAG00000007657	SCARA3	830.942	-1.54157	0.25202	-6.11685	9.54426e-10	8.23803e-08
ENSBTAG00000007658	CTNNBL1	1620.27	0.413881	0.11261	3.67535	0.000237525	0.00433933
ENSBTAG00000007665	NPR3	11846.3	-1.67785	0.345981	-4.84955	1.23739e-06	5.69806e-05
ENSBTAG00000007721	DPM1	3067.98	0.210283	0.0637043	3.30092	0.000963694	0.011904
ENSBTAG00000007730	ZFX	1820.03	-0.369829	0.120388	-3.07198	0.00212642	0.0211539
ENSBTAG00000007740	MDK	521.001	0.984068	0.19446	5.06051	4.18133e-07	2.19085e-05
ENSBTAG00000007741	CRLF1	95.1851	2.63657	0.989354	2.66494	0.0077002	0.0493116
ENSBTAG00000007755	APOBEC3H	173.169	1.10531	0.2465	4.48402	7.32494e-06	0.000271524
ENSBTAG00000007758	PDE10A	66.2734	-1.73085	0.320375	-5.40257	6.56911e-08	4.10386e-06
ENSBTAG00000007763	SLC1A4	376.203	1.06485	0.358693	2.9687	0.00299061	0.0265837
ENSBTAG00000007782	MYOT	80.4821	-1.83391	0.442781	-4.1418	3.44586e-05	0.000968038
ENSBTAG00000007808	ANTXR1	494.65	-1.00505	0.37292	-2.69508	0.00703723	0.046679
ENSBTAG00000007818	POFUT2	4610.5	0.280333	0.104847	2.67373	0.0075012	0.0484716
ENSBTAG00000007825	MARK2	5949.3	0.435212	0.144565	3.01049	0.00260824	0.0241698
ENSBTAG00000007827	RCOR2	965.83	0.668174	0.226312	2.95244	0.00315273	0.0275721
ENSBTAG00000007828	SLA	160.633	1.92108	0.293222	6.55164	5.69091e-11	5.68042e-09
ENSBTAG00000007836	PPA1	1397.11	1.33536	0.133418	10.0089	1.39357e-23	4.78826e-21
ENSBTAG00000007860	ASPM	3830.55	-0.870946	0.27005	-3.22513	0.00125916	0.0145709
ENSBTAG00000007867	STAT1	2959.52	1.506	0.219676	6.85553	7.10482e-12	7.88458e-10
ENSBTAG00000007870	FKBP14	1397.03	-0.814009	0.210259	-3.87146	0.000108184	0.00242221
ENSBTAG00000007878	ARHGAP22	890.83	0.77392	0.251143	3.08159	0.00205897	0.0206209
ENSBTAG00000007881	IFIT1	134.642	2.54666	0.481242	5.29185	1.21087e-07	7.14015e-06
ENSBTAG00000007888	EFR3B	955.262	-0.688615	0.177967	-3.86933	0.000109134	0.00243433
ENSBTAG00000007893	SCPEP1	3371.1	0.395514	0.143562	2.75501	0.0058691	0.0413499
ENSBTAG00000007901	ADGRE1	25.8405	1.87127	0.571717	3.27307	0.00106385	0.0128157
ENSBTAG00000007909	NOTCH2	1519.7	-1.15806	0.342586	-3.38035	0.000723923	0.00967415
ENSBTAG00000007916	FOXJ1	630.224	-0.720673	0.248913	-2.89528	0.00378824	0.0311623
ENSBTAG00000007917	TSHZ2	582.866	-0.991714	0.245166	-4.04507	5.23072e-05	0.00136235
ENSBTAG00000007921	DAPP1	43.7676	2.0855	0.423827	4.92064	8.62614e-07	4.16549e-05
ENSBTAG00000007927	SLAMF1	19.0263	2.99662	0.532732	5.62501	1.855e-08	1.28962e-06
ENSBTAG00000007932	HCK	482.293	1.35058	0.194009	6.96145	3.36786e-12	4.12147e-10
ENSBTAG00000007952	MVP	4393.29	0.467807	0.133964	3.49203	0.000479369	0.00726814
ENSBTAG00000007958	TNS4	63.3669	2.92889	0.736819	3.97505	7.0364e-05	0.00173167
ENSBTAG00000007964	ARPC4	7142.58	0.352518	0.117224	3.00722	0.00263649	0.0243569
ENSBTAG00000007993	CORO1C	6829.33	0.516812	0.190672	2.71048	0.00671863	0.0452114
ENSBTAG00000008016	STX17	3971.95	0.532548	0.179541	2.96617	0.00301534	0.026737
ENSBTAG00000008021		111.105	2.19707	0.437334	5.02378	5.06648e-07	2.59378e-05
ENSBTAG00000008048	GCFC2	160.167	-0.694377	0.253877	-2.73509	0.00623626	0.0430372
ENSBTAG00000008057	PARVG	207.54	0.937832	0.255802	3.66625	0.000246134	0.00445559
ENSBTAG00000008064	VPS37C	926.272	0.560023	0.163045	3.43477	0.000593065	0.00844326
ENSBTAG00000008068	ERLEC1	1944.82	-0.227036	0.0724285	-3.13463	0.00172073	0.0180424
ENSBTAG00000008074	C1QTNF6	5869.27	-1.10833	0.22823	-4.85622	1.19646e-06	5.55251e-05
ENSBTAG00000008078	TRIM59	388.844	-0.754624	0.260704	-2.89457	0.0037968	0.031168
ENSBTAG00000008084	ZNF382	317.772	-0.509972	0.142159	-3.58734	0.000334065	0.00552149
ENSBTAG00000008090	CCM2	2329.25	0.598343	0.147586	4.0542	5.03061e-05	0.00131406
ENSBTAG00000008091	SELENBP1	434.174	0.746492	0.181318	4.11703	3.83781e-05	0.00105655
ENSBTAG00000008092	RAB37	49.1015	2.26666	0.317004	7.15027	8.66099e-13	1.13784e-10
ENSBTAG00000008099	CCR5	183.176	1.79161	0.335683	5.33722	9.4383e-08	5.75543e-06
ENSBTAG00000008105	RBM38	1977.11	0.882331	0.234787	3.758	0.000171274	0.00337022
ENSBTAG00000008122	GNG5	3881.25	0.313183	0.114758	2.72909	0.00635101	0.0435599
ENSBTAG00000008126	NPHP4	633.637	-0.6447	0.175961	-3.66387	0.000248431	0.00447945
ENSBTAG00000008140	FAP	457.522	-0.966867	0.340459	-2.83989	0.00451285	0.0349204
ENSBTAG00000008142	IFIH1	1013.04	1.13034	0.267329	4.22828	2.35485e-05	0.000720447
ENSBTAG00000008144	PPIL6	70.039	-0.736808	0.224928	-3.27576	0.0010538	0.012739
ENSBTAG00000008147	MICAL1	6512.18	0.7683	0.287443	2.67288	0.00752037	0.0484801
ENSBTAG00000008154	LIMD2	4976.93	0.756534	0.203136	3.72428	0.000195873	0.00372701
ENSBTAG00000008167	TTC3	2843.46	-0.450043	0.157119	-2.86435	0.00417863	0.0331498
ENSBTAG00000008188	MOSMO	214.109	-0.653	0.160725	-4.06285	4.84782e-05	0.00127564
ENSBTAG00000008196	SWSAP1	100.207	0.706509	0.255005	2.77057	0.00559576	0.0401685
ENSBTAG00000008220	C15H11orf71	198.604	0.835308	0.309217	2.70137	0.00690555	0.046117
ENSBTAG00000008237	TOLLIP	4635.55	0.266891	0.0983988	2.71234	0.00668108	0.0450562
ENSBTAG00000008248		730.899	-0.734706	0.192956	-3.80763	0.000140306	0.00290817
ENSBTAG00000008250	SPRY4	327.915	-1.191	0.233763	-5.0949	3.4892e-07	1.88343e-05
ENSBTAG00000008253	EXPH5	36.3074	-2.34677	0.661844	-3.54581	0.000391406	0.00621623
ENSBTAG00000008259	ACOD1	85.5497	4.03278	0.425036	9.48809	2.35298e-21	6.89193e-19
ENSBTAG00000008302	RINT1	719.33	-0.268551	0.0978434	-2.7447	0.00605655	0.0422277
ENSBTAG00000008329	CYTIP	92.2966	1.69104	0.307747	5.49491	3.90916e-08	2.54909e-06
ENSBTAG00000008330	RNF19B	854.803	2.1887	0.185123	11.823	2.97017e-32	1.65837e-29
ENSBTAG00000008373	ITGA10	884.94	-1.12647	0.332917	-3.38363	0.000715343	0.00960979
ENSBTAG00000008380	ITGA11	2617.79	-0.712812	0.209226	-3.4069	0.000657055	0.00905134
ENSBTAG00000008385	KLHL36	1103.1	0.40744	0.11483	3.5482	0.000387872	0.00618759
ENSBTAG00000008389	HTRA1	18045.8	-0.661688	0.182997	-3.61584	0.000299374	0.00511858
ENSBTAG00000008395	APBA3	1827.34	0.366859	0.120824	3.0363	0.00239504	0.022956
ENSBTAG00000008435	DELE1	2535.6	-0.435437	0.153584	-2.83516	0.00458021	0.0352888
ENSBTAG00000008437	PCDH12	1553.14	-0.529329	0.180021	-2.94037	0.00327819	0.0282629
ENSBTAG00000008468	AGAP3	3348.62	0.424503	0.143945	2.94907	0.00318727	0.027777
ENSBTAG00000008471	MX2	531.782	3.26287	0.436298	7.47853	7.51599e-14	1.11907e-11
ENSBTAG00000008484	TMEM161B	672.93	-0.379991	0.136842	-2.77686	0.00548874	0.0396039
ENSBTAG00000008493	AQP3	30.6766	2.37456	0.619241	3.83464	0.00012575	0.0026972
ENSBTAG00000008498	ALYREF	4848.76	0.527745	0.129615	4.07165	4.66821e-05	0.00123583
ENSBTAG00000008537	FAM219A	661.585	0.785328	0.290497	2.7034	0.0068635	0.0458774
ENSBTAG00000008550	GIMAP7	176.374	3.39436	0.487741	6.95936	3.41816e-12	4.15458e-10
ENSBTAG00000008552	PLXNA3	1496.77	-0.801262	0.212771	-3.76585	0.000165986	0.00330622
ENSBTAG00000008556	POU2F2	82.136	1.07267	0.284971	3.76414	0.000167122	0.00331774
ENSBTAG00000008557		243.823	0.450568	0.12536	3.59419	0.000325405	0.00544893
ENSBTAG00000008573	ZFP36	4033.67	0.734216	0.240069	3.05836	0.00222554	0.0217764
ENSBTAG00000008578	LSM4	2745.84	0.352644	0.117901	2.99103	0.00278041	0.0253723
ENSBTAG00000008583	PALD1	690.435	-0.83376	0.258952	-3.21975	0.00128303	0.01478
ENSBTAG00000008585	ARHGEF10	617.212	-1.04969	0.260353	-4.03178	5.5356e-05	0.00141292
ENSBTAG00000008592	FCGR1A	1090.35	-0.744076	0.255612	-2.91096	0.00360318	0.0301395
ENSBTAG00000008603	TASL	79.3627	1.21015	0.258247	4.68603	2.78562e-06	0.000117384
ENSBTAG00000008606	EXOC3	4030.8	0.411589	0.124635	3.30236	0.000958743	0.011871
ENSBTAG00000008612	C1R	3117.6	1.18889	0.324357	3.66538	0.000246968	0.00446616
ENSBTAG00000008631	CORO1A	759.598	1.61981	0.255894	6.33	2.45167e-10	2.25794e-08
ENSBTAG00000008634	WBP2	9202.94	0.573114	0.184299	3.10969	0.00187282	0.0191647
ENSBTAG00000008638	FAM110A	1089.1	0.431761	0.150048	2.87749	0.00400853	0.0322469
ENSBTAG00000008682	TLR3	337.432	0.620794	0.220893	2.81039	0.00494822	0.03699
ENSBTAG00000008683	LDHA	5575.13	0.462723	0.153216	3.02007	0.00252714	0.023702
ENSBTAG00000008688	HEYL	3874.09	-0.657813	0.179964	-3.65526	0.000256925	0.00458132
ENSBTAG00000008690	SLC6A9	833.535	0.606244	0.167871	3.61136	0.000304598	0.00517933
ENSBTAG00000008709	POGLUT3	399.172	-0.601752	0.177281	-3.39433	0.000687958	0.00937586
ENSBTAG00000008728	MRTFB	1970.98	-0.714883	0.240467	-2.9729	0.00295005	0.0263768
ENSBTAG00000008753	BRD8	3681.59	-0.301042	0.0713575	-4.21878	2.45627e-05	0.000747635
ENSBTAG00000008758	KIF20A	3455.38	-0.487882	0.157164	-3.10428	0.00190743	0.019441
ENSBTAG00000008761	TRAFD1	3139.6	0.416703	0.119547	3.4857	0.000490859	0.00739045
ENSBTAG00000008764	SMYD5	771.125	0.258454	0.0766636	3.37128	0.000748203	0.00991829
ENSBTAG00000008771	MYEF2	706.758	-0.439212	0.16068	-2.73346	0.00626729	0.0432013
ENSBTAG00000008772	SMC2	5329.19	-0.795411	0.189788	-4.19104	2.77676e-05	0.000825496
ENSBTAG00000008801	ATPAF2	643.067	0.437721	0.0953094	4.59264	4.37684e-06	0.000175733
ENSBTAG00000008802	GID4	1737.95	0.507674	0.12924	3.92814	8.56052e-05	0.00202584
ENSBTAG00000008807	FBXL22	42.7073	-1.56233	0.386879	-4.03829	5.38431e-05	0.00138619
ENSBTAG00000008816	TRIM2	2018.87	-0.702681	0.246056	-2.85578	0.00429313	0.0337018
ENSBTAG00000008827	SPOCK2	2696.84	-1.43449	0.480004	-2.9885	0.00280351	0.0254912
ENSBTAG00000008840	HM13	3239.85	0.267781	0.0855353	3.13065	0.00174421	0.0181988
ENSBTAG00000008849	SORT1	1130.49	-0.796301	0.168978	-4.71246	2.44741e-06	0.000104362
ENSBTAG00000008851		38.6375	-1.39814	0.478035	-2.92476	0.00344717	0.0293428
ENSBTAG00000008858		2372.23	0.853087	0.28673	2.97523	0.00292771	0.0262466
ENSBTAG00000008877	APBA1	195.529	-0.752004	0.269851	-2.78674	0.00532418	0.0387641
ENSBTAG00000008893	ANO10	1267.39	-0.420157	0.130275	-3.22516	0.00125904	0.0145709
ENSBTAG00000008923	GPR83	308.413	-0.59971	0.195184	-3.07253	0.0021225	0.0211386
ENSBTAG00000008945	SDSL	5.95395	6.0874	1.25155	4.86389	1.15098e-06	5.36935e-05
ENSBTAG00000008953	TAP1	2321.28	3.65047	0.197371	18.4955	2.24552e-76	1.33736e-72
ENSBTAG00000008954	PSMB9	656.75	3.79979	0.224057	16.959	1.65151e-64	7.37687e-61
ENSBTAG00000008956	CD8B	27.4148	4.02353	0.576212	6.98273	2.895e-12	3.56724e-10
ENSBTAG00000008963	CIT	2704.97	-0.642488	0.223733	-2.87167	0.00408308	0.0326994
ENSBTAG00000008967	RAP1B	3057.39	0.424338	0.109299	3.88234	0.000103454	0.00235768
ENSBTAG00000008993		25.9465	-1.29066	0.40735	-3.16843	0.00153267	0.0167385
ENSBTAG00000008994	FPGS	891.508	0.373637	0.135086	2.76593	0.00567606	0.0405333
ENSBTAG00000009019	SH3PXD2B	510.126	-1.14208	0.314876	-3.62706	0.000286668	0.00495827
ENSBTAG00000009029		196.401	0.622656	0.215597	2.88806	0.00387627	0.0316099
ENSBTAG00000009048	EFHD2	16254.3	0.773255	0.159007	4.86301	1.15611e-06	5.37924e-05
ENSBTAG00000009051	MMP19	1069.8	-0.829549	0.288004	-2.88034	0.00397246	0.0320433
ENSBTAG00000009097	FANCI	2311.5	-0.488512	0.141534	-3.45155	0.000557374	0.00809642
ENSBTAG00000009115	SPSB4	39.4961	1.29753	0.367601	3.52971	0.000416011	0.00654878
ENSBTAG00000009121	STAG2	2925.02	-0.333376	0.112331	-2.96781	0.00299927	0.026636
ENSBTAG00000009137	NKG7	466.267	1.03963	0.292544	3.55375	0.000379781	0.00609663
ENSBTAG00000009150	SPON1	16710.9	-1.37694	0.298645	-4.61064	4.01439e-06	0.000162642
ENSBTAG00000009152	ZNF391	705.247	-0.654029	0.202445	-3.23064	0.00123511	0.0143764
ENSBTAG00000009153	MLXIPL	1366.35	1.22683	0.412866	2.97149	0.0029636	0.0264552
ENSBTAG00000009177	PLEKHA4	704.27	0.774526	0.237079	3.26696	0.00108711	0.0130183
ENSBTAG00000009178	STXBP2	5136.14	0.558439	0.152635	3.65865	0.000253545	0.00453535
ENSBTAG00000009183	SHISA5	3701.42	0.873159	0.227115	3.84457	0.000120765	0.00261857
ENSBTAG00000009194	OSBPL10	2013.22	0.714012	0.256018	2.78891	0.00528862	0.0386153
ENSBTAG00000009206	FOXS1	605.524	1.09412	0.19992	5.47281	4.42947e-08	2.85709e-06
ENSBTAG00000009216	HVCN1	60.6155	0.617573	0.220307	2.80324	0.00505919	0.0375871
ENSBTAG00000009223	SFN	1007.95	1.90278	0.445387	4.2722	1.93557e-05	0.000611005
ENSBTAG00000009256	ITGA4	85.5047	1.28887	0.410339	3.14098	0.00168382	0.0177596
ENSBTAG00000009260	GPM6B	917.417	-1.84552	0.330999	-5.5756	2.46684e-08	1.66321e-06
ENSBTAG00000009281	SPRYD4	425.359	0.409615	0.123561	3.31508	0.000916166	0.0114952
ENSBTAG00000009340	KATNAL1	209.542	-0.648408	0.216581	-2.99384	0.00275488	0.0251772
ENSBTAG00000009358	MTSS2	1433.13	-0.631173	0.172248	-3.66433	0.000247985	0.00447945
ENSBTAG00000009383	KIF11	4336.44	-0.596596	0.167184	-3.56849	0.000359042	0.00583527
ENSBTAG00000009384	AGTRAP	1774.78	0.458102	0.136363	3.35944	0.000781019	0.0102231
ENSBTAG00000009390	MINDY4	400.405	-0.645559	0.201209	-3.20839	0.00133479	0.0151902
ENSBTAG00000009418	FAM131B	67.3801	-0.973087	0.347781	-2.79799	0.00514222	0.0379653
ENSBTAG00000009421	CD1E	57.563	1.84191	0.368935	4.9925	5.96027e-07	2.98298e-05
ENSBTAG00000009436	TMEM79	166.992	1.05117	0.372457	2.82228	0.00476842	0.0360547
ENSBTAG00000009459	MTCL1	853.538	-1.04831	0.24304	-4.31334	1.60808e-05	0.000523344
ENSBTAG00000009462	MDH2	4527.71	0.351412	0.0967742	3.63126	0.000282046	0.00490206
ENSBTAG00000009471	CEP135	483.151	-0.643005	0.217348	-2.95842	0.00309222	0.0272429
ENSBTAG00000009475	PLXDC2	1946.84	-0.745176	0.237658	-3.1355	0.00171563	0.0179995
ENSBTAG00000009498	PTEN	1596.43	-0.73355	0.242107	-3.02986	0.00244664	0.0231906
ENSBTAG00000009507	PHETA2	653.66	-0.928374	0.240557	-3.85926	0.000113729	0.00251282
ENSBTAG00000009510	ADRA2B	154.854	-1.05644	0.369382	-2.86	0.00423636	0.0334621
ENSBTAG00000009515	CA6	7.45297	5.72008	0.996594	5.73963	9.48859e-09	6.89157e-07
ENSBTAG00000009516	RNF20	2520.15	-0.278374	0.100061	-2.78205	0.00540171	0.039169
ENSBTAG00000009518	ALKBH3	547.016	-0.490466	0.156559	-3.13278	0.00173159	0.018135
ENSBTAG00000009569	DOCK6	4100.94	-0.330452	0.101129	-3.26764	0.00108447	0.0129954
ENSBTAG00000009575	TBC1D32	254.633	-0.799587	0.199486	-4.00823	6.11743e-05	0.00153511
ENSBTAG00000009599		80.3436	2.70088	0.707178	3.81924	0.000133865	0.00281054
ENSBTAG00000009614	NRROS	165.657	0.788672	0.283001	2.78681	0.0053229	0.0387641
ENSBTAG00000009631	ZNF683	21.8541	4.05912	0.61283	6.62357	3.5063e-11	3.57983e-09
ENSBTAG00000009636	SLC7A6OS	1340.03	0.239686	0.0824911	2.9056	0.00366547	0.0304609
ENSBTAG00000009637	SLC12A2	1216.41	-1.22565	0.299426	-4.09334	4.25202e-05	0.00114462
ENSBTAG00000009658	PLEK	167.218	1.73946	0.300277	5.79286	6.91991e-09	5.19488e-07
ENSBTAG00000009664		712.958	0.82582	0.156711	5.26969	1.36651e-07	7.97888e-06
ENSBTAG00000009665	UTRN	1458.07	-0.81794	0.240403	-3.40236	0.000668056	0.00916052
ENSBTAG00000009677	PARP10	1149.58	1.15315	0.171649	6.71809	1.84126e-11	2.00597e-09
ENSBTAG00000009679	PLEKHG1	835.548	-0.486551	0.112214	-4.33593	1.45145e-05	0.000482028
ENSBTAG00000009693	TBC1D12	1116.17	-0.617574	0.18027	-3.42583	0.000612932	0.00863663
ENSBTAG00000009727	ADIPOR1	4120.93	0.266159	0.0965333	2.75717	0.00583036	0.0411581
ENSBTAG00000009733	FBP1	46.0888	2.18998	0.62019	3.53115	0.000413763	0.00651913
ENSBTAG00000009735	A1BG	77.3161	1.21608	0.415273	2.92838	0.00340731	0.0290794
ENSBTAG00000009737	LTC4S	156.915	-1.09424	0.325093	-3.36594	0.000762841	0.0100514
ENSBTAG00000009755	GOLGA3	2296.69	-0.278692	0.101572	-2.74379	0.00607347	0.04224
ENSBTAG00000009761	ACTR2	15593.4	0.524661	0.196278	2.67305	0.00751649	0.0484801
ENSBTAG00000009768	IFIT3	148.084	2.50034	0.372535	6.7117	1.92367e-11	2.07049e-09
ENSBTAG00000009773	KREMEN1	660.064	-0.65263	0.202779	-3.21843	0.00128896	0.0148197
ENSBTAG00000009803	SNCB	47.7337	1.44997	0.417086	3.47643	0.000508135	0.00755941
ENSBTAG00000009804	ERP44	11173.9	-0.380703	0.131737	-2.88987	0.00385397	0.0315
ENSBTAG00000009838	RRP15	1019.94	0.796773	0.230965	3.44976	0.000561084	0.00813049
ENSBTAG00000009841	CNDP2	4743.21	0.439411	0.115521	3.80374	0.00014253	0.00293724
ENSBTAG00000009848	GPR171	19.8389	3.49664	0.378127	9.24727	2.30289e-20	5.96315e-18
ENSBTAG00000009849	PLAC8A	305.8	4.97208	0.521434	9.53539	1.49328e-21	4.5221e-19
ENSBTAG00000009850	GIMAP7	53.6171	2.9858	0.508495	5.87185	4.30964e-09	3.36246e-07
ENSBTAG00000009863	BHLHE40	8005.73	0.822358	0.238926	3.4419	0.000577644	0.00829644
ENSBTAG00000009886	KDELR3	1725.58	-0.58997	0.177796	-3.31823	0.000905889	0.0113902
ENSBTAG00000009902	AKR1B1	15335.1	1.28437	0.330452	3.8867	0.000101614	0.00232762
ENSBTAG00000009903	PTCH1	775.412	-0.431486	0.098665	-4.37325	1.22413e-05	0.00041502
ENSBTAG00000009916	NTAQ1	2073.71	0.314414	0.11322	2.77702	0.00548595	0.0396034
ENSBTAG00000009917	PIP5K1B	31.571	0.965677	0.347739	2.77702	0.00548601	0.0396034
ENSBTAG00000009933	DTX3L	856.575	0.914893	0.249285	3.67006	0.000242489	0.00440748
ENSBTAG00000009938	XCL1	7.31296	3.99224	1.09195	3.65606	0.000256117	0.00457148
ENSBTAG00000009943		37.4037	4.45952	0.692227	6.44228	1.17689e-10	1.1428e-08
ENSBTAG00000009948	TRIM25	1367.21	0.674226	0.187873	3.58873	0.000332298	0.00551177
ENSBTAG00000009951	PGP	1041.96	0.454115	0.142039	3.19712	0.00138806	0.0156506
ENSBTAG00000009963	MORC2	2646.99	0.454584	0.170038	2.67343	0.00750796	0.0484801
ENSBTAG00000009974	TSNARE1	4093.8	0.504174	0.179921	2.80219	0.00507571	0.0376298
ENSBTAG00000009982	IGSF8	1060.04	0.756746	0.100997	7.49279	6.74245e-14	1.01233e-11
ENSBTAG00000009991	CANT1	1700.72	0.698659	0.230763	3.0276	0.00246504	0.0233083
ENSBTAG00000009997	ANO1	445.77	-1.1861	0.421015	-2.81724	0.00484382	0.0364705
ENSBTAG00000010006	EMC2	2275.82	-0.327997	0.12069	-2.71768	0.00657416	0.0445553
ENSBTAG00000010013	DNAJA3	3184.08	0.250031	0.0790485	3.16301	0.00156147	0.0169031
ENSBTAG00000010032	NTM	39.9811	-1.62278	0.570159	-2.84619	0.00442457	0.0344151
ENSBTAG00000010057	GZMB	49.7665	1.82848	0.60574	3.01858	0.00253962	0.0237854
ENSBTAG00000010060	SLC43A3	1185.57	1.52461	0.372959	4.08788	4.35342e-05	0.00116441
ENSBTAG00000010082	COL15A1	18649.5	-0.839422	0.293479	-2.86025	0.00423309	0.0334621
ENSBTAG00000010085	SLC7A2	92.2818	-2.06975	0.665524	-3.10996	0.00187111	0.0191583
ENSBTAG00000010107	WHRN	411.489	0.96156	0.228654	4.2053	2.60731e-05	0.000782744
ENSBTAG00000010113	ZBTB24	1844.5	0.634059	0.170127	3.72698	0.000193791	0.00369922
ENSBTAG00000010119	ALDH1A2	525.692	-0.867723	0.292061	-2.97104	0.00296795	0.0264586
ENSBTAG00000010123	APOE	17178.3	-0.886634	0.278404	-3.1847	0.00144903	0.0161207
ENSBTAG00000010152	MID1	1056.8	-0.77764	0.154511	-5.03291	4.83085e-07	2.4874e-05
ENSBTAG00000010153	ANXA3	1834.14	0.300722	0.0896307	3.35513	0.00079329	0.0103415
ENSBTAG00000010158	NOS1AP	25.8562	-1.16945	0.366337	-3.19228	0.00141155	0.0158121
ENSBTAG00000010164	ESPNL	418.914	0.755525	0.226218	3.3398	0.000838373	0.0107687
ENSBTAG00000010170	MBTPS1	3207.54	-0.190173	0.0675594	-2.81491	0.00487911	0.0365826
ENSBTAG00000010179	COL5A3	4360.48	-1.7034	0.305956	-5.56747	2.58472e-08	1.72963e-06
ENSBTAG00000010181	GRPEL1	972.075	0.387147	0.112923	3.42842	0.000607114	0.00858173
ENSBTAG00000010229	LAMA2	1209.54	-2.5367	0.50601	-5.01314	5.35496e-07	2.7181e-05
ENSBTAG00000010235	NOP9	677.893	0.308298	0.112919	2.73025	0.00632866	0.0434993
ENSBTAG00000010238	LTB4R	25.7032	1.82483	0.446973	4.08264	4.45263e-05	0.00118739
ENSBTAG00000010246	GRTP1	225.598	1.4102	0.439881	3.20587	0.00134657	0.0152854
ENSBTAG00000010265	MGST3	1921.95	0.499559	0.167148	2.98873	0.00280143	0.0254853
ENSBTAG00000010297	DHRS11	5719.21	0.437985	0.15031	2.91388	0.00356962	0.029974
ENSBTAG00000010303	ICAM1	2722.91	1.11652	0.303742	3.67589	0.00023702	0.00433453
ENSBTAG00000010309	XPO6	4439.2	0.377743	0.135333	2.79122	0.00525091	0.0384342
ENSBTAG00000010322	HYOU1	5958.41	0.350664	0.122418	2.86448	0.0041769	0.0331498
ENSBTAG00000010328	KCNK17	273.251	-1.24991	0.321505	-3.88769	0.000101204	0.0023212
ENSBTAG00000010336	TALDO1	5173.94	0.442202	0.120866	3.65861	0.000253585	0.00453535
ENSBTAG00000010339	ABHD11	2991.77	0.545969	0.153401	3.5591	0.000372123	0.00598445
ENSBTAG00000010349	IL1A	33.5861	2.99501	0.562161	5.32767	9.94813e-08	6.00484e-06
ENSBTAG00000010350	USP53	869.1	-0.600396	0.212217	-2.82917	0.00466694	0.0356648
ENSBTAG00000010357	ST6GAL1	904.887	-0.755577	0.215828	-3.50082	0.000463821	0.00710119
ENSBTAG00000010375	MSL1	2408.34	-0.311471	0.0906638	-3.43545	0.000591577	0.00842879
ENSBTAG00000010386	ARPC2	16809.1	0.415171	0.124601	3.332	0.000862229	0.0109725
ENSBTAG00000010416	RIN3	764.356	0.7832	0.238547	3.28321	0.00102631	0.0124826
ENSBTAG00000010419	CYP2R1	343.41	-0.537328	0.16897	-3.18003	0.00147261	0.0163119
ENSBTAG00000010426	XRCC5	1870.86	-0.379989	0.114896	-3.30723	0.000942219	0.0117479
ENSBTAG00000010447	LSP1	424.921	2.07979	0.189754	10.9605	5.91848e-28	2.57916e-25
ENSBTAG00000010465	C29H11orf98	366.183	0.466638	0.153786	3.03433	0.00241074	0.0230212
ENSBTAG00000010472	TNFAIP8L3	23.2766	2.61363	0.617776	4.23072	2.32948e-05	0.000715135
ENSBTAG00000010482	PITPNM1	1380.14	0.524407	0.13778	3.80612	0.000141162	0.00292253
ENSBTAG00000010485	MFN1	1722.9	-0.52478	0.154935	-3.38709	0.000706378	0.00954679
ENSBTAG00000010497	TRAF2	1813.39	0.319826	0.107585	2.97279	0.00295109	0.0263768
ENSBTAG00000010498	SLC40A1	3611.38	-0.529792	0.181444	-2.91986	0.00350186	0.0296108
ENSBTAG00000010502	SERTAD3	1650.71	0.393594	0.146344	2.68951	0.00715562	0.0472062
ENSBTAG00000010504	TBRG4	1805.4	0.526868	0.121973	4.31956	1.56344e-05	0.000513493
ENSBTAG00000010510	DHX29	1698.28	-0.252605	0.0900964	-2.80372	0.00505164	0.0375604
ENSBTAG00000010517	EVPL	324.185	-0.953712	0.354683	-2.68892	0.00716844	0.0472202
ENSBTAG00000010521	PVRIG	33.9841	2.5889	0.451833	5.72978	1.00562e-08	7.2449e-07
ENSBTAG00000010531	CYP1B1	4938.49	-1.87539	0.347738	-5.3931	6.92507e-08	4.31116e-06
ENSBTAG00000010532	KCTD11	4141.59	0.685738	0.214321	3.19959	0.00137625	0.0155334
ENSBTAG00000010559	DHRS7B	822.379	0.458158	0.138349	3.3116	0.000927627	0.0116064
ENSBTAG00000010564	ELOVL6	8907.09	-0.463608	0.171427	-2.70441	0.00684257	0.0458232
ENSBTAG00000010579	ACADL	63.6795	-1.68318	0.561198	-2.99926	0.0027064	0.0248741
ENSBTAG00000010602	DDX56	867.852	0.277882	0.0943062	2.94659	0.00321302	0.0279223
ENSBTAG00000010626	SH3GLB2	2963.42	0.362273	0.126853	2.85585	0.00429221	0.0337018
ENSBTAG00000010644	CHST11	261.072	1.11857	0.409988	2.7283	0.00636617	0.0436471
ENSBTAG00000010645	BOLA-DRA	4097.61	3.3207	0.294536	11.2744	1.75648e-29	8.2587e-27
ENSBTAG00000010647	NTRK2	842.816	-1.2938	0.320483	-4.03703	5.41327e-05	0.00139164
ENSBTAG00000010649	MEF2A	1953.02	-0.45928	0.136166	-3.37294	0.000743702	0.0098867
ENSBTAG00000010658	PFKL	7731.7	0.557577	0.182475	3.05563	0.00224591	0.0218918
ENSBTAG00000010660	CACNA1C	1189.82	-1.04965	0.258591	-4.0591	4.92616e-05	0.00128866
ENSBTAG00000010661	DPYSL3	4812.67	-1.19878	0.267561	-4.48038	7.45087e-06	0.000275051
ENSBTAG00000010665	CBLN3	153.306	1.24024	0.265953	4.66338	3.11055e-06	0.000129247
ENSBTAG00000010667	PIK3IP1	552.186	-0.498222	0.172736	-2.8843	0.00392287	0.0318052
ENSBTAG00000010668	GEMIN7	289.656	0.437719	0.105508	4.14868	3.34401e-05	0.000943876
ENSBTAG00000010716	FRAS1	121.626	-1.079	0.404804	-2.66548	0.00768787	0.0492857
ENSBTAG00000010726	F8	397.916	-0.495925	0.152973	-3.24192	0.00118726	0.0140296
ENSBTAG00000010738	CCL14	1301.79	-1.3808	0.340159	-4.05929	4.92229e-05	0.00128866
ENSBTAG00000010760	REV3L	1728.23	-0.77966	0.167182	-4.66353	3.10831e-06	0.000129247
ENSBTAG00000010774	NUSAP1	3122.83	-0.551768	0.147244	-3.74729	0.000178752	0.00347381
ENSBTAG00000010777	CARS1	2131.39	0.468848	0.139237	3.36727	0.000759155	0.010025
ENSBTAG00000010785	FAS	271.226	0.653326	0.186356	3.50579	0.000455257	0.00701338
ENSBTAG00000010793	CCDC80	2125.15	-0.888146	0.233463	-3.80422	0.000142253	0.00293492
ENSBTAG00000010809	HID1	1520.65	0.860557	0.275685	3.12152	0.0017992	0.018614
ENSBTAG00000010812	P2RX4	4071.19	0.557835	0.205149	2.71918	0.00654447	0.0444263
ENSBTAG00000010826	EMSY	1183.54	-0.296051	0.101266	-2.9235	0.00346118	0.0293966
ENSBTAG00000010828		20.1139	3.598	0.812527	4.42816	9.50424e-06	0.000334935
ENSBTAG00000010830	LRP1	8689.42	-0.763232	0.278515	-2.74037	0.00613709	0.0425831
ENSBTAG00000010833	IL17RE	66.265	1.22481	0.460083	2.66216	0.00776418	0.0495792
ENSBTAG00000010852		11.5161	3.8038	0.778006	4.88916	1.01265e-06	4.82482e-05
ENSBTAG00000010858	ABCC11	25.2209	1.93207	0.527737	3.66106	0.000251176	0.00451485
ENSBTAG00000010868	SIAH1	1469.51	0.457539	0.162141	2.82186	0.00477454	0.0360857
ENSBTAG00000010875	MSX1	1530.59	1.3724	0.404474	3.39306	0.000691176	0.00939106
ENSBTAG00000010924	LETMD1	431.431	-0.424672	0.132501	-3.20506	0.00135036	0.0153089
ENSBTAG00000010963	IL16	106.034	1.29562	0.262842	4.92928	8.25329e-07	4.00801e-05
ENSBTAG00000010964	STARD5	1027.72	0.839878	0.240538	3.49167	0.000480014	0.00726814
ENSBTAG00000010978	PROX1	110.334	-1.32713	0.399679	-3.32049	0.000898597	0.0113145
ENSBTAG00000010986	KCNQ1	155.527	-0.792304	0.286564	-2.76484	0.005695	0.0406198
ENSBTAG00000010992	CTSH	2548.88	0.685659	0.237583	2.88597	0.00390209	0.0317336
ENSBTAG00000011003	IKZF3	13.2987	2.87891	0.527762	5.45494	4.89908e-08	3.12613e-06
ENSBTAG00000011007	TTYH2	296.938	1.16245	0.273363	4.25239	2.11499e-05	0.000658336
ENSBTAG00000011014	CHST3	295.765	-0.92987	0.328823	-2.82787	0.00468587	0.0357483
ENSBTAG00000011017	ABI2	705.161	-0.638552	0.223385	-2.85852	0.0042562	0.0335298
ENSBTAG00000011019		36.3909	4.03419	0.584284	6.9045	5.03789e-12	5.80723e-10
ENSBTAG00000011043	RAC2	1021.51	0.883759	0.248137	3.56157	0.000368639	0.00594448
ENSBTAG00000011056	IDS	479.874	-1.18184	0.31822	-3.71391	0.00020408	0.00384225
ENSBTAG00000011108	USP54	1716.06	-0.515619	0.153752	-3.35358	0.000797743	0.0103811
ENSBTAG00000011132	CCDC83	9.87993	2.09841	0.639999	3.27877	0.00104261	0.0126379
ENSBTAG00000011136	NR2F6	1742.25	0.623919	0.192851	3.23524	0.00121542	0.0142247
ENSBTAG00000011139	BCHE	124.699	-1.59337	0.294083	-5.4181	6.02372e-08	3.78964e-06
ENSBTAG00000011172	ALMS1	1988.77	-0.472055	0.137851	-3.42438	0.000616199	0.008669
ENSBTAG00000011190	FLNA	33909	-0.515793	0.189798	-2.71759	0.00657595	0.0445553
ENSBTAG00000011193	C1QC	5663.99	0.83764	0.283066	2.95917	0.00308474	0.0271904
ENSBTAG00000011196	C1QB	6869.92	0.973758	0.279558	3.4832	0.000495451	0.00742637
ENSBTAG00000011200	ZNF644	1554.5	-0.374444	0.118352	-3.16381	0.00155721	0.0168985
ENSBTAG00000011224	CITED2	4733.71	0.87248	0.302735	2.88199	0.00395167	0.0319331
ENSBTAG00000011227	TRPC6	65.4727	-1.98079	0.440219	-4.49956	6.80956e-06	0.00025614
ENSBTAG00000011236	STX11	57.0499	1.42938	0.29943	4.77367	1.80902e-06	7.9807e-05
ENSBTAG00000011238	CD48	475.735	1.39427	0.344994	4.04144	5.31244e-05	0.00137164
ENSBTAG00000011263	EIF6	2042.58	0.305024	0.0983969	3.09993	0.00193565	0.0196613
ENSBTAG00000011266	ZBTB16	330.679	-1.35074	0.328301	-4.11433	3.8831e-05	0.0010641
ENSBTAG00000011284	SLC39A1	9872.73	0.533074	0.15126	3.52423	0.00042472	0.00663908
ENSBTAG00000011304	XRN2	3126.07	0.272169	0.0885021	3.07528	0.00210303	0.0209681
ENSBTAG00000011316	ZC3H12A	398.635	0.599638	0.137532	4.35999	1.30071e-05	0.000436017
ENSBTAG00000011321	NUGGC	17.9067	2.56584	0.681951	3.76251	0.000168218	0.00332841
ENSBTAG00000011327	OLFML3	3248.37	-0.589612	0.198266	-2.97384	0.00294099	0.0263524
ENSBTAG00000011332	TRIM68	668.945	-0.339855	0.119374	-2.84698	0.00441365	0.0343761
ENSBTAG00000011336	OTOGL	128.839	-1.48483	0.36245	-4.09664	4.19199e-05	0.00113139
ENSBTAG00000011343	XAF1	1123.29	1.5935	0.206463	7.71808	1.18096e-14	1.88394e-12
ENSBTAG00000011354	NUDT9	1133.61	-0.399269	0.110204	-3.623	0.000291208	0.00502221
ENSBTAG00000011356	CAMSAP3	2437.12	0.921928	0.312201	2.95299	0.00314707	0.0275631
ENSBTAG00000011396	HNRNPC	6634.81	0.39876	0.137355	2.90314	0.00369447	0.0306449
ENSBTAG00000011403	RUSC2	623.533	-0.541237	0.179648	-3.01276	0.0025888	0.024042
ENSBTAG00000011409	CD72	49.5311	2.60357	0.296414	8.78353	1.5842e-18	3.82498e-16
ENSBTAG00000011411	SIT1	33.6291	3.19605	0.50718	6.30161	2.94569e-10	2.69901e-08
ENSBTAG00000011412	LAMB1	10567.6	-0.705442	0.184081	-3.83224	0.000126984	0.00271715
ENSBTAG00000011421	CD37	226.331	1.34384	0.347237	3.8701	0.000108791	0.00242972
ENSBTAG00000011439	EPB42	8.1372	2.68091	0.819149	3.2728	0.00106488	0.0128157
ENSBTAG00000011454	FKBP10	2924.37	-0.825991	0.201374	-4.10178	4.09983e-05	0.00111494
ENSBTAG00000011458	CPXM1	1412.59	-0.85177	0.186998	-4.55496	5.23955e-06	0.000205296
ENSBTAG00000011467	BATF2	728.724	5.30989	0.215707	24.6162	8.46773e-134	1.51293e-129
ENSBTAG00000011481	IL12RB1	32.0706	3.35009	0.409422	8.18248	2.78059e-16	5.22955e-14
ENSBTAG00000011483	SCARF1	1462.31	-0.501907	0.187328	-2.6793	0.00737761	0.0479762
ENSBTAG00000011484	ZDHHC3	3340.1	0.476978	0.112081	4.25566	2.0843e-05	0.000652192
ENSBTAG00000011498	ZNF184	859.198	-0.480794	0.128292	-3.74766	0.000178489	0.00347381
ENSBTAG00000011514	MRPL44	588.182	0.30341	0.089412	3.3934	0.000690318	0.00938653
ENSBTAG00000011515	SELL	296.599	2.36388	0.257588	9.17699	4.43306e-20	1.13151e-17
ENSBTAG00000011516	LRP12	332.865	-0.793562	0.208571	-3.80476	0.000141941	0.00293359
ENSBTAG00000011532	MLLT6	2342.24	-0.362079	0.134075	-2.70058	0.00692195	0.0461816
ENSBTAG00000011540	SPG21	1950.98	0.443885	0.134638	3.29688	0.000977636	0.0120215
ENSBTAG00000011548	AMPD1	38.8805	1.78856	0.519329	3.44399	0.000573206	0.00825259
ENSBTAG00000011562	STK32C	70.6984	-0.894616	0.2623	-3.41066	0.000648053	0.00897578
ENSBTAG00000011563	TNFSF13B	106.224	3.29384	0.355861	9.25596	2.12309e-20	5.57841e-18
ENSBTAG00000011573	ENPP6	1070.92	-1.49036	0.32205	-4.62774	3.69685e-06	0.000150803
ENSBTAG00000011578	CD44	2309.31	0.962154	0.289553	3.32289	0.000890905	0.0112334
ENSBTAG00000011584	CHST2	1999.94	-1.06738	0.340676	-3.13312	0.00172957	0.0181245
ENSBTAG00000011588	RNF123	1780.41	-0.278665	0.0806203	-3.45651	0.000547224	0.00798796
ENSBTAG00000011600	MAP3K8	253.893	0.780607	0.147412	5.29542	1.18746e-07	7.07214e-06
ENSBTAG00000011602	RASAL3	103.843	2.03572	0.413376	4.92463	8.45214e-07	4.09253e-05
ENSBTAG00000011613	PLS3	2280.43	-0.589678	0.142233	-4.14586	3.38541e-05	0.000954056
ENSBTAG00000011622	C24H18orf21	818.506	-0.367321	0.130707	-2.81026	0.00495008	0.03699
ENSBTAG00000011661	CEP152	458.626	-0.443594	0.152913	-2.90095	0.00372035	0.0308023
ENSBTAG00000011666	THRSP	62.9247	-1.58531	0.502611	-3.15415	0.00160969	0.0172325
ENSBTAG00000011694	TIMM23	1162.47	0.298191	0.111166	2.6824	0.0073096	0.0477983
ENSBTAG00000011709	IMPA1	1650.21	0.262628	0.0828756	3.16895	0.00152993	0.0167188
ENSBTAG00000011713		59.1591	-1.12558	0.421053	-2.67325	0.00751212	0.0484801
ENSBTAG00000011727	ETAA1	1307.74	-0.286715	0.0972631	-2.94783	0.00320018	0.0278507
ENSBTAG00000011729	STARD3	2601.74	0.371636	0.0633675	5.86478	4.49736e-09	3.49367e-07
ENSBTAG00000011733	GIPC2	1484.49	0.818372	0.302956	2.70129	0.0069071	0.046117
ENSBTAG00000011736	IGF2BP1	4118.49	0.474629	0.163477	2.90333	0.00369215	0.0306399
ENSBTAG00000011765	GABARAPL1	3174.81	0.478145	0.12136	3.93991	8.15131e-05	0.00195489
ENSBTAG00000011784	FGR	611.628	1.30021	0.174898	7.43411	1.05278e-13	1.54181e-11
ENSBTAG00000011786	CLUH	1640.35	0.393606	0.146601	2.68487	0.0072557	0.0475734
ENSBTAG00000011790	MED14	1786.85	-0.448755	0.13611	-3.297	0.000977226	0.0120215
ENSBTAG00000011795	TXNRD3	290.708	-0.613652	0.219015	-2.80187	0.00508071	0.03764
ENSBTAG00000011828	ARID3B	681.845	1.0629	0.20482	5.18945	2.10921e-07	1.17767e-05
ENSBTAG00000011833	GRIA3	221.171	-1.94151	0.551784	-3.5186	0.000433833	0.00676379
ENSBTAG00000011836	OMD	47.479	-2.48386	0.857878	-2.89535	0.00378737	0.0311623
ENSBTAG00000011838	PCED1B	478.294	0.750649	0.278161	2.69862	0.00696281	0.0464023
ENSBTAG00000011846	TUT1	1000.91	0.258793	0.0961774	2.69079	0.00712832	0.0471012
ENSBTAG00000011849	HDAC2	2480.8	-0.298334	0.109072	-2.7352	0.00623425	0.0430372
ENSBTAG00000011857	PPM1H	1389.35	0.513203	0.180241	2.84731	0.00440898	0.0343547
ENSBTAG00000011864	RGMB	352.519	-0.484874	0.141865	-3.41785	0.000631181	0.00880353
ENSBTAG00000011865	MTA2	4284.09	0.345936	0.106599	3.24522	0.00117361	0.0139051
ENSBTAG00000011872	EML3	2789.25	-0.283378	0.0873547	-3.24399	0.00117869	0.0139561
ENSBTAG00000011887	CD22	101.766	4.10864	0.511133	8.03829	9.10978e-16	1.56504e-13
ENSBTAG00000011899	USP4	3331.24	0.17652	0.0654567	2.69674	0.00700224	0.0465484
ENSBTAG00000011973	DCAF16	90.6089	-0.765705	0.252504	-3.03245	0.00242577	0.0230904
ENSBTAG00000011982	BATF3	122.213	1.47413	0.417923	3.52728	0.00041985	0.00659179
ENSBTAG00000012003	PPIA	15742.5	0.241193	0.0822474	2.93253	0.00336211	0.0287834
ENSBTAG00000012004	TGFB3	1166.91	-1.0515	0.276849	-3.7981	0.000145808	0.0029788
ENSBTAG00000012020	TRAF5	153.262	0.865017	0.284177	3.04393	0.00233508	0.0225763
ENSBTAG00000012032	PDE4A	1218.44	-0.764128	0.260569	-2.93254	0.00336203	0.0287834
ENSBTAG00000012035	EXOC3L1	491.237	-0.708877	0.18123	-3.91148	9.17341e-05	0.00213691
ENSBTAG00000012054		457.385	1.52115	0.45529	3.34107	0.000834575	0.0107404
ENSBTAG00000012083	IRX3	69.4888	1.34423	0.467236	2.87699	0.00401492	0.0322838
ENSBTAG00000012090	GGTA1	7294.75	-0.322832	0.109571	-2.94634	0.00321555	0.0279301
ENSBTAG00000012096	BCKDHB	1148.92	0.539575	0.170012	3.17375	0.00150481	0.0165252
ENSBTAG00000012100	PDE1A	650.437	-1.09433	0.375581	-2.91371	0.00357165	0.029974
ENSBTAG00000012149	HOXC8	35.3113	-2.5021	0.751891	-3.32774	0.000875533	0.0111023
ENSBTAG00000012170	UBL3	2550.38	-0.510389	0.13303	-3.83666	0.000124721	0.00268157
ENSBTAG00000012193	TTC28	1573.57	-0.416345	0.14873	-2.79933	0.00512095	0.0378395
ENSBTAG00000012208		602.234	1.48594	0.395195	3.76001	0.000169909	0.00335073
ENSBTAG00000012210	C5	128.67	1.616	0.386356	4.18268	2.88093e-05	0.000851366
ENSBTAG00000012219	CSPG4	1411.65	-1.04105	0.281339	-3.70033	0.000215321	0.00401162
ENSBTAG00000012223	TNFSF14	11.5176	2.93161	0.55859	5.24823	1.53563e-07	8.87935e-06
ENSBTAG00000012228	SEMA4A	2448.28	0.587149	0.187254	3.13557	0.0017152	0.0179995
ENSBTAG00000012234	RHBG	1600.33	1.49111	0.453855	3.28544	0.00101824	0.0124099
ENSBTAG00000012259	PNPO	213.795	0.52895	0.195847	2.70083	0.00691662	0.0461633
ENSBTAG00000012280	PGLYRP2	18.334	2.00262	0.526365	3.80462	0.000142025	0.00293359
ENSBTAG00000012289	AKR7A2	2102.5	0.744827	0.179234	4.1556	3.24429e-05	0.000928927
ENSBTAG00000012297	RIPOR3	2110.33	0.90053	0.296275	3.03951	0.00236964	0.022833
ENSBTAG00000012312	ROR1	538.026	-1.27422	0.3094	-4.11834	3.81605e-05	0.00105218
ENSBTAG00000012319	KCNE5	18.7662	2.55709	0.708129	3.61105	0.000304957	0.00517933
ENSBTAG00000012330	B2M	11660.9	1.77797	0.249842	7.11638	1.10798e-12	1.44498e-10
ENSBTAG00000012335	UBA7	2455.85	2.33225	0.160173	14.5608	4.98599e-48	8.09861e-45
ENSBTAG00000012348	LRRC71	593.502	-1.05307	0.300481	-3.50463	0.000457247	0.00702462
ENSBTAG00000012349	LAX1	41.598	1.09411	0.265349	4.1233	3.73478e-05	0.00103296
ENSBTAG00000012351	ARNT2	962.531	-0.916982	0.291438	-3.1464	0.00165291	0.0175685
ENSBTAG00000012353	ZNF34	1317.78	-0.240421	0.0869989	-2.7635	0.00571859	0.0407068
ENSBTAG00000012377	ECHDC3	896.486	-0.726912	0.19446	-3.73811	0.00018541	0.00357481
ENSBTAG00000012380	HK1	12368.6	0.491964	0.178714	2.75281	0.00590869	0.0415305
ENSBTAG00000012391	MINDY2	2458.17	0.377747	0.129654	2.91351	0.0035739	0.0299783
ENSBTAG00000012405	PEAR1	2926.17	-0.609971	0.195981	-3.1124	0.00185573	0.0190225
ENSBTAG00000012406	ZBP1	615.135	2.61993	0.396036	6.61537	3.70614e-11	3.74111e-09
ENSBTAG00000012409	POSTN	1560.28	-1.57431	0.322155	-4.8868	1.02489e-06	4.87015e-05
ENSBTAG00000012413	FGF12	61.0161	-1.4784	0.439524	-3.36364	0.000769205	0.0101189
ENSBTAG00000012417	ARL14EP	1254.04	0.424734	0.117543	3.61343	0.000302169	0.00514666
ENSBTAG00000012419	BCL2L15	19.1051	2.92392	0.534371	5.4717	4.45729e-08	2.86469e-06
ENSBTAG00000012443	DIAPH3	1221.38	-0.4713	0.170685	-2.76123	0.00575844	0.0408773
ENSBTAG00000012444	ADAM12	514.873	-1.85487	0.444653	-4.1715	3.02597e-05	0.000883416
ENSBTAG00000012449	AFF3	374.581	-1.57449	0.39902	-3.94588	7.95064e-05	0.00191965
ENSBTAG00000012451	BOLA-DMB	1021.31	3.3487	0.295823	11.32	1.04519e-29	5.04713e-27
ENSBTAG00000012462	MAP1LC3C	15.0108	2.17499	0.711655	3.05623	0.00224136	0.0218733
ENSBTAG00000012467	MASP1	3871.8	-1.18412	0.425864	-2.78051	0.00542736	0.0392912
ENSBTAG00000012499	RPGRIP1L	462.007	-0.399339	0.125635	-3.17858	0.00148	0.016333
ENSBTAG00000012505	ARHGEF17	2649.36	-0.853929	0.207975	-4.10592	4.02702e-05	0.00109865
ENSBTAG00000012529	IFNG	19.8435	9.616	1.12105	8.57764	9.68388e-18	2.11002e-15
ENSBTAG00000012558	ADAMTS12	613.586	-1.55549	0.487641	-3.18983	0.00142359	0.015897
ENSBTAG00000012589	HSPE1	4157.64	0.349508	0.112171	3.11585	0.00183414	0.0188445
ENSBTAG00000012594	MRPS6	1062.48	0.369759	0.112305	3.29247	0.000993117	0.0121785
ENSBTAG00000012595	RIDA	689.654	0.482284	0.14999	3.21545	0.00130242	0.0148977
ENSBTAG00000012623	NDP	3579.25	-0.812256	0.261732	-3.10339	0.00191318	0.0194663
ENSBTAG00000012630	PAMR1	191.537	-1.53329	0.559709	-2.73945	0.00615422	0.0426522
ENSBTAG00000012642	TRADD	352.262	0.471459	0.12371	3.81101	0.000138397	0.00288349
ENSBTAG00000012644	UROD	1276.62	0.371209	0.105326	3.52438	0.00042447	0.00663908
ENSBTAG00000012654	CHCHD1	1120.94	0.416791	0.156432	2.66435	0.00771364	0.0493445
ENSBTAG00000012656	OVOL1	389.292	1.18602	0.355691	3.33441	0.000854794	0.0108857
ENSBTAG00000012664	NDST2	3666.76	0.655491	0.239988	2.73135	0.00630759	0.0434121
ENSBTAG00000012671	TNIP1	3227.28	0.682014	0.133132	5.12284	3.00975e-07	1.6445e-05
ENSBTAG00000012673	CDK18	4024.91	0.75717	0.223529	3.38734	0.000705733	0.0095453
ENSBTAG00000012681	CORO2B	1278.85	-0.495428	0.170068	-2.91311	0.00357843	0.0299887
ENSBTAG00000012691	GTF2E2	2380.43	0.321838	0.109964	2.92675	0.00342527	0.0291842
ENSBTAG00000012695	LCK	91.2974	3.27001	0.37649	8.68553	3.76983e-18	8.86256e-16
ENSBTAG00000012697	PGAM1	7175.34	0.574673	0.130095	4.41734	9.99208e-06	0.000348798
ENSBTAG00000012724	AJUBA	1086.42	-0.751869	0.174118	-4.31816	1.57338e-05	0.000514866
ENSBTAG00000012729	ARHGEF9	468.437	-0.673632	0.142898	-4.71407	2.42812e-06	0.000103788
ENSBTAG00000012738	ZNF827	657.181	-0.567853	0.204503	-2.77675	0.0054905	0.0396039
ENSBTAG00000012739	C1QBP	1878.53	0.336479	0.118226	2.84606	0.00442636	0.0344151
ENSBTAG00000012741	CCPG1	2152.28	-0.653547	0.144007	-4.53829	5.6711e-06	0.000219319
ENSBTAG00000012752	MRPL2	537.768	0.403415	0.143995	2.80158	0.00508526	0.0376537
ENSBTAG00000012768	HMGXB3	1781.05	0.403346	0.150543	2.67928	0.00737801	0.0479762
ENSBTAG00000012789	PRKD1	773.09	-0.444352	0.164943	-2.69397	0.0070606	0.0467402
ENSBTAG00000012792	SRSF9	2860.6	0.247791	0.0680926	3.63903	0.000273664	0.00480783
ENSBTAG00000012817	JAG1	6142.14	-0.644603	0.17115	-3.7663	0.000165685	0.00330391
ENSBTAG00000012818	PDLIM5	1378.71	-0.75155	0.279446	-2.68943	0.00715742	0.0472062
ENSBTAG00000012820	STX3	4211.29	0.681356	0.21804	3.12492	0.00177856	0.0184431
ENSBTAG00000012837	COL6A6	21.4263	4.08992	0.6261	6.53237	6.47367e-11	6.42584e-09
ENSBTAG00000012845	SDF2	1724.39	0.302316	0.105384	2.86872	0.00412131	0.0329023
ENSBTAG00000012849	COL4A1	85742.4	-1.09694	0.260306	-4.21406	2.50817e-05	0.000759551
ENSBTAG00000012852	DICER1	3134.24	-0.527847	0.146171	-3.61117	0.000304821	0.00517933
ENSBTAG00000012854	GSDMB	43.8274	1.57133	0.365848	4.29505	1.74658e-05	0.000561261
ENSBTAG00000012868		634.079	-0.381771	0.118087	-3.23296	0.00122515	0.014279
ENSBTAG00000012896	METTL7B	61.8788	1.58636	0.503429	3.15111	0.00162649	0.017339
ENSBTAG00000012925	NCAPH	2613.74	-0.244499	0.085749	-2.85133	0.00435362	0.034057
ENSBTAG00000012927	ALDOA	24574.4	0.442196	0.114813	3.85144	0.000117424	0.00257109
ENSBTAG00000012928	PPP4C	5967.88	0.304971	0.11365	2.68343	0.00728712	0.0477269
ENSBTAG00000012962	SARS1	5688.47	0.458464	0.0899333	5.09782	3.43585e-07	1.86591e-05
ENSBTAG00000012963	VILL	543.54	-0.977362	0.288011	-3.39349	0.000690079	0.00938653
ENSBTAG00000012984		29.0432	-1.19797	0.450211	-2.66092	0.00779282	0.0497443
ENSBTAG00000012985	FCSK	1459.88	0.356576	0.106841	3.33744	0.000845535	0.0108122
ENSBTAG00000012989	UBE2L6	356.25	0.929446	0.204867	4.53682	5.7108e-06	0.000220378
ENSBTAG00000012991	PRUNE2	50.9576	-2.32116	0.648873	-3.57722	0.000347268	0.0056819
ENSBTAG00000013001	ZNF84	333.579	-0.66554	0.1791	-3.71602	0.000202387	0.00381842
ENSBTAG00000013018	AMPD2	1428.08	0.767265	0.0820639	9.3496	8.79766e-21	2.49505e-18
ENSBTAG00000013031	TMEM62	1089.7	0.639905	0.198663	3.22106	0.00127717	0.0147411
ENSBTAG00000013036	YDJC	260.916	1.29728	0.360815	3.59541	0.000323879	0.00543356
ENSBTAG00000013044	GAB3	81.886	-0.94078	0.273081	-3.44506	0.000570931	0.00823311
ENSBTAG00000013054	MFSD2A	943.391	-1.1135	0.267979	-4.15519	3.25024e-05	0.000928927
ENSBTAG00000013057	CBLB	269.035	-1.0404	0.309	-3.367	0.000759902	0.0100275
ENSBTAG00000013071	GPR153	1404.5	0.785724	0.272714	2.88113	0.00396248	0.0319917
ENSBTAG00000013072	FUBP3	2974.98	-0.265988	0.0901435	-2.95072	0.00317039	0.0276754
ENSBTAG00000013076	SNX19	2058.29	0.263209	0.0817572	3.2194	0.00128458	0.0147884
ENSBTAG00000013099	ALDOC	3461.66	0.5697	0.201145	2.83229	0.00462166	0.0354856
ENSBTAG00000013123	PHB2	3887.79	0.340415	0.120933	2.8149	0.00487919	0.0365826
ENSBTAG00000013133	TBC1D10C	2583.97	0.988579	0.326107	3.03146	0.00243373	0.0231172
ENSBTAG00000013142	MYNN	1357.49	-0.471211	0.155614	-3.02807	0.00246118	0.0233036
ENSBTAG00000013162	HSPA8	55674.6	0.39312	0.144048	2.7291	0.00635081	0.0435599
ENSBTAG00000013175	GARRE1	4608.22	-0.467248	0.109327	-4.27386	1.92117e-05	0.000609691
ENSBTAG00000013185	TIMD4	581.015	1.36294	0.34926	3.90235	9.52622e-05	0.00220188
ENSBTAG00000013197	PSEN2	1875.46	0.443909	0.159643	2.78063	0.00542531	0.0392912
ENSBTAG00000013210	ADAMTS4	996.651	-0.70919	0.227402	-3.11866	0.00181674	0.0187301
ENSBTAG00000013211	CFAP97	1974.82	-0.508997	0.122517	-4.15451	3.25985e-05	0.000928927
ENSBTAG00000013214		814.307	2.27333	0.695026	3.27085	0.00107223	0.0128824
ENSBTAG00000013227	SNAI2	1064.64	-1.14899	0.290042	-3.96145	7.44968e-05	0.00182333
ENSBTAG00000013235	TINAGL1	9812.52	0.805129	0.269728	2.98497	0.00283609	0.0256439
ENSBTAG00000013274		996.573	0.95815	0.329364	2.90909	0.00362479	0.0302636
ENSBTAG00000013275	MAD2L2	1063.17	0.765872	0.149604	5.11933	3.0662e-07	1.67024e-05
ENSBTAG00000013284	SGK3	3230.19	0.645944	0.19544	3.30508	0.000949504	0.0117975
ENSBTAG00000013289	PHF8	1048.93	-0.504428	0.166664	-3.02661	0.00247312	0.0233548
ENSBTAG00000013291	ARMC6	672.257	0.281674	0.0793	3.552	0.000382316	0.00610987
ENSBTAG00000013316	BRPF3	2536.22	-0.44112	0.128197	-3.44094	0.000579688	0.00831243
ENSBTAG00000013369	COL14A1	938.763	-1.46922	0.393714	-3.73168	0.000190205	0.00364634
ENSBTAG00000013380	CEP192	1726.24	-0.474559	0.13787	-3.44207	0.00057729	0.00829644
ENSBTAG00000013387	CHMP4B	4513.75	0.32467	0.107753	3.0131	0.00258592	0.0240389
ENSBTAG00000013391	ANKH	2782.81	0.926589	0.304488	3.04311	0.00234147	0.0226258
ENSBTAG00000013392	PLD2	2802.38	-0.368629	0.137841	-2.67431	0.00748831	0.0484233
ENSBTAG00000013403	AGBL5	674.998	-0.460143	0.164529	-2.79674	0.00516218	0.0380289
ENSBTAG00000013405	CIBAR1	1320.23	-0.662127	0.176703	-3.74713	0.000178872	0.00347381
ENSBTAG00000013411	ENO1	16412.6	0.76976	0.176351	4.36492	1.27167e-05	0.00042784
ENSBTAG00000013414	BLVRA	1382.4	0.519718	0.182843	2.84242	0.00447719	0.0347346
ENSBTAG00000013451	RHOH	26.8769	1.53337	0.342652	4.47502	7.64039e-06	0.000279975
ENSBTAG00000013462	L1CAM	31.5795	4.31829	0.714406	6.04458	1.49801e-09	1.23912e-07
ENSBTAG00000013477	GCHFR	373.117	0.830339	0.168821	4.91845	8.72314e-07	4.20098e-05
ENSBTAG00000013478	MARVELD1	4441.97	-0.513085	0.152538	-3.36365	0.000769192	0.0101189
ENSBTAG00000013496	CPM	332.068	-1.75416	0.506442	-3.4637	0.0005328	0.00782214
ENSBTAG00000013523	OSBPL7	1750.72	0.218351	0.0812213	2.68835	0.00718061	0.0472229
ENSBTAG00000013524	CMIP	2498.94	0.385741	0.133771	2.8836	0.00393156	0.0318428
ENSBTAG00000013527	PGD	4289.37	0.273107	0.0936468	2.91635	0.00354147	0.0298329
ENSBTAG00000013533	CLIC1	5647.29	0.39704	0.102709	3.86567	0.000110785	0.00246501
ENSBTAG00000013538	PEX14	1797.36	0.509436	0.157504	3.23443	0.00121887	0.0142524
ENSBTAG00000013556	UNC13D	9186.13	1.13562	0.37782	3.00573	0.00264947	0.0244389
ENSBTAG00000013569	CD38	136.058	2.372	0.241951	9.80367	1.08569e-22	3.5269e-20
ENSBTAG00000013588	ZNF532	1053.77	-0.490922	0.182651	-2.68776	0.0071932	0.0472504
ENSBTAG00000013612	MBLAC2	133	-0.650099	0.221685	-2.93253	0.00336207	0.0287834
ENSBTAG00000013623	TIMM13	1513.95	0.286068	0.104957	2.72557	0.00641913	0.043842
ENSBTAG00000013627	HNRNPAB	10428.6	0.606705	0.179057	3.38833	0.000703206	0.00951832
ENSBTAG00000013636	DGKZ	4309.5	0.291499	0.108812	2.67893	0.00738583	0.0479762
ENSBTAG00000013670	SLC46A2	2281.24	-1.2298	0.455073	-2.70243	0.00688345	0.0459935
ENSBTAG00000013676	DYNC2LI1	720.905	-0.602916	0.212172	-2.84165	0.00448814	0.0348045
ENSBTAG00000013680	ATP1B2	109.11	-1.70532	0.42527	-4.00998	6.07244e-05	0.00152597
ENSBTAG00000013688	PGF	178.912	-1.15492	0.330306	-3.49651	0.000471383	0.00717393
ENSBTAG00000013699	TBC1D1	2475.63	-0.529121	0.157894	-3.35113	0.000804835	0.0104496
ENSBTAG00000013705	NFKBIE	438.363	0.620666	0.109622	5.66187	1.49734e-08	1.06162e-06
ENSBTAG00000013708	SNX8	1992.45	0.316313	0.109258	2.89512	0.00379019	0.031164
ENSBTAG00000013726	RNPEP	3618.06	0.566834	0.148549	3.81581	0.000135734	0.0028431
ENSBTAG00000013730	CD5	89.1676	2.06888	0.33796	6.12169	9.25889e-10	8.03052e-08
ENSBTAG00000013736	PROM1	111.542	2.03889	0.361954	5.63301	1.77096e-08	1.236e-06
ENSBTAG00000013749	RHOQ	961.572	-0.68241	0.201095	-3.39348	0.00069011	0.00938653
ENSBTAG00000013755	ITGB5	4674.56	-0.350963	0.124334	-2.82275	0.00476139	0.0360541
ENSBTAG00000013779	HSPA12A	198.497	-1.23944	0.350483	-3.53637	0.000405663	0.00641415
ENSBTAG00000013781	MIOS	705.809	-0.345584	0.11722	-2.94817	0.0031966	0.0278331
ENSBTAG00000013784	CSNK2A2	2046.4	-0.458747	0.151202	-3.034	0.00241332	0.0230335
ENSBTAG00000013793	NEDD4	616.08	-0.877951	0.249827	-3.51424	0.000441015	0.00685876
ENSBTAG00000013798	PTPRN	37.5681	1.40015	0.461417	3.03445	0.00240974	0.0230212
ENSBTAG00000013819	URAD	580.706	1.17925	0.417323	2.82574	0.00471719	0.0358431
ENSBTAG00000013830	LEO1	1213.58	0.270949	0.0932385	2.90597	0.00366112	0.0304493
ENSBTAG00000013856	SSBP2	960.71	-0.760866	0.199029	-3.82288	0.0001319	0.00279174
ENSBTAG00000013900	TRIM21	893.264	1.14699	0.112696	10.1777	2.49354e-24	8.73571e-22
ENSBTAG00000013910	POLR3GL	310.124	-0.417413	0.14588	-2.86135	0.00421839	0.0333939
ENSBTAG00000013919		3125.21	3.46825	0.286976	12.0855	1.26033e-33	8.34014e-31
ENSBTAG00000013928	WFDC2	301.484	1.7286	0.46901	3.68564	0.000228128	0.00418047
ENSBTAG00000013932	CCDC71	1322.23	0.59397	0.14007	4.24053	2.2299e-05	0.000688112
ENSBTAG00000013943	ZNF703	1168.2	0.619519	0.208541	2.97073	0.00297091	0.0264586
ENSBTAG00000013953	CALD1	10973.6	-0.612186	0.211713	-2.89159	0.00383299	0.0313715
ENSBTAG00000013961	MYSM1	1777.75	-0.416859	0.154039	-2.70619	0.00680601	0.0456467
ENSBTAG00000013982	UACA	4382.02	-0.627386	0.136317	-4.60241	4.17638e-06	0.000168441
ENSBTAG00000013996	SH3BP2	4436.94	0.640062	0.197568	3.23971	0.0011965	0.0141108
ENSBTAG00000014016	IKZF1	43.4533	2.13822	0.372865	5.73456	9.77646e-09	7.0719e-07
ENSBTAG00000014017	PCGF3	1179.9	-0.285175	0.0950169	-3.00131	0.00268817	0.024732
ENSBTAG00000014023	SIRT1	1261.59	-0.474098	0.100178	-4.73256	2.21702e-06	9.54495e-05
ENSBTAG00000014038	CDKL2	292.294	-0.770577	0.240283	-3.20696	0.00134145	0.0152564
ENSBTAG00000014046	BPI	48.246	2.61237	0.782748	3.33743	0.000845559	0.0108122
ENSBTAG00000014053	MAK	65.326	-1.47045	0.526283	-2.79403	0.00520564	0.0382439
ENSBTAG00000014068	VDAC3	4913.99	0.579321	0.200291	2.89241	0.00382304	0.0313188
ENSBTAG00000014069	PDK4	966.472	-1.53273	0.341065	-4.49395	6.99144e-06	0.000261879
ENSBTAG00000014080	METTL14	849.495	-0.232146	0.0851612	-2.72596	0.00641153	0.0438236
ENSBTAG00000014087	KMT5C	1025.76	0.594193	0.186114	3.19262	0.00140987	0.0158034
ENSBTAG00000014090	ARID5A	617.003	0.743394	0.201101	3.69663	0.000218482	0.0040536
ENSBTAG00000014092	CELF6	165.269	1.08136	0.314431	3.4391	0.000583642	0.00834902
ENSBTAG00000014114	KLHL26	106.853	0.830145	0.256854	3.23198	0.00122936	0.0143188
ENSBTAG00000014140	ATP1B3	3167.18	0.448958	0.155652	2.88437	0.00392191	0.0318052
ENSBTAG00000014172	FGD2	247.797	2.04059	0.281208	7.25653	3.97147e-13	5.43586e-11
ENSBTAG00000014191	QSOX1	8761.74	0.591542	0.166067	3.56207	0.000367936	0.00594261
ENSBTAG00000014199	TBX21	60.2108	3.81828	0.44087	8.66077	4.68583e-18	1.07335e-15
ENSBTAG00000014204	S100A16	3119.37	0.403703	0.148054	2.72673	0.00639662	0.0437551
ENSBTAG00000014207	ADAMTS10	1347.78	-0.660891	0.233864	-2.82596	0.00471396	0.0358401
ENSBTAG00000014233	CCT8	6080.86	0.248844	0.0752242	3.30803	0.00093955	0.0117391
ENSBTAG00000014238	ATP6V1E1	3192.38	0.467956	0.134482	3.47969	0.000502002	0.00750567
ENSBTAG00000014247	FAM83F	1286.5	0.623667	0.225313	2.768	0.00564019	0.0403416
ENSBTAG00000014261	TARS1	4650.8	0.407775	0.110595	3.68711	0.000226812	0.0041692
ENSBTAG00000014267	ZCCHC14	1005.45	-1.01915	0.270538	-3.76714	0.000165129	0.00329661
ENSBTAG00000014278	TBX2	3124.58	-0.564032	0.163217	-3.45572	0.000548825	0.00800355
ENSBTAG00000014286	IFT88	676.487	-0.391646	0.130714	-2.99621	0.00273362	0.0250727
ENSBTAG00000014294	ST7L	1230	-0.506201	0.142475	-3.55292	0.000380984	0.00610497
ENSBTAG00000014297	MOV10	3883.44	0.788584	0.117561	6.70787	1.97492e-11	2.11293e-09
ENSBTAG00000014304	TMEM47	876.385	-0.771337	0.221276	-3.48586	0.000490564	0.00739045
ENSBTAG00000014313	PYROXD2	405.887	-1.17687	0.442615	-2.65891	0.0078393	0.0499517
ENSBTAG00000014322	FAM234B	2304.25	0.835261	0.287439	2.90587	0.00366237	0.0304493
ENSBTAG00000014329		25.9584	3.07234	0.72916	4.21354	2.51396e-05	0.000760017
ENSBTAG00000014337	EIF2S3	11152.6	-0.31101	0.111671	-2.78505	0.00535194	0.0388712
ENSBTAG00000014349	RNF126	3327.6	0.373291	0.118965	3.13782	0.00170207	0.0178887
ENSBTAG00000014358	EVA1B	961.809	0.450728	0.124638	3.6163	0.000298848	0.00511858
ENSBTAG00000014366	PRPF19	3701.72	0.29218	0.107584	2.71584	0.00661073	0.0446609
ENSBTAG00000014367	PRKX	1717.97	0.770254	0.257234	2.99438	0.00275006	0.0251772
ENSBTAG00000014368	SLAMF6	41.8576	2.68337	0.436298	6.15033	7.73218e-10	6.80546e-08
ENSBTAG00000014377	CHD3	7140.81	-0.472876	0.0908347	-5.2059	1.93058e-07	1.09157e-05
ENSBTAG00000014396	KLF10	2915.44	-0.40721	0.125085	-3.25547	0.00113207	0.0134654
ENSBTAG00000014397		173.026	1.10846	0.399313	2.77592	0.00550464	0.0396898
ENSBTAG00000014402	GIMAP8	182.781	1.5594	0.415656	3.75167	0.000175664	0.00343298
ENSBTAG00000014433	UBE2G1	1640.83	0.311838	0.108208	2.88185	0.00395343	0.0319331
ENSBTAG00000014441	CD96	23.409	3.9235	0.652052	6.01716	1.77505e-09	1.44158e-07
ENSBTAG00000014455	PDZD2	616.606	-1.18664	0.326903	-3.62993	0.000283494	0.00491765
ENSBTAG00000014458	MROH1	4633.3	0.282019	0.0953398	2.95804	0.00309604	0.027261
ENSBTAG00000014465	SERPINE1	2778.35	0.934378	0.256205	3.64699	0.000265327	0.00467677
ENSBTAG00000014469	NBEAL1	897.775	-0.906755	0.231123	-3.92325	8.73621e-05	0.00205562
ENSBTAG00000014471	PALM2	5664.72	-0.736267	0.193665	-3.80176	0.000143672	0.00294732
ENSBTAG00000014497	GPR31	8.39754	4.6056	0.862544	5.33955	9.31771e-08	5.70135e-06
ENSBTAG00000014506	ZNF503	646.889	0.590279	0.213756	2.76147	0.00575427	0.0408773
ENSBTAG00000014512	WDR19	1889.43	-0.336513	0.119006	-2.82771	0.00468823	0.035751
ENSBTAG00000014529	GBP4	575.547	2.84765	0.414252	6.87419	6.23429e-12	7.09478e-10
ENSBTAG00000014541	PDGFA	815.046	-0.523435	0.150021	-3.48908	0.000484685	0.00732026
ENSBTAG00000014551	TNFAIP8	1097.92	0.797888	0.235686	3.38538	0.000710802	0.00958483
ENSBTAG00000014553	ATP6V0D1	7667.16	0.552063	0.155064	3.56022	0.000370548	0.00596987
ENSBTAG00000014567	MYLK	4005.75	-1.03526	0.274578	-3.77036	0.000163013	0.00327253
ENSBTAG00000014588	RSL1D1	2666.75	0.36059	0.0787473	4.57908	4.67023e-06	0.000185842
ENSBTAG00000014592	AFG1L	190.723	-0.577189	0.138737	-4.1603	3.17826e-05	0.000912957
ENSBTAG00000014593		196.484	-0.623546	0.218269	-2.85677	0.00427972	0.0336788
ENSBTAG00000014601	SGCB	1259.34	-0.646978	0.22663	-2.85477	0.00430675	0.0337642
ENSBTAG00000014602	CAMTA1	222.659	-1.07792	0.232509	-4.63602	3.55187e-06	0.000145888
ENSBTAG00000014609	PPP1R12A	1857.4	-0.546627	0.163803	-3.33709	0.000846603	0.0108122
ENSBTAG00000014612	DOCK2	286.568	0.855279	0.304275	2.81087	0.00494077	0.0369668
ENSBTAG00000014619	WASF3	164.366	1.46177	0.408436	3.57895	0.000344972	0.0056495
ENSBTAG00000014628	OAS2	55.8992	2.32124	0.57557	4.03293	5.50854e-05	0.00141207
ENSBTAG00000014655	MYO1A	69.8497	1.08629	0.377817	2.87518	0.00403802	0.0324257
ENSBTAG00000014661	CHSY3	89.9372	-1.26322	0.359486	-3.51397	0.00044146	0.00685876
ENSBTAG00000014662		26.2485	-1.11425	0.357303	-3.1185	0.00181777	0.0187301
ENSBTAG00000014665	ADAMTS2	1423.82	-0.775559	0.277041	-2.79944	0.00511917	0.0378395
ENSBTAG00000014674	CHRM2	62.9088	-2.81302	0.624649	-4.50336	6.68881e-06	0.000252129
ENSBTAG00000014685	HPRT1	2078.74	0.691374	0.166496	4.15248	3.28885e-05	0.000932728
ENSBTAG00000014699	FAM81A	409.376	-1.1113	0.350647	-3.16929	0.00152813	0.0167094
ENSBTAG00000014707	ISG15	555.303	2.56055	0.444368	5.76223	8.30108e-09	6.0785e-07
ENSBTAG00000014725	CD27	28.6998	3.27917	0.428991	7.6439	2.10739e-14	3.33209e-12
ENSBTAG00000014728	TAPBPL	1539.9	1.28267	0.154046	8.32656	8.32249e-17	1.63404e-14
ENSBTAG00000014731	GAPDH	40316.1	0.453104	0.138491	3.27171	0.00106898	0.012853
ENSBTAG00000014733	NOP2	1911.16	0.249491	0.0771585	3.23349	0.0012229	0.0142701
ENSBTAG00000014738	HOXA11	2953.25	-1.1403	0.256658	-4.44286	8.87691e-06	0.000316574
ENSBTAG00000014762	ISG20	99.4426	4.56347	0.430575	10.5986	3.02629e-26	1.20157e-23
ENSBTAG00000014777	FBXO6	1650.92	0.684584	0.234345	2.92126	0.00348617	0.0295481
ENSBTAG00000014782	STAB1	8266.94	-1.07535	0.346216	-3.10602	0.00189621	0.0193377
ENSBTAG00000014788	AKAP12	850.888	-0.86556	0.308773	-2.80322	0.00505944	0.0375871
ENSBTAG00000014798	CXCR3	18.692	5.079	0.810998	6.26266	3.78464e-10	3.4325e-08
ENSBTAG00000014804	HNRNPDL	16685.3	-0.371919	0.107054	-3.47412	0.00051254	0.00761226
ENSBTAG00000014809	ANXA6	15380.2	0.589537	0.18487	3.18893	0.00142801	0.0159265
ENSBTAG00000014826	ZC3H7A	2953.99	-0.331519	0.0808812	-4.09884	4.15221e-05	0.00112442
ENSBTAG00000014828	CACNA1A	253.771	-0.973747	0.341889	-2.84814	0.00439758	0.0342958
ENSBTAG00000014835	SPARC	86954	-0.850333	0.210391	-4.04167	5.30708e-05	0.00137164
ENSBTAG00000014872	CAPNS1	18581.1	0.239085	0.0861511	2.77519	0.00551703	0.0397471
ENSBTAG00000014889	DCBLD2	746.114	-0.787403	0.254766	-3.09069	0.00199695	0.0201579
ENSBTAG00000014891	SRSF7	5766.35	0.280076	0.0897529	3.12052	0.00180532	0.0186341
ENSBTAG00000014898	HK3	113.403	3.54949	0.298603	11.887	1.38273e-32	8.23505e-30
ENSBTAG00000014903	ABCA3	2955.2	0.80464	0.195493	4.11595	3.85596e-05	0.00105829
ENSBTAG00000014906	VCAN	3382.89	-1.97294	0.361623	-5.45579	4.87565e-08	3.12234e-06
ENSBTAG00000014911	LEP	12.6109	1.72882	0.635375	2.72094	0.00650959	0.044247
ENSBTAG00000014922	SHB	1389.24	0.469604	0.12798	3.66935	0.000243165	0.00441527
ENSBTAG00000014932	ARSL	9607.49	0.854329	0.260627	3.27798	0.00104553	0.0126647
ENSBTAG00000014936	SLC25A51	1537.32	-0.530168	0.135481	-3.91324	9.10665e-05	0.00212963
ENSBTAG00000014953		30.3394	2.49896	0.308943	8.08874	6.0283e-16	1.07708e-13
ENSBTAG00000014958	PRKAR2B	1485.97	-0.964945	0.223862	-4.31045	1.62924e-05	0.000527349
ENSBTAG00000014964	GALK1	2394.11	0.497605	0.17336	2.87036	0.00410003	0.0327911
ENSBTAG00000014979	MFSD12	668.692	0.750777	0.225737	3.3259	0.000881344	0.0111522
ENSBTAG00000015023	TRAPPC6B	476.821	-0.444123	0.11015	-4.03199	5.53059e-05	0.00141292
ENSBTAG00000015059	MMP13	197.961	-2.6228	0.649335	-4.03922	5.36297e-05	0.00138269
ENSBTAG00000015060	GBP5	684.698	5.34455	0.31967	16.719	9.53371e-63	3.40678e-59
ENSBTAG00000015094	VNN1	90.8872	-1.30957	0.388465	-3.37113	0.00074861	0.00991829
ENSBTAG00000015098	RABEPK	444.945	-0.653898	0.215264	-3.03766	0.00238424	0.022917
ENSBTAG00000015100	ATP6V0E1	3570.56	0.600333	0.144645	4.15037	3.31935e-05	0.000939885
ENSBTAG00000015107	SLC16A1	425.488	1.03639	0.280975	3.68853	0.000225554	0.00415288
ENSBTAG00000015114	CALR	38492.7	0.533771	0.17073	3.1264	0.00176962	0.0183759
ENSBTAG00000015129	KLK10	14.195	4.08738	1.15072	3.55203	0.000382266	0.00610987
ENSBTAG00000015133	CCR7	13.0649	3.98366	0.486291	8.19192	2.57098e-16	4.88677e-14
ENSBTAG00000015144	GMIP	2314.4	0.481452	0.140397	3.42923	0.000605297	0.00856961
ENSBTAG00000015145	S100A11	8955.94	0.509928	0.172409	2.95766	0.0030998	0.027266
ENSBTAG00000015154	MCL1	12271.9	0.343534	0.111009	3.09464	0.00197053	0.0199588
ENSBTAG00000015157	GRAP2	23.7171	3.76823	0.549361	6.8593	6.91991e-12	7.72738e-10
ENSBTAG00000015160	PLD4	134.325	1.64801	0.512878	3.21326	0.00131235	0.0149826
ENSBTAG00000015198	DZIP1L	528.313	-0.641453	0.21691	-2.95723	0.00310418	0.027266
ENSBTAG00000015212	IFNAR2	1781	0.535487	0.14266	3.75359	0.000174317	0.00341793
ENSBTAG00000015217	DLX1	163.522	-1.38487	0.494162	-2.80246	0.00507137	0.0376227
ENSBTAG00000015228	CD74	18637.4	3.534	0.298465	11.8406	2.40679e-32	1.38717e-29
ENSBTAG00000015258	P2RX5	616.891	-1.12046	0.367079	-3.05237	0.00227041	0.0220464
ENSBTAG00000015266	SDHAF2	1388.56	0.842095	0.119448	7.0499	1.79052e-12	2.28508e-10
ENSBTAG00000015267	SGSH	1234.45	-0.487701	0.142084	-3.43249	0.000598062	0.00850085
ENSBTAG00000015274	PRL	134.736	1.83606	0.512616	3.58174	0.000341311	0.00560496
ENSBTAG00000015307	FBN2	3348.75	-1.45137	0.23677	-6.12988	8.79434e-10	7.70238e-08
ENSBTAG00000015313	CEACAM19	947.359	1.42663	0.504479	2.82794	0.00468493	0.0357483
ENSBTAG00000015318	NECTIN2	4874.28	0.633116	0.120237	5.26556	1.39759e-07	8.1338e-06
ENSBTAG00000015321	TRERF1	442.518	-0.514776	0.179116	-2.87398	0.00405336	0.0325051
ENSBTAG00000015329	MINDY1	2950.18	0.639761	0.230823	2.77166	0.0055772	0.040077
ENSBTAG00000015334	ZHX1	1630.93	-0.69962	0.169067	-4.13813	3.5015e-05	0.000975995
ENSBTAG00000015337	TSPAN12	655.795	-0.796119	0.213484	-3.72917	0.000192108	0.00367495
ENSBTAG00000015351	STYK1	498.03	0.948427	0.313166	3.02851	0.00245765	0.0232825
ENSBTAG00000015356	TAC1	24.8898	-3.81672	0.936263	-4.07655	4.57087e-05	0.00121711
ENSBTAG00000015362	BMP7	1539.03	0.77949	0.234225	3.32796	0.000874848	0.0111015
ENSBTAG00000015363	CDC42SE1	4724.89	0.284939	0.0880405	3.23645	0.00121026	0.0142075
ENSBTAG00000015368	SEPTIN4	1347.88	-0.692989	0.231401	-2.99475	0.00274669	0.0251668
ENSBTAG00000015371	GABPB2	201.366	-0.679929	0.203682	-3.33818	0.000843277	0.0108006
ENSBTAG00000015401	ATG4B	2144.49	0.330904	0.0939538	3.52198	0.000428334	0.00668387
ENSBTAG00000015412	TGM7	24.6584	1.98957	0.528139	3.76713	0.000165135	0.00329661
ENSBTAG00000015437	NTMT1	1146.63	0.612351	0.210423	2.9101	0.00361312	0.0301803
ENSBTAG00000015441	ACTG2	879.319	-1.4186	0.471561	-3.00831	0.00262705	0.0242876
ENSBTAG00000015459	KCNA2	85.6153	-2.09007	0.463442	-4.50988	6.48644e-06	0.000245536
ENSBTAG00000015482	ANKRD13C	1017.81	-0.42406	0.14999	-2.82725	0.00469491	0.0357866
ENSBTAG00000015487	KDM4B	1650.67	-0.291767	0.105451	-2.76684	0.00566028	0.0404367
ENSBTAG00000015490	HS1BP3	3173.02	0.536409	0.179519	2.98804	0.00280771	0.0255035
ENSBTAG00000015509	NAMPT	1882.88	0.412558	0.137228	3.00638	0.00264382	0.0243994
ENSBTAG00000015519	GFM2	712.577	0.362326	0.100169	3.61713	0.000297886	0.00511271
ENSBTAG00000015521	GEMIN6	534.795	0.588359	0.203124	2.89655	0.00377286	0.0311074
ENSBTAG00000015546	RIOX2	314.399	0.610006	0.192845	3.16319	0.00156051	0.0169031
ENSBTAG00000015549	PCDH18	1002.52	-0.837574	0.277576	-3.01746	0.00254901	0.0238197
ENSBTAG00000015569	ENKUR	73.8614	-0.775811	0.259866	-2.98542	0.00283187	0.025621
ENSBTAG00000015604	ZNF385A	1773.8	1.03422	0.325296	3.17932	0.00147619	0.0163281
ENSBTAG00000015625	DCTN4	4305.32	-0.313258	0.0920448	-3.40332	0.000665731	0.00914403
ENSBTAG00000015632	TNFRSF18	12.0438	3.73372	0.556272	6.71203	1.9194e-11	2.07049e-09
ENSBTAG00000015644	EID2	153.456	0.718397	0.231978	3.09683	0.00195605	0.0198234
ENSBTAG00000015662	IMPG2	100.555	-0.856482	0.291074	-2.94249	0.00325584	0.028146
ENSBTAG00000015663	STIP1	7228.66	0.463558	0.118416	3.91466	9.05304e-05	0.0021255
ENSBTAG00000015707	TREML2	22.5619	4.45179	0.547984	8.12393	4.51308e-16	8.31291e-14
ENSBTAG00000015708	CXCR6	52.7071	4.03754	0.483032	8.35875	6.33883e-17	1.2584e-14
ENSBTAG00000015710	CD3E	212.649	3.18638	0.351088	9.07572	1.12932e-19	2.84191e-17
ENSBTAG00000015727	IFI47	254.116	2.69455	0.730551	3.68837	0.000225692	0.00415288
ENSBTAG00000015730	BOLA-DMA	762.987	2.73229	0.264907	10.3142	6.08064e-25	2.17286e-22
ENSBTAG00000015739	MRC2	7482.2	-0.68519	0.194232	-3.52768	0.000419214	0.0065876
ENSBTAG00000015742	ICAM3	90.7186	1.13825	0.397121	2.86625	0.00415371	0.0331006
ENSBTAG00000015766	ZFPM1	306.395	0.946597	0.330466	2.86443	0.0041776	0.0331498
ENSBTAG00000015779	PML	2340.63	1.03522	0.130505	7.93238	2.14983e-15	3.62369e-13
ENSBTAG00000015780	RCN2	4822.88	-0.648687	0.23988	-2.70422	0.0068465	0.0458323
ENSBTAG00000015794	NES	3489.12	-1.01888	0.235204	-4.33191	1.47822e-05	0.000489101
ENSBTAG00000015796	DNAJC5	2991.78	0.258308	0.0849912	3.03923	0.00237186	0.022833
ENSBTAG00000015802	CREB3L2	1085.95	-0.901117	0.253688	-3.55207	0.000382208	0.00610987
ENSBTAG00000015805	SIPA1L1	4495.02	-0.466859	0.123221	-3.78881	0.000151371	0.00308036
ENSBTAG00000015888	PDE7B	134.469	-0.984354	0.242157	-4.06494	4.80438e-05	0.00126795
ENSBTAG00000015889	CLCN7	3173.2	0.213591	0.0792521	2.69508	0.00703715	0.046679
ENSBTAG00000015930	DNAL1	219.722	-0.725843	0.265859	-2.73018	0.00633	0.0434993
ENSBTAG00000015950	ISOC2	591.025	0.443951	0.144684	3.06842	0.00215194	0.0213367
ENSBTAG00000015969	STK40	3300.89	0.57987	0.120164	4.82564	1.39556e-06	6.31251e-05
ENSBTAG00000015988	MYH11	4584.93	-1.03829	0.348869	-2.97616	0.00291887	0.0261936
ENSBTAG00000016030	HOXD10	587.282	-0.906631	0.318295	-2.8484	0.00439397	0.0342826
ENSBTAG00000016041	B3GNT8	294.356	0.70122	0.203845	3.43997	0.000581782	0.00833556
ENSBTAG00000016058	FAM83B	923.31	1.11412	0.395696	2.81559	0.00486872	0.0365826
ENSBTAG00000016060	CREM	337.385	0.370673	0.112288	3.30109	0.000963108	0.011904
ENSBTAG00000016061	RSAD2	362.016	2.53296	0.442322	5.7265	1.02521e-08	7.35638e-07
ENSBTAG00000016075	EMC8	1352.72	0.484876	0.12263	3.95397	7.68644e-05	0.00186532
ENSBTAG00000016077	ZNF317	551.063	-0.367581	0.105831	-3.4733	0.000514107	0.00762798
ENSBTAG00000016095	PRICKLE3	1026.21	0.839005	0.199844	4.1983	2.6892e-05	0.000802137
ENSBTAG00000016137	ZNF608	416.118	-0.773629	0.214803	-3.60157	0.000316297	0.0053314
ENSBTAG00000016152	DAB2	8606.02	-1.24216	0.297658	-4.17311	3.00467e-05	0.000880072
ENSBTAG00000016171	COX4I2	113.864	-1.89603	0.29256	-6.48081	9.12292e-11	9.00548e-09
ENSBTAG00000016192	MDH1B	111.022	-0.783955	0.278484	-2.81508	0.00487655	0.0365826
ENSBTAG00000016193	FASTKD2	656.175	-0.387093	0.140383	-2.7574	0.00582628	0.0411455
ENSBTAG00000016204	C1RL	97.3455	0.901558	0.250965	3.59236	0.000327694	0.00546703
ENSBTAG00000016206	MAOA	293.762	-1.11955	0.350965	-3.18992	0.00142314	0.015897
ENSBTAG00000016229	KLF9	257.402	-0.902899	0.297692	-3.03299	0.00242143	0.0230904
ENSBTAG00000016260	LRRK2	730.746	-0.844401	0.19791	-4.26658	1.98488e-05	0.000625465
ENSBTAG00000016267	SERPING1	5814.29	1.08868	0.214616	5.07271	3.92197e-07	2.07471e-05
ENSBTAG00000016307	CDC7	1384.41	-0.314526	0.0935786	-3.36109	0.000776362	0.0101695
ENSBTAG00000016315	COTL1	13656.3	0.910289	0.270822	3.36121	0.000776028	0.0101695
ENSBTAG00000016331	ROGDI	4070.33	0.690316	0.206783	3.33836	0.00084274	0.0108006
ENSBTAG00000016332	ING3	564.931	-0.328165	0.119692	-2.74174	0.00611156	0.0424554
ENSBTAG00000016341	RGS5	5911.19	-2.30867	0.436824	-5.28514	1.25612e-07	7.35839e-06
ENSBTAG00000016345	IL2RB	378.224	1.81705	0.331006	5.48949	4.03096e-08	2.61895e-06
ENSBTAG00000016385	F10	109.65	-1.30752	0.364335	-3.58878	0.000332233	0.00551177
ENSBTAG00000016387	GDAP2	665.954	0.573103	0.192036	2.98435	0.00284182	0.0256698
ENSBTAG00000016396	PDE11A	113.117	-2.10101	0.475312	-4.42027	9.85767e-06	0.000346025
ENSBTAG00000016406	MCM10	1762.34	-0.301577	0.108722	-2.77383	0.00553998	0.0398963
ENSBTAG00000016413	DUSP26	114.264	-1.18927	0.44353	-2.68138	0.0073319	0.0478052
ENSBTAG00000016414	VDR	662.173	0.838281	0.252213	3.3237	0.000888314	0.0112147
ENSBTAG00000016435	NOM1	2201.81	0.213765	0.0703301	3.03945	0.00237011	0.022833
ENSBTAG00000016462	TCF4	1514.61	-0.802815	0.199676	-4.02059	5.80534e-05	0.00147126
ENSBTAG00000016467	SLC22A17	545.996	-0.698016	0.260318	-2.6814	0.00733158	0.0478052
ENSBTAG00000016486	SORBS2	1419.8	-0.831175	0.209919	-3.95951	7.51033e-05	0.00183066
ENSBTAG00000016495	LINS1	320.057	-0.468767	0.171618	-2.73146	0.0063055	0.0434121
ENSBTAG00000016512	TTC21B	840.881	-0.545873	0.136522	-3.99844	6.37612e-05	0.00158887
ENSBTAG00000016525	ITGA1	8539.3	-1.50675	0.390465	-3.85886	0.000113919	0.00251282
ENSBTAG00000016528	NOC2L	2249.84	0.380953	0.116082	3.28175	0.00103163	0.0125304
ENSBTAG00000016529	SLC25A30	3763.94	0.341846	0.12543	2.7254	0.00642238	0.0438474
ENSBTAG00000016541	CAMK1G	174.164	-1.64589	0.514854	-3.19682	0.00138953	0.0156536
ENSBTAG00000016546	PARP12	1623.6	0.733032	0.123826	5.91987	3.22193e-09	2.52484e-07
ENSBTAG00000016549	CARMIL1	1517.3	-0.610898	0.157446	-3.88004	0.000104441	0.00237108
ENSBTAG00000016595	CYSTM1	4231.44	0.748963	0.195536	3.83031	0.000127984	0.002732
ENSBTAG00000016618	DSTYK	837.732	-0.425815	0.0868796	-4.90122	9.52454e-07	4.56233e-05
ENSBTAG00000016650	TIGAR	958.889	1.03871	0.322925	3.21658	0.00129728	0.0148636
ENSBTAG00000016656	PARP14	1866.09	1.36347	0.214664	6.35164	2.13035e-10	1.97217e-08
ENSBTAG00000016661	USP18	396.943	1.6004	0.372017	4.30195	1.69298e-05	0.000546989
ENSBTAG00000016691	LACC1	373.235	-0.657288	0.210394	-3.12408	0.00178359	0.0184739
ENSBTAG00000016698	SLAMF8	293.416	2.96403	0.276548	10.718	8.3825e-27	3.40387e-24
ENSBTAG00000016707	FKBP9	4999.97	-0.529363	0.166587	-3.1777	0.00148448	0.0163623
ENSBTAG00000016709	NT5C3A	889.557	0.492275	0.148027	3.32558	0.000882361	0.0111572
ENSBTAG00000016711	PPIF	1086.92	0.989824	0.330976	2.99062	0.00278413	0.0253889
ENSBTAG00000016723	GFI1	21.3201	3.34278	0.480639	6.95487	3.52891e-12	4.20341e-10
ENSBTAG00000016726	KIF15	2787.37	-0.54352	0.180973	-3.00332	0.00267052	0.0245949
ENSBTAG00000016736	HIGD1B	430.702	-1.64749	0.368788	-4.4673	7.92142e-06	0.000288253
ENSBTAG00000016743	DNTTIP1	737.741	0.396883	0.134874	2.94262	0.0032545	0.028146
ENSBTAG00000016760	LRRFIP2	3472.39	0.459101	0.138985	3.30324	0.000955755	0.0118449
ENSBTAG00000016775	SLC27A1	2584.15	0.529407	0.198727	2.66399	0.00772194	0.0493448
ENSBTAG00000016776	BAHCC1	425.786	-0.790674	0.242176	-3.26487	0.00109514	0.013097
ENSBTAG00000016793	SLC35D3	36.0909	-2.79809	0.975282	-2.86901	0.0041176	0.0328874
ENSBTAG00000016800	SEMA6D	1384.92	-1.74605	0.490013	-3.56326	0.000366275	0.00592775
ENSBTAG00000016821	SNX22	4148.82	0.830599	0.222219	3.73775	0.000185673	0.00357481
ENSBTAG00000016824	WDR46	2288.48	0.504849	0.173007	2.91808	0.00352192	0.0297242
ENSBTAG00000016828	TAPBP	9998.66	0.759064	0.094394	8.04144	8.87877e-16	1.55526e-13
ENSBTAG00000016830	DAXX	2668.08	0.516836	0.124015	4.16754	3.07904e-05	0.000891625
ENSBTAG00000016864	LBP	21.5934	3.02463	1.02417	2.95324	0.00314456	0.0275546
ENSBTAG00000016874	DNAJB1	3251.33	0.404533	0.151534	2.66958	0.00759465	0.0488282
ENSBTAG00000016878	WDR59	923.029	0.552103	0.183368	3.0109	0.00260479	0.0241639
ENSBTAG00000016886	MT3	9.05685	3.13491	0.825416	3.79798	0.00014588	0.0029788
ENSBTAG00000016896	HERPUD1	3518.35	0.766716	0.221499	3.46148	0.000537206	0.00788035
ENSBTAG00000016899	ELOVL1	4405.27	0.458278	0.103481	4.42863	9.4835e-06	0.000334865
ENSBTAG00000016906	CYP27B1	26.9764	1.65688	0.464328	3.56834	0.000359254	0.00583527
ENSBTAG00000016918	MYOF	3519.43	-0.632446	0.2013	-3.14181	0.0016791	0.0177322
ENSBTAG00000016932	SENP7	743.078	-0.37098	0.132923	-2.79095	0.00525532	0.0384508
ENSBTAG00000016936	MISP3	933.26	0.715751	0.243743	2.9365	0.0033194	0.028486
ENSBTAG00000016944	ADORA2A	388.508	-0.645667	0.222186	-2.90597	0.00366113	0.0304493
ENSBTAG00000016973	PRSS8	1438.39	1.1193	0.387379	2.88941	0.00385962	0.0315317
ENSBTAG00000017002	RBCK1	3318.96	0.736621	0.0902761	8.15964	3.36012e-16	6.25367e-14
ENSBTAG00000017048	CENPJ	854.822	-0.352663	0.126073	-2.7973	0.00515322	0.0380151
ENSBTAG00000017060	ITGB2	973.574	1.05074	0.27635	3.80221	0.000143409	0.00294732
ENSBTAG00000017069	GASK1B	259.691	-1.21953	0.326245	-3.73808	0.000185427	0.00357481
ENSBTAG00000017071	C1QTNF3	608.27	-1.61292	0.419916	-3.84105	0.000122511	0.0026436
ENSBTAG00000017095	DENND4A	1584.66	-0.938589	0.219693	-4.27228	1.93481e-05	0.000611005
ENSBTAG00000017103	MAP3K13	130.005	-0.667482	0.225468	-2.96043	0.00307215	0.0271062
ENSBTAG00000017115	TMEM41A	1127.03	0.251584	0.0928031	2.71094	0.00670919	0.0451669
ENSBTAG00000017118	FAM8A1	872.36	-0.409804	0.147449	-2.77928	0.00544789	0.0394238
ENSBTAG00000017120	PHB	2740.93	0.35303	0.102038	3.45979	0.000540601	0.00792365
ENSBTAG00000017122	HSPG2	16185.8	-0.523855	0.190873	-2.74452	0.00605997	0.0422277
ENSBTAG00000017135	CTSS	4258.17	0.938976	0.251854	3.72825	0.000192815	0.00368451
ENSBTAG00000017161	TM2D1	499.684	-0.36443	0.100291	-3.63371	0.000279374	0.00487459
ENSBTAG00000017195	FANCC	846.829	-0.437472	0.110289	-3.9666	7.29065e-05	0.00178931
ENSBTAG00000017196	PDIA3	21188.7	0.263077	0.0959893	2.74069	0.00613106	0.0425646
ENSBTAG00000017242	FADS6	153.253	-0.704758	0.235297	-2.99518	0.00274281	0.025144
ENSBTAG00000017243	GATA3	2396.51	1.11387	0.405672	2.74574	0.00603748	0.0421368
ENSBTAG00000017244	PRPF18	1033.59	-0.307	0.102436	-2.997	0.00272654	0.0250206
ENSBTAG00000017246	UBB	24442.4	0.300468	0.079381	3.78514	0.000153625	0.0031191
ENSBTAG00000017253	MECR	527.24	0.413555	0.123555	3.34712	0.000816544	0.0105444
ENSBTAG00000017256	CD2	74.3844	3.5068	0.46316	7.57147	3.69013e-14	5.68375e-12
ENSBTAG00000017260	PDE3A	194.612	-1.81633	0.410874	-4.42065	9.84062e-06	0.000346025
ENSBTAG00000017267	COX5A	2732.18	0.709898	0.104941	6.76472	1.33569e-11	1.46409e-09
ENSBTAG00000017280	C3	1527.17	3.69014	0.428965	8.60243	7.80487e-18	1.74312e-15
ENSBTAG00000017287	DRAM1	670.533	1.71236	0.280221	6.11074	9.91716e-10	8.51875e-08
ENSBTAG00000017306	AKNA	639.29	0.801677	0.170995	4.6883	2.75489e-06	0.000116363
ENSBTAG00000017313	ADA2	196.723	0.964827	0.335637	2.87461	0.00404523	0.0324679
ENSBTAG00000017339	RUNX1T1	933.246	-0.810186	0.21482	-3.77146	0.000162298	0.0032692
ENSBTAG00000017349	PCDHGC3	4680.09	-0.530103	0.17531	-3.02381	0.00249615	0.0235257
ENSBTAG00000017367	IFIT5	974.562	0.656376	0.22705	2.89088	0.0038416	0.0314276
ENSBTAG00000017409	DLX3	964.265	0.614147	0.194046	3.16495	0.00155109	0.016847
ENSBTAG00000017411	AK5	220.73	-1.08812	0.34426	-3.16074	0.00157367	0.0169895
ENSBTAG00000017429	PREPL	714.874	-0.632429	0.234564	-2.69619	0.00701378	0.046581
ENSBTAG00000017437	TMEM237	517.919	-0.670832	0.188217	-3.56415	0.000365037	0.00591587
ENSBTAG00000017446	E2F8	1362.94	-0.442493	0.146719	-3.01593	0.00256196	0.0239039
ENSBTAG00000017457	STK10	1908.16	0.481267	0.160977	2.98967	0.00279277	0.0254195
ENSBTAG00000017463	RPS19BP1	1411.55	0.371399	0.105824	3.50958	0.000448808	0.00693673
ENSBTAG00000017542	PPARD	3197.31	0.545109	0.173641	3.13929	0.00169356	0.0178308
ENSBTAG00000017547	DBNL	8101.61	0.416513	0.101463	4.10506	4.04207e-05	0.00110091
ENSBTAG00000017549	KITLG	361.56	-1.183	0.402242	-2.94103	0.00327127	0.0282356
ENSBTAG00000017560	CEBPG	610.089	0.343687	0.121582	2.8268	0.00470156	0.0358004
ENSBTAG00000017566	TUFT1	739.873	0.660602	0.166133	3.97635	6.99812e-05	0.00172463
ENSBTAG00000017569	C20H5orf22	428.712	-0.328173	0.120318	-2.72756	0.00638053	0.0436953
ENSBTAG00000017571	PLEKHA5	1241.29	-0.353179	0.123101	-2.86901	0.00411752	0.0328874
ENSBTAG00000017580	RFX5	662.71	0.545311	0.133222	4.09324	4.2538e-05	0.00114462
ENSBTAG00000017593	TREM1	12.1553	1.9105	0.372266	5.13208	2.86552e-07	1.57533e-05
ENSBTAG00000017605	AK2	4213.4	0.319582	0.0835108	3.82683	0.000129802	0.00275437
ENSBTAG00000017617	BNIP5	56.0833	-1.65458	0.39969	-4.13965	3.47832e-05	0.000971262
ENSBTAG00000017642	BMP3	97.1291	-1.87765	0.509322	-3.68656	0.000227301	0.0041712
ENSBTAG00000017655	PALMD	1858.62	-0.747363	0.196124	-3.81067	0.000138588	0.00288349
ENSBTAG00000017659	BFSP2	39.4922	1.35397	0.429486	3.15254	0.00161857	0.0172914
ENSBTAG00000017670		828.726	4.89561	0.299698	16.3351	5.55238e-60	1.65341e-56
ENSBTAG00000017674	SCNN1D	46.7993	1.7342	0.286226	6.05886	1.37091e-09	1.16085e-07
ENSBTAG00000017683	LYSMD2	11.2222	2.7116	0.563449	4.8125	1.49056e-06	6.72523e-05
ENSBTAG00000017685	JUP	5581.23	-0.479927	0.11342	-4.2314	2.32244e-05	0.000714199
ENSBTAG00000017689	BRMS1	1863.86	0.474965	0.0961045	4.94217	7.7259e-07	3.79227e-05
ENSBTAG00000017690	CARNS1	71.0353	1.54551	0.424929	3.6371	0.000275725	0.00482505
ENSBTAG00000017704	ABCG2	773.775	0.776272	0.267457	2.90242	0.00370287	0.0307003
ENSBTAG00000017713	KTN1	6938.89	-0.392508	0.135053	-2.90632	0.00365711	0.0304493
ENSBTAG00000017718	CCL22	39.5919	4.67336	0.37489	12.466	1.1449e-35	9.29819e-33
ENSBTAG00000017719	AKAP6	161.15	-3.49041	1.15838	-3.01317	0.00258533	0.0240389
ENSBTAG00000017738	EMID1	1160.34	-1.38395	0.279598	-4.94977	7.43025e-07	3.6673e-05
ENSBTAG00000017746	SLIT3	853.081	-1.03469	0.289557	-3.57334	0.000352455	0.00574573
ENSBTAG00000017748	RNF44	4331.59	0.485343	0.177397	2.73591	0.0062208	0.0429969
ENSBTAG00000017752	DYNLRB2	55.0894	-1.05181	0.370501	-2.83889	0.00452703	0.0349695
ENSBTAG00000017753	APP	22854.8	-0.59928	0.144714	-4.14112	3.45616e-05	0.000969228
ENSBTAG00000017770	FMC1-LUC7L2	2266.32	-0.224773	0.0806246	-2.7879	0.0053051	0.0386882
ENSBTAG00000017797	LY75	114.533	1.7967	0.345679	5.19758	2.01896e-07	1.13794e-05
ENSBTAG00000017802	THRB	172.45	-0.793951	0.238549	-3.32825	0.00087394	0.0110979
ENSBTAG00000017804	BNIP3	472.489	0.783778	0.218218	3.59173	0.000328493	0.00547499
ENSBTAG00000017808	ARSJ	1018.46	-1.156	0.254486	-4.5425	5.55907e-06	0.000215453
ENSBTAG00000017824	IRF8	408.14	1.51273	0.205172	7.37301	1.66822e-13	2.36557e-11
ENSBTAG00000017826	SCLY	897.405	0.656133	0.100093	6.55521	5.55647e-11	5.57738e-09
ENSBTAG00000017844	STIL	773.443	-0.434023	0.15943	-2.72235	0.00648196	0.0441573
ENSBTAG00000017851	RXRA	5289.08	0.778224	0.287657	2.70539	0.00682251	0.0457231
ENSBTAG00000017863	SRGN	7790.67	1.01033	0.330478	3.05717	0.00223437	0.0218508
ENSBTAG00000017869	CAV1	6142.65	-0.710814	0.235211	-3.02203	0.00251086	0.0236045
ENSBTAG00000017875	ARHGAP30	622.208	0.85253	0.183584	4.64381	3.42046e-06	0.00014114
ENSBTAG00000018000	CLN3	2075.69	0.559838	0.173944	3.21849	0.00128866	0.0148197
ENSBTAG00000018003	ARHGEF25	1152.38	-1.10748	0.294476	-3.76083	0.000169347	0.00334474
ENSBTAG00000018004	SH3GL3	36.3746	-1.28866	0.451741	-2.85266	0.00433549	0.033954
ENSBTAG00000018009		15.3253	4.68745	0.634022	7.3932	1.4334e-13	2.06537e-11
ENSBTAG00000018015	IL27	46.1142	0.85884	0.31118	2.75995	0.00578107	0.0409395
ENSBTAG00000018016	NUPR1	1137.42	0.863947	0.269943	3.20048	0.00137197	0.0155047
ENSBTAG00000018031	PODXL2	168.79	0.970766	0.338236	2.87008	0.00410363	0.0328052
ENSBTAG00000018040	PSMB10	2343.52	2.32834	0.187552	12.4144	2.18324e-35	1.696e-32
ENSBTAG00000018048	MED15	2596.35	0.342153	0.0968947	3.53119	0.000413698	0.00651913
ENSBTAG00000018052	PTPRS	1564.44	-0.983146	0.221911	-4.43037	9.40715e-06	0.000332827
ENSBTAG00000018065	YARS1	1809.54	0.528918	0.0875825	6.03908	1.54991e-09	1.27614e-07
ENSBTAG00000018086	TBC1D10A	1309.08	0.631175	0.211854	2.97929	0.00288917	0.0260054
ENSBTAG00000018101	AHCY	7926.12	0.301801	0.101505	2.97327	0.00294648	0.0263768
ENSBTAG00000018108	PXN	5872.72	0.680811	0.227532	2.99216	0.00277015	0.0253038
ENSBTAG00000018189	CSTB	176.467	2.47468	0.52686	4.69704	2.63964e-06	0.000112025
ENSBTAG00000018201	TKFC	3577.31	0.900836	0.329255	2.73598	0.00621947	0.0429969
ENSBTAG00000018235	SLC45A2	43.5602	1.39386	0.441608	3.15632	0.00159772	0.0171691
ENSBTAG00000018239	DNAJC27	384.447	-0.56811	0.151106	-3.75967	0.000170136	0.00335151
ENSBTAG00000018248	MGLL	2753.18	0.675885	0.225971	2.99102	0.00278049	0.0253723
ENSBTAG00000018256	SMC6	1664.82	-0.341231	0.123681	-2.75897	0.00579847	0.0410139
ENSBTAG00000018271	SLC38A10	3906.18	0.322688	0.108225	2.98164	0.00286706	0.0258585
ENSBTAG00000018279	SPATA5L1	444.362	-0.519419	0.124033	-4.18776	2.81717e-05	0.00083612
ENSBTAG00000018292	MOSPD2	943.806	-0.609374	0.16139	-3.77578	0.000159509	0.00323124
ENSBTAG00000018303	PAPPA2	39.6506	-1.91575	0.561966	-3.40902	0.00065196	0.00900894
ENSBTAG00000018315	PELP1	2527.15	0.338027	0.12651	2.67193	0.00754153	0.0485566
ENSBTAG00000018316	ZMYND15	310.737	0.817276	0.190356	4.2934	1.7596e-05	0.00056443
ENSBTAG00000018339	ATP5MC1	1428.79	0.504496	0.173668	2.90495	0.00367311	0.030496
ENSBTAG00000018342	TJP3	3277.57	0.484678	0.167228	2.89831	0.0037518	0.0309914
ENSBTAG00000018349	IFI30	1309.55	0.998684	0.192849	5.17858	2.23578e-07	1.24445e-05
ENSBTAG00000018362	TMEM109	6598.16	0.672097	0.196868	3.41394	0.000640296	0.00891674
ENSBTAG00000018366	SLC15A3	382.161	1.00569	0.252019	3.99055	6.59192e-05	0.00163808
ENSBTAG00000018367	CD6	43.2035	3.88264	0.516147	7.52234	5.38043e-14	8.21642e-12
ENSBTAG00000018381	CRLF3	1434.5	0.61254	0.14567	4.20498	2.61105e-05	0.000782744
ENSBTAG00000018382	SMS	2271.51	0.433713	0.118465	3.66112	0.000251119	0.00451485
ENSBTAG00000018383	ATAD5	815.141	-0.409362	0.118952	-3.44139	0.000578729	0.00830534
ENSBTAG00000018397	HHLA2	88.4843	1.18721	0.320816	3.7006	0.000215093	0.00401156
ENSBTAG00000018398	GPR4	674.48	-1.096	0.278698	-3.93259	8.4035e-05	0.00199927
ENSBTAG00000018399	MYH15	130.572	-1.94427	0.594571	-3.27003	0.00107534	0.0129034
ENSBTAG00000018401	APLF	288.05	-0.565703	0.177105	-3.19417	0.00140233	0.0157582
ENSBTAG00000018403	ARHGAP9	863.723	1.3771	0.356464	3.86322	0.000111903	0.0024837
ENSBTAG00000018404	PRKG1	271.158	-1.85151	0.348209	-5.31723	1.05357e-07	6.33807e-06
ENSBTAG00000018405	MARS1	2142.47	0.137962	0.0482277	2.86063	0.004228	0.0334403
ENSBTAG00000018417	PSMF1	1162.05	0.354086	0.126723	2.79417	0.00520326	0.0382422
ENSBTAG00000018422	RIPK3	1137.88	0.946755	0.289827	3.26663	0.00108838	0.0130248
ENSBTAG00000018432	SLC6A15	35.4006	-2.98116	0.824046	-3.61771	0.000297225	0.00511118
ENSBTAG00000018437	SMC5	1264.39	-0.853203	0.194652	-4.38322	1.16938e-05	0.000400253
ENSBTAG00000018446	GCA	4770.28	1.13339	0.408994	2.77116	0.00558578	0.040113
ENSBTAG00000018455	COMMD5	692.663	0.441004	0.148187	2.97599	0.00292041	0.0261942
ENSBTAG00000018479	PTPMT1	737.603	0.462205	0.163865	2.82064	0.00479275	0.0361775
ENSBTAG00000018487	CFAP45	47.9683	-1.45443	0.486441	-2.98994	0.00279037	0.0254105
ENSBTAG00000018493	ERICH5	100.305	-1.12859	0.300868	-3.75113	0.000176043	0.00343379
ENSBTAG00000018497	CAVIN2	301.044	-0.879001	0.226348	-3.88341	0.000103003	0.00235088
ENSBTAG00000018499	ANXA8L1	4794.97	0.704713	0.255975	2.75306	0.00590415	0.041515
ENSBTAG00000018522	OAZ1	12862.6	0.313003	0.0928228	3.37205	0.000746104	0.00991126
ENSBTAG00000018523	TRIM38	707.83	0.63503	0.159148	3.99018	6.60234e-05	0.00163839
ENSBTAG00000018531	JCHAIN	161.889	0.713811	0.244337	2.92142	0.00348434	0.0295466
ENSBTAG00000018540	NOX4	144.794	-1.08754	0.308215	-3.52851	0.000417901	0.00657274
ENSBTAG00000018569	CUL4B	2769.53	-0.490881	0.12251	-4.00685	6.15331e-05	0.00154195
ENSBTAG00000018572	FLT3	14.4209	2.39989	0.547598	4.38258	1.17281e-05	0.000400662
ENSBTAG00000018581	EPC2	1193.9	-0.347855	0.125619	-2.76914	0.00562051	0.0402451
ENSBTAG00000018603	RGMA	811.765	-0.896907	0.237708	-3.77314	0.000161206	0.00325822
ENSBTAG00000018613	NOL8	1600.38	-0.322318	0.101983	-3.16052	0.00157488	0.0169895
ENSBTAG00000018638	CC2D2A	530.923	-0.709672	0.202845	-3.49859	0.000467728	0.00713655
ENSBTAG00000018639	UNC45A	4764.9	0.602208	0.180123	3.34332	0.000827833	0.0106716
ENSBTAG00000018646	ATP6V1B2	4272.09	0.574308	0.169022	3.39784	0.000679211	0.00926409
ENSBTAG00000018653	NABP1	1192.2	0.828732	0.274353	3.02067	0.00252214	0.0236894
ENSBTAG00000018656	HP1BP3	6043.25	-0.279485	0.102904	-2.71598	0.00660791	0.0446609
ENSBTAG00000018689	LIG3	1630.29	0.310342	0.106721	2.90798	0.00363768	0.0303287
ENSBTAG00000018691	RHOU	1301.99	-0.859197	0.2827	-3.03925	0.00237169	0.022833
ENSBTAG00000018694	ACSS3	1500.49	-0.645657	0.205727	-3.13842	0.00169859	0.0178732
ENSBTAG00000018699	KAT7	3096.87	-0.212597	0.0744544	-2.8554	0.0042982	0.033712
ENSBTAG00000018705	ADCY3	441.938	-1.22333	0.269126	-4.54557	5.47863e-06	0.000213261
ENSBTAG00000018735	C13H20orf27	2957.05	0.615507	0.145533	4.22932	2.34397e-05	0.000718348
ENSBTAG00000018745	CEP290	668.687	-0.636698	0.174381	-3.6512	0.000261021	0.00464507
ENSBTAG00000018773	RND1	33.9298	1.82921	0.381964	4.78896	1.67648e-06	7.45117e-05
ENSBTAG00000018796	RABGGTA	1148.6	0.392841	0.124066	3.16638	0.00154347	0.0168212
ENSBTAG00000018807	MYBPHL	40.9876	-2.21646	0.455367	-4.86742	1.13065e-06	5.28829e-05
ENSBTAG00000018848	FBXL3	1014.85	-0.371537	0.102476	-3.6256	0.000288296	0.00498148
ENSBTAG00000018857	RAB4A	2246.14	0.32801	0.102847	3.18931	0.00142613	0.0159155
ENSBTAG00000018873	TTPAL	227.992	-0.575912	0.215479	-2.67271	0.00752423	0.0484801
ENSBTAG00000018879	ZNF451	503.23	-0.448641	0.163508	-2.74386	0.00607218	0.04224
ENSBTAG00000018900	CARMIL2	117.748	0.814506	0.215987	3.77108	0.000162542	0.00327042
ENSBTAG00000018902	ZC2HC1A	657.665	-0.516587	0.164229	-3.14554	0.00165782	0.0176101
ENSBTAG00000018909	CREB5	654.71	-0.747543	0.191018	-3.91347	9.0979e-05	0.00212963
ENSBTAG00000018912	ARHGEF1	6744.93	0.419204	0.125406	3.34279	0.00082942	0.0106844
ENSBTAG00000018913	DALRD3	1060.88	0.380705	0.130348	2.92067	0.00349279	0.0295816
ENSBTAG00000018935	SETMAR	442.487	-0.62049	0.164583	-3.77007	0.000163199	0.0032726
ENSBTAG00000018959	RAB11A	4588.06	0.455903	0.165531	2.75419	0.00588381	0.0414045
ENSBTAG00000018972	GARS1	3016.51	0.357883	0.0738415	4.84665	1.25566e-06	5.73783e-05
ENSBTAG00000018975	KCNT1	52.2639	1.5476	0.433794	3.56759	0.000360285	0.0058467
ENSBTAG00000018978	KAT14	1111.42	0.223443	0.074277	3.00824	0.00262764	0.0242876
ENSBTAG00000018984	PIK3CD	528.083	0.486323	0.182351	2.66696	0.007654	0.0491391
ENSBTAG00000018989	GRM3	33.6581	-1.7204	0.468126	-3.67509	0.00023777	0.00433936
ENSBTAG00000018993	ITGB7	242.078	2.98626	0.249866	11.9514	6.38066e-33	3.93115e-30
ENSBTAG00000018994	TNFSF10	376.943	0.970779	0.34035	2.85229	0.00434051	0.0339693
ENSBTAG00000019006	WDR24	983.41	0.454719	0.102021	4.45712	8.30681e-06	0.000300441
ENSBTAG00000019036	ARHGAP28	917.191	-0.785617	0.252802	-3.10764	0.00188587	0.0192542
ENSBTAG00000019053	MAP9	456.318	-0.938267	0.328149	-2.85927	0.00424611	0.0335025
ENSBTAG00000019054	EPSTI1	835.173	1.41331	0.339216	4.16639	3.09455e-05	0.000894665
ENSBTAG00000019066	FAM167A	402.068	1.168	0.424519	2.75135	0.00593508	0.0416668
ENSBTAG00000019067	TMC8	715.091	0.919592	0.266021	3.45684	0.00054654	0.00798449
ENSBTAG00000019069	SYNGR2	3506.27	0.456309	0.130555	3.49516	0.000473783	0.00720432
ENSBTAG00000019079	PLCB2	273.485	0.702116	0.20757	3.38255	0.000718175	0.00963336
ENSBTAG00000019090	PLEKHH3	1224.43	-0.4199	0.150534	-2.78941	0.00528036	0.0385866
ENSBTAG00000019091	RNPC3	1157.83	-0.644269	0.150001	-4.2951	1.74611e-05	0.000561261
ENSBTAG00000019123	MEFV	62.3094	1.25571	0.438341	2.8647	0.00417406	0.0331498
ENSBTAG00000019153	JMJD6	713.49	0.353726	0.116541	3.03521	0.0024037	0.0229909
ENSBTAG00000019173	PAG12	263.391	3.10959	0.948918	3.27698	0.00104922	0.0126923
ENSBTAG00000019182	TIA1	1411.71	-0.480966	0.172658	-2.78566	0.00534192	0.0388616
ENSBTAG00000019217	KIF13A	2024.2	-0.34549	0.0721204	-4.79047	1.66393e-06	7.41382e-05
ENSBTAG00000019262	TOP2A	18114.2	-0.70731	0.204154	-3.46459	0.000531041	0.00780914
ENSBTAG00000019267	MMP2	32244.9	-0.749687	0.215717	-3.47533	0.000510224	0.00758417
ENSBTAG00000019279	MLH3	302.124	-0.643616	0.166052	-3.876	0.000106189	0.00239859
ENSBTAG00000019294	ABCC9	748.734	-2.03709	0.425129	-4.79169	1.65378e-06	7.38704e-05
ENSBTAG00000019309		45.633	-1.62963	0.420355	-3.8768	0.000105838	0.00239369
ENSBTAG00000019313	ZMIZ1	3906.98	-0.409647	0.134827	-3.03831	0.00237907	0.02289
ENSBTAG00000019315	PLA2G7	251.59	1.19317	0.388423	3.07182	0.00212758	0.0211539
ENSBTAG00000019317	GPS1	2494.78	0.347628	0.0975853	3.5623	0.000367619	0.00594261
ENSBTAG00000019365	BACE1	888.691	-0.523751	0.187367	-2.79533	0.00518472	0.038153
ENSBTAG00000019368	IGFBP7	9599.98	-0.693414	0.232625	-2.98082	0.00287479	0.025913
ENSBTAG00000019373	CAPRIN2	813.702	-0.65718	0.179547	-3.66022	0.000252002	0.0045206
ENSBTAG00000019375	SCARF2	2257.89	-0.718897	0.208573	-3.44674	0.000567384	0.00820182
ENSBTAG00000019386	BOLA-NC1	1936.79	1.75403	0.315487	5.55976	2.70141e-08	1.80043e-06
ENSBTAG00000019388	KIAA2013	3553.17	0.470935	0.171484	2.74624	0.0060283	0.0421062
ENSBTAG00000019410	CEP57L1	207.629	-0.554155	0.16024	-3.45828	0.000543646	0.00796174
ENSBTAG00000019432		235.013	0.998308	0.260159	3.83729	0.000124398	0.00268109
ENSBTAG00000019463	SLC25A39	2815.45	0.56369	0.199306	2.82826	0.00468012	0.0357349
ENSBTAG00000019470	NEK6	1546.63	-0.73846	0.225897	-3.26901	0.00107926	0.0129417
ENSBTAG00000019472	NR3C1	2833.76	-0.679386	0.153975	-4.41231	1.02274e-05	0.000354822
ENSBTAG00000019478	NAAA	502.535	0.736092	0.244936	3.00524	0.00265369	0.0244652
ENSBTAG00000019510	EIF2B4	2228.99	0.370988	0.139198	2.66518	0.00769481	0.0493079
ENSBTAG00000019525	PPP3CB	1374.41	-0.348836	0.129778	-2.68794	0.00718934	0.0472424
ENSBTAG00000019535	SOX14	68.7798	1.68322	0.559194	3.01008	0.00261175	0.0241783
ENSBTAG00000019550	TBC1D2	1436.98	0.314796	0.0986174	3.1921	0.00141244	0.0158121
ENSBTAG00000019567	IL21R	262.012	1.44221	0.262963	5.48447	4.14719e-08	2.6847e-06
ENSBTAG00000019577	ACKR4	60.5005	1.38437	0.52032	2.66061	0.00779987	0.0497715
ENSBTAG00000019588	BLA-DQB	2588.85	3.81644	0.31571	12.0884	1.21589e-33	8.34014e-31
ENSBTAG00000019592	MBD5	411.839	-0.486528	0.154939	-3.14012	0.0016888	0.0178017
ENSBTAG00000019595	EGFLAM	1855.92	-1.09283	0.311761	-3.50537	0.00045598	0.00701338
ENSBTAG00000019600	OOEP	25.0259	1.75248	0.614959	2.84975	0.00437535	0.0341821
ENSBTAG00000019623	GRID1	337.442	-1.71001	0.401868	-4.25515	2.08906e-05	0.000652539
ENSBTAG00000019663	DECR1	835.618	-0.648443	0.215656	-3.00684	0.00263975	0.0243744
ENSBTAG00000019665	IL1RN	227.004	1.87768	0.332134	5.65339	1.57313e-08	1.11095e-06
ENSBTAG00000019669	CD163	4475.14	-1.07368	0.382487	-2.80709	0.0049991	0.0372628
ENSBTAG00000019672		246.948	-0.709973	0.214238	-3.31395	0.000919894	0.0115258
ENSBTAG00000019674	CLIP3	1182.45	-0.902247	0.247244	-3.64922	0.000263038	0.00465703
ENSBTAG00000019679	SYNE4	268.65	1.43817	0.395315	3.63802	0.000274741	0.00481726
ENSBTAG00000019686	NCKAP1L	3869.58	0.493967	0.171369	2.88248	0.00394555	0.0318982
ENSBTAG00000019700	PC	3124.99	0.968004	0.331191	2.9228	0.00346901	0.0294306
ENSBTAG00000019704	HLTF	2630.75	-0.618183	0.194727	-3.17461	0.00150038	0.0164968
ENSBTAG00000019707	GATA2	5525.68	1.02437	0.383775	2.66918	0.00760358	0.0488681
ENSBTAG00000019711		94.2004	0.802166	0.274383	2.92353	0.00346092	0.0293966
ENSBTAG00000019712	ST14	4250.23	0.558498	0.170069	3.28395	0.00102363	0.0124632
ENSBTAG00000019722	GUCY2C	971.726	-0.656828	0.231751	-2.8342	0.00459408	0.0353651
ENSBTAG00000019738	MDM1	420.099	-0.425506	0.124755	-3.41074	0.000647864	0.00897578
ENSBTAG00000019746	CCDC66	567.404	-0.429195	0.123011	-3.48909	0.000484667	0.00732026
ENSBTAG00000019761	MANBA	617.426	-0.701659	0.172734	-4.06208	4.86367e-05	0.00127772
ENSBTAG00000019782	TPI1	7778.83	0.396479	0.116955	3.39	0.000698914	0.00947458
ENSBTAG00000019801		53.1984	1.92667	0.569573	3.38265	0.000717892	0.00963336
ENSBTAG00000019804	SNRNP25	1624.63	0.403047	0.139172	2.89604	0.00377904	0.0311296
ENSBTAG00000019806	YPEL2	787.184	0.451682	0.149385	3.02361	0.0024978	0.0235257
ENSBTAG00000019807	COL27A1	3471.5	-0.787079	0.191194	-4.11665	3.84426e-05	0.0010567
ENSBTAG00000019822	TPPP3	152.405	1.48611	0.474696	3.13065	0.00174421	0.0181988
ENSBTAG00000019823	ADAMTS17	552.535	-0.932854	0.217311	-4.29271	1.76502e-05	0.000565154
ENSBTAG00000019832	TGFBR2	14057.9	-0.957017	0.243874	-3.92423	8.70071e-05	0.00205087
ENSBTAG00000019859	B3GALT2	11.2118	2.72631	0.713316	3.82201	0.000132366	0.00279548
ENSBTAG00000019866	NRP1	3632.97	-0.793582	0.187269	-4.23765	2.2587e-05	0.000695796
ENSBTAG00000019872	PIK3AP1	145.273	1.04732	0.332651	3.1484	0.00164164	0.0174695
ENSBTAG00000019885	ZNF280C	141.456	-0.638112	0.233344	-2.73464	0.00624481	0.0430643
ENSBTAG00000019886	BORA	1478.03	-0.506118	0.159218	-3.17877	0.00147901	0.0163322
ENSBTAG00000019895	PIBF1	370.104	-0.516314	0.167309	-3.086	0.00202871	0.0203635
ENSBTAG00000019930	CLNS1A	1675.14	0.313961	0.0932581	3.36658	0.000761056	0.0100353
ENSBTAG00000019953	CYBB	1462.91	0.820014	0.187601	4.37105	1.23651e-05	0.000417633
ENSBTAG00000019975	IL7R	155.391	1.82096	0.498821	3.65054	0.000261694	0.0046478
ENSBTAG00000019979	CMPK2	181.409	1.27831	0.286302	4.4649	8.0106e-06	0.000290905
ENSBTAG00000019988	GNA15	630.874	0.920115	0.298434	3.08314	0.00204828	0.0205368
ENSBTAG00000020003	KLHL14	564.708	-0.681545	0.201531	-3.38183	0.000720034	0.00965105
ENSBTAG00000020030	FITM2	653.985	-0.27756	0.0949263	-2.92395	0.00345622	0.0293918
ENSBTAG00000020031	PKD2	1512.32	-0.73141	0.196881	-3.71498	0.00020322	0.0038301
ENSBTAG00000020032	CEP126	132.929	-0.994574	0.259225	-3.83672	0.000124691	0.00268157
ENSBTAG00000020034	LYN	1568.01	0.362052	0.135443	2.67308	0.00751577	0.0484801
ENSBTAG00000020040	LPCAT4	2609.5	0.716015	0.267864	2.67305	0.00751652	0.0484801
ENSBTAG00000020041	FAM13B	2172.34	-1.01049	0.273717	-3.69174	0.000222729	0.00411414
ENSBTAG00000020047	MON1A	586.814	0.545768	0.168431	3.24031	0.001194	0.0140907
ENSBTAG00000020053	ZEB1	1606.46	-0.893643	0.26359	-3.39028	0.000698214	0.00947458
ENSBTAG00000020054	TNFRSF21	4119.82	0.883675	0.32198	2.7445	0.00606028	0.0422277
ENSBTAG00000020056	COL12A1	17038.9	-2.15487	0.574115	-3.75338	0.000174464	0.00341793
ENSBTAG00000020060	TXNIP	10788.4	-0.706625	0.17672	-3.99855	6.37323e-05	0.00158887
ENSBTAG00000020061	KCNJ12	410.063	0.944136	0.334155	2.82544	0.00472161	0.0358525
ENSBTAG00000020062	TMC4	5115.33	-0.62056	0.143769	-4.31638	1.58606e-05	0.00051712
ENSBTAG00000020074	NKPD1	562.896	-1.18864	0.311049	-3.82139	0.000132701	0.00279926
ENSBTAG00000020080	MYBPC2	805.698	0.83411	0.235099	3.54791	0.000388305	0.00618898
ENSBTAG00000020087	CAMK2A	120.827	-0.68595	0.245597	-2.793	0.00522225	0.0383221
ENSBTAG00000020107	DNASE1	1017.53	0.643211	0.138276	4.65166	3.29275e-06	0.0001365
ENSBTAG00000020108	LETM1	2627.17	0.458253	0.152637	3.00225	0.00267994	0.024669
ENSBTAG00000020109	TRAP1	881.819	0.380719	0.126369	3.01275	0.00258896	0.024042
ENSBTAG00000020116	JSP.1	11020	2.04304	0.464915	4.39443	1.11061e-05	0.000383817
ENSBTAG00000020147		316.82	-0.482012	0.178766	-2.69633	0.00701075	0.046581
ENSBTAG00000020173	INPP5D	3216.03	0.92163	0.32104	2.87076	0.00409483	0.0327788
ENSBTAG00000020185		44.3124	-1.03561	0.388012	-2.669	0.00760768	0.0488768
ENSBTAG00000020192	PPP2R5C	5292.88	-0.309568	0.113021	-2.73903	0.00616212	0.0426904
ENSBTAG00000020194	FGF13	47.4873	-1.71561	0.470092	-3.64952	0.000262734	0.00465701
ENSBTAG00000020202	CRHBP	214.416	-1.38477	0.419887	-3.29796	0.000973908	0.0120006
ENSBTAG00000020227	FAM72A	370.624	-0.520013	0.165646	-3.13931	0.00169348	0.0178308
ENSBTAG00000020243	SVEP1	973.581	-0.881121	0.319392	-2.75874	0.00580246	0.0410259
ENSBTAG00000020257	PTPN5	35.7352	2.93662	0.679503	4.32171	1.54821e-05	0.000510368
ENSBTAG00000020261	CDH26	34.2801	4.04211	0.54583	7.40544	1.30713e-13	1.89874e-11
ENSBTAG00000020270	NFKB1	1437.44	0.413848	0.0763686	5.41909	5.99026e-08	3.78964e-06
ENSBTAG00000020272	SIK2	1064.24	-0.524856	0.193437	-2.71332	0.00666126	0.0449628
ENSBTAG00000020282	DCTD	727.763	0.369403	0.127944	2.88722	0.0038866	0.0316508
ENSBTAG00000020286	GAREM1	895.346	0.757939	0.203661	3.72157	0.000197988	0.00376324
ENSBTAG00000020289	ZNF214	77.0467	-1.52361	0.400767	-3.80175	0.000143679	0.00294732
ENSBTAG00000020294	PTPN6	2106.15	0.47635	0.121831	3.90991	9.23312e-05	0.00214802
ENSBTAG00000020305	TOR1A	1303.16	0.313716	0.0772056	4.06338	4.83672e-05	0.0012746
ENSBTAG00000020327	ZNF410	2663.31	0.338158	0.123013	2.74896	0.0059784	0.0418722
ENSBTAG00000020350	DUSP2	26.2808	1.78137	0.373749	4.76621	1.87722e-06	8.26117e-05
ENSBTAG00000020371	ACOT8	635.092	0.359412	0.134	2.68217	0.0073146	0.0477983
ENSBTAG00000020373	CFAP20DC	145.655	-1.06992	0.225746	-4.73947	2.14277e-06	9.29244e-05
ENSBTAG00000020395	LYSMD1	319.875	0.404441	0.0989285	4.08822	4.347e-05	0.00116441
ENSBTAG00000020436	KIF27	636.088	-0.647208	0.167037	-3.87463	0.000106786	0.00240296
ENSBTAG00000020444	MAST2	5559	0.457919	0.151749	3.01761	0.00254776	0.0238197
ENSBTAG00000020465	FERMT1	1440.76	0.507837	0.189177	2.68445	0.007265	0.0475995
ENSBTAG00000020468	MICU3	251.792	-0.764104	0.219226	-3.48546	0.000491299	0.00739045
ENSBTAG00000020516	C9orf153	181.151	-0.87587	0.310312	-2.82255	0.00476441	0.0360541
ENSBTAG00000020535	PYCARD	267.146	0.720633	0.245215	2.93879	0.00329501	0.0283453
ENSBTAG00000020536	HERC6	1141.65	1.41068	0.254826	5.53588	3.09671e-08	2.0267e-06
ENSBTAG00000020551	ABCD1	720.568	0.351109	0.110649	3.17317	0.00150782	0.016548
ENSBTAG00000020569	CACNA2D1	320.044	-0.94582	0.302534	-3.12633	0.00177002	0.0183759
ENSBTAG00000020582	PRSS22	53.6905	1.58799	0.564597	2.8126	0.00491425	0.0368147
ENSBTAG00000020591	VAMP4	577.199	-0.476098	0.126463	-3.76474	0.000166723	0.00331351
ENSBTAG00000020602	IDO1	1105.33	7.94631	0.701058	11.3347	8.8297e-30	4.38223e-27
ENSBTAG00000020605	SMTNL2	427.349	-0.8725	0.315601	-2.76457	0.00569983	0.040638
ENSBTAG00000020608	ATG9A	2362.01	-0.232837	0.0869711	-2.67718	0.00742447	0.0481674
ENSBTAG00000020612	NEK3	671.605	-0.412554	0.147863	-2.79011	0.00526905	0.0385197
ENSBTAG00000020619	PKD1	2399.29	-0.574772	0.2038	-2.82028	0.00479818	0.0362032
ENSBTAG00000020626	ERCC6L2	1108.84	-0.449961	0.117951	-3.81481	0.000136285	0.00284796
ENSBTAG00000020638	TIMP3	3029.98	0.947055	0.348326	2.71887	0.00655045	0.0444331
ENSBTAG00000020641	PSMA5	2568.27	0.439568	0.088364	4.97451	6.54129e-07	3.25552e-05
ENSBTAG00000020649	CIITA	452.875	3.67475	0.250653	14.6607	1.15051e-48	2.05561e-45
ENSBTAG00000020674	LTB	182.274	1.32734	0.28885	4.59527	4.32194e-06	0.000173919
ENSBTAG00000020696	HECW2	148.97	-1.35138	0.349102	-3.87101	0.000108385	0.00242367
ENSBTAG00000020699	TSPAN11	610.426	-0.892576	0.263699	-3.38483	0.000712235	0.00958968
ENSBTAG00000020717	DIPK2B	468.865	-0.576891	0.191326	-3.01522	0.0025679	0.0239302
ENSBTAG00000020736	CD40	268.993	2.28889	0.242096	9.45447	3.24654e-21	9.3558e-19
ENSBTAG00000020748	FAM76B	662.225	-0.569484	0.124278	-4.58234	4.59798e-06	0.000183375
ENSBTAG00000020750	AFF2	189.932	-0.98423	0.276157	-3.56403	0.00036521	0.00591587
ENSBTAG00000020758	MAP3K12	1892.32	-0.393151	0.12727	-3.08912	0.0020075	0.0201993
ENSBTAG00000020760	SNAP29	660.949	0.430592	0.150593	2.85931	0.00424559	0.0335025
ENSBTAG00000020764	CNN2	10008.9	0.412381	0.154765	2.66456	0.00770881	0.0493314
ENSBTAG00000020766	ABCA7	438.691	0.589193	0.220289	2.67464	0.00748104	0.0484114
ENSBTAG00000020773	CTSW	92.0943	3.62816	0.422306	8.59131	8.59841e-18	1.89664e-15
ENSBTAG00000020780	SBNO2	3572.8	0.321293	0.108066	2.97311	0.00294802	0.0263768
ENSBTAG00000020800	BEND7	1015.73	-0.349176	0.122128	-2.85909	0.00424861	0.0335025
ENSBTAG00000020801	CYRIB	2938.4	0.702766	0.215548	3.26037	0.00111269	0.0132624
ENSBTAG00000020802	DNAH12	221.262	-0.57764	0.190789	-3.02764	0.00246474	0.0233083
ENSBTAG00000020814	C2CD4B	193.987	1.39987	0.461306	3.03458	0.00240872	0.0230212
ENSBTAG00000020815	UHRF2	1911.55	-0.724678	0.205624	-3.52429	0.000424623	0.00663908
ENSBTAG00000020835	KIAA0513	474.823	-0.583138	0.201049	-2.90047	0.00372601	0.0308266
ENSBTAG00000020869	DDC	52.7044	-1.94349	0.394278	-4.92924	8.25514e-07	4.00801e-05
ENSBTAG00000020892	IL2RA	32.0278	1.58939	0.508795	3.12383	0.00178515	0.0184793
ENSBTAG00000020898	CHST12	241.755	0.535445	0.173944	3.07826	0.00208212	0.0207945
ENSBTAG00000020904	JAK3	398.217	1.35208	0.160551	8.42147	3.718e-17	7.54881e-15
ENSBTAG00000020921	PRKCB	192.025	1.95908	0.230753	8.48993	2.06763e-17	4.34615e-15
ENSBTAG00000020936	NOD2	120.187	0.872411	0.324435	2.68902	0.00716627	0.0472202
ENSBTAG00000020940	ANXA11	16121.7	0.393704	0.127039	3.09909	0.00194117	0.0197062
ENSBTAG00000020963	RASSF1	1061.38	0.645164	0.154643	4.17195	3.02003e-05	0.000883124
ENSBTAG00000020969	DCAF6	1088.18	-0.305886	0.108889	-2.80915	0.00496718	0.0370712
ENSBTAG00000020975	SYNGAP1	627.869	-1.04286	0.235165	-4.43458	9.22541e-06	0.000327695
ENSBTAG00000020984	RAPGEF4	676.872	-0.865063	0.242289	-3.57038	0.000356467	0.00580055
ENSBTAG00000020990	P2RY14	3034.29	-1.38278	0.287961	-4.80195	1.57126e-06	7.03603e-05
ENSBTAG00000021002	ACP2	986.77	0.682482	0.163726	4.16845	3.06681e-05	0.000891085
ENSBTAG00000021003	GALR1	239.323	-1.03597	0.2973	-3.48461	0.000492861	0.00740385
ENSBTAG00000021019	SLC30A4	1244.4	-0.458619	0.131344	-3.49174	0.00047989	0.00726814
ENSBTAG00000021020	RIF1	4116.72	-0.476357	0.165047	-2.88619	0.00389937	0.0317336
ENSBTAG00000021025	P3H2	822.252	-0.642674	0.222918	-2.88301	0.00393897	0.0318739
ENSBTAG00000021039	HNRNPM	11993.1	0.272026	0.0863316	3.15094	0.00162744	0.017339
ENSBTAG00000021048	ADM	23070.6	0.591694	0.194916	3.03563	0.00240034	0.022971
ENSBTAG00000021052	GNB1L	1014.9	0.539961	0.170601	3.16505	0.00155056	0.016847
ENSBTAG00000021062	SMARCD2	4795.6	0.375243	0.107144	3.50221	0.00046141	0.0070764
ENSBTAG00000021079	C3H1orf210	3814.72	0.648842	0.219787	2.95214	0.00315581	0.0275721
ENSBTAG00000021083	RECQL	1133.95	-0.390736	0.107728	-3.62708	0.000286646	0.00495827
ENSBTAG00000021092	ATP6V0D2	95.4267	1.71404	0.521337	3.28778	0.00100981	0.0123307
ENSBTAG00000021100	PPP1R3F	792.086	0.963975	0.360149	2.6766	0.00743733	0.0482333
ENSBTAG00000021102	GALM	2939.66	1.06556	0.309342	3.44461	0.000571874	0.00824006
ENSBTAG00000021118	CYP26A1	106.387	1.79485	0.486384	3.6902	0.000224079	0.00413171
ENSBTAG00000021133	TENM3	736.983	-1.22023	0.324294	-3.76274	0.000168059	0.00332841
ENSBTAG00000021141	CD8A	53.8937	3.99038	0.462719	8.62377	6.47836e-18	1.46518e-15
ENSBTAG00000021143	DNMT3A	3239.16	-0.489663	0.144804	-3.38156	0.000720752	0.00965343
ENSBTAG00000021144	PSTPIP1	857.586	0.469233	0.165261	2.83935	0.00452051	0.0349434
ENSBTAG00000021145	MAP4K1	150.922	2.24371	0.195172	11.4961	1.38072e-30	7.04837e-28
ENSBTAG00000021160	AP1M2	4390.81	0.402376	0.135715	2.96485	0.00302827	0.026825
ENSBTAG00000021162	CKAP2	6690.35	-0.470894	0.16092	-2.92626	0.00343063	0.0292159
ENSBTAG00000021174	NRDC	4670.93	-0.265306	0.0877427	-3.02368	0.00249723	0.0235257
ENSBTAG00000021175	IMPG1	11.6779	5.23869	1.4924	3.51025	0.000447683	0.00693133
ENSBTAG00000021176	CRISPLD2	8175.81	-1.14406	0.31847	-3.59235	0.00032771	0.00546703
ENSBTAG00000021191	EHD2	7318.63	-0.646296	0.17864	-3.61787	0.000297037	0.00511118
ENSBTAG00000021193	FBXO5	833.03	-0.416766	0.149302	-2.79142	0.00524767	0.0384342
ENSBTAG00000021210	HES2	1794.85	0.863656	0.27222	3.17263	0.00151063	0.0165586
ENSBTAG00000021219	SEPTIN1	130.666	1.60503	0.300434	5.34237	9.17367e-08	5.63251e-06
ENSBTAG00000021222	ZNF771	623.677	0.476628	0.123257	3.86695	0.000110204	0.00245514
ENSBTAG00000021237		2641.35	-0.707795	0.241528	-2.93048	0.00338435	0.0289045
ENSBTAG00000021245	SPRY1	1262.74	-1.11823	0.254975	-4.38566	1.15636e-05	0.000397112
ENSBTAG00000021249	LAT	115.774	3.18569	0.307877	10.3473	4.3055e-25	1.56993e-22
ENSBTAG00000021254	CENPI	944.712	-0.413327	0.140719	-2.93725	0.0033114	0.0284309
ENSBTAG00000021262	SNRPD3	5812.64	0.423658	0.157592	2.68833	0.00718109	0.0472229
ENSBTAG00000021272	ABCG1	424.457	-0.655343	0.243989	-2.68596	0.00723222	0.0474543
ENSBTAG00000021276	TFF3	385.588	-1.3438	0.477187	-2.8161	0.00486111	0.0365545
ENSBTAG00000021286	SLC37A1	753.555	0.967345	0.305763	3.16371	0.00155772	0.0168985
ENSBTAG00000021289	POGZ	2062.4	-0.321004	0.118682	-2.70474	0.00683571	0.0457944
ENSBTAG00000021313	RUNDC3B	251.585	-1.05989	0.316666	-3.34705	0.000816779	0.0105444
ENSBTAG00000021337	SBF1	5184.93	0.306567	0.106567	2.87674	0.00401805	0.0322896
ENSBTAG00000021338	OAF	463.29	1.22577	0.331866	3.69359	0.000221115	0.00409819
ENSBTAG00000021359		32.7545	-1.27088	0.371646	-3.41958	0.000627168	0.00876809
ENSBTAG00000021370	BLMH	2781.13	0.226609	0.0820313	2.76246	0.00573668	0.0407868
ENSBTAG00000021374	FARSA	1526.83	0.376701	0.0645524	5.83558	5.36044e-09	4.11051e-07
ENSBTAG00000021377	S100A14	3308.89	0.662536	0.209851	3.15717	0.0015931	0.0171573
ENSBTAG00000021381	DAAM2	525.502	-1.10302	0.305038	-3.616	0.000299196	0.00511858
ENSBTAG00000021395	PSME1	5018.07	0.743413	0.142038	5.23389	1.65976e-07	9.50477e-06
ENSBTAG00000021424	CSK	2348.28	0.312801	0.0982968	3.1822	0.00146158	0.0162099
ENSBTAG00000021452	TRANK1	3439.01	0.74409	0.142626	5.21708	1.81763e-07	1.03425e-05
ENSBTAG00000021455	CFL1	32254.7	0.558272	0.127911	4.36454	1.27392e-05	0.00042784
ENSBTAG00000021461	PSMD3	4319.05	0.311203	0.0927626	3.35484	0.000794118	0.0103415
ENSBTAG00000021466	COL3A1	100285	-1.09574	0.278746	-3.93095	8.46117e-05	0.00200765
ENSBTAG00000021467	IGFBP6	1939.92	1.10102	0.315871	3.48567	0.000490904	0.00739045
ENSBTAG00000021482	APH1A	4323.63	0.401001	0.132236	3.03247	0.00242561	0.0230904
ENSBTAG00000021483	OLFML1	3544.74	-0.697642	0.25213	-2.76699	0.00565765	0.0404341
ENSBTAG00000021512	ZBTB7B	4991.15	0.682305	0.223764	3.04921	0.00229444	0.0222194
ENSBTAG00000021514	DNPEP	2045.52	0.606265	0.145045	4.17983	2.91728e-05	0.000859945
ENSBTAG00000021521	BFAR	5603	0.360714	0.115224	3.13055	0.00174481	0.0181988
ENSBTAG00000021543	MDFIC	1539.15	-0.58508	0.16494	-3.54723	0.0003893	0.00619808
ENSBTAG00000021557	FUT2	25.9628	1.7806	0.576427	3.08904	0.00200807	0.0201993
ENSBTAG00000021568	VWCE	321.865	1.02004	0.35378	2.88325	0.00393595	0.0318639
ENSBTAG00000021574	TCF7L2	2872.28	0.570456	0.201273	2.83424	0.0045935	0.0353651
ENSBTAG00000021594	TDRKH	321.489	1.08705	0.368819	2.94738	0.00320479	0.0278773
ENSBTAG00000021596	ICOS	12.2778	4.33192	0.672005	6.44626	1.14644e-10	1.12546e-08
ENSBTAG00000021600	KANSL1L	324.234	-0.75774	0.234313	-3.23389	0.00122118	0.0142606
ENSBTAG00000021636	GPR155	320.856	0.698046	0.245235	2.84643	0.0044212	0.0344048
ENSBTAG00000021637	POLR3C	1452.1	-0.407446	0.117119	-3.47892	0.000503442	0.00750834
ENSBTAG00000021672	RGS1	204.752	2.22319	0.746906	2.97653	0.00291528	0.0261864
ENSBTAG00000021673	NDC80	1199.19	-0.586311	0.154672	-3.79066	0.000150247	0.00306156
ENSBTAG00000021681	PRR11	856.347	-0.701168	0.240672	-2.91337	0.00357551	0.0299783
ENSBTAG00000021694	SPAST	1020.29	-0.33304	0.107775	-3.09014	0.00200063	0.0201836
ENSBTAG00000021697	PDGFB	1741.48	-0.59043	0.19538	-3.02196	0.00251145	0.0236045
ENSBTAG00000021707	MYBPC3	60.2938	2.40311	0.782817	3.06983	0.00214184	0.0212601
ENSBTAG00000021708	CEP128	344.539	-0.475577	0.134115	-3.54602	0.000391091	0.00621623
ENSBTAG00000021709	SPI1	647.479	0.934162	0.242234	3.85645	0.000115046	0.00253456
ENSBTAG00000021714	TEKT2	224.331	0.685863	0.216695	3.16511	0.00155023	0.016847
ENSBTAG00000021741	RPS6KA2	2375.47	-0.570734	0.214191	-2.6646	0.00770801	0.0493314
ENSBTAG00000021742	ZNF568	307.176	-0.607099	0.214306	-2.83286	0.00461331	0.0354403
ENSBTAG00000021756	ZDHHC17	459.282	-0.536494	0.195158	-2.74902	0.00597729	0.0418722
ENSBTAG00000021764	GLRB	57.8619	-1.97206	0.690259	-2.85699	0.0042768	0.0336772
ENSBTAG00000021776	NDUFV1	3247.29	0.301327	0.103369	2.91507	0.00355611	0.0298857
ENSBTAG00000021791	PARP9	1137.07	1.23094	0.169643	7.25605	3.98554e-13	5.43586e-11
ENSBTAG00000021799	RCN3	1931.59	-0.62127	0.205829	-3.01837	0.00254135	0.0237854
ENSBTAG00000021805	RAB5IF	3889.81	0.529873	0.155882	3.3992	0.000675834	0.00923881
ENSBTAG00000021820	DDX39A	3497.46	0.580189	0.165105	3.51407	0.000441298	0.00685876
ENSBTAG00000021837	RGS19	467.655	0.435931	0.162029	2.69045	0.00713553	0.0471314
ENSBTAG00000021849	DUS4L	1490.29	-0.279149	0.0942053	-2.9632	0.0030446	0.0269487
ENSBTAG00000021855	ANO3	160.294	-0.686947	0.249266	-2.75587	0.00585354	0.0412792
ENSBTAG00000021872	RASGRP1	61.5857	1.53214	0.336925	4.54743	5.43046e-06	0.000211847
ENSBTAG00000021899	PDE9A	3918.25	-1.15307	0.28132	-4.09877	4.15357e-05	0.00112442
ENSBTAG00000021901	TRPM2	165.16	1.32055	0.467641	2.82386	0.00474487	0.035968
ENSBTAG00000021911	PTPRG	1112.64	-0.981205	0.236464	-4.14949	3.33218e-05	0.000942027
ENSBTAG00000021918	EZH1	1957.83	-0.345917	0.104535	-3.30912	0.000935913	0.0117019
ENSBTAG00000021920	SEMA4C	1259.75	-0.622565	0.197557	-3.15131	0.00162537	0.0173376
ENSBTAG00000021933	ALOX12	371.995	1.35156	0.406191	3.32741	0.000876585	0.0111078
ENSBTAG00000021940	CCDC149	298.044	-0.696223	0.188513	-3.69323	0.000221428	0.00409974
ENSBTAG00000021951	RBM17	2527.22	0.175266	0.0586816	2.98672	0.00281986	0.0255878
ENSBTAG00000021953	LARGE1	1465.16	-0.6861	0.229163	-2.99393	0.00275406	0.0251772
ENSBTAG00000021955	NPC2	24724.2	1.19238	0.411024	2.90098	0.00371993	0.0308023
ENSBTAG00000021958	GZMA	27.1276	4.17115	0.648963	6.42741	1.298e-10	1.23358e-08
ENSBTAG00000021977	PRRC1	953.223	-0.578671	0.194273	-2.97865	0.00289525	0.026047
ENSBTAG00000021978	PARVB	947.278	-1.0626	0.271939	-3.90751	9.32525e-05	0.00216382
ENSBTAG00000021993	SPDEF	290.99	-1.38536	0.442272	-3.13237	0.00173399	0.0181389
ENSBTAG00000022007	SAMHD1	649.681	0.744364	0.259094	2.87295	0.00406652	0.0325814
ENSBTAG00000022022	GUCD1	3323.87	0.589251	0.159366	3.69748	0.000217752	0.00404847
ENSBTAG00000022147	EPS8L2	3548.25	0.58466	0.20199	2.8945	0.00379765	0.031168
ENSBTAG00000022155	FSTL1	6550.03	-0.614908	0.214592	-2.86547	0.00416388	0.0331498
ENSBTAG00000022169	PREX2	180.909	-1.1501	0.372585	-3.08682	0.00202311	0.0203187
ENSBTAG00000022292	TIMM8A	555.502	0.578278	0.127273	4.54361	5.52991e-06	0.000214789
ENSBTAG00000022379	VSIG2	37.6725	-1.33193	0.453279	-2.93843	0.00329882	0.0283502
ENSBTAG00000022461	SEPTIN10	2504.39	-0.65391	0.166171	-3.93517	8.31394e-05	0.00198505
ENSBTAG00000022489		1977.01	1.15488	0.338484	3.41193	0.000645048	0.00894804
ENSBTAG00000022583	SHC4	90.9272	-1.12168	0.285288	-3.93174	8.43316e-05	0.00200366
ENSBTAG00000022681	EOGT	1033.45	-0.340611	0.107575	-3.16628	0.00154401	0.0168212
ENSBTAG00000022759	PAG11	799.135	2.04893	0.694392	2.95068	0.00317074	0.0276754
ENSBTAG00000022777	CDC42BPA	1500.68	-0.765022	0.191197	-4.00122	6.30155e-05	0.00157468
ENSBTAG00000022813	TMEM150B	62.4735	1.95504	0.351678	5.55917	2.71067e-08	1.80043e-06
ENSBTAG00000022917	FANK1	135.438	-0.683499	0.239262	-2.85669	0.00428077	0.0336788
ENSBTAG00000022920	RNF128	591.578	-0.656553	0.229148	-2.86519	0.00416762	0.0331498
ENSBTAG00000022927	RAC3	835.209	0.855832	0.289337	2.95791	0.00309732	0.027261
ENSBTAG00000022989	FAM174B	1017.67	-1.35055	0.416479	-3.24279	0.00118365	0.0139995
ENSBTAG00000022991	NBEA	437.813	-0.884785	0.244588	-3.61745	0.000297525	0.00511142
ENSBTAG00000023028	WDFY4	313.861	0.916878	0.221489	4.1396	3.47908e-05	0.000971262
ENSBTAG00000023073	FAM89A	666.513	0.75176	0.256754	2.92794	0.0034122	0.0291006
ENSBTAG00000023144	PTPRC	746.193	1.52577	0.285967	5.33546	9.53012e-08	5.79166e-06
ENSBTAG00000023177	CFH	263.196	-1.57976	0.585813	-2.6967	0.00700298	0.0465484
ENSBTAG00000023207	FAM3D	331.581	-0.969403	0.331045	-2.92831	0.00340809	0.0290794
ENSBTAG00000023369	GRIN2D	289.905	-0.738125	0.271222	-2.72148	0.00649903	0.0442187
ENSBTAG00000023398	UBASH3A	33.9012	3.27314	0.508478	6.43713	1.21757e-10	1.16958e-08
ENSBTAG00000023411		448.927	2.13653	0.460652	4.63806	3.51693e-06	0.000144785
ENSBTAG00000023426	FAIM	125.452	-1.2707	0.345989	-3.67266	0.000240038	0.00437183
ENSBTAG00000023472	PPP1R14A	1906.77	-0.727075	0.225598	-3.22288	0.0012691	0.0146669
ENSBTAG00000023635	CLEC6A	26.7385	3.91772	0.542548	7.22096	5.16219e-13	6.98734e-11
ENSBTAG00000023736	CDC42EP3	11087	0.360773	0.128292	2.81212	0.00492166	0.0368547
ENSBTAG00000023787	TOR4A	2317.67	0.652958	0.233488	2.79653	0.00516544	0.0380289
ENSBTAG00000023806	COBL	107.035	-1.36438	0.403175	-3.3841	0.000714124	0.00960537
ENSBTAG00000023814	ECT2	4500.29	-0.43889	0.148401	-2.95747	0.00310175	0.027266
ENSBTAG00000023907	COL18A1	41543.6	-0.766426	0.202371	-3.78724	0.000152331	0.00309636
ENSBTAG00000024000	ATOH8	464.08	1.03419	0.303012	3.41302	0.000642472	0.00892616
ENSBTAG00000024096	LSM10	290.809	0.541708	0.183658	2.94954	0.00318249	0.0277644
ENSBTAG00000024272		312.731	3.73218	0.704788	5.29546	1.18715e-07	7.07214e-06
ENSBTAG00000024275	XRCC4	259.393	-0.497421	0.185259	-2.685	0.00725297	0.047573
ENSBTAG00000024449	CENPF	11557.7	-0.626648	0.172068	-3.64186	0.000270672	0.00475994
ENSBTAG00000024470	SH2D2A	39.0499	2.17006	0.346482	6.26313	3.77338e-10	3.4325e-08
ENSBTAG00000024492		50.7738	1.4292	0.348085	4.10589	4.02762e-05	0.00109865
ENSBTAG00000024560	STUM	36.6783	-2.29031	0.830927	-2.75633	0.00584532	0.0412474
ENSBTAG00000024578		365.753	-0.694269	0.180103	-3.85485	0.000115801	0.00254492
[truncated: 608 more rows]
