# Supplementary material for: Whole-transcriptome analysis reveals virulence-specific pathogen−host interactions at the placenta in bovine neosporosis
Source: Front Immunol. 2023 Jul 14;14:1198609. doi: 10.3389/fimmu.2023.1198609 (PMC10380943; doi:10.3389/fimmu.2023.1198609)
Supplement: Supplementary file 4 [file Table_3.xlsx]

## Sheet: res.10.Nc1HvsPBS.cot
gene_id	gene_name	baseMean	log2FoldChange	lfcSE	stat	pvalue	padj
ENSBTAG00000000005	GRK3	55.7	-0.935299	0.349307	-2.67758	0.00741556	0.0408678
ENSBTAG00000000013	PRKAA1	569.981	-0.461422	0.163358	-2.8246	0.00473394	0.0325513
ENSBTAG00000000014	TXN2	1649.35	0.318465	0.083838	3.79857	0.000145531	0.00675548
ENSBTAG00000000025	RAB6A	5485.97	-0.33634	0.12403	-2.71177	0.00669248	0.0386951
ENSBTAG00000000026	VPS33B	1200.84	0.249637	0.081219	3.07363	0.00211473	0.0220962
ENSBTAG00000000033	PHOSPHO1	3061.25	0.832405	0.253287	3.2864	0.00101475	0.0157728
ENSBTAG00000000042	PYCR1	534.152	0.702395	0.206677	3.39851	0.000677536	0.0131413
ENSBTAG00000000049	CCDC77	623.962	0.261496	0.093913	2.78445	0.00536189	0.0345329
ENSBTAG00000000050	PSMG3	595.978	0.627731	0.243221	2.5809	0.00985418	0.04796
ENSBTAG00000000056	STRADA	1537.58	0.31491	0.101711	3.09612	0.00196068	0.0213771
ENSBTAG00000000057	THBS3	101.38	1.0467	0.392406	2.6674	0.00764408	0.0415487
ENSBTAG00000000076	RECK	310.746	-1.03024	0.233872	-4.40514	1.05715e-05	0.00268909
ENSBTAG00000000080	GRWD1	1318.38	0.300209	0.0949109	3.16306	0.00156118	0.019457
ENSBTAG00000000091	NDUFB8	3122.72	0.518777	0.185284	2.7999	0.00511179	0.0336774
ENSBTAG00000000097	EFCAB14	2260.57	-0.4742	0.134347	-3.52966	0.00041609	0.0105573
ENSBTAG00000000103	MRPL23	510.761	0.894814	0.325029	2.75303	0.00590465	0.0361493
ENSBTAG00000000108	KHDC4	2994.33	-0.262052	0.080286	-3.26398	0.00109861	0.0163041
ENSBTAG00000000125	SPATA5	121.347	-0.707418	0.213342	-3.31589	0.000913534	0.0150024
ENSBTAG00000000137	FRYL	2274.62	-0.504512	0.150919	-3.34293	0.000828983	0.0143952
ENSBTAG00000000141	NFU1	870.488	0.637796	0.156894	4.06513	4.80063e-05	0.00412353
ENSBTAG00000000152	RANBP2	6293	-0.652302	0.182703	-3.57029	0.000356589	0.00998101
ENSBTAG00000000163	DDIT4	678.92	0.559516	0.197876	2.8276	0.00468982	0.0323737
ENSBTAG00000000175	N4BP2	1124.75	-0.936982	0.215605	-4.34583	1.3875e-05	0.00281859
ENSBTAG00000000176	SP3	767.009	-0.820905	0.291413	-2.81698	0.00484782	0.0328714
ENSBTAG00000000177	MSLN	156.315	1.59687	0.378234	4.22192	2.4223e-05	0.00308811
ENSBTAG00000000179	RPUSD1	298.693	0.553824	0.178729	3.09868	0.00194383	0.0213505
ENSBTAG00000000182	SPINT2	12066.6	0.331513	0.109757	3.02044	0.00252411	0.0242715
ENSBTAG00000000184	EIF2AK3	632.769	-0.435605	0.163605	-2.66255	0.00775518	0.0419076
ENSBTAG00000000199	PDP1	591.636	-0.65648	0.217962	-3.01189	0.00259624	0.0245482
ENSBTAG00000000201	LTN1	413.943	-1.04032	0.296726	-3.50599	0.000454919	0.0111429
ENSBTAG00000000210	ARHGAP31	4573.14	-0.674438	0.156528	-4.30874	1.64189e-05	0.00293254
ENSBTAG00000000211	SHROOM2	602.769	-0.884964	0.284934	-3.10585	0.00189731	0.0211107
ENSBTAG00000000231	BMPR1A	393.999	-0.849775	0.264749	-3.20974	0.00132855	0.0179825
ENSBTAG00000000250	HDHD3	306.036	0.299893	0.11185	2.6812	0.00733588	0.0406051
ENSBTAG00000000251	ALAD	3244.49	0.744127	0.184511	4.03296	5.50785e-05	0.00431706
ENSBTAG00000000266	NAB1	958.547	-0.434354	0.150261	-2.89066	0.0038444	0.0293833
ENSBTAG00000000267	SMG6	1759.38	0.349924	0.134776	2.59635	0.0094221	0.0468392
ENSBTAG00000000287	GNPDA2	302.354	-0.637465	0.200467	-3.1799	0.00147327	0.018945
ENSBTAG00000000290	ATP11B	3252.89	-0.684743	0.224535	-3.0496	0.00229143	0.0230249
ENSBTAG00000000308	ITCH	1071.58	-1.00256	0.363985	-2.75441	0.00587985	0.0361002
ENSBTAG00000000343	ZNHIT1	518.149	0.787685	0.29689	2.65312	0.00797515	0.0424905
ENSBTAG00000000345	CLDN15	52.3622	0.949104	0.3284	2.89008	0.00385139	0.0293833
ENSBTAG00000000385	ZBTB18	2108.2	-0.495295	0.139357	-3.55415	0.000379199	0.0101917
ENSBTAG00000000389	ZNF212	600.73	0.33974	0.0986591	3.44358	0.000574077	0.0123148
ENSBTAG00000000405	VKORC1	1451.78	0.681913	0.209967	3.24772	0.00116334	0.0167847
ENSBTAG00000000415	ERBIN	1919.75	-0.573177	0.180224	-3.18036	0.00147092	0.018932
ENSBTAG00000000417	MRPL12	1099.06	0.767956	0.245287	3.13085	0.00174302	0.0202379
ENSBTAG00000000429	DGCR2	7997.15	0.303136	0.10219	2.9664	0.00301306	0.0264503
ENSBTAG00000000434	CRYAB	300.258	1.11291	0.345309	3.22295	0.0012688	0.0175426
ENSBTAG00000000435	TARBP2	1064.91	0.425896	0.113221	3.76163	0.000168808	0.00702938
ENSBTAG00000000455	CREBZF	2168.31	-0.444609	0.127999	-3.47354	0.000513646	0.0116542
ENSBTAG00000000490	RTKN	579.503	0.3361	0.127076	2.64487	0.00817217	0.0432529
ENSBTAG00000000510	ATG101	861.496	0.424653	0.133939	3.17051	0.00152172	0.0192878
ENSBTAG00000000524	CSTB	4784.05	0.603501	0.183806	3.28336	0.00102578	0.0158547
ENSBTAG00000000526	TOPBP1	1977.45	-0.422632	0.148623	-2.84366	0.0044599	0.0315697
ENSBTAG00000000539	LRRC28	422.648	0.301779	0.10504	2.873	0.00406592	0.0301389
ENSBTAG00000000546	TOB1	951.178	-0.656497	0.180669	-3.63371	0.000279377	0.00883454
ENSBTAG00000000550	ATP5F1D	4456.32	0.733789	0.221318	3.31554	0.000914662	0.0150024
ENSBTAG00000000559	PLTP	424.101	0.877251	0.338407	2.5923	0.00953373	0.0470594
ENSBTAG00000000565	RFX7	443.782	-1.01834	0.247675	-4.11162	3.92898e-05	0.00394514
ENSBTAG00000000575	TNC	191.839	3.31551	0.687077	4.82553	1.39632e-06	0.00109828
ENSBTAG00000000581	DOCK10	183.706	-0.782745	0.184939	-4.23245	2.31161e-05	0.00308811
ENSBTAG00000000582	LY6G6E	63.5748	1.38917	0.400328	3.47009	0.000520289	0.0116852
ENSBTAG00000000585	LY6G6C	79.0803	1.60325	0.475034	3.37501	0.000738118	0.0136605
ENSBTAG00000000603	JAM2	1267.34	-0.505228	0.136594	-3.69875	0.000216665	0.0079444
ENSBTAG00000000621	CATSPERG	483.109	0.385762	0.132989	2.90072	0.00372309	0.0289125
ENSBTAG00000000629	MMS22L	175.308	-0.763919	0.206564	-3.69822	0.000217119	0.0079444
ENSBTAG00000000640	SELENOS	2025.63	0.370976	0.137686	2.69436	0.00705234	0.0398427
ENSBTAG00000000647	SELENOO	1822.8	0.589224	0.206116	2.8587	0.00425383	0.0308692
ENSBTAG00000000650	TUBGCP6	1786.46	0.297261	0.105107	2.82818	0.00468141	0.0323737
ENSBTAG00000000653	PPP1R16B	700.399	-0.430541	0.161466	-2.66646	0.00766556	0.0415979
ENSBTAG00000000658	WDR97	258.983	0.706734	0.193631	3.64991	0.000262335	0.00861847
ENSBTAG00000000670	RRP9	596.369	0.398145	0.144452	2.75625	0.00584678	0.0360064
ENSBTAG00000000675	PGS1	1938.9	0.457926	0.117383	3.90113	9.57466e-05	0.00569717
ENSBTAG00000000676	DOP1A	970.296	-0.378464	0.118276	-3.19984	0.00137504	0.0183659
ENSBTAG00000000682		577.742	-1.22605	0.279607	-4.38489	1.16045e-05	0.00273827
ENSBTAG00000000687	POC1B	361.869	-0.709025	0.252765	-2.80508	0.00503041	0.0333609
ENSBTAG00000000694	TAF10	2833.04	0.634468	0.222664	2.84944	0.00437959	0.0312689
ENSBTAG00000000700	PARVA	3932.91	-0.462662	0.158246	-2.92369	0.00345913	0.027727
ENSBTAG00000000737	DMXL2	3921.23	-1.17308	0.318219	-3.68638	0.000227467	0.00807396
ENSBTAG00000000746	KAT2B	2076.71	-0.896315	0.258651	-3.46535	0.00052954	0.0117144
ENSBTAG00000000750	MSL2	495.381	-0.991261	0.337753	-2.93487	0.00333688	0.02734
ENSBTAG00000000752	SGO1	334.348	-0.357167	0.118165	-3.02262	0.002506	0.0242184
ENSBTAG00000000759	NENF	3210.53	0.609701	0.165336	3.68764	0.000226342	0.00807396
ENSBTAG00000000764	GIPC1	2477.54	0.3961	0.148143	2.67376	0.00750054	0.0411426
ENSBTAG00000000767	DCP2	312.427	-0.461811	0.153046	-3.01746	0.00254899	0.0243262
ENSBTAG00000000770	PGM2L1	3057.48	-0.476089	0.176257	-2.7011	0.00691096	0.0393387
ENSBTAG00000000782	KDR	3125.62	-0.597514	0.171805	-3.47787	0.000505418	0.011565
ENSBTAG00000000786	NQO2	277.252	0.830017	0.23295	3.56307	0.000366537	0.0101184
ENSBTAG00000000789	PPP1R7	1084.8	0.344874	0.131571	2.62121	0.00876178	0.0448641
ENSBTAG00000000810	COPE	4370.66	0.455219	0.173831	2.61874	0.00882557	0.0450279
ENSBTAG00000000811	DDX49	744.387	0.44387	0.17233	2.5757	0.0100038	0.0483886
ENSBTAG00000000817	SYNJ2	1253.82	-0.648391	0.20707	-3.13127	0.00174054	0.0202379
ENSBTAG00000000824	TSEN54	973.42	0.329982	0.10749	3.06987	0.0021415	0.0222282
ENSBTAG00000000825	MRPS26	1618.75	0.726818	0.262921	2.7644	0.00570284	0.0356149
ENSBTAG00000000827	TAOK1	455.279	-1.35783	0.32295	-4.20447	2.61694e-05	0.00319402
ENSBTAG00000000836	KRT8	11396.1	0.574282	0.171327	3.35197	0.000802379	0.014228
ENSBTAG00000000856	FBXL6	1484.89	0.513284	0.150371	3.41344	0.000641477	0.0128157
ENSBTAG00000000857	SLC52A2	2494.86	0.426244	0.128676	3.31252	0.000924582	0.0150464
ENSBTAG00000000859	SLC38A1	594.123	-1.07055	0.269052	-3.97898	6.9211e-05	0.00477995
ENSBTAG00000000878	RB1CC1	3604.65	-0.423018	0.12263	-3.44954	0.000561549	0.0121195
ENSBTAG00000000879	C14H8orf33	450.969	0.317556	0.119518	2.65697	0.0078847	0.0422329
ENSBTAG00000000895	TAF9B	63.2116	-1.16847	0.336755	-3.46981	0.000520823	0.0116852
ENSBTAG00000000913	UQCR10	1448.38	0.478385	0.161989	2.9532	0.00314502	0.026856
ENSBTAG00000000916	DYNLT2	67.1177	1.02497	0.295649	3.46683	0.000526626	0.0116852
ENSBTAG00000000943	ZNF286A	258.093	-0.396502	0.146272	-2.71071	0.00671392	0.0387639
ENSBTAG00000000949	DNAJC9	530.21	-0.510504	0.170614	-2.99215	0.00277016	0.0252706
ENSBTAG00000000974	IARS1	1251.08	-0.582793	0.19963	-2.91936	0.00350747	0.0279139
ENSBTAG00000000988	BRCA2	1197.29	-0.916468	0.243311	-3.76665	0.000165455	0.00698338
ENSBTAG00000001013	SLC30A5	1968.27	-0.865178	0.25983	-3.32978	0.000869135	0.0146192
ENSBTAG00000001017	SLK	629.649	-0.940404	0.247991	-3.79209	0.000149385	0.00684558
ENSBTAG00000001022	AMDHD2	8981.25	0.637622	0.234701	2.71674	0.00659292	0.038397
ENSBTAG00000001059	IDH3G	1631.46	0.36125	0.128072	2.82069	0.00479207	0.0327284
ENSBTAG00000001074	SAYSD1	152.759	0.5498	0.193174	2.84615	0.00442519	0.0314675
ENSBTAG00000001105	ANXA4	8269.8	-0.7332	0.200065	-3.6648	0.000247531	0.00837704
ENSBTAG00000001108	GMCL1	569.347	-0.647649	0.176051	-3.67875	0.000234383	0.00815332
ENSBTAG00000001114	PRKD3	2047.81	-0.9254	0.253612	-3.64888	0.000263387	0.00863202
ENSBTAG00000001117	ANKRD50	460.286	-0.492981	0.187157	-2.63406	0.00843709	0.0440552
ENSBTAG00000001126	BMP2K	5233.7	-0.573047	0.150753	-3.80123	0.00014398	0.00672762
ENSBTAG00000001131	SLC12A9	1946.74	0.478423	0.14124	3.3873	0.000705839	0.0134318
ENSBTAG00000001137	CLTA	6501.61	0.335707	0.0982661	3.4163	0.000634777	0.0128022
ENSBTAG00000001140	IAH1	1102.96	0.768385	0.277658	2.76738	0.00565093	0.0355266
ENSBTAG00000001141	ADAM17	660.298	-0.804105	0.272579	-2.94998	0.00317789	0.0269902
ENSBTAG00000001142	GNE	938.437	-0.571872	0.177601	-3.21999	0.00128196	0.0176698
ENSBTAG00000001146	HIVEP2	262.206	-0.842047	0.262791	-3.20424	0.00135419	0.0182422
ENSBTAG00000001178	USPL1	547.228	-0.714522	0.273187	-2.61551	0.00890949	0.0452279
ENSBTAG00000001204	JCAD	983.496	-0.745685	0.237803	-3.13573	0.00171427	0.0201584
ENSBTAG00000001223	CAAP1	335.202	-0.622407	0.226307	-2.75028	0.00595445	0.0363255
ENSBTAG00000001229	SLC25A22	620.509	0.498616	0.185818	2.68336	0.0072886	0.0405278
ENSBTAG00000001249	SULT1B1	201.372	-0.659204	0.198393	-3.32272	0.000891442	0.0147969
ENSBTAG00000001282	RALGAPA1	2131.13	-0.685335	0.142914	-4.79543	1.62325e-06	0.00120958
ENSBTAG00000001283	RIC1	221.537	-0.901811	0.331865	-2.7174	0.0065797	0.03838
ENSBTAG00000001286	ELMO3	3304.6	0.418584	0.15618	2.68013	0.0073593	0.0406686
ENSBTAG00000001320	VPS16	1340.51	0.175657	0.0615465	2.85405	0.00431663	0.0310494
ENSBTAG00000001323	CENPC	416.479	-0.603592	0.175882	-3.43181	0.000599572	0.0124132
ENSBTAG00000001343	DEPDC1	142.27	-1.28042	0.428413	-2.98876	0.00280111	0.0254382
ENSBTAG00000001353	PMPCA	2263.26	0.341409	0.107667	3.17097	0.00151931	0.0192878
ENSBTAG00000001356	USP38	1888.26	-0.602762	0.185231	-3.25411	0.00113748	0.0166026
ENSBTAG00000001368	LGALS3BP	6132.93	0.729317	0.232279	3.13983	0.00169045	0.0200279
ENSBTAG00000001395	C1H21orf91	24.154	-2.24257	0.629196	-3.56418	0.000364989	0.0101184
ENSBTAG00000001398	ATP2A2	2258.24	-0.626281	0.19937	-3.1413	0.00168197	0.0199944
ENSBTAG00000001403	PRKCI	1027.21	-0.688938	0.201092	-3.42598	0.000612585	0.0125513
ENSBTAG00000001420	ABHD12	4956.35	0.581791	0.193305	3.00971	0.00261499	0.0246124
ENSBTAG00000001425	FBXO11	2699.99	-0.392245	0.121824	-3.21976	0.00128299	0.0176698
ENSBTAG00000001449	SRA1	1882.9	0.562584	0.161765	3.47779	0.000505566	0.011565
ENSBTAG00000001460	LIN7C	1930.82	-0.618674	0.223382	-2.76958	0.00561286	0.035429
ENSBTAG00000001463	TNKS	472.067	-1.19006	0.293511	-4.05459	5.02223e-05	0.00420738
ENSBTAG00000001470	DTX2	709.936	0.437005	0.125991	3.46854	0.000523292	0.0116852
ENSBTAG00000001473	ARVCF	503.93	0.529529	0.192748	2.74726	0.00600961	0.0365168
ENSBTAG00000001481	IGSF9	114.899	0.662815	0.235533	2.81411	0.00489126	0.0329921
ENSBTAG00000001499	TRIM33	873.435	-0.66631	0.178271	-3.73762	0.000185768	0.00739814
ENSBTAG00000001507	CLCN5	194.734	-1.0425	0.354281	-2.94258	0.00325488	0.0272195
ENSBTAG00000001509	ELK3	605.785	-0.4756	0.165473	-2.87418	0.00405076	0.0301212
ENSBTAG00000001510	CDK17	518.397	-0.864873	0.231163	-3.74141	0.000182993	0.00739814
ENSBTAG00000001513	PDIK1L	97.0689	-1.07736	0.34882	-3.08857	0.0020112	0.021588
ENSBTAG00000001517	KRT18	5132.78	0.964056	0.260022	3.7076	0.000209235	0.00778025
ENSBTAG00000001523	YES1	2022.79	-0.937317	0.276765	-3.38668	0.00070743	0.0134402
ENSBTAG00000001528	CDK13	1916.14	-0.393299	0.107322	-3.66465	0.000247677	0.00837704
ENSBTAG00000001533	HACE1	405.978	-0.426152	0.151214	-2.8182	0.00482937	0.0328564
ENSBTAG00000001535	LIPH	860.82	-0.715872	0.229145	-3.1241	0.00178349	0.0204913
ENSBTAG00000001594	ARL6IP4	1283.65	0.629963	0.220778	2.85337	0.00432579	0.0310494
ENSBTAG00000001600	DCUN1D4	229.225	-0.94676	0.264187	-3.58368	0.000338789	0.00969004
ENSBTAG00000001607	TMEM41B	1454.18	-0.661846	0.209431	-3.16021	0.00157654	0.0194873
ENSBTAG00000001609	MAP2K6	181.911	0.431918	0.151878	2.84386	0.0044571	0.0315697
ENSBTAG00000001615	RUNDC3A	150.185	0.958778	0.287063	3.33995	0.000837935	0.0144118
ENSBTAG00000001617	G2E3	1495.33	-0.661546	0.19255	-3.43571	0.000591007	0.0123963
ENSBTAG00000001619	SERINC5	362.061	-0.767571	0.284334	-2.69954	0.00694359	0.0394571
ENSBTAG00000001635	CUTA	1846.06	0.504211	0.155871	3.2348	0.0012173	0.0170808
ENSBTAG00000001647	PLEKHJ1	1362.44	0.269067	0.0863457	3.11616	0.00183221	0.0207378
ENSBTAG00000001657	PICALM	8410.38	-0.412967	0.116754	-3.53707	0.000404586	0.0104719
ENSBTAG00000001660	SPTY2D1	365.582	-0.704582	0.251891	-2.79717	0.00515526	0.0337333
ENSBTAG00000001666	NIP7	162.268	-0.934546	0.297253	-3.14394	0.00166691	0.0198654
ENSBTAG00000001673	C2CD5	692.21	-0.430115	0.156532	-2.74777	0.00600017	0.0364928
ENSBTAG00000001694	TYRO3	9512.6	0.380292	0.118823	3.2005	0.00137187	0.0183605
ENSBTAG00000001727	PRXL2B	229.105	0.555264	0.162953	3.4075	0.000655603	0.0129096
ENSBTAG00000001741	DLGAP4	1744.73	0.322581	0.114672	2.81307	0.00490711	0.0330322
ENSBTAG00000001744	BET1L	1617.26	0.338939	0.0993512	3.41153	0.000645997	0.0128633
ENSBTAG00000001762	RFXANK	1906.05	0.699619	0.181251	3.85995	0.00011341	0.00596471
ENSBTAG00000001763	NR2C2AP	386.874	0.439445	0.171237	2.56631	0.0102788	0.0491315
ENSBTAG00000001767	B4GALT7	505.522	0.243009	0.090225	2.69337	0.00707346	0.0398568
ENSBTAG00000001773	CYREN	236.371	0.675517	0.142168	4.75153	2.01888e-06	0.00124275
ENSBTAG00000001776	SIRT2	3499.28	0.540795	0.198187	2.72871	0.00635834	0.0375482
ENSBTAG00000001792	MICOS13	1693.72	0.867458	0.292877	2.96185	0.00305794	0.026568
ENSBTAG00000001793	HSD11B1L	300.428	0.615457	0.221919	2.77333	0.00554853	0.0352428
ENSBTAG00000001796	CATSPERD	302.092	-0.299999	0.107661	-2.78652	0.00532781	0.0343625
ENSBTAG00000001805	TWSG1	699.217	-0.739056	0.192551	-3.83824	0.00012392	0.00628839
ENSBTAG00000001810	SCAF11	1437.99	-0.528371	0.16213	-3.25894	0.00111831	0.0163903
ENSBTAG00000001814	PLXND1	2267.12	-0.58459	0.212937	-2.74536	0.00604446	0.0366499
ENSBTAG00000001817	TMEM161A	426.616	0.554611	0.163954	3.38271	0.000717733	0.0135555
ENSBTAG00000001822	SNX10	303.225	-1.23768	0.428975	-2.8852	0.00391168	0.0296158
ENSBTAG00000001826	SASH1	213.963	-0.911791	0.334184	-2.72841	0.00636399	0.0375579
ENSBTAG00000001828	SCRN2	699.682	0.33818	0.117695	2.87337	0.00406123	0.0301389
ENSBTAG00000001834	PNKP	2337.78	0.450605	0.173766	2.59317	0.00950955	0.0469982
ENSBTAG00000001840	INO80B	1018.96	0.387395	0.151493	2.55719	0.0105523	0.0497358
ENSBTAG00000001842	GSTM3	140.509	0.823126	0.322097	2.55552	0.0106029	0.0498292
ENSBTAG00000001843	WBP1	943.081	0.50986	0.188877	2.69944	0.00694569	0.0394571
ENSBTAG00000001848	KATNB1	584.397	0.350244	0.104343	3.35666	0.000788907	0.0141001
ENSBTAG00000001854	CIAPIN1	1018.83	0.338057	0.0959227	3.52427	0.000424658	0.0106981
ENSBTAG00000001855	COQ9	717.017	0.442928	0.135112	3.27824	0.00104458	0.015971
ENSBTAG00000001856	POLR2C	1409.99	0.195804	0.0734747	2.66491	0.00770081	0.0417368
ENSBTAG00000001857	DOK4	344.446	0.538953	0.204968	2.62946	0.00855217	0.044336
ENSBTAG00000001861	SESTD1	468.129	-0.593061	0.18246	-3.25036	0.00115261	0.0166857
ENSBTAG00000001866	EMX1	150.596	0.729029	0.277433	2.62777	0.00859462	0.0444357
ENSBTAG00000001867	SACS	118.789	-0.932786	0.303164	-3.07684	0.00209208	0.0219568
ENSBTAG00000001868	PCYT2	3307.33	0.410458	0.156298	2.62612	0.00863646	0.0445122
ENSBTAG00000001887	STAM2	671.022	-0.566545	0.141455	-4.00514	6.19808e-05	0.00453276
ENSBTAG00000001890	RUBCN	154.57	-0.925055	0.325004	-2.84629	0.00442318	0.0314675
ENSBTAG00000001894	NEDD1	588.005	-0.624487	0.231085	-2.70241	0.00688392	0.0392823
ENSBTAG00000001904	ZNF276	823.704	0.312363	0.083992	3.71897	0.000200038	0.00759288
ENSBTAG00000001908	DLD	2200.75	-0.602553	0.225792	-2.66862	0.0076164	0.0414742
ENSBTAG00000001922	AKIP1	521.864	0.460345	0.140065	3.28665	0.00101387	0.0157728
ENSBTAG00000001926	RAD23B	3740.47	-0.362539	0.122827	-2.95162	0.00316108	0.0269281
ENSBTAG00000001933	PTPA	5239.5	0.345933	0.111935	3.09047	0.00199838	0.021532
ENSBTAG00000001948	VTI1B	1099.99	0.353701	0.117558	3.00873	0.00262341	0.0246124
ENSBTAG00000001977	YIPF6	812.12	-0.697943	0.197458	-3.53464	0.000408325	0.0104795
ENSBTAG00000002000	TIMM8B	717.829	0.617199	0.204497	3.01813	0.00254341	0.0243262
ENSBTAG00000002002	ATAD2	1384.03	-0.914505	0.269481	-3.39358	0.000689854	0.0132343
ENSBTAG00000002020	CREBRF	206.263	-1.00916	0.319399	-3.15955	0.00158011	0.0194873
ENSBTAG00000002029	IGSF5	153.41	0.440599	0.171859	2.56373	0.0103555	0.0493149
ENSBTAG00000002037	ATXN7L1	81.1356	-0.879689	0.186547	-4.71565	2.40942e-06	0.0013645
ENSBTAG00000002046	COX8B	45.6164	0.911532	0.332678	2.73998	0.00614425	0.0370305
ENSBTAG00000002075	MME	8644.46	-0.593791	0.201458	-2.94746	0.00320394	0.0270404
ENSBTAG00000002082	MARCKS	8538.91	-0.528788	0.202991	-2.60498	0.00918786	0.0460466
ENSBTAG00000002098	CDC34	2888.94	0.445816	0.165712	2.6903	0.0071388	0.0400441
ENSBTAG00000002105	TEX261	2245.75	0.401285	0.138284	2.9019	0.00370906	0.0288691
ENSBTAG00000002115	C13H20orf96	32.6146	0.704846	0.238266	2.95823	0.00309412	0.0267211
ENSBTAG00000002117	KIF18A	173.568	-0.664467	0.202856	-3.27556	0.00105452	0.016002
ENSBTAG00000002121	CDK2AP2	2219.62	0.508313	0.158993	3.19708	0.00138828	0.0184129
ENSBTAG00000002127	TCP11L2	316.661	-0.440448	0.160623	-2.74213	0.00610431	0.0368993
ENSBTAG00000002128	MPPE1	3923.26	0.454656	0.160136	2.83919	0.00452284	0.031802
ENSBTAG00000002143	DTWD2	39.0017	-0.788232	0.263129	-2.99561	0.00273896	0.0251807
ENSBTAG00000002171	FAM135A	4301.97	-0.660453	0.164919	-4.0047	6.20957e-05	0.00453276
ENSBTAG00000002176	NSMCE1	776.266	0.45217	0.141581	3.19372	0.0014045	0.0185148
ENSBTAG00000002177	PIKFYVE	267.102	-1.25949	0.378071	-3.33137	0.000864195	0.0145832
ENSBTAG00000002187	SERINC3	1051.99	-0.621057	0.179461	-3.46068	0.000538806	0.0117948
ENSBTAG00000002190	DOCK8	2358.93	-0.588701	0.213645	-2.75551	0.00586013	0.0360543
ENSBTAG00000002202	CRAMP1	1281.32	-0.959395	0.356099	-2.69418	0.00705624	0.0398427
ENSBTAG00000002220	SPTLC1	1476.73	-0.71921	0.23707	-3.03374	0.0024154	0.0237158
ENSBTAG00000002232	TRPC1	58.1903	-0.846031	0.324184	-2.60973	0.00906143	0.0456338
ENSBTAG00000002238	ARL2	548.33	0.564699	0.205943	2.74201	0.00610639	0.0368993
ENSBTAG00000002252	CHRNA2	24.551	1.19613	0.426388	2.80527	0.00502743	0.0333609
ENSBTAG00000002272	KCTD18	751.532	-0.730461	0.198443	-3.68096	0.000232356	0.0081227
ENSBTAG00000002275	PTP4A1	2438.43	-0.438661	0.170681	-2.57007	0.0101678	0.0488953
ENSBTAG00000002280	KIF5B	4521.92	-0.494739	0.190743	-2.59375	0.00949351	0.0469634
ENSBTAG00000002281	ZNF354C	28.85	-1.11626	0.344154	-3.24348	0.00118078	0.0168354
ENSBTAG00000002282	EIF1	6982.27	0.303881	0.104832	2.89873	0.00374675	0.0290074
ENSBTAG00000002291	ZBTB41	103.871	-1.26291	0.373505	-3.38124	0.000721595	0.0135917
ENSBTAG00000002295	ATF2	1145.16	-0.439507	0.12838	-3.42347	0.000618264	0.0126311
ENSBTAG00000002321	AMT	1590.62	0.624564	0.154278	4.04831	5.15893e-05	0.00424448
ENSBTAG00000002329	ASAP2	451.94	-0.61535	0.196062	-3.13855	0.00169784	0.0200987
ENSBTAG00000002331	DLGAP5	993.421	-0.424358	0.12683	-3.34589	0.000820204	0.0143263
ENSBTAG00000002336	RCOR1	392.952	-0.97457	0.318536	-3.05953	0.00221683	0.0226054
ENSBTAG00000002341	ETS1	402.628	-0.557803	0.167057	-3.339	0.000840805	0.0144118
ENSBTAG00000002363	SESN2	1009.73	0.388048	0.146457	2.64957	0.00805946	0.0428183
ENSBTAG00000002367	HCFC1R1	732.352	0.659305	0.217256	3.03469	0.00240783	0.0236901
ENSBTAG00000002374	ARMC5	454.415	0.440241	0.13212	3.33213	0.000861838	0.0145781
ENSBTAG00000002378	NUCB1	6572.68	0.403757	0.139702	2.89014	0.00385071	0.0293833
ENSBTAG00000002404	TMX2	2483.61	0.317392	0.114397	2.77448	0.00552906	0.0351631
ENSBTAG00000002413	MCAT	505.313	0.414781	0.132514	3.13008	0.00174759	0.0202528
ENSBTAG00000002423	PSMD12	1686.47	-0.396036	0.137536	-2.87951	0.00398288	0.0298516
ENSBTAG00000002431	TRIM24	723.948	-0.695483	0.171505	-4.05518	5.00947e-05	0.00420738
ENSBTAG00000002434	WDR18	1371.88	0.248799	0.0911448	2.72971	0.00633905	0.0375045
ENSBTAG00000002458	NUP155	1291.15	-0.523987	0.175733	-2.98172	0.00286634	0.0257946
ENSBTAG00000002472	CASP9	837.773	0.316927	0.120787	2.62384	0.00869436	0.0446967
ENSBTAG00000002474	MAD1L1	979.805	0.416735	0.133911	3.11204	0.00185802	0.0208446
ENSBTAG00000002475	RAB11B	2511.39	0.369092	0.130418	2.83006	0.00465388	0.0322201
ENSBTAG00000002477	MRM2	1358.48	0.600109	0.167882	3.57458	0.000350791	0.00991316
ENSBTAG00000002484	CIAO3	1325.45	0.515511	0.163072	3.16125	0.00157093	0.0194742
ENSBTAG00000002493	VPS35	3188.57	-0.449329	0.17433	-2.57746	0.0099529	0.0482414
ENSBTAG00000002500	FBXL15	482.568	0.534911	0.173024	3.09154	0.00199122	0.021504
ENSBTAG00000002504	IREB2	1294.45	-0.716142	0.216689	-3.30493	0.000949994	0.0152005
ENSBTAG00000002515	TNNI3	289.868	0.76472	0.233545	3.2744	0.00105886	0.0160355
ENSBTAG00000002520	CELF1	3311.48	-0.35528	0.129078	-2.75244	0.00591535	0.0361769
ENSBTAG00000002522	SYT5	228.55	0.644285	0.228748	2.81657	0.00485397	0.0328816
ENSBTAG00000002524	MRI1	620.797	0.476897	0.179221	2.66095	0.00779215	0.0419919
ENSBTAG00000002525	C7H19orf53	1292.1	0.640662	0.196529	3.25988	0.00111459	0.0163866
ENSBTAG00000002573	UBA2	2319.82	-0.694846	0.199306	-3.48632	0.00048971	0.0114652
ENSBTAG00000002579	FBL	2367.03	0.437285	0.148566	2.94336	0.00324666	0.0272076
ENSBTAG00000002594	ZNF436	213.207	-1.2444	0.399225	-3.11704	0.00182678	0.0207187
ENSBTAG00000002606	LGR4	3270.98	-0.871047	0.203931	-4.27129	1.94346e-05	0.00303718
ENSBTAG00000002612	FANCM	354.688	-0.498357	0.192646	-2.58691	0.00968405	0.0474254
ENSBTAG00000002614	RUFY2	204.778	-0.671153	0.256096	-2.62071	0.00877466	0.0448976
ENSBTAG00000002620	DNA2	163.609	-0.671675	0.231741	-2.89839	0.00375087	0.0290074
ENSBTAG00000002625	MAP3K7	745.445	-0.709018	0.218327	-3.24751	0.00116419	0.0167847
ENSBTAG00000002645	SH3BP5L	1309.09	0.260915	0.0850793	3.06673	0.00216415	0.0223487
ENSBTAG00000002658	STAM	357.053	-0.684032	0.24411	-2.80215	0.00507631	0.033527
ENSBTAG00000002668	ZNF711	102.991	-0.553652	0.203787	-2.71681	0.0065914	0.038397
ENSBTAG00000002690	BLZF1	467.106	-0.835438	0.28943	-2.88649	0.00389561	0.0295415
ENSBTAG00000002699	KIT	527.921	-0.693434	0.217399	-3.18969	0.00142428	0.0186195
ENSBTAG00000002706	GSTZ1	245.446	0.719455	0.200673	3.58521	0.000336807	0.00967245
ENSBTAG00000002707	IPO4	1835.93	0.40997	0.136248	3.00899	0.00262117	0.0246124
ENSBTAG00000002721	TUT4	2758.97	-0.603389	0.182608	-3.30429	0.000952188	0.0152005
ENSBTAG00000002726	CDC27	1484.74	-0.540963	0.142392	-3.79911	0.000145218	0.00675548
ENSBTAG00000002734	EIF3G	3074.61	0.365955	0.0891422	4.1053	4.0379e-05	0.00397819
ENSBTAG00000002735	METTL26	1329.72	0.797367	0.247601	3.22037	0.00128023	0.0176662
ENSBTAG00000002743	OSGEP	1266.31	0.448201	0.162336	2.76095	0.00576331	0.0357724
ENSBTAG00000002748	PIP4P1	1137.05	0.308822	0.0852124	3.62415	0.000289915	0.00898297
ENSBTAG00000002774	PTPN23	7182.2	0.32127	0.118455	2.71218	0.00668423	0.0386951
ENSBTAG00000002792	FUT11	35.7213	-1.21849	0.453682	-2.68578	0.00723611	0.040366
ENSBTAG00000002798	NABP2	903.433	0.279556	0.0921554	3.03353	0.00241714	0.0237158
ENSBTAG00000002809	CAPN10	447.792	0.564885	0.168307	3.35629	0.000789963	0.0141001
ENSBTAG00000002830	U2AF2	8987.58	0.262218	0.0860671	3.04667	0.00231392	0.0231196
ENSBTAG00000002835	SMAD1	1201.59	-0.709787	0.192502	-3.68717	0.000226764	0.00807396
ENSBTAG00000002880	SORBS1	773.982	-0.565394	0.208349	-2.71368	0.00665394	0.0386092
ENSBTAG00000002881	AP4M1	1411.87	0.43203	0.143165	3.01771	0.00254693	0.0243262
ENSBTAG00000002882	LMNB1	2323.8	-0.345681	0.113408	-3.04813	0.00230272	0.0230565
ENSBTAG00000002888	TMTC2	37.2615	-1.61501	0.523348	-3.08593	0.00202916	0.0216821
ENSBTAG00000002902	ANO6	181.574	-0.995326	0.230682	-4.3147	1.59818e-05	0.00293254
ENSBTAG00000002904	ZNF787	647.612	0.6181	0.228111	2.70964	0.00673553	0.0387903
ENSBTAG00000002910	ECHDC2	190.578	0.63575	0.153208	4.14958	3.3309e-05	0.00368429
ENSBTAG00000002935	TMEM248	2362.02	-0.371425	0.139609	-2.66046	0.00780345	0.042024
ENSBTAG00000002938	CPED1	114.266	-1.00573	0.344476	-2.91959	0.00350497	0.0279097
ENSBTAG00000002940	WNT16	212.152	-0.851076	0.246089	-3.45841	0.00054337	0.0118354
ENSBTAG00000002970	INTS6	1127.52	-0.545998	0.183264	-2.9793	0.00288911	0.0258886
ENSBTAG00000002979	PIK3R3	81.3646	-0.883099	0.33954	-2.60087	0.00929875	0.0463725
ENSBTAG00000002995	GMPPA	2201.24	0.494113	0.138699	3.5625	0.000367346	0.0101184
ENSBTAG00000002996	SHROOM4	678.566	-0.737619	0.195981	-3.76372	0.000167405	0.00700678
ENSBTAG00000002999	ANAPC15	1033.37	0.731318	0.258597	2.82802	0.00468367	0.0323737
ENSBTAG00000003002	WDR75	1156.59	-0.597718	0.214376	-2.78818	0.00530047	0.034251
ENSBTAG00000003012	TRAF1	176.72	0.679901	0.262399	2.5911	0.00956708	0.0471782
ENSBTAG00000003015	SESN1	457.205	-0.475066	0.162656	-2.92069	0.00349261	0.0278536
ENSBTAG00000003025	NME6	399.807	0.281543	0.109844	2.5631	0.0103741	0.0493535
ENSBTAG00000003040	RALGAPB	1958.45	-0.607267	0.186819	-3.25056	0.00115179	0.0166857
ENSBTAG00000003049	MICALL2	10143.2	0.426945	0.154207	2.76865	0.00562896	0.035483
ENSBTAG00000003058	ADRM1	3062.72	0.333449	0.122767	2.71613	0.00660508	0.038445
ENSBTAG00000003062	FAM160B1	149.099	-1.36997	0.331521	-4.13238	3.59029e-05	0.00379338
ENSBTAG00000003076	NT5DC1	288.49	-0.562948	0.187851	-2.99678	0.00272847	0.0251496
ENSBTAG00000003089	RHPN2	2197.22	-0.671315	0.234522	-2.86248	0.00420339	0.0306445
ENSBTAG00000003097	DENND4C	1085.79	-0.907618	0.227893	-3.98264	6.81535e-05	0.00476434
ENSBTAG00000003111	ATM	448.092	-0.859344	0.233199	-3.68502	0.00022868	0.00807396
ENSBTAG00000003112	THUMPD3	584.039	-0.52197	0.174791	-2.98625	0.00282422	0.0256152
ENSBTAG00000003114	AVL9	231.174	-0.595206	0.192966	-3.08451	0.00203887	0.021704
ENSBTAG00000003116	MTMR6	1173.38	-0.4771	0.146093	-3.26574	0.00109178	0.0162634
ENSBTAG00000003126	PEX16	1585.24	0.414184	0.131731	3.14415	0.00166568	0.0198654
ENSBTAG00000003147	JAK1	1783.86	-0.489959	0.146209	-3.35108	0.000804963	0.014228
ENSBTAG00000003155	IFI27L2	631.322	0.909872	0.294239	3.09229	0.00198619	0.0215037
ENSBTAG00000003161	YBEY	785.981	0.589525	0.164885	3.57537	0.000349737	0.00990315
ENSBTAG00000003178	ATE1	265.984	-0.474267	0.169488	-2.79823	0.00513836	0.0337043
ENSBTAG00000003189	CCDC6	1195.63	-0.658582	0.208027	-3.16584	0.00154634	0.0193664
ENSBTAG00000003196	PAPSS2	2456.69	-0.861784	0.284185	-3.03248	0.00242556	0.0237655
ENSBTAG00000003200	CSPG4B	111.562	-1.22542	0.370224	-3.30993	0.000933183	0.0150855
ENSBTAG00000003208	RAB33B	275.438	-0.660158	0.223915	-2.94825	0.00319575	0.0270397
ENSBTAG00000003212	NNAT	271.5	0.613706	0.235696	2.6038	0.0092197	0.0461572
ENSBTAG00000003221	ATF7IP	1245.13	-0.474297	0.151324	-3.1343	0.00172263	0.0201728
ENSBTAG00000003225	IMP4	760.8	0.423135	0.142224	2.97513	0.00292865	0.0260556
ENSBTAG00000003238	MEOX2	806.889	-0.512541	0.168568	-3.04056	0.00236135	0.0234124
ENSBTAG00000003239	UTP20	777.079	-0.413785	0.150097	-2.75678	0.00583731	0.0359951
ENSBTAG00000003256	TOMM34	823.036	0.367646	0.112069	3.28053	0.00103612	0.0158931
ENSBTAG00000003265	ADD3	1900.8	-0.459265	0.166423	-2.75962	0.00578688	0.0358341
ENSBTAG00000003291	RIMKLB	601.914	-0.818496	0.296603	-2.75956	0.00578786	0.0358341
ENSBTAG00000003294	MRPL43	613.219	0.467305	0.150826	3.0983	0.00194635	0.0213567
ENSBTAG00000003303	MRPL58	959.622	0.514575	0.18358	2.803	0.00506298	0.0334786
ENSBTAG00000003315	MRPL57	701.562	0.677783	0.214673	3.15727	0.00159251	0.0194873
ENSBTAG00000003325	SNRK	770.028	-0.609948	0.202155	-3.01723	0.00255099	0.0243262
ENSBTAG00000003330	ATL3	759.104	-0.411551	0.130342	-3.15747	0.00159147	0.0194873
ENSBTAG00000003339	ZBTB10	1424.43	-0.911017	0.346692	-2.62774	0.00859533	0.0444357
ENSBTAG00000003345	FAT4	404.881	-0.991497	0.261467	-3.79206	0.000149406	0.00684558
ENSBTAG00000003354	SMCHD1	2804.42	-0.734277	0.173529	-4.23144	2.32199e-05	0.00308811
ENSBTAG00000003359	ELOVL5	2349.8	-0.572817	0.201381	-2.84444	0.00444897	0.0315415
ENSBTAG00000003372	SLC35B4	281.115	-0.857884	0.30413	-2.82078	0.00479076	0.0327284
ENSBTAG00000003375	TC2N	121.264	-0.666907	0.225626	-2.95581	0.00311851	0.0267847
ENSBTAG00000003378	ACAP2	53.1394	-1.44503	0.373067	-3.87338	0.000107335	0.00591808
ENSBTAG00000003384	CEP162	189.127	-0.696848	0.20309	-3.43123	0.000600849	0.0124132
ENSBTAG00000003388	DPM2	1525.37	0.524316	0.189256	2.77041	0.00559854	0.0354049
ENSBTAG00000003398	KCNG1	310.361	0.876082	0.294267	2.97716	0.00290929	0.0259708
ENSBTAG00000003399	SMARCA5	3806.09	-0.476387	0.166195	-2.86643	0.00415134	0.030482
ENSBTAG00000003401	ACTR3	10780.2	-0.401317	0.151297	-2.65251	0.00798955	0.0425248
ENSBTAG00000003417	PHKG2	1919.69	0.432909	0.16004	2.70501	0.00683018	0.0391039
ENSBTAG00000003438	ZBTB43	155.742	-0.623946	0.205883	-3.03059	0.00244076	0.0238155
ENSBTAG00000003440	FRRS1	245.497	-0.838535	0.31434	-2.66761	0.0076393	0.0415487
ENSBTAG00000003443	USP46	1016.4	-0.336854	0.106289	-3.16922	0.0015285	0.0193047
ENSBTAG00000003456	ZNF606	202.01	-0.79429	0.290015	-2.73879	0.0061665	0.0371038
ENSBTAG00000003474	RAB15	11606.4	0.515482	0.171132	3.0122	0.00259365	0.0245482
ENSBTAG00000003484	CZIB	1330.77	0.541722	0.202891	2.67002	0.00758466	0.0413747
ENSBTAG00000003494	C13H20orf194	381.223	-0.745059	0.256095	-2.90931	0.00362223	0.028572
ENSBTAG00000003501	SACM1L	2440.9	-0.324443	0.101036	-3.21115	0.00132203	0.0179457
ENSBTAG00000003504	GSS	454.088	0.441337	0.145016	3.04337	0.00233947	0.0233157
ENSBTAG00000003514	HSF4	709.205	0.700759	0.271626	2.57987	0.00988389	0.0480385
ENSBTAG00000003519	NOL3	128.555	0.69833	0.248875	2.80595	0.00501688	0.0333583
ENSBTAG00000003535	DPM3	783.855	0.752111	0.243244	3.092	0.00198816	0.0215037
ENSBTAG00000003536	MARCHF6	2257.04	-0.38608	0.143348	-2.69331	0.00707464	0.0398568
ENSBTAG00000003541	ZNF614	337.263	-0.830292	0.301574	-2.75319	0.00590176	0.0361493
ENSBTAG00000003543	KEAP1	1943.98	0.522896	0.200891	2.60289	0.00924428	0.0462149
ENSBTAG00000003546	TFAM	278.851	-1.10501	0.310535	-3.5584	0.000373126	0.0101551
ENSBTAG00000003550	C29H11orf54	988.132	-0.65638	0.223444	-2.93756	0.00330808	0.0273241
ENSBTAG00000003552	MED17	808.955	-0.51591	0.143279	-3.60075	0.000317303	0.00932027
ENSBTAG00000003556	ZFYVE21	683.155	0.484607	0.176214	2.75011	0.00595761	0.0363255
ENSBTAG00000003566	ARFIP2	2075.98	0.312665	0.116943	2.67364	0.0075032	0.0411426
ENSBTAG00000003579	FBXW4	1138.77	0.462206	0.174813	2.64401	0.00819313	0.0433153
ENSBTAG00000003581	SETD7	400.55	-1.29759	0.313183	-4.14324	3.4243e-05	0.00370086
ENSBTAG00000003585	CD47	2772.05	-0.506105	0.187162	-2.70411	0.00684885	0.0391466
ENSBTAG00000003604	ADAMTSL4	199.838	0.821778	0.22692	3.62144	0.000292964	0.00898297
ENSBTAG00000003617	ALKBH4	902.445	0.634086	0.230941	2.74566	0.0060389	0.0366319
ENSBTAG00000003619	SEC24D	3590.04	-0.863023	0.273448	-3.15608	0.00159907	0.0195265
ENSBTAG00000003644	HSPBP1	820.806	0.599834	0.163517	3.66832	0.000244146	0.00837704
ENSBTAG00000003658	RELN	2334.4	-1.28612	0.453699	-2.83475	0.0045861	0.031975
ENSBTAG00000003679	PAAF1	616.523	0.288064	0.107914	2.66938	0.00759914	0.0414121
ENSBTAG00000003690	NHLRC2	379.196	-0.452834	0.140435	-3.22451	0.00126188	0.0174982
ENSBTAG00000003697	TARDBP	1592.64	-0.426086	0.153961	-2.76748	0.00564909	0.0355266
ENSBTAG00000003699	ZFP3	392.62	-0.916166	0.353003	-2.59535	0.00944946	0.0468733
ENSBTAG00000003701	VASH2	253.769	-1.04903	0.341758	-3.06952	0.00214401	0.022238
ENSBTAG00000003708	SEC23A	340.762	-0.895457	0.312392	-2.86645	0.00415098	0.030482
ENSBTAG00000003712	FAM89B	1036.62	0.501272	0.1661	3.0179	0.00254535	0.0243262
ENSBTAG00000003726	MTMR9	310.049	-0.668393	0.198041	-3.37503	0.00073808	0.0136605
ENSBTAG00000003727	SH3KBP1	282.849	-0.379456	0.135948	-2.79117	0.00525172	0.0340916
ENSBTAG00000003740	KDM6A	1166.66	-1.02602	0.228721	-4.48589	7.26112e-06	0.00228795
ENSBTAG00000003747	PTGR2	2324.97	-0.392699	0.141749	-2.77038	0.00559906	0.0354049
ENSBTAG00000003752	SLC25A24	964.53	-0.902973	0.257882	-3.50149	0.000462658	0.0112636
ENSBTAG00000003763	MYO5C	93.4291	-0.810449	0.303167	-2.67328	0.00751144	0.0411719
ENSBTAG00000003776	MSANTD1	103.038	0.701582	0.200937	3.49155	0.000480228	0.0114013
ENSBTAG00000003786	GCGR	5562.39	0.540566	0.137137	3.94181	8.08701e-05	0.00515747
ENSBTAG00000003789	VIRMA	2028.5	-0.229015	0.0829907	-2.75953	0.00578843	0.0358341
ENSBTAG00000003793	NGLY1	1504.66	-0.434274	0.164664	-2.63733	0.00835607	0.0437843
ENSBTAG00000003817	RNF25	1567.79	0.380651	0.135237	2.81469	0.00488244	0.0329921
ENSBTAG00000003825	PTPN12	1655.29	-0.366847	0.125362	-2.9263	0.00343017	0.0276899
ENSBTAG00000003836	ADAM19	117.583	-0.951951	0.363953	-2.61559	0.00890746	0.0452279
ENSBTAG00000003848	ATRN	392.744	-1.13609	0.368242	-3.08518	0.00203432	0.021704
ENSBTAG00000003855	FAM120C	165	-0.959765	0.287705	-3.33594	0.000850125	0.0145013
ENSBTAG00000003863	PCED1A	684.568	0.391643	0.123392	3.17398	0.00150365	0.0191963
ENSBTAG00000003954	ASH1L	3004.88	-0.348651	0.115035	-3.03083	0.00243885	0.0238155
ENSBTAG00000003960	CCP110	232.595	-1.10372	0.267683	-4.12325	3.73562e-05	0.00380496
ENSBTAG00000003971	E2F1	951.402	0.345042	0.125885	2.74093	0.00612659	0.0369579
ENSBTAG00000003981	RRP1	1089.39	0.440573	0.169315	2.60209	0.00926566	0.046289
ENSBTAG00000004000	SAP30L	1253.17	0.242294	0.0906711	2.67223	0.0075349	0.0412526
ENSBTAG00000004005	WDR7	2909.58	-0.514393	0.18394	-2.79652	0.00516554	0.0337333
ENSBTAG00000004008	FAM199X	34.8624	-1.09794	0.401766	-2.73278	0.00628021	0.0373908
ENSBTAG00000004015	KAT6A	1517.42	-0.542811	0.179393	-3.02581	0.00247965	0.0240293
ENSBTAG00000004028	POLK	237.234	-1.03222	0.263908	-3.91127	9.18115e-05	0.00560751
ENSBTAG00000004051	SBDS	2448.92	-0.552834	0.185923	-2.97345	0.00294475	0.0261227
ENSBTAG00000004072	CAPZA2	2454.42	-0.844374	0.248373	-3.39962	0.000674801	0.0131413
ENSBTAG00000004091	GTF3C4	117.525	-1.33818	0.404865	-3.30525	0.000948921	0.0152005
ENSBTAG00000004094	SPARCL1	4067.54	-0.909602	0.167865	-5.41864	6.00551e-08	0.000121466
ENSBTAG00000004098	ARMT1	578.875	-0.875498	0.275515	-3.17767	0.00148461	0.0190218
ENSBTAG00000004108	CENPX	568.362	0.58121	0.169351	3.43197	0.000599206	0.0124132
ENSBTAG00000004112	GAMT	1623.67	0.685417	0.241633	2.83661	0.00455953	0.0318784
ENSBTAG00000004124	CPOX	352.235	-0.838435	0.279476	-3.00002	0.00269961	0.0250533
ENSBTAG00000004131	RAP2C	7063.79	-0.47452	0.165318	-2.87034	0.00410025	0.0302666
ENSBTAG00000004139	BACH1	247.527	-1.15998	0.405931	-2.85758	0.00426889	0.0308893
ENSBTAG00000004150	NRG1	215.538	-0.608563	0.235504	-2.58409	0.0097636	0.0476587
ENSBTAG00000004155	SPATA20	609.377	0.686257	0.220152	3.1172	0.0018258	0.0207187
ENSBTAG00000004168	STON1	203.54	-0.579107	0.208879	-2.77245	0.00556355	0.0352898
ENSBTAG00000004172	SETD1B	1042.87	-0.857462	0.2882	-2.97524	0.00292764	0.0260556
ENSBTAG00000004193	VEZF1	1305.54	-0.403153	0.115686	-3.48489	0.000492334	0.0114652
ENSBTAG00000004200	GTPBP3	1284.25	0.279097	0.098145	2.84372	0.00445898	0.0315697
ENSBTAG00000004204	GPR107	360.357	-0.64916	0.241652	-2.68634	0.00722392	0.0403298
ENSBTAG00000004211	TNFRSF1A	5286.68	0.423651	0.126016	3.36189	0.000774118	0.0139903
ENSBTAG00000004216	MAP3K2	103.704	-1.22928	0.27144	-4.52873	5.93383e-06	0.0021708
ENSBTAG00000004227	TBCK	209.583	-0.78734	0.270106	-2.91493	0.00355773	0.0281871
ENSBTAG00000004240	TMPO	1498.16	-1.01757	0.286314	-3.55404	0.000379363	0.0101917
ENSBTAG00000004261	SPON2	127.656	1.02191	0.374828	2.72634	0.00640408	0.0376532
ENSBTAG00000004268	TRAPPC5	1326.56	0.727584	0.262198	2.77494	0.00552117	0.035132
ENSBTAG00000004283	PPFIBP1	996.488	-0.531513	0.195593	-2.71745	0.00657868	0.03838
ENSBTAG00000004295	NDUFA8	1139.39	0.525791	0.204641	2.56934	0.0101894	0.0489104
ENSBTAG00000004318	ARL3	464.515	0.408211	0.157394	2.59355	0.00949899	0.0469741
ENSBTAG00000004329	RELL1	4312.16	-0.382337	0.145703	-2.6241	0.00868794	0.0446962
ENSBTAG00000004347	ADGRF5	1495.57	-0.641253	0.169242	-3.78898	0.00015127	0.00688642
ENSBTAG00000004348	MRPL21	699.45	0.747	0.266984	2.79792	0.0051433	0.0337043
ENSBTAG00000004368	NFATC3	934.701	-0.927541	0.338279	-2.74194	0.00610774	0.0368993
ENSBTAG00000004379	ETHE1	1658.74	0.635107	0.248486	2.55591	0.0105911	0.0498113
ENSBTAG00000004394	PKIB	317.397	-0.980094	0.315553	-3.10595	0.00189668	0.0211107
ENSBTAG00000004409	IVD	3265.28	0.305264	0.104708	2.91537	0.00355266	0.0281627
ENSBTAG00000004416	NUDC	3383.94	0.489459	0.160043	3.05829	0.00222607	0.0226243
ENSBTAG00000004421	CHST14	602.671	0.276816	0.108137	2.55986	0.0104715	0.0495417
ENSBTAG00000004423	ARHGAP42	71.9103	-1.22064	0.215075	-5.6754	1.38366e-08	6.89318e-05
ENSBTAG00000004427	OSBPL8	1984.43	-0.447551	0.15592	-2.87039	0.00409968	0.0302666
ENSBTAG00000004430	SGPP1	4827.37	-0.995211	0.272886	-3.64698	0.000265341	0.00865599
ENSBTAG00000004448	CKAP5	2517.19	-0.347401	0.117159	-2.96522	0.00302467	0.0264832
ENSBTAG00000004449	DGKE	94.6235	-1.23818	0.408892	-3.02813	0.00246073	0.0239132
ENSBTAG00000004452	IPO9	3704.06	0.194415	0.0719716	2.70128	0.00690733	0.0393379
ENSBTAG00000004463	KDELR1	3979.5	0.335805	0.129376	2.59556	0.00944361	0.04687
ENSBTAG00000004471	ST3GAL6	567.354	-0.516542	0.15135	-3.41289	0.000642778	0.0128175
ENSBTAG00000004476	ADHFE1	907.181	0.58821	0.16478	3.56968	0.000357421	0.00998101
ENSBTAG00000004489	APPBP2	6933.06	-0.309426	0.116606	-2.65361	0.00796367	0.0424829
ENSBTAG00000004492	SWT1	106.332	-1.11661	0.348152	-3.20725	0.0013401	0.0181069
ENSBTAG00000004521	LSM7	634.518	0.844632	0.298229	2.83216	0.00462348	0.0320947
ENSBTAG00000004551	RHOT2	1653.74	0.316651	0.111597	2.83746	0.00454741	0.0318434
ENSBTAG00000004552	PBXIP1	4652.51	0.253654	0.0899891	2.81872	0.00482155	0.032819
ENSBTAG00000004553	TPM4	29790.2	0.33297	0.129606	2.5691	0.0101962	0.0489182
ENSBTAG00000004564	MBNL1	1878.93	-0.97943	0.251733	-3.89074	9.99369e-05	0.00577513
ENSBTAG00000004593	TOP2B	4736.74	-0.429747	0.14038	-3.06132	0.00220366	0.0225391
ENSBTAG00000004594	MMP7	112.665	1.31292	0.486628	2.69799	0.00697592	0.0395568
ENSBTAG00000004603	PHC2	5384.63	0.379562	0.131459	2.88729	0.0038857	0.0295138
ENSBTAG00000004604	CCDC124	650.377	0.610342	0.180625	3.37906	0.000727348	0.0136594
ENSBTAG00000004631	KIAA0586	440.559	-0.411827	0.115	-3.58111	0.00034214	0.0097465
ENSBTAG00000004632	ASPSCR1	3162.1	0.609733	0.235971	2.58393	0.00976817	0.0476587
ENSBTAG00000004636	PLEKHA1	1253.43	-0.542273	0.158851	-3.41372	0.00064083	0.0128157
ENSBTAG00000004650	ZNF516	118.406	-0.750821	0.27836	-2.6973	0.00699039	0.0396197
ENSBTAG00000004695	CDK9	5233.89	0.311947	0.101659	3.06855	0.002151	0.0222453
ENSBTAG00000004729	PKMYT1	639.768	0.322616	0.123008	2.62272	0.0087231	0.0447956
ENSBTAG00000004755	SHKBP1	4402.91	0.507133	0.167351	3.03036	0.00244261	0.0238171
ENSBTAG00000004787	METRNL	2090.68	0.612096	0.150157	4.07638	4.57426e-05	0.00409031
ENSBTAG00000004788	SDR39U1	224.64	0.419043	0.147267	2.84546	0.0044348	0.0314884
ENSBTAG00000004791	VPS26C	1544.84	0.244365	0.0789378	3.09566	0.00196375	0.0213771
ENSBTAG00000004797	TRMT44	1546.31	0.529617	0.168849	3.13664	0.00170899	0.0201464
ENSBTAG00000004805	ITFG1	1640.94	-0.4831	0.171123	-2.82312	0.00475583	0.0326068
ENSBTAG00000004820	POLR2F	811.097	0.660707	0.232761	2.83856	0.00453171	0.0318254
ENSBTAG00000004826	ACP5	352.782	0.609008	0.235344	2.58774	0.00966092	0.0473573
ENSBTAG00000004836	NRK	11085.8	-0.884368	0.279789	-3.16084	0.00157317	0.0194742
ENSBTAG00000004842	RSPRY1	2084.52	-0.486486	0.176422	-2.75751	0.00582434	0.0359307
ENSBTAG00000004848	OLFML2A	141.656	-1.21141	0.454027	-2.66814	0.00762725	0.0415173
ENSBTAG00000004862	TUB	47.0867	-1.4051	0.479334	-2.93135	0.00337493	0.0274741
ENSBTAG00000004874	AURKAIP1	858.752	0.741931	0.21193	3.50083	0.000463814	0.0112636
ENSBTAG00000004875	NAA60	2187.78	0.423817	0.134568	3.14948	0.00163563	0.0197215
ENSBTAG00000004879	FOXO4	33230.8	0.326777	0.103898	3.14518	0.00165982	0.0198512
ENSBTAG00000004887	DCTN1	6323.11	0.277118	0.0868923	3.18921	0.00142661	0.0186328
ENSBTAG00000004899	ABLIM1	145.361	-0.56675	0.221596	-2.55758	0.0105404	0.0497269
ENSBTAG00000004901	PIK3C2A	280.122	-1.00626	0.288739	-3.48501	0.000492119	0.0114652
ENSBTAG00000004905	KRT19	13313.1	0.519913	0.174833	2.97377	0.00294161	0.0261112
ENSBTAG00000004906	CCNE2	441.978	-0.812084	0.203422	-3.99211	6.54885e-05	0.00468276
ENSBTAG00000004913	RNF167	2896.34	0.373478	0.125193	2.98322	0.00285232	0.0257318
ENSBTAG00000004916	ARFGAP1	1342.41	0.371953	0.121638	3.05787	0.00222919	0.0226243
ENSBTAG00000004925		43.6329	-0.783835	0.279491	-2.80451	0.00503932	0.0333707
ENSBTAG00000004929	C20H5orf51	1573.61	-0.600717	0.183689	-3.27029	0.00107438	0.0160887
ENSBTAG00000004953	ELK4	354.342	-0.787307	0.275696	-2.85571	0.00429411	0.0309237
ENSBTAG00000004970	LRRC24	867.106	0.65415	0.175738	3.7223	0.000197414	0.0075469
ENSBTAG00000004974	ZDHHC23	200.954	-1.36156	0.395562	-3.44209	0.000577244	0.0123267
ENSBTAG00000004979	MRS2	927.413	-0.516879	0.182357	-2.83443	0.00459072	0.031975
ENSBTAG00000004990	NEO1	178.636	-0.612388	0.215619	-2.84014	0.00450939	0.0317632
ENSBTAG00000004993	NXT1	654.022	0.569202	0.184086	3.09205	0.00198783	0.0215037
ENSBTAG00000004999	RESF1	3535.88	-0.739448	0.267302	-2.76634	0.00566886	0.0355807
ENSBTAG00000005002	GALE	754.748	0.530164	0.139768	3.79318	0.000148728	0.00684558
ENSBTAG00000005016	AP3B1	4735.27	-0.433036	0.155912	-2.77744	0.00547892	0.0349964
ENSBTAG00000005021	SEMA5A	191.679	-1.51327	0.44165	-3.42641	0.000611627	0.0125513
ENSBTAG00000005025	FAM91A1	885.729	-1.10566	0.397504	-2.7815	0.00541083	0.0347187
ENSBTAG00000005030	INO80E	1062.68	0.387488	0.150816	2.56928	0.0101911	0.0489104
ENSBTAG00000005039	ARAF	4792.22	0.435027	0.112602	3.86341	0.000111815	0.00596471
ENSBTAG00000005040	PPP4R3A	3535.84	-0.240075	0.0887132	-2.70619	0.00680595	0.0390116
ENSBTAG00000005073	ZNHIT2	339.418	0.752823	0.214297	3.51298	0.000443106	0.0109548
ENSBTAG00000005083	TULP4	289.783	-0.931722	0.301892	-3.08627	0.00202682	0.0216821
ENSBTAG00000005086	RPRD1B	1220.44	-0.325237	0.125875	-2.58381	0.00977164	0.0476587
ENSBTAG00000005089	RHBDD2	582.257	0.323097	0.121518	2.65885	0.00784083	0.0421292
ENSBTAG00000005100	TMEM30A	747.906	-1.11413	0.314749	-3.53973	0.000400542	0.0103862
ENSBTAG00000005102	PHTF2	294.256	-0.958522	0.299088	-3.20482	0.00135148	0.0182231
ENSBTAG00000005137	LPGAT1	898.279	-0.62917	0.227266	-2.76843	0.00563273	0.035491
ENSBTAG00000005141	PELI2	33.5107	-0.987047	0.362206	-2.7251	0.00642816	0.0377165
ENSBTAG00000005144	PNPLA2	2318.31	0.474311	0.142612	3.32588	0.00088139	0.0147399
ENSBTAG00000005145	PEAK1	266.257	-1.0508	0.311612	-3.37216	0.000745821	0.0137214
ENSBTAG00000005154	APCDD1	1891.03	-0.539754	0.199039	-2.71179	0.00669202	0.0386951
ENSBTAG00000005160	GTF2H1	2777.14	-0.230122	0.0879383	-2.61686	0.00887435	0.0452005
ENSBTAG00000005165	CSGALNACT2	262.755	-0.659516	0.193484	-3.40863	0.000652895	0.0129096
ENSBTAG00000005166	CHTOP	4956.93	0.208716	0.0656589	3.17879	0.0014789	0.0189658
ENSBTAG00000005181	SYS1	962.438	0.673847	0.253057	2.66283	0.00774862	0.0419015
ENSBTAG00000005207	COPS7B	1255.66	0.389519	0.107399	3.62685	0.000286896	0.00896659
ENSBTAG00000005225	RAD52	817.504	0.524556	0.132973	3.94485	7.9851e-05	0.00511552
ENSBTAG00000005227	ATF6	752.119	-0.856414	0.264521	-3.2376	0.00120539	0.0170489
ENSBTAG00000005240	ZNF605	97.9932	-1.03218	0.401114	-2.57329	0.0100737	0.0485676
ENSBTAG00000005249	RNF14	1183.27	-0.589748	0.156939	-3.75781	0.000171407	0.00709585
ENSBTAG00000005257	PEX13	250.441	-1.04373	0.327341	-3.18852	0.00143005	0.0186433
ENSBTAG00000005260	SPP1	5004.84	-0.867552	0.327501	-2.64901	0.00807284	0.0428232
ENSBTAG00000005263	KLHL2	1115.09	-0.65988	0.18309	-3.60414	0.000313188	0.00927615
ENSBTAG00000005272	DOHH	582.419	0.367289	0.132553	2.7709	0.0055902	0.0353804
ENSBTAG00000005280	ADA	13776.1	0.571112	0.205336	2.78136	0.00541319	0.0347187
ENSBTAG00000005304	SRM	1985.87	1.10811	0.29398	3.76933	0.000163686	0.00698338
ENSBTAG00000005310	GPR180	96.0276	-0.910046	0.258929	-3.51465	0.000440329	0.0109371
ENSBTAG00000005326	CSNK1A1	3844.14	-0.739851	0.255711	-2.89331	0.00381207	0.0292369
ENSBTAG00000005362	RAB23	113.971	-1.14553	0.366875	-3.12239	0.00179389	0.0205484
ENSBTAG00000005364	HMBS	1089.32	0.292538	0.110066	2.65785	0.00786408	0.0422221
ENSBTAG00000005367	VRK3	808.65	0.632675	0.232315	2.72335	0.0064623	0.0378697
ENSBTAG00000005370	TMTC1	81.7428	-1.30513	0.298448	-4.37305	1.22521e-05	0.00279782
ENSBTAG00000005384	COPZ1	4522.35	0.2344	0.0740309	3.16624	0.00154423	0.0193664
ENSBTAG00000005432	CAPG	676.003	0.634055	0.186755	3.39511	0.000686018	0.0131786
ENSBTAG00000005443	MIER1	441.606	-0.584026	0.178873	-3.26503	0.00109451	0.0162634
ENSBTAG00000005444	UGGT1	815.624	-1.24102	0.386347	-3.2122	0.00131724	0.0179257
ENSBTAG00000005456	TTK	375.425	-0.521753	0.140536	-3.7126	0.000205139	0.00768904
ENSBTAG00000005465	NDUFA9	1492.43	0.454533	0.155495	2.92313	0.00346535	0.027727
ENSBTAG00000005469	CCAR2	10366.6	0.254582	0.096577	2.63605	0.00838783	0.0438858
ENSBTAG00000005481	ADAM10	4364.54	-0.429415	0.127172	-3.37665	0.000733754	0.0136594
ENSBTAG00000005496	RP2	725.553	-0.610673	0.169864	-3.59507	0.000324308	0.00948652
ENSBTAG00000005503	PRMT2	719.874	0.361039	0.12308	2.93336	0.00335318	0.027426
ENSBTAG00000005519	RNF38	549.501	-0.610337	0.224144	-2.72297	0.00646982	0.0378981
ENSBTAG00000005536	MEA1	1798.92	0.494967	0.185996	2.66117	0.00778701	0.0419919
ENSBTAG00000005542	EPS15	7247.06	-0.633044	0.207581	-3.04963	0.00229124	0.0230249
ENSBTAG00000005550	SOS2	458.701	-1.00864	0.266995	-3.77775	0.000158254	0.00690335
ENSBTAG00000005573	SCAND1	1756.33	0.604914	0.223187	2.71034	0.0067214	0.0387782
ENSBTAG00000005576	CLEC11A	105.47	1.21692	0.376092	3.23571	0.00121339	0.0170736
ENSBTAG00000005588	DXO	744.064	0.456579	0.174517	2.61625	0.00889024	0.0452275
ENSBTAG00000005592	MCOLN1	1135.52	0.303751	0.115141	2.63808	0.00833768	0.0437203
ENSBTAG00000005620	RPS3	20402	0.502088	0.193937	2.58893	0.00962753	0.0472958
ENSBTAG00000005650	SKAP2	1402.75	-0.482178	0.178028	-2.70843	0.00676014	0.0388434
ENSBTAG00000005654	TMSB10	134386	0.522999	0.176726	2.95938	0.00308258	0.0266931
ENSBTAG00000005661	SNAP23	1230.79	-0.441547	0.142595	-3.09651	0.00195815	0.0213771
ENSBTAG00000005668	SLC39A8	574.557	-0.654237	0.221236	-2.95719	0.00310459	0.0267211
ENSBTAG00000005676	EHMT2	4235.21	0.320858	0.110567	2.90192	0.00370882	0.0288691
ENSBTAG00000005681	ME1	145.815	-1.5172	0.460976	-3.29128	0.000997329	0.0156701
ENSBTAG00000005682	UBAC2	1949.89	0.398514	0.151891	2.62369	0.0086984	0.0447012
ENSBTAG00000005688	MRPS2	1691.49	0.600762	0.222237	2.70325	0.00686651	0.0392158
ENSBTAG00000005694	TMED10	5056.38	-0.535873	0.19029	-2.81608	0.0048613	0.0328997
ENSBTAG00000005714	ACTC1	71.2156	1.25194	0.472528	2.64945	0.00806241	0.0428183
ENSBTAG00000005716	CRABP2	172.821	1.88498	0.37581	5.01577	5.28201e-07	0.000575252
ENSBTAG00000005732	TRAPPC3	629.473	0.28587	0.0898413	3.18195	0.00146289	0.018863
ENSBTAG00000005735	ATP5MC2	5285.04	0.547078	0.189923	2.88053	0.00397012	0.0298349
ENSBTAG00000005738	ATP8B1	1015.12	-1.05721	0.352499	-2.99918	0.0027071	0.0250749
ENSBTAG00000005753	PARP6	2770.2	0.196129	0.0712854	2.75133	0.00593547	0.0362373
ENSBTAG00000005780	LDB1	6433.43	0.253591	0.0726453	3.49081	0.000481565	0.0114013
ENSBTAG00000005793	PEA15	3779.14	0.374041	0.136925	2.73173	0.00630035	0.0374529
ENSBTAG00000005812	TP73	409.123	0.336911	0.118116	2.85236	0.00433959	0.0310667
ENSBTAG00000005826	PTAR1	51.132	-0.784673	0.249225	-3.14845	0.00164139	0.0197215
ENSBTAG00000005832	GRK2	1801.82	0.349734	0.135129	2.58815	0.00964926	0.0473476
ENSBTAG00000005833	ETNK1	215.793	-1.00917	0.212372	-4.75189	2.01522e-06	0.00124275
ENSBTAG00000005838	ULK3	2149.79	0.519303	0.108663	4.77904	1.76137e-06	0.00121598
ENSBTAG00000005843	REXO2	13189.1	0.669238	0.23088	2.89864	0.00374788	0.0290074
ENSBTAG00000005846	FAM219B	832.705	0.353993	0.120736	2.93195	0.00336841	0.0274596
ENSBTAG00000005847	ROCK2	1365.24	-1.04372	0.241577	-4.32043	1.55723e-05	0.00293254
ENSBTAG00000005861	CCNT1	400.602	-1.37931	0.34651	-3.98057	6.87493e-05	0.00477134
ENSBTAG00000005865	MAPK6	2958.65	-0.550357	0.194772	-2.82564	0.00471861	0.0324774
ENSBTAG00000005897	FNTB	2188.91	0.355694	0.135249	2.62992	0.00854038	0.0442983
ENSBTAG00000005912	DMAP1	541.126	0.393346	0.135582	2.90117	0.00371777	0.0289125
ENSBTAG00000005915	SFMBT2	67.7831	-0.783438	0.23062	-3.3971	0.000681043	0.0131413
ENSBTAG00000005916	ADNP2	862.011	-0.648081	0.187929	-3.44855	0.0005636	0.0121453
ENSBTAG00000005917	PARD6G	151.885	-0.748166	0.240512	-3.11072	0.00186633	0.0209212
ENSBTAG00000005928	MINPP1	632.942	-0.462157	0.169483	-2.72687	0.0063939	0.0376282
ENSBTAG00000005946	USP13	58.737	-0.920038	0.28609	-3.21591	0.00130031	0.0178217
ENSBTAG00000005957	CSE1L	5107.21	-0.366194	0.143278	-2.55583	0.0105934	0.0498113
ENSBTAG00000005960	EPB41L2	759.794	-0.438056	0.153308	-2.85735	0.00427188	0.0308893
ENSBTAG00000005964	PIGG	163.352	-1.11136	0.377939	-2.94058	0.00327594	0.0272988
ENSBTAG00000005967	UBR2	1278.89	-0.567422	0.219254	-2.58796	0.0096545	0.0473476
ENSBTAG00000005972		95.6682	0.620665	0.215098	2.8855	0.00390797	0.0296036
ENSBTAG00000005979	HELLS	622.943	-0.42373	0.143281	-2.95733	0.00310311	0.0267211
ENSBTAG00000005987	WDR33	2477.07	-0.173078	0.056478	-3.06451	0.00218026	0.022417
ENSBTAG00000005990	S1PR1	2480.59	-0.463123	0.135642	-3.4143	0.000639452	0.0128157
ENSBTAG00000006001	STAP2	835.567	0.37757	0.133068	2.83743	0.00454782	0.0318434
ENSBTAG00000006005	MPND	308.561	0.556725	0.131246	4.24186	2.21679e-05	0.00308811
ENSBTAG00000006007	SH3GL1	4567.14	0.289937	0.0845159	3.43056	0.000602336	0.0124132
ENSBTAG00000006027	USP34	4637.61	-0.548883	0.165964	-3.30725	0.000942182	0.0151757
ENSBTAG00000006029	OGDH	2317.83	0.293642	0.0930805	3.15471	0.00160656	0.0195915
ENSBTAG00000006033	NDUFA1	567.573	0.438206	0.146896	2.9831	0.00285344	0.0257318
ENSBTAG00000006040	UHRF1BP1L	364.983	-0.959153	0.214475	-4.47211	7.74533e-06	0.00233316
ENSBTAG00000006050	BOLA1	427.831	0.490843	0.167206	2.93556	0.00332949	0.02734
ENSBTAG00000006054	ACBD4	381.696	0.754796	0.217612	3.46853	0.00052331	0.0116852
ENSBTAG00000006067	VMAC	202.997	-0.464117	0.166266	-2.79142	0.00524773	0.0340897
ENSBTAG00000006068	CC2D1A	1888.78	0.285546	0.108491	2.63199	0.00848856	0.0441355
ENSBTAG00000006101	PSMD4	3491.28	0.409162	0.147415	2.77557	0.00551043	0.035132
ENSBTAG00000006104	SNU13	2133.79	0.364176	0.105396	3.45531	0.000549665	0.0119542
ENSBTAG00000006111	EXOC8	298.015	-0.655452	0.151282	-4.33266	1.4732e-05	0.00281859
ENSBTAG00000006116	SUGP1	1704.18	0.420588	0.139994	3.00434	0.00266162	0.0248079
ENSBTAG00000006124	MAU2	742.581	-0.865463	0.332041	-2.60649	0.0091475	0.0459256
ENSBTAG00000006129	KATNIP	232.048	-0.80115	0.306944	-2.61009	0.00905197	0.0456077
ENSBTAG00000006134	DYNLRB1	1723.06	0.614917	0.216643	2.83839	0.0045342	0.0318271
ENSBTAG00000006135	MAP1LC3A	2255.06	0.774943	0.246115	3.14871	0.00163996	0.0197215
ENSBTAG00000006139	TRPM4	2170	0.261627	0.0998293	2.62075	0.00877377	0.0448976
ENSBTAG00000006142	DHX36	1221.5	-0.507387	0.154415	-3.28587	0.00101667	0.0157728
ENSBTAG00000006177	ZDHHC20	3267.7	-1.11085	0.261647	-4.24559	2.18014e-05	0.00308811
ENSBTAG00000006199	DRAP1	2252.72	0.574759	0.19711	2.91593	0.00354628	0.0281354
ENSBTAG00000006227	IDH3A	663.641	-0.493273	0.170582	-2.8917	0.00383163	0.0293233
ENSBTAG00000006244	WDR83OS	3182.68	0.604065	0.186489	3.23914	0.0011989	0.017008
ENSBTAG00000006272	NTHL1	617.837	0.481684	0.178283	2.70179	0.00689676	0.0393163
ENSBTAG00000006291	CYLD	522.184	-0.605102	0.195871	-3.08928	0.00200641	0.021553
ENSBTAG00000006305	AK1	6886.67	0.630071	0.240763	2.61698	0.00887121	0.0452005
ENSBTAG00000006307	HSD17B11	2632.06	-0.682221	0.236531	-2.88428	0.00392316	0.0296551
ENSBTAG00000006320	DBT	439.845	-0.733911	0.194835	-3.76683	0.000165332	0.00698338
ENSBTAG00000006325	NUDCD3	1507.95	0.300495	0.0917261	3.276	0.00105289	0.0159944
ENSBTAG00000006326	ALDH1L2	2760.93	-0.383155	0.14989	-2.55625	0.0105807	0.0498013
ENSBTAG00000006342	ATP5IF1	3030.43	0.654569	0.190784	3.43094	0.000601495	0.0124132
ENSBTAG00000006346	DAP	10847.7	0.293074	0.0952369	3.07731	0.00208876	0.0219545
ENSBTAG00000006371	RMND5B	2550.14	0.398252	0.137014	2.90664	0.00365331	0.0286558
ENSBTAG00000006391	NDUFAB1	1111.12	0.357166	0.0871872	4.09654	4.19378e-05	0.00406247
ENSBTAG00000006420	BMPR2	1405.53	-0.578019	0.146414	-3.94785	7.88573e-05	0.00511529
ENSBTAG00000006439	DOCK11	333.541	-0.978539	0.269257	-3.63422	0.000278827	0.00883454
ENSBTAG00000006470	TTBK2	175.405	-0.899942	0.294227	-3.05867	0.00222325	0.0226243
ENSBTAG00000006479	CAPN7	993.085	-0.245782	0.0874825	-2.8095	0.00496181	0.0331365
ENSBTAG00000006486	TSEN34	1457.86	0.433193	0.138734	3.12247	0.00179338	0.0205484
ENSBTAG00000006491	AGL	166.434	-1.34563	0.339884	-3.9591	7.52336e-05	0.00500074
ENSBTAG00000006495	GNB2	6053.5	0.282812	0.107756	2.62456	0.00867608	0.0446676
ENSBTAG00000006500	RBM15B	2326.07	0.22766	0.0778682	2.92366	0.00345942	0.027727
ENSBTAG00000006505	S100A9	27.4908	2.49804	0.755964	3.30444	0.000951668	0.0152005
ENSBTAG00000006525	FDXR	1014.86	0.483591	0.160585	3.01144	0.00260009	0.0245486
ENSBTAG00000006526	BCL2L1	1371.37	0.387448	0.131125	2.9548	0.00312867	0.0267847
ENSBTAG00000006546	GSTA2	94.9469	0.907248	0.295304	3.07225	0.00212453	0.0221659
ENSBTAG00000006551	ESCO2	261.902	-0.637169	0.230493	-2.76438	0.00570319	0.0356149
ENSBTAG00000006555	ZMYM1	612.4	-0.867197	0.201759	-4.29818	1.72209e-05	0.00293254
ENSBTAG00000006557	RHEBL1	109.26	0.669418	0.168107	3.98209	6.8312e-05	0.00476434
ENSBTAG00000006563	KLHL40	53.723	0.881707	0.244021	3.61324	0.000302391	0.00902238
ENSBTAG00000006578	SPEF1	59.7389	0.624416	0.232856	2.68156	0.00732803	0.0405951
ENSBTAG00000006590	NUDT16L1	1167.24	0.420758	0.15735	2.67403	0.00749464	0.0411426
ENSBTAG00000006593	ANKS3	807.615	0.507333	0.180096	2.81701	0.00484723	0.0328714
ENSBTAG00000006615	CASP7	274.844	-0.702541	0.200994	-3.49534	0.000473454	0.0113834
ENSBTAG00000006618	HLF	66.5288	-0.843297	0.308205	-2.73616	0.0062161	0.0372125
ENSBTAG00000006619	MATK	171.617	0.693092	0.224932	3.08135	0.00206067	0.0218213
ENSBTAG00000006625	NDC1	296.662	-0.797591	0.284907	-2.79948	0.00511852	0.0336904
ENSBTAG00000006633	IRF3	3358.42	0.429447	0.113777	3.77445	0.00016036	0.00694304
ENSBTAG00000006640	RB1	875.063	-0.522055	0.163322	-3.19648	0.00139117	0.0184129
ENSBTAG00000006646	PRMT1	2464.64	0.420244	0.159698	2.6315	0.00850088	0.0441833
ENSBTAG00000006654	TANK	1096.45	-0.593026	0.156506	-3.78916	0.000151157	0.00688642
ENSBTAG00000006659	TMEM116	96.9825	-0.596587	0.208106	-2.86675	0.00414712	0.030482
ENSBTAG00000006663	CYTH1	979.637	-0.365214	0.141749	-2.57648	0.00998119	0.0483124
ENSBTAG00000006666	NAA25	653.464	-0.59178	0.138398	-4.27592	1.90348e-05	0.00303718
ENSBTAG00000006667	EPB41	2073.14	-0.804353	0.216605	-3.71345	0.000204451	0.00768904
ENSBTAG00000006670	ERGIC3	3285.39	0.391247	0.14279	2.74002	0.00614354	0.0370305
ENSBTAG00000006672	SYNCRIP	4933.14	-0.371458	0.129849	-2.86068	0.00422734	0.0307557
ENSBTAG00000006678	GATAD2B	626.421	-0.530898	0.194426	-2.7306	0.00632194	0.0375004
ENSBTAG00000006679	MITF	191.76	-0.727831	0.263142	-2.76592	0.00567617	0.0355904
ENSBTAG00000006695	VCPIP1	548.103	-0.948642	0.327781	-2.89414	0.00380201	0.0292072
ENSBTAG00000006697	RICTOR	1533.25	-0.592911	0.147528	-4.01898	5.84505e-05	0.00448347
ENSBTAG00000006708	ARIH1	1804.12	-0.267741	0.0945381	-2.83209	0.00462447	0.0320947
ENSBTAG00000006719	ZFAND4	103.872	-0.608605	0.206218	-2.95127	0.0031647	0.0269428
ENSBTAG00000006724	PPP1R2	349.935	-0.777776	0.238646	-3.25912	0.00111757	0.0163903
ENSBTAG00000006730	SUSD2	49.3898	1.21392	0.456458	2.65945	0.00782693	0.0421059
ENSBTAG00000006734	BICD1	43.3337	-0.960215	0.227826	-4.21469	2.50123e-05	0.00310635
ENSBTAG00000006744	TMEM131	1645.94	-0.765818	0.255604	-2.99611	0.00273446	0.0251719
ENSBTAG00000006748	DMXL1	771.961	-1.25423	0.392967	-3.19169	0.00141444	0.0185862
ENSBTAG00000006754	DBP	279.14	0.507891	0.148435	3.42165	0.00062243	0.0126963
ENSBTAG00000006756	MATR3	6387.66	-0.789446	0.204561	-3.85922	0.00011375	0.00596471
ENSBTAG00000006759	SUCLA2	1009.71	-0.609457	0.179266	-3.39974	0.000674492	0.0131413
ENSBTAG00000006767	MRPL13	730.797	0.341119	0.127584	2.67368	0.00750234	0.0411426
ENSBTAG00000006777	TLCD1	556.95	0.696799	0.267924	2.60074	0.00930233	0.0463741
ENSBTAG00000006789	FGD5	1699.23	-0.610297	0.225058	-2.71173	0.00669334	0.0386951
ENSBTAG00000006833	LMAN1	914.189	-0.468781	0.163394	-2.86902	0.00411747	0.0303212
ENSBTAG00000006836	FBXO33	121.83	-0.86016	0.32207	-2.67072	0.00756885	0.0413603
ENSBTAG00000006837	UBA6	648.743	-0.669842	0.254952	-2.62732	0.00860593	0.0444357
ENSBTAG00000006839	JOSD2	511.224	0.740669	0.250447	2.95739	0.00310255	0.0267211
ENSBTAG00000006843	UTP15	592.04	-0.667901	0.20113	-3.32075	0.000897763	0.0147969
ENSBTAG00000006864		659.891	0.703574	0.266343	2.64161	0.00825139	0.0434772
ENSBTAG00000006878	TAF1L	675.951	-0.850538	0.269661	-3.1541	0.00160995	0.0196092
ENSBTAG00000006905	KLHDC4	1229.82	0.423912	0.132326	3.20355	0.00135745	0.0182689
ENSBTAG00000006919	SMAD4	1629.21	-0.624351	0.195448	-3.19446	0.00140093	0.0184849
ENSBTAG00000006945	CCDC50	552.851	-0.445339	0.128333	-3.47019	0.000520091	0.0116852
ENSBTAG00000006958	C23H6orf136	567.93	0.548206	0.129608	4.22971	2.33993e-05	0.00308811
ENSBTAG00000006971	BRD9	1833.99	0.581381	0.19388	2.99866	0.00271166	0.0250867
ENSBTAG00000006978	HSD17B4	2496.33	-0.340943	0.128207	-2.65932	0.00782996	0.0421059
ENSBTAG00000006985	TM7SF3	470.049	-0.612339	0.21462	-2.85313	0.00432912	0.0310494
ENSBTAG00000006995	SPTBN1	7197.1	-0.584736	0.149823	-3.90284	9.50712e-05	0.00569717
ENSBTAG00000007007	WDR20	485.957	-0.312727	0.122221	-2.55869	0.0105066	0.0496173
ENSBTAG00000007016	CNPY4	952.249	0.229287	0.0855503	2.68014	0.00735906	0.0406686
ENSBTAG00000007066	TMTC4	641.659	-0.7283	0.163167	-4.46352	8.06259e-06	0.0023647
ENSBTAG00000007074	ZKSCAN8	195.478	-1.21465	0.330818	-3.67166	0.00024098	0.00832104
ENSBTAG00000007099	AP1G2	2225.7	0.293112	0.0858225	3.41532	0.000637064	0.0128142
ENSBTAG00000007100	TRAPPC10	1980.21	-0.320961	0.115648	-2.77533	0.00551455	0.035132
ENSBTAG00000007104	JPH4	559.665	0.53831	0.187479	2.87131	0.00408771	0.0302213
ENSBTAG00000007110	RCOR3	402.317	-0.587025	0.207586	-2.82787	0.00468593	0.0323737
ENSBTAG00000007115	GSR	12299.9	-0.437442	0.16988	-2.575	0.0100239	0.0484529
ENSBTAG00000007116	ARRDC3	705.755	-0.652493	0.254151	-2.56735	0.0102479	0.0490668
ENSBTAG00000007120	ARFGEF2	5206.06	-0.549054	0.148813	-3.68957	0.000224636	0.00807396
ENSBTAG00000007121	TK1	1443.27	0.409466	0.145566	2.81293	0.00490926	0.0330322
ENSBTAG00000007163	SLC44A1	905.271	-1.25261	0.450784	-2.77873	0.00545715	0.0348944
ENSBTAG00000007187		3311.45	0.520353	0.159876	3.25473	0.00113501	0.0165835
ENSBTAG00000007215	RNPEPL1	4362.27	0.517866	0.189262	2.73623	0.00621467	0.0372125
ENSBTAG00000007216	DPF1	58.411	0.656432	0.234938	2.79407	0.00520492	0.0339278
ENSBTAG00000007234	PLRG1	1183.33	-0.641995	0.201909	-3.17963	0.00147465	0.0189456
ENSBTAG00000007236	PCM1	1205.39	-0.594877	0.193458	-3.07496	0.0021053	0.0220139
ENSBTAG00000007237	BUB1B	994.345	-0.52162	0.131994	-3.95185	7.75494e-05	0.00508308
ENSBTAG00000007244	NID1	3490.24	-0.656709	0.207215	-3.16922	0.0015285	0.0193047
ENSBTAG00000007253	TSPAN33	2132.35	0.446963	0.131781	3.39171	0.000694584	0.0132848
ENSBTAG00000007272	ATP6V0A2	1118.02	-0.884267	0.264632	-3.3415	0.000833268	0.0144118
ENSBTAG00000007303	RAD21	4415.38	-0.625085	0.202148	-3.09221	0.00198671	0.0215037
ENSBTAG00000007329	SETDB2	260.508	-0.881274	0.222913	-3.95344	7.70352e-05	0.00507286
ENSBTAG00000007330	STXBP3	1294.32	-0.645217	0.171183	-3.76916	0.000163797	0.00698338
ENSBTAG00000007335	TPD52	3884.44	-0.560831	0.19484	-2.87842	0.00399679	0.0298988
ENSBTAG00000007346	COMMD4	903.022	0.647135	0.174808	3.70198	0.000213926	0.00792104
ENSBTAG00000007357	CHSY1	560.49	-0.630121	0.157099	-4.01098	6.04674e-05	0.00450588
ENSBTAG00000007371	SCAMP1	217.803	-0.97329	0.278311	-3.49714	0.000470283	0.0113816
ENSBTAG00000007375	MIF	4370.72	0.83722	0.31004	2.70037	0.00692633	0.0393827
ENSBTAG00000007384	CYTH3	344.302	-0.659989	0.210345	-3.13766	0.00170304	0.0201266
ENSBTAG00000007389	IFI35	608.361	0.589363	0.209569	2.81226	0.00491947	0.0330564
ENSBTAG00000007393	RND2	760.411	0.550988	0.188086	2.92944	0.00339569	0.0275625
ENSBTAG00000007398	MRPS24	700.133	0.584188	0.177594	3.28946	0.00100382	0.0156865
ENSBTAG00000007421	CDH5	3175.26	-0.539079	0.17314	-3.11355	0.00184849	0.0207705
ENSBTAG00000007428	CDKL5	210.829	-0.926286	0.298849	-3.09951	0.0019384	0.0213239
ENSBTAG00000007438	STT3B	9520.87	-0.712476	0.183956	-3.87307	0.000107472	0.00591808
ENSBTAG00000007453	NELFE	2347.46	0.475135	0.157899	3.00911	0.00262015	0.0246124
ENSBTAG00000007467	MIB1	1071.66	-0.657307	0.126795	-5.18401	2.17166e-07	0.000341627
ENSBTAG00000007484	ACADS	898.117	0.427102	0.122432	3.48849	0.000485763	0.0114624
ENSBTAG00000007489	NCOA3	770.119	-0.805098	0.28192	-2.85577	0.00429326	0.0309237
ENSBTAG00000007494	SMARCA2	5014.67	-0.33405	0.127211	-2.62595	0.00864073	0.044518
ENSBTAG00000007497	ARFRP1	1283.3	0.524117	0.151083	3.46905	0.000522293	0.0116852
ENSBTAG00000007498	ZGPAT	1962.03	0.403792	0.120332	3.35566	0.000791751	0.0141001
ENSBTAG00000007507	FAAH	2881.61	0.493936	0.175144	2.82017	0.00479982	0.0327498
ENSBTAG00000007508	SRBD1	537.651	-0.517068	0.138318	-3.73825	0.000185306	0.00739814
ENSBTAG00000007510	PXMP2	295.973	0.343398	0.119592	2.87142	0.00408634	0.0302213
ENSBTAG00000007562	TRAM1	3192.45	-0.47876	0.172226	-2.77983	0.00543874	0.0348266
ENSBTAG00000007566	CEP170	409.227	-0.704464	0.235427	-2.99228	0.00276903	0.0252706
ENSBTAG00000007567	TMX3	849.432	-0.804405	0.298846	-2.6917	0.00710884	0.0399234
ENSBTAG00000007572	ATP6V1F	1729.83	0.650943	0.231057	2.81724	0.00484381	0.0328714
ENSBTAG00000007591	CHUK	898.81	-0.282077	0.106478	-2.64916	0.0080691	0.0428194
ENSBTAG00000007595	BROX	1139.2	-0.773114	0.25529	-3.02838	0.0024587	0.0239132
ENSBTAG00000007605	FKBP4	18376.3	0.528754	0.151402	3.49238	0.000478737	0.0114013
ENSBTAG00000007624	FRMD4B	670.607	-0.768316	0.199248	-3.85608	0.000115221	0.00599742
ENSBTAG00000007639	SDAD1	1081.63	-0.381003	0.13311	-2.86232	0.00420557	0.0306446
ENSBTAG00000007646	PIGA	191.942	-0.987893	0.336076	-2.93949	0.00328754	0.0273241
ENSBTAG00000007660	ZNF414	1129.43	0.62567	0.197693	3.16486	0.00155159	0.0194058
ENSBTAG00000007666	IGF2BP2	411.124	-0.705331	0.209741	-3.36286	0.000771391	0.0139838
ENSBTAG00000007689	LPIN1	230.48	-1.10342	0.352589	-3.12947	0.0017512	0.0202561
ENSBTAG00000007696	TRAPPC8	1485.51	-0.612053	0.182811	-3.34802	0.000813924	0.0142972
ENSBTAG00000007719	MFSD6	892.507	-0.577012	0.221498	-2.60504	0.00918641	0.0460466
ENSBTAG00000007730	ZFX	963.526	-0.896735	0.196354	-4.56693	4.94925e-06	0.00191635
ENSBTAG00000007737	UBA52	18773.1	0.514911	0.198341	2.59609	0.00942915	0.0468578
ENSBTAG00000007739	REX1BD	631.913	0.498284	0.173028	2.87979	0.00397945	0.0298417
ENSBTAG00000007746	AHR	504.315	-1.19512	0.307975	-3.88056	0.000104215	0.00585859
ENSBTAG00000007753	KIFC2	659.495	0.522028	0.163492	3.19299	0.00140806	0.0185444
ENSBTAG00000007756	TFPT	589.345	0.716824	0.268006	2.67466	0.00748047	0.0410976
ENSBTAG00000007757	PRPF31	2015.94	0.501827	0.174361	2.87809	0.0040009	0.0298988
ENSBTAG00000007766	CDK5	389.156	0.576196	0.182287	3.16092	0.00157271	0.0194742
ENSBTAG00000007779	GTF3C3	649.456	-0.44923	0.150448	-2.98594	0.00282704	0.0256231
ENSBTAG00000007799	MTFR2	509.07	-0.571052	0.192536	-2.96595	0.00301754	0.0264535
ENSBTAG00000007806	MTPN	777.353	-0.814818	0.207371	-3.92928	8.5199e-05	0.00537926
ENSBTAG00000007812	NDUFA13	521.599	0.52992	0.13555	3.9094	9.25248e-05	0.00562217
ENSBTAG00000007834	PPP1R16A	762.596	0.444338	0.153034	2.90352	0.00368994	0.0288246
ENSBTAG00000007837	SELENOI	113.594	-1.45387	0.409865	-3.54719	0.00038937	0.0103812
ENSBTAG00000007840	HMGCR	7125.32	-0.442227	0.149906	-2.95002	0.00317748	0.0269902
ENSBTAG00000007860	ASPM	372.148	-0.748809	0.224036	-3.34236	0.000830685	0.0143952
ENSBTAG00000007863	GLS	267.199	-0.997088	0.291738	-3.41776	0.000631396	0.0127704
ENSBTAG00000007867	STAT1	984.231	-0.975527	0.344698	-2.83009	0.00465344	0.0322201
ENSBTAG00000007880	RAB40C	1003.86	0.387097	0.142884	2.70917	0.00674512	0.0387903
ENSBTAG00000007896	NAGPA	539.584	0.358567	0.133748	2.68092	0.00734208	0.0406051
ENSBTAG00000007900	FIS1	1928.83	0.446629	0.143814	3.10561	0.00189889	0.0211107
ENSBTAG00000007910	EXOC7	1370.32	0.280858	0.0991027	2.83401	0.00459678	0.031975
ENSBTAG00000007930	NCOA6	3779.35	-0.334378	0.122482	-2.73001	0.0063332	0.0375004
ENSBTAG00000007939	CHMP2B	1050.32	-0.681003	0.239493	-2.84352	0.00446185	0.0315697
ENSBTAG00000007961	TADA3	3760.33	0.519082	0.115887	4.47921	7.49184e-06	0.00230586
ENSBTAG00000007962	ATP9A	3511.52	-0.783928	0.259454	-3.02145	0.00251568	0.0242512
ENSBTAG00000007963	KIDINS220	7906.79	-0.570978	0.209403	-2.7267	0.00639716	0.0376282
ENSBTAG00000007964	ARPC4	9089.37	0.442125	0.168805	2.61914	0.00881514	0.0450234
ENSBTAG00000007966	TTLL3	1367.97	0.541419	0.170763	3.17059	0.00152128	0.0192878
ENSBTAG00000007968	RPUSD3	1356.99	0.421178	0.108956	3.86559	0.000110823	0.00596471
ENSBTAG00000007976	FAM3C	1473.66	-0.748773	0.182912	-4.09363	4.24668e-05	0.00406247
ENSBTAG00000007979	TNPO1	2751.81	-0.527877	0.130456	-4.04641	5.20092e-05	0.00424448
ENSBTAG00000008006	RASGRP3	340.423	-0.66825	0.19119	-3.49521	0.000473694	0.0113834
ENSBTAG00000008014	PPP5C	1530.04	0.269325	0.101166	2.6622	0.00776322	0.041919
ENSBTAG00000008034	LMAN2	5838.32	0.249244	0.0863334	2.88699	0.00388947	0.0295266
ENSBTAG00000008048	GCFC2	70.2955	-1.20438	0.277905	-4.33378	1.46571e-05	0.00281859
ENSBTAG00000008066		31.0665	-1.25008	0.478137	-2.61449	0.00893619	0.0453116
ENSBTAG00000008075	TRAPPC4	1043.47	0.246581	0.0740573	3.32959	0.000869738	0.0146192
ENSBTAG00000008082	CEP350	1335.26	-0.667501	0.217757	-3.06535	0.00217416	0.0223868
ENSBTAG00000008083	SEL1L	4525.93	-0.58198	0.1539	-3.78154	0.000155863	0.00690335
ENSBTAG00000008084	ZNF382	102.644	-0.457426	0.167238	-2.73517	0.00623476	0.0372455
ENSBTAG00000008090	CCM2	3159.43	0.369818	0.120145	3.0781	0.00208324	0.021929
ENSBTAG00000008110	IFT20	935.673	0.512315	0.173832	2.94719	0.00320672	0.0270404
ENSBTAG00000008112	SHPRH	315.233	-1.21807	0.26686	-4.56445	5.00813e-06	0.00191635
ENSBTAG00000008116	POLDIP2	1485.49	0.393271	0.13546	2.90323	0.00369331	0.0288257
ENSBTAG00000008130	MED10	647.547	0.252004	0.0804551	3.13224	0.00173481	0.0202273
ENSBTAG00000008153	CAMSAP2	2008.62	-0.362818	0.102651	-3.53448	0.000408579	0.0104795
ENSBTAG00000008169	C24H18orf54	66.5314	-1.04352	0.304151	-3.43092	0.000601547	0.0124132
ENSBTAG00000008170	POLA1	1921.75	-0.315151	0.114256	-2.75829	0.00581045	0.0358763
ENSBTAG00000008182	FOSB	229.467	3.21542	0.703395	4.57128	4.84746e-06	0.00191635
ENSBTAG00000008185	RTN2	229.552	0.930228	0.254796	3.65088	0.000261345	0.00861847
ENSBTAG00000008186	UBXN6	2479.56	0.41217	0.145426	2.83423	0.00459356	0.031975
ENSBTAG00000008196	SWSAP1	188.554	0.393437	0.143753	2.73689	0.00620231	0.0372086
ENSBTAG00000008202	PRKCSH	6143.73	0.338242	0.101007	3.3487	0.000811931	0.0142799
ENSBTAG00000008219	RBM7	1107.17	-0.660832	0.241474	-2.73666	0.00620664	0.0372125
ENSBTAG00000008220	C15H11orf71	472.113	0.839342	0.285131	2.9437	0.00324313	0.0272076
ENSBTAG00000008243	LRRC40	390.609	-0.58061	0.198629	-2.92309	0.00346571	0.027727
ENSBTAG00000008269	RNF149	290.595	-0.833682	0.316214	-2.63644	0.00837798	0.0438667
ENSBTAG00000008285	OXR1	5282.34	-1.03016	0.253465	-4.06431	4.81755e-05	0.00412353
ENSBTAG00000008289	ZBTB4	2545.56	0.406144	0.155047	2.61949	0.00880623	0.0450026
ENSBTAG00000008302	RINT1	422.374	-0.375293	0.129503	-2.89795	0.00375607	0.0290174
ENSBTAG00000008307	PLCH1	247.753	-0.935143	0.288077	-3.24616	0.00116973	0.0167968
ENSBTAG00000008314	SDHB	1550.17	0.504195	0.15906	3.16983	0.00152527	0.0193047
ENSBTAG00000008332	ENPEP	2388.14	-1.1029	0.236366	-4.66605	3.07042e-06	0.00146184
ENSBTAG00000008338	PLCB1	140.335	-0.654578	0.231542	-2.82705	0.00469797	0.0324141
ENSBTAG00000008340	ATOX1	1234.11	0.720393	0.267757	2.69047	0.00713509	0.0400391
ENSBTAG00000008355	CPSF1	4448.34	0.33704	0.101929	3.30662	0.000944301	0.0151925
ENSBTAG00000008361	PON2	2205.39	-0.51514	0.15878	-3.24436	0.00117713	0.0168172
ENSBTAG00000008382	METTL25	62.64	-0.801698	0.209822	-3.82086	0.000132988	0.00652721
ENSBTAG00000008386	CLPX	1103.28	-0.600897	0.181988	-3.30185	0.000960489	0.0152451
ENSBTAG00000008395	APBA3	1995.93	0.24783	0.0856907	2.89215	0.00382616	0.0293132
ENSBTAG00000008406	TREX1	576.995	0.807952	0.247028	3.27069	0.00107287	0.0160887
ENSBTAG00000008410	OVOL2	892.54	0.478142	0.131544	3.63484	0.000278149	0.00883454
ENSBTAG00000008412	BCL7C	1190.08	0.731988	0.258181	2.83517	0.00458011	0.0319749
ENSBTAG00000008423	TIMM22	304.659	0.344295	0.114063	3.01847	0.00254054	0.0243262
ENSBTAG00000008432	NUP98	2074.76	-0.654334	0.2436	-2.6861	0.00722923	0.0403435
ENSBTAG00000008433	PGAP2	903.671	0.488491	0.144387	3.38322	0.000716416	0.0135555
ENSBTAG00000008435	DELE1	891.264	0.284703	0.0987182	2.884	0.00392661	0.0296654
ENSBTAG00000008438	ARFIP1	907.412	-0.56797	0.179859	-3.15787	0.00158926	0.0194873
ENSBTAG00000008439	AP5S1	407.39	0.40696	0.158085	2.5743	0.0100442	0.048518
ENSBTAG00000008446	TYW1	292.141	-0.588735	0.169581	-3.47171	0.000517149	0.0116852
ENSBTAG00000008464	ABCB9	248.479	0.508844	0.199073	2.55607	0.0105863	0.0498109
ENSBTAG00000008465	ACCS	68.7108	0.704057	0.267636	2.63065	0.00852226	0.044262
ENSBTAG00000008470	MPHOSPH9	807.41	-0.665489	0.234177	-2.84182	0.0044857	0.0316751
ENSBTAG00000008483	CALCRL	603.935	-1.07966	0.294732	-3.66318	0.0002491	0.00837704
ENSBTAG00000008525	LRIG2	378.82	-1.10174	0.330675	-3.3318	0.000862873	0.0145782
ENSBTAG00000008533	GLCCI1	54.4744	-0.889179	0.313117	-2.83976	0.00451471	0.031769
ENSBTAG00000008535	SOCS7	95.0605	-1.00582	0.304698	-3.30106	0.00096322	0.0152713
ENSBTAG00000008543	GTF2H5	735.86	0.409263	0.126144	3.24442	0.00117691	0.0168172
ENSBTAG00000008544	SALL1	113.67	-0.627314	0.229734	-2.73061	0.00632163	0.0375004
ENSBTAG00000008562	POGLUT1	165.365	-0.858774	0.323243	-2.65674	0.00788996	0.0422329
ENSBTAG00000008570	RPS14	11533.3	0.443464	0.156362	2.83614	0.00456623	0.0318938
ENSBTAG00000008590	SPAG7	4302.97	0.521396	0.18257	2.85586	0.00429203	0.0309237
ENSBTAG00000008626	KCNN1	45.4496	0.786545	0.265863	2.95846	0.00309184	0.0267211
ENSBTAG00000008633	SLX1A	795.477	0.374493	0.140263	2.66994	0.00758644	0.0413747
ENSBTAG00000008638	FAM110A	526.992	0.578532	0.15486	3.73584	0.000187086	0.00739814
ENSBTAG00000008646	TRMT112	1024.48	0.753617	0.259615	2.90282	0.00369814	0.0288475
ENSBTAG00000008692	UQCR11	1616.85	0.995259	0.296159	3.36056	0.000777847	0.0139903
ENSBTAG00000008696	FAM120A	3594.08	-0.462359	0.156495	-2.95447	0.00313206	0.0267847
ENSBTAG00000008699	FEM1C	1214.62	-0.538475	0.156506	-3.44059	0.00058044	0.0123607
ENSBTAG00000008703	EIF2AK2	224.37	-0.958693	0.339703	-2.82215	0.00477031	0.0326586
ENSBTAG00000008704	FIGN	241.363	-0.88632	0.282095	-3.14192	0.00167846	0.0199694
ENSBTAG00000008723	CCBE1	91.1982	0.771293	0.300672	2.56523	0.0103106	0.0492503
ENSBTAG00000008728	MRTFB	1091.4	-0.497086	0.183988	-2.70173	0.00689799	0.0393163
ENSBTAG00000008730	SFXN4	425.717	0.335328	0.10607	3.16138	0.00157025	0.0194742
ENSBTAG00000008755	MARCHF7	1800	-0.806061	0.186736	-4.31657	1.58472e-05	0.00293254
ENSBTAG00000008762	HECTD4	1000.01	-0.844724	0.281774	-2.99788	0.00271863	0.0250915
ENSBTAG00000008764	SMYD5	611.809	0.314384	0.11274	2.78857	0.00529408	0.034251
ENSBTAG00000008797	ARHGEF38	579.649	-0.600119	0.209625	-2.86283	0.00419878	0.0306445
ENSBTAG00000008833	APOM	240.753	0.590236	0.201431	2.93021	0.0033873	0.0275301
ENSBTAG00000008837	CSNK2B	3421.21	0.537698	0.178715	3.00868	0.00262383	0.0246124
ENSBTAG00000008841	DCAF15	1908.08	0.39765	0.118374	3.35927	0.000781488	0.0140227
ENSBTAG00000008883	ZNF207	3508.25	-0.553212	0.160486	-3.4471	0.000566638	0.0121922
ENSBTAG00000008916	CYFIP2	931.966	-0.991048	0.346951	-2.85645	0.00428407	0.0309143
ENSBTAG00000008921	NEXN	107.147	1.63649	0.387272	4.22569	2.38208e-05	0.00308811
ENSBTAG00000008925	MRE11	535.607	-0.757911	0.191334	-3.9612	7.4573e-05	0.00500074
ENSBTAG00000008926	FUBP1	2325.06	-0.473949	0.152662	-3.10456	0.00190559	0.0211107
ENSBTAG00000008933	MFSD5	1041.87	0.444334	0.147238	3.01779	0.00254629	0.0243262
ENSBTAG00000008952	RAP1GAP	317.898	0.771625	0.279604	2.7597	0.00578542	0.0358341
ENSBTAG00000008981	USP49	48.7576	-0.826138	0.307793	-2.68407	0.00727317	0.0405089
ENSBTAG00000008994	FPGS	1226.93	0.388239	0.133595	2.90608	0.00365986	0.0286903
ENSBTAG00000008996	SFI1	490.663	0.319455	0.122254	2.61305	0.00897372	0.0453671
ENSBTAG00000009023	TMTC3	394.744	-1.62042	0.339407	-4.77427	1.80362e-06	0.00121598
ENSBTAG00000009032	TMEM80	262.551	0.415067	0.144268	2.87706	0.00401396	0.0299218
ENSBTAG00000009047	YPEL3	1269.06	0.444158	0.166035	2.67509	0.00747096	0.0410681
ENSBTAG00000009049		142.42	0.537811	0.172589	3.11613	0.00183239	0.0207378
ENSBTAG00000009061	FAR1	926.136	-0.647554	0.222401	-2.91165	0.00359521	0.0284046
ENSBTAG00000009064	CSF2RB	81.8268	-1.40652	0.476038	-2.95465	0.00313026	0.0267847
ENSBTAG00000009067	DDX6	5437.99	-0.350929	0.119059	-2.94753	0.00320321	0.0270404
ENSBTAG00000009072	ZNF572	268.445	-0.498516	0.181267	-2.75018	0.00595632	0.0363255
ENSBTAG00000009079	RAB4B	1402.22	0.445886	0.156738	2.84479	0.00444408	0.0315296
ENSBTAG00000009085	SLC35A5	1154.51	-0.448038	0.141819	-3.15921	0.00158196	0.0194873
ENSBTAG00000009097	FANCI	636.461	-0.28915	0.0981058	-2.94733	0.00320534	0.0270404
ENSBTAG00000009099	PRR14	1762.34	0.337937	0.12509	2.70154	0.00690187	0.0393226
ENSBTAG00000009109	CASD1	3237.99	-0.765628	0.222575	-3.43987	0.000581997	0.0123607
ENSBTAG00000009110		52.3662	-2.40409	0.54066	-4.44658	8.72473e-06	0.00237548
ENSBTAG00000009117	THNSL1	29.2111	-0.96439	0.343079	-2.81098	0.00493904	0.0330931
ENSBTAG00000009121	STAG2	2049.56	-0.473045	0.157947	-2.99496	0.00274477	0.0252177
ENSBTAG00000009127	TSPYL4	814.113	-0.468543	0.152018	-3.08216	0.00205504	0.0217942
ENSBTAG00000009138	UBXN2B	433.83	-0.305114	0.118784	-2.56865	0.0102095	0.0489489
ENSBTAG00000009153	MLXIPL	3882.85	0.578375	0.160584	3.6017	0.000316146	0.00932027
ENSBTAG00000009163	TMEM234	463.575	0.501544	0.161697	3.10175	0.00192384	0.0212462
ENSBTAG00000009187	DNAJC28	136.973	-0.772429	0.274793	-2.81095	0.00493961	0.0330931
ENSBTAG00000009200	PAM16	798.401	0.707762	0.276109	2.56335	0.0103669	0.0493417
ENSBTAG00000009201	CORO7	1348.35	0.44008	0.165368	2.66122	0.00778585	0.0419919
ENSBTAG00000009209	BEND5	106.98	0.766312	0.294485	2.60221	0.00926249	0.046289
ENSBTAG00000009211	UBE2S	4789.95	0.53028	0.188191	2.81778	0.00483566	0.0328714
ENSBTAG00000009213	TOMM40L	346.482	0.266327	0.0989094	2.69263	0.007089	0.0398595
ENSBTAG00000009223	SFN	4332.29	0.739594	0.244874	3.0203	0.00252521	0.0242715
ENSBTAG00000009226	SCUBE3	133.475	-1.43408	0.42786	-3.35174	0.000803044	0.014228
ENSBTAG00000009232	PIK3CA	908.004	-0.507929	0.164752	-3.08299	0.0020493	0.0217799
ENSBTAG00000009239	SLC16A10	331.901	-0.948399	0.357158	-2.6554	0.00792135	0.0423209
ENSBTAG00000009242	ZNF638	5602.79	-0.253918	0.0937135	-2.70951	0.00673818	0.0387903
ENSBTAG00000009243	MFSD4B	45.5478	-0.803099	0.27745	-2.89457	0.00379676	0.0292056
ENSBTAG00000009245	PPP2CB	1178.54	-0.396532	0.138842	-2.85599	0.00429031	0.0309237
ENSBTAG00000009256	ITGA4	61.4812	-1.37976	0.39203	-3.51953	0.000432305	0.0108329
ENSBTAG00000009266	CD226	44.6013	-1.48718	0.508808	-2.92286	0.00346832	0.027727
ENSBTAG00000009267	UHRF1BP1	673.074	-1.03145	0.353348	-2.91908	0.00351068	0.0279237
ENSBTAG00000009282	PORCN	67.2205	0.828097	0.236152	3.50663	0.000453811	0.0111353
ENSBTAG00000009286	ZC3H4	1076.39	-0.62344	0.228537	-2.72796	0.00637281	0.0375786
ENSBTAG00000009288	TBC1D25	340.286	0.405743	0.144201	2.81373	0.00489701	0.0329921
ENSBTAG00000009309	PEX10	1540.15	0.317002	0.114487	2.76888	0.00562492	0.035483
ENSBTAG00000009343	AAK1	1787	-0.559136	0.174096	-3.21165	0.00131975	0.0179319
ENSBTAG00000009366	ARF5	656.483	0.496496	0.176117	2.81912	0.00481562	0.0328098
ENSBTAG00000009383	KIF11	1069	-0.568983	0.139385	-4.0821	4.46298e-05	0.00409031
ENSBTAG00000009384	AGTRAP	2299.97	0.677362	0.181283	3.73649	0.000186609	0.00739814
ENSBTAG00000009389	HNRNPH1	15692.1	-0.536503	0.152594	-3.51589	0.000438288	0.0109248
ENSBTAG00000009407	MBTD1	176.232	-1.10026	0.362457	-3.03556	0.0024009	0.0236877
ENSBTAG00000009419	TRIM29	90.5926	0.845473	0.232119	3.64242	0.00027009	0.00879065
ENSBTAG00000009427	PPM1D	3184.19	-0.433414	0.16379	-2.64615	0.00814136	0.0431221
ENSBTAG00000009434	PAQR6	169.962	0.479403	0.174522	2.74695	0.00601523	0.0365352
ENSBTAG00000009436	TMEM79	537.057	0.298116	0.115074	2.59064	0.00957987	0.0471782
ENSBTAG00000009449	DMAC2	637.703	0.383806	0.147866	2.59564	0.00944159	0.04687
ENSBTAG00000009462	MDH2	5106.74	0.243819	0.0869192	2.80512	0.00502983	0.0333609
ENSBTAG00000009471	CEP135	151.108	-1.02158	0.286882	-3.56096	0.000369495	0.0101382
ENSBTAG00000009479	UQCRQ	918.542	0.578615	0.17259	3.35254	0.000800739	0.014228
ENSBTAG00000009482	AFF4	1342.18	-0.781514	0.238469	-3.27722	0.00104836	0.0159771
ENSBTAG00000009483	POLR2G	988.181	0.354347	0.13256	2.6731	0.00751529	0.041177
ENSBTAG00000009484	TAF6L	1036.28	0.473093	0.182643	2.59025	0.0095905	0.0471782
ENSBTAG00000009494	CBLC	1183.31	0.543755	0.170411	3.19084	0.00141861	0.0185969
ENSBTAG00000009495	BCAM	25163.2	0.437329	0.121582	3.597	0.000321903	0.00943584
ENSBTAG00000009502	LUZP1	1071.98	-0.587581	0.174551	-3.36625	0.000761986	0.0139104
ENSBTAG00000009508	SMDT1	1273.24	0.669978	0.204087	3.28281	0.00102778	0.0158683
ENSBTAG00000009512	EPS8L1	1367.99	0.376243	0.119416	3.15069	0.00162883	0.0197215
ENSBTAG00000009542	ZC3H10	9114.04	0.461722	0.147281	3.13497	0.00171872	0.0201728
ENSBTAG00000009565	RASA1	1482.99	-0.602266	0.142083	-4.23885	2.24672e-05	0.00308811
ENSBTAG00000009574	ARFGAP2	3067.03	0.250646	0.0961036	2.60808	0.00910525	0.0457459
ENSBTAG00000009578	PTK2	15664	-0.301256	0.0999912	-3.01282	0.00258832	0.0245448
ENSBTAG00000009580	SH3BGRL3	9339.93	0.64046	0.234535	2.73077	0.00631868	0.0375004
ENSBTAG00000009583	SLC22A2	1093.85	-0.697541	0.244034	-2.85838	0.00425816	0.0308697
ENSBTAG00000009584	PPP6R3	3074.3	-0.467785	0.129308	-3.61759	0.000297357	0.00898297
ENSBTAG00000009598	CHM	220.037	-0.756539	0.195376	-3.87223	0.000107845	0.00591808
ENSBTAG00000009603	UQCRH	1689.2	0.322357	0.110747	2.91074	0.00360573	0.0284718
ENSBTAG00000009615	ANXA2	13311.8	0.43498	0.153173	2.8398	0.00451416	0.031769
ENSBTAG00000009638	PRMT7	1347.05	0.238553	0.0723415	3.2976	0.000975148	0.0154086
ENSBTAG00000009661	RNASEH2A	3226.56	0.479496	0.187523	2.55699	0.0105582	0.0497358
ENSBTAG00000009676	STK25	3156.87	0.517237	0.146014	3.54238	0.000396538	0.0103812
ENSBTAG00000009679	PLEKHG1	410.264	-0.719788	0.179011	-4.02091	5.79744e-05	0.00448347
ENSBTAG00000009685	ERI1	288.682	-0.375234	0.143567	-2.61364	0.00895829	0.0453626
ENSBTAG00000009691	SH2B2	261.584	0.704029	0.236874	2.97217	0.00295704	0.0261486
ENSBTAG00000009698	ABCD3	1709.64	-0.56623	0.180336	-3.13986	0.0016903	0.0200279
ENSBTAG00000009713	ATP5MD	1631.3	0.554849	0.212076	2.61628	0.00888944	0.0452275
ENSBTAG00000009747	RNFT1	936.795	-0.580272	0.214652	-2.70332	0.00686514	0.0392158
ENSBTAG00000009761	ACTR2	16345.1	-0.699979	0.189516	-3.6935	0.000221187	0.00804369
ENSBTAG00000009778	KRAS	344.139	-0.979877	0.260233	-3.76539	0.000166289	0.00698612
ENSBTAG00000009789	GNAQ	177.206	-1.00073	0.332341	-3.01115	0.00260259	0.0245486
ENSBTAG00000009839	GSTK1	604.696	0.415742	0.102891	4.04062	5.33098e-05	0.00429378
ENSBTAG00000009841	CNDP2	7279.68	0.374494	0.141156	2.65305	0.00797691	0.0424905
ENSBTAG00000009856	ACAP3	3589.5	0.335142	0.10986	3.05062	0.0022837	0.0229962
ENSBTAG00000009872	SPHK2	4425.23	0.353153	0.11886	2.97117	0.00296664	0.0261994
ENSBTAG00000009877	MCMBP	582.391	-0.747681	0.252025	-2.96669	0.00301021	0.0264503
ENSBTAG00000009885	TACO1	146.448	-0.632726	0.177857	-3.55749	0.000374414	0.0101551
ENSBTAG00000009897	AGPS	1707.71	-0.562886	0.17031	-3.30508	0.000949504	0.0152005
ENSBTAG00000009899	CHID1	2465.91	0.398553	0.130196	3.06118	0.00220468	0.0225391
ENSBTAG00000009903	PTCH1	613.052	-0.437887	0.159474	-2.74582	0.00603596	0.0366297
ENSBTAG00000009914	NDUFS6	1625.38	0.39177	0.14367	2.72688	0.00639372	0.0376282
ENSBTAG00000009928	MLST8	475.939	0.386463	0.127217	3.03783	0.00238289	0.0235429
ENSBTAG00000009939	CAND1	2187.8	-0.698385	0.253193	-2.75831	0.00581017	0.0358763
ENSBTAG00000009942	PLCL2	2422.88	0.735828	0.220604	3.33552	0.000851396	0.0145055
ENSBTAG00000009951	PGP	1468.41	0.345262	0.132336	2.60898	0.00908123	0.0456739
ENSBTAG00000009952	C2H2orf69	59.9031	-1.36325	0.454066	-3.00232	0.00267932	0.0249401
ENSBTAG00000009960	FLOT1	3834.24	0.328338	0.0827961	3.96563	7.32035e-05	0.00500074
ENSBTAG00000009966	XRCC3	712.312	0.584373	0.199067	2.93556	0.00332946	0.02734
ENSBTAG00000009982	IGSF8	917.55	0.454407	0.128275	3.54243	0.000396455	0.0103812
ENSBTAG00000009983	KIF23	2097.76	-0.366834	0.139804	-2.62392	0.00869251	0.0446967
ENSBTAG00000009994	EML5	811.076	-0.766088	0.216352	-3.54093	0.000398718	0.0103862
ENSBTAG00000010007	MAPK13	972.326	0.471604	0.129211	3.64988	0.000262365	0.00861847
ENSBTAG00000010018	ATP7A	241.002	-1.402	0.339846	-4.12539	3.70103e-05	0.00380496
ENSBTAG00000010026	CACNA1D	371.13	-0.901867	0.292248	-3.08597	0.00202892	0.0216821
ENSBTAG00000010063	KDM3B	989.797	-0.758561	0.259216	-2.92637	0.00342947	0.0276899
ENSBTAG00000010065	TRPC5	33.0577	-1.5502	0.385893	-4.01717	5.89014e-05	0.00448347
ENSBTAG00000010077	FANCD2	1536.3	-0.360066	0.136783	-2.6324	0.00847851	0.0440995
ENSBTAG00000010109	CDK1	536.345	-0.495001	0.136219	-3.63386	0.000279217	0.00883454
ENSBTAG00000010120	HERC3	487.28	-0.595022	0.192894	-3.0847	0.00203757	0.021704
ENSBTAG00000010126	PCIF1	1230.8	0.365131	0.123321	2.96082	0.00306824	0.0266178
ENSBTAG00000010134	OSTM1	227.488	-0.753413	0.207056	-3.63869	0.000274032	0.00883001
ENSBTAG00000010136	CMAS	1359.8	-0.563767	0.179999	-3.13206	0.00173585	0.0202273
ENSBTAG00000010149	CRY1	151.97	-0.600162	0.229985	-2.60957	0.00906573	0.0456338
ENSBTAG00000010152	MID1	186.92	-0.539486	0.2102	-2.56653	0.0102721	0.0491315
ENSBTAG00000010176	ILKAP	1850.64	0.378963	0.145347	2.60729	0.00912619	0.0458349
ENSBTAG00000010196	NUP43	661.991	-0.590265	0.188356	-3.13377	0.00172574	0.0201759
ENSBTAG00000010207	NUDT21	622.578	-0.350667	0.12055	-2.90889	0.00362712	0.028572
ENSBTAG00000010227	CPSF2	1255.42	-0.397583	0.144835	-2.74508	0.0060497	0.036666
ENSBTAG00000010230	CAPN1	2644.75	0.443141	0.136203	3.25353	0.00113979	0.0166191
ENSBTAG00000010235	NOP9	680.747	0.349116	0.121618	2.87059	0.00409707	0.0302666
ENSBTAG00000010242	LAMP1	11359.6	0.300178	0.0911412	3.29355	0.000989301	0.0155628
ENSBTAG00000010247	FKTN	54.2375	-1.12603	0.368461	-3.05604	0.00224278	0.0227134
ENSBTAG00000010249	TMEM222	1124.7	0.575865	0.192385	2.99329	0.00275985	0.0252706
ENSBTAG00000010255	ZNF24	483.29	-1.28912	0.355032	-3.63099	0.000282338	0.00884368
ENSBTAG00000010256	TMEM170B	30.0032	-1.62103	0.445257	-3.64067	0.000271932	0.00880036
ENSBTAG00000010279	DUSP14	518.536	0.4267	0.132375	3.22342	0.0012667	0.0175307
ENSBTAG00000010286	NPAT	375.835	-0.859565	0.280392	-3.06558	0.00217249	0.0223868
ENSBTAG00000010289	GEMIN8	603.032	0.385897	0.117615	3.28103	0.00103428	0.0158931
ENSBTAG00000010297	DHRS11	6137.82	0.610914	0.205625	2.97101	0.0029682	0.0261994
ENSBTAG00000010311	MRM1	302.88	0.558471	0.200882	2.78009	0.00543444	0.0348148
ENSBTAG00000010339	ABHD11	3177.57	0.542265	0.203638	2.66288	0.00774752	0.0419015
ENSBTAG00000010348	GATD1	1134.59	0.69218	0.201357	3.43757	0.000586953	0.0123793
ENSBTAG00000010355	VPS37A	462.595	-0.580143	0.175824	-3.29956	0.000968376	0.0153187
ENSBTAG00000010357	ST6GAL1	681.582	-0.461741	0.175324	-2.63364	0.00844739	0.0440552
ENSBTAG00000010378	PEF1	1078.21	0.455065	0.116817	3.89555	9.79773e-05	0.00573208
ENSBTAG00000010390	SRI	934.996	0.307867	0.11756	2.6188	0.00882397	0.0450279
ENSBTAG00000010394	MCF2L2	262.104	-0.484867	0.167522	-2.89434	0.00379953	0.0292056
ENSBTAG00000010401	UBE4B	4689.88	-0.331242	0.129378	-2.56027	0.0104591	0.0495417
ENSBTAG00000010403	FAAP24	319.348	0.463517	0.132782	3.49082	0.000481537	0.0114013
ENSBTAG00000010420	PCDH17	262.891	-1.23436	0.367831	-3.35578	0.000791421	0.0141001
ENSBTAG00000010423	LIFR	2404.57	-1.34461	0.370172	-3.6324	0.000280798	0.00883454
ENSBTAG00000010452	PODXL	530.428	-1.29174	0.365407	-3.53508	0.000407657	0.0104795
ENSBTAG00000010455	INTS5	453.918	0.261708	0.0933018	2.80496	0.00503226	0.0333609
ENSBTAG00000010467	SUPT5H	6313.87	0.229042	0.0706611	3.24142	0.00118937	0.0169407
ENSBTAG00000010478	AIP	827.609	0.464395	0.174145	2.66672	0.00765952	0.04159
ENSBTAG00000010480	TIMM50	1068.22	0.443424	0.142056	3.12148	0.00179943	0.020595
ENSBTAG00000010481	UBXN1	3671.75	0.469473	0.178825	2.62533	0.0086566	0.0445836
ENSBTAG00000010492	VPS4B	2017.03	-0.488436	0.17024	-2.8691	0.00411642	0.0303212
ENSBTAG00000010502	SERTAD3	2098.4	0.458078	0.173548	2.63949	0.00830313	0.0436077
ENSBTAG00000010504	TBRG4	2390.47	0.408573	0.137873	2.9634	0.00304263	0.026519
ENSBTAG00000010509	CDK3	514.105	0.395008	0.148347	2.66272	0.00775109	0.0419015
ENSBTAG00000010511	KAT8	1960.77	0.409652	0.136829	2.9939	0.00275438	0.0252706
ENSBTAG00000010514	ASB7	117.93	-0.755899	0.283071	-2.67035	0.00757711	0.0413717
ENSBTAG00000010515	FBXW5	1977.59	0.576255	0.19326	2.98177	0.0028659	0.0257946
ENSBTAG00000010518	MTREX	1106.94	-0.560541	0.154299	-3.63282	0.000280338	0.00883454
ENSBTAG00000010529	FZD6	718.61	-0.83775	0.235027	-3.56449	0.000364568	0.0101184
ENSBTAG00000010541	ZNF346	229.892	0.45248	0.121009	3.73924	0.00018458	0.00739814
ENSBTAG00000010545	KXD1	2863.36	0.556469	0.143367	3.88142	0.00010385	0.00585859
ENSBTAG00000010546	LIN54	649.931	-0.406212	0.158102	-2.56931	0.0101903	0.0489104
ENSBTAG00000010547	CEP76	170.466	-1.14555	0.306219	-3.74096	0.000183321	0.00739814
ENSBTAG00000010559	DHRS7B	789.446	0.581601	0.22235	2.6157	0.00890448	0.0452279
ENSBTAG00000010566	TMEM11	1068.18	0.557257	0.208488	2.67285	0.00752104	0.0411926
ENSBTAG00000010581	MAGI1	438.757	-0.507957	0.164929	-3.07985	0.00207103	0.0218626
ENSBTAG00000010584	AP2S1	2271.08	0.580551	0.192717	3.01245	0.00259145	0.0245482
ENSBTAG00000010598	EIF4E2	1318.73	0.250384	0.0872857	2.86856	0.00412347	0.0303431
ENSBTAG00000010617	KRTCAP2	1537.97	0.666797	0.257587	2.58863	0.00963599	0.0473046
ENSBTAG00000010624	DCTN2	4960.68	0.301925	0.101863	2.96404	0.00303629	0.0265029
ENSBTAG00000010626	SH3GLB2	4598.83	0.478382	0.163585	2.92436	0.00345168	0.027727
ENSBTAG00000010630	ABHD18	129.785	-1.06779	0.292362	-3.65228	0.000259918	0.00859793
ENSBTAG00000010639	MAP2K7	2632.44	0.557092	0.207142	2.68942	0.00715769	0.0400865
ENSBTAG00000010666	KHNYN	2161.14	0.245467	0.0914811	2.68326	0.00729088	0.0405278
ENSBTAG00000010673	EFNA4	1011.56	0.751117	0.282718	2.65677	0.00788934	0.0422329
ENSBTAG00000010681	NR1H3	764.466	0.468948	0.166535	2.8159	0.00486401	0.0329024
ENSBTAG00000010693	LMO7	1563.45	-0.762543	0.286849	-2.65834	0.00785267	0.0421768
ENSBTAG00000010709	DLAT	1015.7	-0.405512	0.141111	-2.87371	0.00405685	0.0301389
ENSBTAG00000010715	MRPL37	618.435	0.295314	0.104084	2.83728	0.00455002	0.0318434
ENSBTAG00000010726	F8	149.268	-0.462852	0.17428	-2.65579	0.0079122	0.0422978
ENSBTAG00000010729	KRI1	880.428	0.31009	0.0950472	3.26248	0.0011044	0.0163553
ENSBTAG00000010738	CCL14	234.093	-1.82566	0.659625	-2.76772	0.005645	0.0355209
ENSBTAG00000010742	PKD2L1	462.469	-0.481656	0.181232	-2.65768	0.00786817	0.042228
ENSBTAG00000010758	SMIM5	24.8523	1.05361	0.371126	2.83896	0.00452613	0.031802
ENSBTAG00000010760	REV3L	554.92	-0.790319	0.170318	-4.64025	3.47981e-06	0.0015396
ENSBTAG00000010766	OIP5	162.798	-0.554409	0.180492	-3.07166	0.00212876	0.0221749
ENSBTAG00000010777	CARS1	1593.29	0.747131	0.249024	3.00023	0.00269772	0.0250533
ENSBTAG00000010795	ATG14	424.583	-0.359512	0.124347	-2.89119	0.00383785	0.0293551
ENSBTAG00000010803	CHML	297.445	-1.50323	0.450917	-3.33372	0.000856921	0.0145605
ENSBTAG00000010805	POMT1	1008.97	0.372447	0.114761	3.24543	0.00117275	0.0168055
ENSBTAG00000010810	UCK1	817.127	0.340077	0.114887	2.9601	0.00307542	0.0266474
ENSBTAG00000010818	AEBP2	1291.19	-0.564565	0.198461	-2.84472	0.00444505	0.0315296
ENSBTAG00000010821	ACER2	128.696	-0.942475	0.321341	-2.93294	0.00335765	0.0274309
ENSBTAG00000010826	EMSY	704.178	-0.50495	0.157737	-3.20122	0.00136845	0.0183605
ENSBTAG00000010832	JAGN1	843.95	0.30728	0.108111	2.84227	0.00447939	0.0316621
ENSBTAG00000010835	CRELD1	1042.56	0.367917	0.13463	2.73281	0.0062797	0.0373908
ENSBTAG00000010838	TMEM181	492.595	-0.86671	0.281144	-3.0828	0.00205062	0.0217799
ENSBTAG00000010841	FMO5	97.0232	-0.602714	0.203156	-2.96675	0.00300961	0.0264503
ENSBTAG00000010863	DCP1A	2254.42	-0.582536	0.166385	-3.50112	0.000463302	0.0112636
ENSBTAG00000010885	TSPYL1	1225.93	-0.309155	0.111625	-2.76958	0.00561289	0.035429
ENSBTAG00000010898	SLC30A6	242.113	-0.712299	0.193263	-3.68565	0.000228121	0.00807396
ENSBTAG00000010904	PAGR1	988.792	0.668078	0.231206	2.88953	0.00385814	0.0293833
ENSBTAG00000010909	SLC30A1	603.135	-1.18001	0.337365	-3.49774	0.000469227	0.0113755
ENSBTAG00000010910	COPS9	1270.12	0.559985	0.201479	2.77937	0.00544644	0.0348602
ENSBTAG00000010935	EML4	4662.61	-0.889233	0.300987	-2.95439	0.00313289	0.0267847
ENSBTAG00000010945	SEC24B	791.856	-0.655279	0.219304	-2.98799	0.00280818	0.025486
ENSBTAG00000010949	PROSER1	1607.77	-0.34903	0.111356	-3.13435	0.00172237	0.0201728
ENSBTAG00000010955	NUP54	487.054	-0.40199	0.142693	-2.81716	0.00484502	0.0328714
ENSBTAG00000010957	LHPP	1085.05	0.68388	0.19266	3.54968	0.000385695	0.0103135
ENSBTAG00000010964	STARD5	2049.28	0.632563	0.210919	2.99908	0.00270798	0.0250749
ENSBTAG00000010968	TMED1	1082.49	0.46881	0.152449	3.07519	0.00210365	0.022013
ENSBTAG00000010971	LIMS1	882.189	-0.896318	0.209343	-4.28158	1.85573e-05	0.00303718
ENSBTAG00000010981	CIB2	237.764	0.954886	0.308107	3.0992	0.00194044	0.0213297
ENSBTAG00000010999	IL17RD	294.48	-1.37033	0.50064	-2.73716	0.00619731	0.0372086
ENSBTAG00000011007	TTYH2	629.238	0.540475	0.187045	2.88955	0.00385793	0.0293833
ENSBTAG00000011011	SSH2	517.654	-0.483191	0.187728	-2.57389	0.0100561	0.0485265
ENSBTAG00000011064	ADCK5	3297.88	0.557296	0.149745	3.72164	0.000197932	0.0075469
ENSBTAG00000011068	MON2	1152.58	-0.739004	0.279074	-2.64806	0.00809555	0.0429116
ENSBTAG00000011087	ARID2	732.299	-0.898703	0.228229	-3.93773	8.22575e-05	0.00522243
ENSBTAG00000011088	SLC6A6	4176.43	-0.35704	0.139492	-2.55957	0.0104801	0.0495417
ENSBTAG00000011134	USE1	1527.98	0.684414	0.252379	2.71185	0.00669086	0.0386951
ENSBTAG00000011145	NDUFA4	2605.47	0.52041	0.196837	2.64386	0.0081966	0.0433175
ENSBTAG00000011146	RAB8B	746.273	-0.714815	0.191292	-3.73677	0.000186402	0.00739814
ENSBTAG00000011147	RNF13	1809.61	-0.508183	0.179402	-2.83265	0.00461642	0.0320703
ENSBTAG00000011149	SIGIRR	1456.37	0.527799	0.15221	3.46756	0.000525204	0.0116852
ENSBTAG00000011155	PUM2	1747.63	-0.868152	0.27788	-3.1242	0.00178289	0.0204913
ENSBTAG00000011156	ATP8A1	226.513	-0.788229	0.301658	-2.61299	0.00897537	0.0453671
ENSBTAG00000011171	PIEZO2	327.469	-1.09365	0.261696	-4.17909	2.92678e-05	0.00338133
ENSBTAG00000011179	PDCD2	336.571	0.282989	0.0899925	3.14458	0.00166325	0.0198552
ENSBTAG00000011187	FAM13A	428.69	-0.574476	0.171722	-3.3454	0.000821653	0.0143263
ENSBTAG00000011197	IPMK	239.723	-1.24394	0.354687	-3.50714	0.000452949	0.0111334
ENSBTAG00000011200	ZNF644	851.289	-0.723672	0.197539	-3.66344	0.000248846	0.00837704
ENSBTAG00000011202	CARD19	285.323	0.683743	0.178281	3.8352	0.00012546	0.00634381
ENSBTAG00000011207	CNN1	72.163	1.61627	0.608829	2.65472	0.00793744	0.042374
ENSBTAG00000011214	THAP3	1414.18	0.681141	0.25814	2.63865	0.00832376	0.0436797
ENSBTAG00000011225	TMX1	753.504	-0.564522	0.193216	-2.92171	0.00348115	0.0278139
ENSBTAG00000011228	FASTK	2793.91	0.543931	0.19002	2.86249	0.00420328	0.0306445
ENSBTAG00000011229	TMUB1	1069.45	0.911764	0.209435	4.35344	1.3402e-05	0.00281859
ENSBTAG00000011242	MUTYH	533.682	0.48217	0.179141	2.69157	0.00711166	0.0399234
ENSBTAG00000011247	ZC3HC1	912.773	0.306991	0.0803119	3.82249	0.000132112	0.00652721
ENSBTAG00000011249	MOB2	995.877	0.596544	0.188923	3.15761	0.0015907	0.0194873
ENSBTAG00000011263	EIF6	1212.82	0.283231	0.0936245	3.02518	0.00248486	0.0240634
ENSBTAG00000011285	TRMT1L	1004.99	-0.39159	0.129301	-3.0285	0.00245767	0.0239132
ENSBTAG00000011287	ATXN7	804.832	-0.440209	0.16298	-2.701	0.00691303	0.0393387
ENSBTAG00000011304	XRN2	1929.71	-0.412134	0.109427	-3.7663	0.000165687	0.00698338
ENSBTAG00000011311	CCDC12	545.536	0.528282	0.202192	2.61277	0.00898114	0.0453801
ENSBTAG00000011322	HIPK1	722.205	-1.05651	0.314018	-3.3645	0.000766835	0.0139369
ENSBTAG00000011334	NADK2	583.412	-0.50624	0.185767	-2.72513	0.00642767	0.0377165
ENSBTAG00000011339	TAF8	609.763	-0.52095	0.167045	-3.11862	0.00181703	0.0207065
ENSBTAG00000011340	NSL1	281.644	-0.674079	0.230805	-2.92056	0.00349399	0.0278536
ENSBTAG00000011343	XAF1	189.4	0.687398	0.260486	2.6389	0.00831745	0.0436628
ENSBTAG00000011350	CCNQ	363.387	0.479392	0.150007	3.19579	0.00139448	0.0184343
ENSBTAG00000011351	TMEM259	7079.62	0.234781	0.0757869	3.09791	0.00194892	0.0213567
ENSBTAG00000011354	NUDT9	646.055	-0.484122	0.169546	-2.8554	0.00429823	0.0309376
ENSBTAG00000011388	STOML2	1994.54	0.375423	0.104672	3.58665	0.000334959	0.00965856
ENSBTAG00000011400	DBN1	2676.04	0.560678	0.190385	2.94497	0.00322987	0.0271885
ENSBTAG00000011401	PDZD8	1916.23	-0.599545	0.155641	-3.85209	0.000117112	0.00605135
ENSBTAG00000011414	EIF2B5	2007.1	0.216296	0.0597808	3.61815	0.000296718	0.00898297
ENSBTAG00000011415	ETF1	3435	-0.392383	0.147032	-2.66868	0.00761495	0.0414742
ENSBTAG00000011424	TPM2	947.525	1.01643	0.377425	2.69306	0.00708003	0.0398568
ENSBTAG00000011433	RGP1	1929.28	0.332508	0.109358	3.04056	0.00236141	0.0234124
ENSBTAG00000011437		823.099	0.451496	0.148931	3.03158	0.00243278	0.023791
ENSBTAG00000011466	NAXD	2851.34	0.360407	0.108251	3.32936	0.000870464	0.0146192
ENSBTAG00000011471	CARS2	1204.46	0.602501	0.211165	2.85322	0.00432788	0.0310494
ENSBTAG00000011473	MYL9	4503.43	0.491943	0.162781	3.02211	0.00251016	0.0242255
ENSBTAG00000011479	INPP5K	3026.58	0.383219	0.141402	2.71015	0.00672533	0.038785
ENSBTAG00000011498	ZNF184	295.504	-0.544101	0.210977	-2.57896	0.00990986	0.0480987
ENSBTAG00000011505	RABEP1	1503.91	-0.310242	0.0958456	-3.2369	0.00120838	0.0170548
ENSBTAG00000011509	SERAC1	129.547	-1.00828	0.321516	-3.13601	0.00171265	0.020156
ENSBTAG00000011516	LRP12	113.372	-0.540496	0.185449	-2.91452	0.00356232	0.0281925
ENSBTAG00000011517	CCDC106	483.342	0.496602	0.168246	2.95165	0.00316081	0.0269281
ENSBTAG00000011524	XRN1	393.794	-0.713393	0.228134	-3.12708	0.0017655	0.0203716
ENSBTAG00000011539	PCGF2	1866.92	0.649843	0.194484	3.34136	0.000833683	0.0144118
ENSBTAG00000011541	RBL1	519.846	-1.03126	0.335578	-3.0731	0.00211849	0.0221192
ENSBTAG00000011553	FAHD2A	402.057	0.496972	0.143904	3.45348	0.000553396	0.0119984
ENSBTAG00000011556	MED22	571.465	0.58738	0.197104	2.98006	0.00288196	0.0258573
ENSBTAG00000011558	GPAT2	93.2119	1.50027	0.365632	4.10323	4.07429e-05	0.00397819
ENSBTAG00000011571	ACIN1	13729.7	0.368117	0.133396	2.75957	0.00578771	0.0358341
ENSBTAG00000011580	DAG1	12062.5	-0.764712	0.277181	-2.75889	0.00579982	0.03587
ENSBTAG00000011593	QKI	561.57	-0.842466	0.237753	-3.54344	0.000394939	0.0103812
ENSBTAG00000011601	ST3GAL5	156.563	-0.433501	0.169355	-2.55972	0.0104755	0.0495417
ENSBTAG00000011625	LYPLA2	1733.78	0.419884	0.145326	2.88926	0.00386153	0.0293933
ENSBTAG00000011626	ATP2C1	4488.66	-0.731472	0.252592	-2.89586	0.00378121	0.029142
ENSBTAG00000011643	SOS1	1148.16	-0.674454	0.249003	-2.70862	0.00675643	0.0388378
ENSBTAG00000011649	FARSB	1522.39	0.165811	0.0645703	2.56791	0.0102314	0.0490206
ENSBTAG00000011655	SAMD10	119.237	0.608563	0.163306	3.72652	0.000194144	0.00747613
ENSBTAG00000011658	PTPN18	150.171	0.632699	0.148942	4.24797	2.15718e-05	0.00308811
ENSBTAG00000011661	CEP152	143.793	-0.533808	0.191362	-2.78952	0.00527861	0.0342035
ENSBTAG00000011667	PM20D2	56.6237	-1.22884	0.348815	-3.5229	0.000426849	0.0107341
ENSBTAG00000011684	RAB11FIP1	4030.22	-0.736959	0.285205	-2.58396	0.00976717	0.0476587
ENSBTAG00000011693	LENG9	146.951	0.663312	0.232205	2.85658	0.00428232	0.0309143
ENSBTAG00000011715	RECQL5	808.917	0.359976	0.101033	3.56296	0.000366691	0.0101184
ENSBTAG00000011721	MED13	769.695	-1.24529	0.29685	-4.19501	2.72856e-05	0.0032463
ENSBTAG00000011723	GRIK5	100.778	0.814423	0.2867	2.84068	0.00450168	0.0317404
ENSBTAG00000011727	ETAA1	906.139	-0.39648	0.129334	-3.06556	0.00217264	0.0223868
ENSBTAG00000011732	PGAP3	1814.02	0.348976	0.0944126	3.69629	0.000218773	0.00798295
ENSBTAG00000011752	SYNM	160.985	-0.832513	0.27968	-2.97666	0.00291402	0.0259967
ENSBTAG00000011753	RCC1L	623.261	0.270421	0.0856865	3.15593	0.00159986	0.0195265
ENSBTAG00000011754	LAMTOR2	1197.79	0.506044	0.192139	2.63374	0.00844508	0.0440552
ENSBTAG00000011761	LRP6	372.51	-0.749388	0.224399	-3.33953	0.000839211	0.0144118
ENSBTAG00000011762	ANKRD52	418.966	-0.845659	0.299173	-2.82666	0.0047037	0.0324379
ENSBTAG00000011785	WDR26	3144.63	-0.401815	0.156231	-2.57193	0.0101134	0.0486945
ENSBTAG00000011787	ISCU	3020.07	0.382959	0.144187	2.65598	0.00790783	0.0422966
ENSBTAG00000011790	MED14	708.502	-0.634883	0.142694	-4.44927	8.61613e-06	0.00237548
ENSBTAG00000011798	STK38L	343.864	-0.72046	0.245978	-2.92896	0.00340102	0.0275625
ENSBTAG00000011815	SMG9	1158.23	0.446281	0.154962	2.87994	0.0039775	0.0298417
ENSBTAG00000011829	NF1	58.1781	-1.60306	0.420071	-3.81617	0.000135542	0.00652721
ENSBTAG00000011831	SPPL2A	843.949	-0.439109	0.152437	-2.88058	0.00396939	0.0298349
ENSBTAG00000011834	CCDC47	2141.69	-0.47757	0.131136	-3.64178	0.000270759	0.00879222
ENSBTAG00000011837	GET3	1564.88	0.337553	0.113078	2.98514	0.00283447	0.0256588
ENSBTAG00000011838	PCED1B	987.315	0.377476	0.143609	2.6285	0.00857619	0.0443793
ENSBTAG00000011844		263.588	-2.04452	0.45838	-4.46031	8.18408e-06	0.0023647
ENSBTAG00000011846	TUT1	994.22	0.204031	0.077003	2.64965	0.00805744	0.0428183
ENSBTAG00000011866	PCBD1	451.972	0.583542	0.181501	3.21509	0.00130405	0.0178495
ENSBTAG00000011876	MORC3	504.198	-1.32928	0.377012	-3.52582	0.000422179	0.0106546
ENSBTAG00000011889	NOC4L	492.233	0.293908	0.1133	2.59406	0.00948494	0.0469538
ENSBTAG00000011895	PANK3	498.556	-1.12927	0.266483	-4.23768	2.2584e-05	0.00308811
ENSBTAG00000011909	ACVR1	1006.35	-0.439945	0.140683	-3.12721	0.00176475	0.0203716
ENSBTAG00000011917	GPAM	507.516	-1.19689	0.399288	-2.99755	0.00272156	0.0251022
ENSBTAG00000011953	PRKACB	157.449	-0.882364	0.287777	-3.06614	0.00216839	0.0223762
ENSBTAG00000011957	CREBL2	725.842	-0.392209	0.152073	-2.57909	0.00990613	0.0480987
ENSBTAG00000011963	RPS19	18470.3	0.636164	0.233098	2.72917	0.00634939	0.0375243
ENSBTAG00000011975	SERPINB1	3943.17	1.49778	0.54779	2.73423	0.00625265	0.0373018
ENSBTAG00000011981	MYBL1	487.908	-0.885697	0.326279	-2.71454	0.00663681	0.0385414
ENSBTAG00000011986	PLSCR4	111.14	-0.763994	0.247401	-3.08808	0.00201454	0.0216075
ENSBTAG00000011997	ZMIZ2	1711.29	0.272067	0.0964203	2.82167	0.00477737	0.0326694
ENSBTAG00000012010	PANX1	506.563	-0.797147	0.257506	-3.09565	0.00196384	0.0213771
ENSBTAG00000012016	LMTK3	439.698	0.787674	0.282668	2.78656	0.005327	0.0343625
ENSBTAG00000012022	TBC1D2B	5056.21	-0.495998	0.192974	-2.57029	0.0101613	0.0488835
ENSBTAG00000012047	JAK2	791.191	-0.844563	0.313283	-2.69585	0.00702091	0.0397449
ENSBTAG00000012049	WIPI2	2151.74	0.353392	0.114826	3.07762	0.0020866	0.0219481
ENSBTAG00000012059	MVD	1495.59	0.415713	0.13495	3.0805	0.00206653	0.0218505
ENSBTAG00000012062	PRDX2	6230.34	0.426848	0.136838	3.11936	0.00181247	0.020691
ENSBTAG00000012064	ZNF473	427.064	-0.877107	0.232015	-3.78038	0.000156588	0.00690335
ENSBTAG00000012066	PECAM1	2728.79	-0.759064	0.234678	-3.23449	0.0012186	0.0170822
ENSBTAG00000012067	EPG5	677.258	-1.04774	0.342294	-3.06093	0.00220647	0.0225391
ENSBTAG00000012070	INTS2	274.405	-1.21176	0.335699	-3.60966	0.000306596	0.0091193
ENSBTAG00000012072	NDUFS8	2141.83	0.727095	0.265475	2.73885	0.0061655	0.0371038
ENSBTAG00000012077	SLF2	946.997	-1.20257	0.330981	-3.63335	0.000279769	0.00883454
ENSBTAG00000012099	TMEM87B	576.85	-0.960326	0.327868	-2.929	0.00340052	0.0275625
ENSBTAG00000012102	TCF25	2595.08	0.302319	0.116501	2.59499	0.00945943	0.0468766
ENSBTAG00000012107	SLC25A28	1885.75	0.640093	0.202006	3.16868	0.00153134	0.019307
ENSBTAG00000012125	GDI1	5715.69	0.36464	0.0883685	4.12635	3.68563e-05	0.00380496
ENSBTAG00000012141	RAD9A	713.753	0.512696	0.171283	2.99326	0.00276011	0.0252706
ENSBTAG00000012147	ARRDC1	2113.2	0.609766	0.188631	3.23259	0.00122675	0.0171455
ENSBTAG00000012150		211.122	0.868711	0.159251	5.45497	4.89805e-08	0.000115578
ENSBTAG00000012156	NAIF1	492.574	0.270212	0.105678	2.55694	0.0105598	0.0497358
ENSBTAG00000012168	RANBP6	406.629	-0.965475	0.337451	-2.86108	0.00422196	0.0307324
ENSBTAG00000012200	ANKRD13D	439.904	0.538592	0.173455	3.10509	0.00190221	0.0211107
ENSBTAG00000012213	WAPL	1798.15	-0.515849	0.17525	-2.9435	0.00324528	0.0272076
ENSBTAG00000012232	CYC1	3303.01	0.46422	0.139278	3.33305	0.000859008	0.0145651
ENSBTAG00000012234	RHBG	5317.61	0.652403	0.188561	3.4599	0.00054037	0.0118064
ENSBTAG00000012241	POLD2	819.345	0.475538	0.165516	2.87306	0.00406515	0.0301389
ENSBTAG00000012242	MAF1	2760.8	0.403681	0.129343	3.12101	0.00180232	0.020595
ENSBTAG00000012250	BLOC1S6	1310.69	-0.414966	0.161666	-2.56682	0.0102637	0.0491257
ENSBTAG00000012272	TMEM19	636.094	-0.443817	0.149563	-2.96743	0.00300298	0.026424
ENSBTAG00000012277	SRRD	330.475	0.489447	0.115574	4.23494	2.2861e-05	0.00308811
ENSBTAG00000012278	MTMR12	414.902	-0.475622	0.165753	-2.86946	0.00411179	0.0303202
ENSBTAG00000012291	TBC1D22A	944.373	0.382036	0.136439	2.80005	0.00510943	0.0336774
ENSBTAG00000012293	SPAG9	1515.12	-0.776817	0.207926	-3.73602	0.000186953	0.00739814
ENSBTAG00000012305	ADGRL2	862.475	-0.634771	0.208234	-3.04836	0.00230096	0.0230552
ENSBTAG00000012312	ROR1	54.4186	-1.65576	0.387697	-4.27074	1.94822e-05	0.00303718
ENSBTAG00000012319	KCNE5	28.8284	-1.08894	0.391403	-2.78215	0.00539998	0.0346725
ENSBTAG00000012333	ZNF524	806.844	0.487078	0.169289	2.87721	0.00401213	0.0299218
ENSBTAG00000012355	RNF220	2499.38	0.366203	0.123322	2.96949	0.00298298	0.0262807
ENSBTAG00000012357	VPS13B	1148.31	-0.654544	0.240991	-2.71605	0.00660664	0.038445
ENSBTAG00000012371	CPD	6314.98	-0.980109	0.307421	-3.18817	0.00143179	0.0186488
ENSBTAG00000012372	TMEM53	65.2233	0.552694	0.199155	2.7752	0.00551686	0.035132
ENSBTAG00000012375	KLHL9	352.015	-0.784076	0.284603	-2.75498	0.00586948	0.0360834
ENSBTAG00000012384	TFEB	562.898	0.551175	0.20143	2.73631	0.00621329	0.0372125
ENSBTAG00000012394	CCDC85A	64.7013	-0.725506	0.234015	-3.10025	0.00193357	0.0213039
ENSBTAG00000012418	MED23	675.007	-0.746727	0.201408	-3.70754	0.000209285	0.00778025
ENSBTAG00000012423	SENP1	196.082	-0.769079	0.255458	-3.01059	0.00260744	0.0245755
ENSBTAG00000012446	MTHFSD	70.7955	0.575783	0.208399	2.76289	0.00572919	0.0356858
ENSBTAG00000012447	PPP1CB	5611.54	-0.638063	0.205767	-3.10089	0.00192938	0.0212908
ENSBTAG00000012450	RAPGEF2	3142.61	-0.471028	0.168284	-2.79901	0.0051259	0.033692
ENSBTAG00000012463	ZMAT3	188.484	-0.983496	0.333535	-2.9487	0.00319115	0.0270217
ENSBTAG00000012470	SNAPIN	874.34	0.385988	0.129	2.99216	0.00277008	0.0252706
ENSBTAG00000012480	TBC1D13	3658.24	0.338755	0.130635	2.59314	0.00951051	0.0469982
ENSBTAG00000012482	CDCP1	1479.73	-0.764488	0.260333	-2.93658	0.00331857	0.0273241
ENSBTAG00000012485	SPOUT1	342.083	0.498973	0.174902	2.85287	0.00433257	0.0310585
ENSBTAG00000012495	SF3B4	2783.04	0.368658	0.14402	2.55977	0.0104742	0.0495417
ENSBTAG00000012497	KHDRBS1	1939.79	-0.600065	0.217684	-2.75659	0.00584081	0.035998
ENSBTAG00000012500	RARA	3466.78	0.428475	0.148257	2.89008	0.00385141	0.0293833
ENSBTAG00000012504	GAS2L1	1143.29	0.337542	0.123625	2.73036	0.00632646	0.0375004
ENSBTAG00000012508	OSGIN1	715.68	0.57195	0.196639	2.90862	0.00363024	0.028572
ENSBTAG00000012512	GPR137	859.206	0.41578	0.154393	2.693	0.00708114	0.0398568
ENSBTAG00000012545	GOLM2	2327.96	-0.465947	0.181848	-2.56229	0.0103986	0.0494368
ENSBTAG00000012552	FMR1	3744.26	-0.583372	0.162552	-3.58883	0.000332171	0.00962885
ENSBTAG00000012555	RBM15	453.732	-0.589355	0.150451	-3.91726	8.95616e-05	0.00553718
ENSBTAG00000012561	ORMDL1	352.206	-0.595345	0.232401	-2.56171	0.0104157	0.0494975
ENSBTAG00000012577	UVSSA	436.357	-0.978397	0.30603	-3.19707	0.00138833	0.0184129
ENSBTAG00000012584	GJB3	4015.3	0.440387	0.162411	2.71156	0.0066968	0.0386993
ENSBTAG00000012585	RAB3GAP2	1274.36	-0.761051	0.248915	-3.05747	0.00223213	0.0226273
ENSBTAG00000012587	BABAM1	1037.97	0.38963	0.135894	2.86717	0.00414159	0.0304606
ENSBTAG00000012609	SCO2	459.496	0.769477	0.225305	3.41527	0.000637181	0.0128142
ENSBTAG00000012620	RETREG2	3492.63	0.271351	0.0927735	2.92487	0.00344597	0.027727
ENSBTAG00000012634	NDUFB7	1215.64	0.731611	0.250257	2.92343	0.00346193	0.027727
ENSBTAG00000012636	IKZF4	22.3009	-1.16989	0.382643	-3.0574	0.00223269	0.0226273
ENSBTAG00000012638	S100A12	56.5167	1.46959	0.529245	2.77676	0.00549035	0.0350462
ENSBTAG00000012642	TRADD	350.26	0.308211	0.114856	2.68345	0.00728658	0.0405278
ENSBTAG00000012644	UROD	1124.33	0.416574	0.134765	3.09111	0.00199407	0.021513
ENSBTAG00000012646	PLCXD2	43.5889	-1.12472	0.291333	-3.8606	0.000113108	0.00596471
ENSBTAG00000012672	ZNHIT3	689.736	0.358612	0.122314	2.9319	0.00336893	0.0274596
ENSBTAG00000012677	ARHGAP12	880.987	-0.617229	0.215868	-2.85929	0.00424586	0.0308429
ENSBTAG00000012694	UHMK1	103.8	-1.62514	0.427263	-3.8036	0.000142606	0.00668546
ENSBTAG00000012702	ZDHHC16	853.104	0.29698	0.109168	2.72039	0.00652058	0.0381073
ENSBTAG00000012712	AQR	705.827	-0.495165	0.172826	-2.8651	0.00416874	0.0305282
ENSBTAG00000012719	UBTD1	1942.53	0.46004	0.145437	3.16316	0.00156067	0.019457
ENSBTAG00000012720	ANKRD2	81.9614	0.807348	0.307421	2.6262	0.00863437	0.0445122
ENSBTAG00000012725	C10H14orf93	262.455	0.472011	0.143492	3.28946	0.00100379	0.0156865
ENSBTAG00000012726	PSMB5	2415.03	0.27292	0.07515	3.63167	0.000281598	0.00884005
ENSBTAG00000012742	SLC22A18	38.009	0.951421	0.263181	3.61508	0.000300258	0.00900487
ENSBTAG00000012744	UBE2M	2718.9	0.433033	0.124168	3.48748	0.000487587	0.0114652
ENSBTAG00000012745	PPAN	968.022	0.564122	0.203271	2.77522	0.00551636	0.035132
ENSBTAG00000012751	BTBD6	1433.8	0.403177	0.119678	3.36886	0.000754801	0.0138418
ENSBTAG00000012753	BRF1	1962.04	0.451423	0.131246	3.43952	0.000582756	0.0123607
ENSBTAG00000012755	KLC4	3447.88	0.299988	0.105572	2.84156	0.00448929	0.0316847
ENSBTAG00000012756	CCT7	3505.64	0.214516	0.0795598	2.69629	0.00701171	0.0397087
ENSBTAG00000012762	C7H5orf24	192.643	-0.925149	0.293377	-3.15345	0.00161355	0.0196092
ENSBTAG00000012777	SRF	1225.34	0.272453	0.0769029	3.54282	0.000395876	0.0103812
ENSBTAG00000012788	COX6A1	3192.86	0.445234	0.146306	3.04317	0.00234098	0.0233157
ENSBTAG00000012796	ZNF428	257.557	0.88471	0.211393	4.18515	2.84982e-05	0.00333452
ENSBTAG00000012797	DCUN1D1	681.781	-0.650769	0.192736	-3.37648	0.000734201	0.0136594
ENSBTAG00000012818	PDLIM5	483.467	-0.915741	0.294075	-3.11398	0.00184585	0.0207574
ENSBTAG00000012824	INTU	584.123	-0.833961	0.28169	-2.96057	0.00307073	0.026623
ENSBTAG00000012828	TBC1D15	398.465	-0.544627	0.205895	-2.64516	0.00816517	0.043232
ENSBTAG00000012833	ATG2B	931.761	-0.478219	0.156522	-3.05529	0.00224845	0.0227545
ENSBTAG00000012844	LRSAM1	598.922	0.472412	0.122326	3.86191	0.000112505	0.00596471
ENSBTAG00000012849	COL4A1	34948.5	-0.615045	0.20457	-3.00652	0.00264255	0.0247095
ENSBTAG00000012867	TXLNA	460.22	-0.882831	0.300068	-2.94211	0.00325987	0.0272439
ENSBTAG00000012873	SNX6	2838.49	-0.446708	0.141468	-3.15766	0.00159042	0.0194873
ENSBTAG00000012880	DNLZ	303.902	0.758743	0.274494	2.76416	0.00570701	0.0356149
ENSBTAG00000012882	CUL5	215.98	-0.991366	0.286401	-3.46146	0.00053725	0.0117948
ENSBTAG00000012904	EDEM1	3090.37	-0.580359	0.22721	-2.55428	0.0106408	0.0499677
ENSBTAG00000012908	HSPA13	472.233	-1.04128	0.363601	-2.8638	0.00418598	0.0306121
ENSBTAG00000012928	PPP4C	5455.22	0.43535	0.152715	2.85073	0.00436193	0.0312057
ENSBTAG00000012936	THYN1	667.129	0.568917	0.145676	3.90535	9.40895e-05	0.00566859
ENSBTAG00000012937	ACAD8	752.133	0.374252	0.120035	3.11787	0.00182165	0.0207187
ENSBTAG00000012938	JARID2	4991.37	-0.803792	0.264139	-3.04307	0.00234178	0.0233157
ENSBTAG00000012939	DTNBP1	1029.87	0.531628	0.205695	2.58454	0.00975082	0.0476535
ENSBTAG00000012961	PAPSS1	1388.36	-0.461763	0.158777	-2.90824	0.00363464	0.0285726
ENSBTAG00000012989	UBE2L6	379.914	0.520743	0.190531	2.73312	0.0062737	0.0373834
ENSBTAG00000012990	PUS1	1512.49	0.444136	0.161648	2.74756	0.00600409	0.0364989
ENSBTAG00000013025	HAX1	1370.02	0.545059	0.143937	3.78679	0.000152607	0.00690292
ENSBTAG00000013029	ARNTL	392.489	-0.516382	0.18139	-2.8468	0.00441609	0.0314408
ENSBTAG00000013036	YDJC	908.186	0.655281	0.220155	2.97645	0.00291607	0.0259985
ENSBTAG00000013042	EXOC5	977.433	-0.706281	0.182708	-3.86563	0.000110801	0.00596471
ENSBTAG00000013043	AP5M1	191.932	-0.402489	0.156413	-2.57324	0.0100751	0.0485676
ENSBTAG00000013060	IQGAP1	13135.5	-1.32636	0.396427	-3.34579	0.000820484	0.0143263
ENSBTAG00000013074	PPP1R15B	748.949	-0.834861	0.312602	-2.67069	0.00756962	0.0413603
ENSBTAG00000013110	FARP2	419.853	0.428877	0.163665	2.62046	0.00878123	0.044915
ENSBTAG00000013116	PLCB4	1551.2	-0.550492	0.125004	-4.40382	1.06363e-05	0.00268909
ENSBTAG00000013126	EMG1	829.44	0.540825	0.19961	2.7094	0.00674043	0.0387903
ENSBTAG00000013132	MTX3	47.1383	-0.951439	0.322727	-2.94812	0.00319709	0.0270397
ENSBTAG00000013142	MYNN	555.931	-0.733187	0.213488	-3.43432	0.000594037	0.0124106
ENSBTAG00000013177	APEX2	362.317	0.482481	0.160114	3.01335	0.00258379	0.0245348
ENSBTAG00000013184	CEP120	746.606	-0.639174	0.167464	-3.81679	0.0001352	0.00652721
ENSBTAG00000013204	ATP13A3	1402.15	-1.24289	0.347495	-3.5767	0.000347962	0.00987263
ENSBTAG00000013211	CFAP97	675.668	-0.575996	0.173077	-3.32798	0.000874796	0.0146572
ENSBTAG00000013238	CDK12	1373.75	-0.511631	0.180804	-2.82976	0.00465833	0.0322349
ENSBTAG00000013250	PCSK1N	55.2359	1.42931	0.434557	3.28913	0.00100499	0.0156876
ENSBTAG00000013254	XPO1	5596.07	-0.44824	0.145579	-3.07902	0.00207686	0.0218781
ENSBTAG00000013273	PIGL	386.729	0.855791	0.219535	3.89819	9.69127e-05	0.00569779
ENSBTAG00000013275	MAD2L2	562.746	0.498088	0.163318	3.04981	0.00228988	0.0230249
ENSBTAG00000013278	MAGIX	553.782	0.790988	0.261982	3.01924	0.00253409	0.0243262
ENSBTAG00000013282	NECAP2	1933.09	0.331333	0.110126	3.00867	0.00262393	0.0246124
ENSBTAG00000013291	ARMC6	562.579	0.447471	0.151706	2.94958	0.00318201	0.0270089
ENSBTAG00000013309	SRSF4	5624.47	0.169655	0.0636994	2.66338	0.0077361	0.0418684
ENSBTAG00000013340	BAX	1527.25	0.534693	0.197342	2.70947	0.00673903	0.0387903
ENSBTAG00000013343	FTL	14944.6	0.663997	0.239275	2.77503	0.00551961	0.035132
ENSBTAG00000013346	SIX5	588.946	0.426384	0.154717	2.7559	0.0058531	0.0360296
ENSBTAG00000013347	DMPK	295.702	0.666522	0.234214	2.84578	0.00443034	0.0314883
ENSBTAG00000013380	CEP192	849.734	-0.534238	0.183865	-2.90561	0.0036654	0.0287029
ENSBTAG00000013387	CHMP4B	5588.85	0.442038	0.164414	2.68856	0.00717607	0.0401686
ENSBTAG00000013406	CSRP2	1196.37	0.613708	0.222153	2.76254	0.00573527	0.0357004
ENSBTAG00000013412	NFAT5	546.826	-1.46534	0.416171	-3.52102	0.000429897	0.0107916
ENSBTAG00000013413	CCDC51	1744.53	0.454833	0.150495	3.02224	0.0025091	0.0242255
ENSBTAG00000013414	BLVRA	2024.12	0.241079	0.0855204	2.81896	0.00481789	0.0328098
ENSBTAG00000013420	FSD1L	1254.85	-0.594586	0.185842	-3.19942	0.00137705	0.0183754
ENSBTAG00000013421	PRMT3	303.196	-0.653558	0.244025	-2.67824	0.00740098	0.0408034
ENSBTAG00000013423	GLRX5	769.086	0.270754	0.0856366	3.16167	0.0015687	0.0194742
ENSBTAG00000013439	ARHGEF26	359.721	-0.714568	0.234337	-3.04931	0.00229365	0.0230308
ENSBTAG00000013440	RBM42	3040.21	0.457921	0.1743	2.6272	0.00860915	0.0444361
ENSBTAG00000013444	ETV2	120.787	0.879272	0.266209	3.30294	0.000956764	0.0152174
ENSBTAG00000013449	RAB3GAP1	1691.52	-0.226397	0.0721655	-3.13719	0.00170575	0.0201418
ENSBTAG00000013454	TAB2	989.005	-0.744729	0.257999	-2.88656	0.00389482	0.0295415
ENSBTAG00000013455	SPOPL	128.612	-0.833778	0.231159	-3.60694	0.000309824	0.009196
ENSBTAG00000013460	ZBTB11	669.463	-1.22627	0.360499	-3.40158	0.000669986	0.0130935
ENSBTAG00000013464	CEP97	135.185	-1.10225	0.326379	-3.37721	0.00073225	0.0136594
ENSBTAG00000013480	DNAJC17	505.886	0.45344	0.177194	2.55901	0.0104972	0.0496059
ENSBTAG00000013488	PPP1R14D	161.22	0.652794	0.211791	3.08226	0.00205436	0.0217942
ENSBTAG00000013493	BNIP2	148.304	-0.673089	0.195751	-3.4385	0.000584956	0.0123793
ENSBTAG00000013495	WDFY3	1871.98	-0.751564	0.258632	-2.90592	0.00366177	0.0286903
ENSBTAG00000013496	CPM	71.5961	-0.951165	0.27067	-3.51412	0.000441218	0.01094
ENSBTAG00000013523	OSBPL7	1956.27	0.370408	0.117541	3.1513	0.00162545	0.019703
ENSBTAG00000013528	CHMP7	1068.15	0.262363	0.0896625	2.92612	0.00343221	0.0276899
ENSBTAG00000013530	DDAH2	556.242	0.873305	0.198869	4.39136	1.12646e-05	0.00273827
ENSBTAG00000013533	CLIC1	4524.85	0.289128	0.110741	2.61085	0.00903188	0.045539
ENSBTAG00000013579	SARAF	8359.07	-0.404186	0.155404	-2.60087	0.00929865	0.0463725
ENSBTAG00000013587	TXNL4A	543.4	0.468392	0.167907	2.78959	0.00527741	0.0342035
ENSBTAG00000013591	CYB5R4	418.035	-0.548472	0.159449	-3.4398	0.000582153	0.0123607
ENSBTAG00000013592	ZNF248	155.991	-0.914438	0.285867	-3.19882	0.00137992	0.018379
ENSBTAG00000013612	MBLAC2	48.2706	-0.676682	0.197041	-3.43423	0.000594251	0.0124106
ENSBTAG00000013613	SMIM7	2313.95	0.416866	0.134913	3.08989	0.00200228	0.0215481
ENSBTAG00000013615	CHORDC1	1005.8	-0.561303	0.200705	-2.79666	0.00516338	0.0337333
ENSBTAG00000013616	AP4E1	272.035	-0.683675	0.217375	-3.14513	0.00166011	0.0198512
ENSBTAG00000013623	TIMM13	1216.15	0.399166	0.143255	2.78639	0.00532986	0.0343625
ENSBTAG00000013628	PHYKPL	369.312	0.619078	0.218063	2.83899	0.00452571	0.031802
ENSBTAG00000013650	SLC66A1	5057.45	0.455536	0.136655	3.33347	0.00085771	0.0145605
ENSBTAG00000013663	CMSS1	156.264	0.526014	0.162839	3.23027	0.00123673	0.0172679
ENSBTAG00000013666	SLC25A29	1732.66	0.679951	0.208622	3.25925	0.00111706	0.0163903
ENSBTAG00000013697	CLASRP	2738.15	0.324696	0.107137	3.03067	0.00244009	0.0238155
ENSBTAG00000013698	ODAD4	156.188	1.00342	0.377382	2.65888	0.00783999	0.0421292
ENSBTAG00000013725	RBSN	529.499	-0.526211	0.173175	-3.03861	0.0023767	0.0235189
ENSBTAG00000013769	NECTIN3	575.058	-0.50534	0.167186	-3.02262	0.00250593	0.0242184
ENSBTAG00000013776	ITPA	959.626	0.518501	0.18245	2.84189	0.00448474	0.0316751
ENSBTAG00000013782	DNAJB2	1296.79	0.463532	0.128235	3.61472	0.00030067	0.00900487
ENSBTAG00000013790	MAP3K1	1637.95	-0.776699	0.187591	-4.14039	3.46719e-05	0.00371882
ENSBTAG00000013812	RO60	405.361	-0.710291	0.196139	-3.62137	0.000293042	0.00898297
ENSBTAG00000013819	URAD	2039.46	0.623505	0.236167	2.64011	0.00828798	0.0435727
ENSBTAG00000013825	BCAT1	1136.88	-0.824717	0.292791	-2.81674	0.00485131	0.0328793
ENSBTAG00000013857	SH2D3A	393.198	0.454493	0.165092	2.75297	0.00590573	0.0361493
ENSBTAG00000013859	SCYL2	1717.79	-0.766259	0.18778	-4.08063	4.49145e-05	0.00409031
ENSBTAG00000013885	ADSS2	2404.42	-0.579641	0.17409	-3.32955	0.000869879	0.0146192
ENSBTAG00000013889	TMEM141	159.132	0.609714	0.195474	3.11917	0.00181364	0.020691
ENSBTAG00000013901	PTDSS1	4945.28	0.263971	0.103237	2.55694	0.0105596	0.0497358
ENSBTAG00000013917		1143.36	-1.09142	0.297799	-3.66495	0.000247386	0.00837704
ENSBTAG00000013922	MOSPD1	5425.75	-0.434803	0.149756	-2.90342	0.00369113	0.0288246
ENSBTAG00000013927	GSTCD	229.206	-0.64633	0.182562	-3.54033	0.000399631	0.0103862
ENSBTAG00000013928	WFDC2	417.607	1.46724	0.430494	3.40827	0.000653757	0.0129096
ENSBTAG00000013931	CIAO2B	1337.09	0.516636	0.191738	2.69449	0.00704972	0.0398427
ENSBTAG00000013938	PHC3	159.226	-1.15909	0.263919	-4.39186	1.12387e-05	0.00273827
ENSBTAG00000013941	TANGO6	532.385	-0.442668	0.124424	-3.55773	0.000374072	0.0101551
ENSBTAG00000013949	AHCTF1	1942.33	-0.423636	0.116937	-3.62278	0.000291459	0.00898297
ENSBTAG00000013957	GALNT3	2021.7	-1.01052	0.296492	-3.40824	0.000653825	0.0129096
ENSBTAG00000013961	MYSM1	1088.7	-0.745548	0.195813	-3.80746	0.000140403	0.00664822
ENSBTAG00000013988	BID	1390.29	0.436006	0.164372	2.65255	0.0079886	0.0425248
ENSBTAG00000013990	WNT6	1714.92	0.54181	0.178725	3.03153	0.00243321	0.023791
ENSBTAG00000014020	RTKN2	1034.14	-1.03868	0.37478	-2.77144	0.00558098	0.0353537
ENSBTAG00000014023	SIRT1	586.811	-0.639342	0.189343	-3.37664	0.000733771	0.0136594
ENSBTAG00000014026	PAG1	38.4946	-1.31647	0.377331	-3.48891	0.00048499	0.0114624
ENSBTAG00000014029	HERC4	1056.69	-0.639469	0.201995	-3.16577	0.00154675	0.0193664
ENSBTAG00000014030	FGD6	200.461	-0.759715	0.20416	-3.72118	0.000198294	0.0075469
ENSBTAG00000014041	G3BP2	1028.57	-0.838004	0.240394	-3.48596	0.000490367	0.0114652
ENSBTAG00000014074	SNX13	650.936	-0.792517	0.176409	-4.49251	7.03885e-06	0.00228795
ENSBTAG00000014088	MBNL3	807.42	-0.778851	0.19418	-4.01097	6.04688e-05	0.00450588
ENSBTAG00000014095	HAUS7	547.93	0.40264	0.131581	3.06002	0.00221323	0.0225919
ENSBTAG00000014096	PCNX4	174.17	-0.371271	0.142065	-2.61339	0.00896486	0.0453626
ENSBTAG00000014099	YTHDC2	469.476	-1.00888	0.240494	-4.19503	2.72834e-05	0.0032463
ENSBTAG00000014100	BAIAP3	147.567	0.932422	0.35437	2.63121	0.00850817	0.044205
ENSBTAG00000014101	TSR3	692.825	0.64312	0.22825	2.81761	0.0048383	0.0328714
ENSBTAG00000014106	IPO8	874.998	-0.415545	0.144438	-2.87697	0.00401511	0.0299218
ENSBTAG00000014117	CCDC9	1577.96	0.456552	0.155137	2.9429	0.00325154	0.0272076
ENSBTAG00000014118	GNPTG	2663.02	0.505152	0.181207	2.7877	0.00530836	0.0342864
ENSBTAG00000014123	ZNF507	701.254	-0.648269	0.133322	-4.86242	1.15956e-06	0.000965712
ENSBTAG00000014136	FAAP20	331.207	0.637818	0.213228	2.99125	0.00277842	0.025297
ENSBTAG00000014149	LCN2	24.731	1.73128	0.65478	2.64407	0.00819153	0.0433153
ENSBTAG00000014150	C11H9orf16	1288.24	0.755585	0.268812	2.81084	0.00494129	0.0330931
ENSBTAG00000014169	PCDH19	28.4602	-1.07085	0.392102	-2.73104	0.00631352	0.0375004
ENSBTAG00000014171	NAPEPLD	505.04	-1.01227	0.29939	-3.38112	0.00072192	0.0135917
ENSBTAG00000014181	RNF111	1289.92	-0.461079	0.131304	-3.51155	0.000445502	0.0109885
ENSBTAG00000014182	CTNNA1	17225.5	-0.333887	0.127369	-2.6214	0.00875686	0.0448564
ENSBTAG00000014187	PPM1N	73.2528	0.779323	0.277211	2.8113	0.00493412	0.0330931
ENSBTAG00000014202	CDK5RAP3	1466.24	0.442052	0.108843	4.06136	4.87879e-05	0.00413616
ENSBTAG00000014204	S100A16	4525.72	0.686706	0.230199	2.9831	0.00285342	0.0257318
ENSBTAG00000014235	SMIM12	370.429	0.543426	0.158118	3.43684	0.000588553	0.0123815
ENSBTAG00000014238	ATP6V1E1	4225.92	0.202039	0.0756289	2.67145	0.00755253	0.0413171
ENSBTAG00000014248	MIER3	302.515	-1.29679	0.423481	-3.06222	0.00219699	0.0225072
ENSBTAG00000014250	ZC3HAV1L	148.823	-1.05014	0.361203	-2.90733	0.00364524	0.0286241
ENSBTAG00000014252	SPTLC3	699.113	-0.669924	0.216323	-3.09687	0.00195574	0.0213771
ENSBTAG00000014297	MOV10	5434.92	0.277517	0.0973768	2.84992	0.00437296	0.0312531
ENSBTAG00000014299	RHOC	2639.73	0.345744	0.128188	2.69715	0.00699357	0.0396219
ENSBTAG00000014310	HEATR5B	950.004	-0.805181	0.245586	-3.27861	0.00104321	0.0159673
ENSBTAG00000014318	SLC33A1	1008.59	-0.782223	0.197569	-3.95925	7.51869e-05	0.00500074
ENSBTAG00000014319	DNM3	95.9845	-0.552497	0.185783	-2.97388	0.00294064	0.0261112
ENSBTAG00000014320	SRFBP1	218.195	-0.599894	0.221802	-2.70464	0.00683793	0.0391105
ENSBTAG00000014322	FAM234B	6757.79	0.404547	0.14375	2.81424	0.00488932	0.0329921
ENSBTAG00000014331	UBL4A	793.761	0.618481	0.214898	2.87802	0.00400185	0.0298988
ENSBTAG00000014335		3610.87	0.830173	0.289364	2.86895	0.00411835	0.0303212
ENSBTAG00000014337	EIF2S3	4986.05	-0.475124	0.14991	-3.16941	0.0015275	0.0193047
ENSBTAG00000014351	EIF2AK4	1228.27	-0.227756	0.082771	-2.75164	0.00592984	0.0362186
ENSBTAG00000014372	SMARCD3	235.118	0.701845	0.273278	2.56825	0.0102213	0.048989
ENSBTAG00000014387	PRKAB2	70.9128	-1.23123	0.469167	-2.62429	0.00868306	0.0446873
ENSBTAG00000014389	SP4	43.694	-1.21508	0.283602	-4.28444	1.83197e-05	0.00303718
ENSBTAG00000014397		509.05	0.746596	0.177251	4.21208	2.53035e-05	0.00311519
ENSBTAG00000014399	QSER1	2002.92	-0.698832	0.172734	-4.04571	5.21641e-05	0.00424448
ENSBTAG00000014415	ZNF653	556.673	0.400114	0.152634	2.62139	0.0087571	0.0448564
ENSBTAG00000014420	AGER	550.958	0.799235	0.27556	2.9004	0.00372689	0.0289125
ENSBTAG00000014422	MTMR10	1098.65	-0.961484	0.37446	-2.56765	0.010239	0.0490404
ENSBTAG00000014429	KMT2D	4297.55	-0.795479	0.265165	-2.99994	0.00270033	0.0250533
ENSBTAG00000014434	CCHCR1	596.137	0.435435	0.131645	3.30765	0.000940808	0.0151757
ENSBTAG00000014442	MTG2	266.202	0.353468	0.107615	3.28456	0.00102143	0.0158049
ENSBTAG00000014450	NOSIP	1693.1	0.586111	0.199606	2.93633	0.00332116	0.0273241
ENSBTAG00000014455	PDZD2	451.839	-1.18002	0.313317	-3.76623	0.000165731	0.00698338
ENSBTAG00000014469	NBEAL1	446.047	-0.822654	0.258532	-3.18202	0.00146251	0.018863
ENSBTAG00000014474	API5	746.987	-1.06401	0.325359	-3.27025	0.00107451	0.0160887
ENSBTAG00000014484	TMEM26	60.2881	-1.13933	0.385559	-2.95501	0.00312662	0.0267847
ENSBTAG00000014490	DDX39B	8955.09	0.240828	0.0845118	2.84964	0.00437692	0.0312656
ENSBTAG00000014501	FERMT2	14275.3	-0.305655	0.107855	-2.83393	0.00459789	0.031975
ENSBTAG00000014511	C16H1orf159	274.37	0.513871	0.136436	3.76639	0.000165622	0.00698338
ENSBTAG00000014521	UGDH	465.323	-0.704223	0.221906	-3.17352	0.00150601	0.019209
ENSBTAG00000014555	CASS4	83.2601	-1.02854	0.209532	-4.90875	9.16564e-07	0.000926908
ENSBTAG00000014579	MRPL34	935.544	0.434474	0.161347	2.69279	0.00708571	0.0398568
ENSBTAG00000014607	EXOSC4	551.622	0.603019	0.194652	3.09794	0.00194869	0.0213567
ENSBTAG00000014608	KDM1B	275.171	-1.004	0.3704	-2.7106	0.00671619	0.0387639
ENSBTAG00000014616	SEPSECS	130.221	-0.834618	0.303135	-2.75329	0.00590005	0.0361493
ENSBTAG00000014620	FOXI1	1264.02	0.672007	0.221418	3.03501	0.0024053	0.0236901
ENSBTAG00000014623	MCM8	190.732	-0.561999	0.196314	-2.86276	0.00419965	0.0306445
ENSBTAG00000014646	MZT2B	808.894	0.818887	0.312293	2.62218	0.00873705	0.0448206
ENSBTAG00000014659	NEMP1	365.317	-0.622445	0.179563	-3.46644	0.000527392	0.0116852
ENSBTAG00000014668	NAGK	1284.56	0.51833	0.168322	3.0794	0.00207419	0.0218663
ENSBTAG00000014669	NDUFA12	715.199	0.37478	0.12886	2.90842	0.00363255	0.028572
ENSBTAG00000014687	TP53I13	658.446	0.699721	0.202819	3.44998	0.00056063	0.0121182
ENSBTAG00000014691	ARFGEF1	4170.02	-0.617706	0.153845	-4.01513	5.94133e-05	0.00449825
ENSBTAG00000014711	DBF4	730.774	-0.539255	0.173538	-3.10742	0.00188726	0.0211057
ENSBTAG00000014712	CLPP	926.564	0.613258	0.206744	2.96626	0.00301442	0.0264503
ENSBTAG00000014713	RARRES1	1061.83	0.77201	0.258711	2.98406	0.00284449	0.0257318
ENSBTAG00000014733	NOP2	2142.45	0.205996	0.0796074	2.58764	0.00966347	0.0473573
ENSBTAG00000014742	LRWD1	753.276	0.349419	0.114817	3.04326	0.00234032	0.0233157
ENSBTAG00000014744	TXNDC15	579.33	-0.362484	0.138647	-2.61444	0.00893732	0.0453116
ENSBTAG00000014750	EPB41L4A	1159.72	0.287555	0.103489	2.77861	0.00545918	0.0348944
ENSBTAG00000014752	AKAP11	3528.8	-0.787899	0.240799	-3.27202	0.00106782	0.0160832
ENSBTAG00000014775	GUK1	2682.62	0.745517	0.228865	3.25745	0.00112417	0.0164592
ENSBTAG00000014779	NISCH	2269.32	0.255762	0.0917258	2.78833	0.00529808	0.034251
ENSBTAG00000014786	PBRM1	3000.59	-0.332887	0.125928	-2.64347	0.00820613	0.0433355
ENSBTAG00000014792	MAP4K5	477.712	-0.72967	0.241289	-3.02405	0.00249414	0.0241367
ENSBTAG00000014799	ARMC7	583.946	0.346468	0.117247	2.95502	0.00312646	0.0267847
ENSBTAG00000014804	HNRNPDL	8369.58	-0.244533	0.082279	-2.97199	0.00295875	0.0261486
ENSBTAG00000014807	DPP8	944.138	-0.911468	0.247869	-3.67721	0.000235798	0.00818244
ENSBTAG00000014826	ZC3H7A	1364.24	-0.250677	0.0874807	-2.86551	0.00416339	0.03051
ENSBTAG00000014827	UBQLN1	2733.59	-0.353073	0.0964483	-3.66075	0.000251477	0.00839721
ENSBTAG00000014838	VPS26B	1391.68	0.227024	0.0881775	2.57463	0.0100348	0.048489
ENSBTAG00000014840	MTX1	705.756	0.393846	0.131613	2.99244	0.00276754	0.0252706
ENSBTAG00000014874	FYTTD1	393.428	-1.13231	0.374145	-3.02639	0.00247494	0.024024
ENSBTAG00000014884	HIPK3	490.528	-1.20085	0.383319	-3.13277	0.00173165	0.0202117
ENSBTAG00000014886	MEX3C	975.093	-0.593996	0.164106	-3.61959	0.000295069	0.00898297
ENSBTAG00000014889	DCBLD2	136.216	-1.14522	0.367606	-3.11536	0.00183723	0.0207407
ENSBTAG00000014904	SIRT5	741.215	0.44309	0.14433	3.06998	0.00214076	0.0222282
ENSBTAG00000014907	IL11RA	775.542	0.449586	0.137693	3.26514	0.00109408	0.0162634
ENSBTAG00000014918	IBA57	329.993	0.384129	0.140495	2.73412	0.00625474	0.0373018
ENSBTAG00000014931	MLF2	2967.35	0.384743	0.133972	2.87181	0.0040813	0.0302212
ENSBTAG00000014934	DCAF10	108.257	-0.719971	0.269646	-2.67006	0.00758376	0.0413747
ENSBTAG00000014936	SLC25A51	561.547	-0.447006	0.160631	-2.7828	0.00538913	0.0346343
ENSBTAG00000014947	PTPN13	494.837	-1.21523	0.348587	-3.48615	0.000490019	0.0114652
ENSBTAG00000014964	GALK1	3721.62	0.725507	0.170827	4.24703	2.16622e-05	0.00308811
ENSBTAG00000014984	RPRD2	992.591	-0.429523	0.133522	-3.21687	0.00129596	0.0178031
ENSBTAG00000015002	POLR2I	617.494	0.65087	0.252965	2.57296	0.0100833	0.0485905
ENSBTAG00000015004	TBCB	2579.97	0.412512	0.139224	2.96293	0.00304724	0.0265331
ENSBTAG00000015009	LAMTOR4	2464.76	0.807758	0.26373	3.06282	0.00219259	0.0224789
ENSBTAG00000015010	TBC1D23	706.212	-1.15007	0.376092	-3.05795	0.00222855	0.0226243
ENSBTAG00000015015	HINFP	818.359	0.277366	0.108545	2.55531	0.0106093	0.0498364
ENSBTAG00000015022	KIF2A	799.447	-0.740805	0.248618	-2.9797	0.00288535	0.0258713
ENSBTAG00000015024	GXYLT1	119.781	-1.249	0.362848	-3.44223	0.000576943	0.0123267
ENSBTAG00000015026	ABL2	171.236	-0.542699	0.185052	-2.93268	0.00336054	0.0274331
ENSBTAG00000015036	RAD51C	355.625	-0.897615	0.312299	-2.87421	0.00405034	0.0301212
ENSBTAG00000015053	CFL2	314.682	-0.422262	0.13293	-3.17658	0.00149024	0.0190594
ENSBTAG00000015074	PTGDS	1179.94	0.742423	0.286071	2.59524	0.00945248	0.0468733
ENSBTAG00000015076	LATS1	640.619	-1.16942	0.26276	-4.45053	8.56597e-06	0.00237548
ENSBTAG00000015090	SGTA	2432.29	0.295982	0.106903	2.7687	0.00562804	0.035483
ENSBTAG00000015097	CACFD1	578.953	0.590746	0.178869	3.30268	0.000957671	0.0152174
ENSBTAG00000015100	ATP6V0E1	5445.56	0.32172	0.12204	2.6362	0.00838411	0.0438825
ENSBTAG00000015103	IQCC	315.633	0.507862	0.135234	3.75542	0.000173051	0.00714302
ENSBTAG00000015104	CCDC28B	213.876	0.523809	0.138816	3.7734	0.000161035	0.00695103
ENSBTAG00000015105	HERPUD2	1194.37	-0.672229	0.197433	-3.40484	0.000662021	0.0129998
ENSBTAG00000015113	CITED4	126.613	1.1313	0.417007	2.7129	0.00666978	0.0386695
ENSBTAG00000015115	ACP4	93.7503	0.689155	0.230442	2.99058	0.0027845	0.0253198
ENSBTAG00000015116	RAD23A	2676.9	0.55008	0.194059	2.83459	0.0045884	0.031975
ENSBTAG00000015117	GADD45GIP1	482.399	0.746724	0.270086	2.76476	0.00569646	0.0356149
ENSBTAG00000015136	AARSD1	1209.02	0.345307	0.122899	2.80968	0.00495909	0.0331339
ENSBTAG00000015145	S100A11	7326.7	0.720038	0.227566	3.16408	0.00155572	0.0194403
ENSBTAG00000015147	S100A10	2188.25	0.454149	0.137997	3.291	0.000998333	0.0156701
ENSBTAG00000015160	PLD4	196.604	0.87119	0.329899	2.64078	0.0082715	0.0435187
ENSBTAG00000015165	DPY19L3	141.131	-0.71374	0.249225	-2.86384	0.00418533	0.0306121
ENSBTAG00000015182	STARD10	1162.66	0.666272	0.223463	2.98158	0.00286768	0.0257946
ENSBTAG00000015192	FAM193B	1721.24	0.391192	0.126483	3.09283	0.00198257	0.0215037
ENSBTAG00000015196	PHF6	291.594	-0.737508	0.2232	-3.30425	0.000952313	0.0152005
ENSBTAG00000015200	L2HGDH	112.583	-0.609912	0.234251	-2.60367	0.00922313	0.046158
ENSBTAG00000015220	AGO4	562.674	-0.693762	0.213273	-3.25293	0.00114222	0.0166374
ENSBTAG00000015225	NUP58	615.024	-0.946343	0.351286	-2.69394	0.00706129	0.0398427
ENSBTAG00000015226	BRSK1	184.518	0.921331	0.22585	4.0794	4.51523e-05	0.00409031
ENSBTAG00000015232	RAPGEFL1	82.0455	0.501322	0.181571	2.76102	0.00576205	0.0357724
ENSBTAG00000015253	COX19	1558.97	0.328801	0.117357	2.80172	0.00508313	0.0335354
ENSBTAG00000015264	ITGAE	210.115	0.459084	0.155936	2.94406	0.0032394	0.0272025
ENSBTAG00000015266	SDHAF2	1722.42	0.441417	0.138928	3.1773	0.00148653	0.0190292
ENSBTAG00000015268	PICK1	1113.67	0.750364	0.23802	3.15252	0.00161867	0.0196376
ENSBTAG00000015274	PRL	273.894	1.55573	0.603671	2.57712	0.00996287	0.0482732
ENSBTAG00000015277	PCF11	2642.91	-0.311006	0.120908	-2.57225	0.0101039	0.0486732
ENSBTAG00000015278	ARPC5L	1614	0.50477	0.148969	3.38843	0.000702931	0.0133945
ENSBTAG00000015290	BAIAP2L2	84.9109	0.721092	0.274251	2.62932	0.00855568	0.044338
ENSBTAG00000015296	PTPRB	903.603	-0.860261	0.307595	-2.79673	0.00516226	0.0337333
ENSBTAG00000015310	SLC25A36	2065.04	-0.898314	0.295295	-3.04208	0.00234946	0.0233757
ENSBTAG00000015312	LTBR	2009.87	0.480203	0.180716	2.65722	0.00787883	0.0422329
ENSBTAG00000015313	CEACAM19	5087.1	0.524275	0.188245	2.78507	0.00535161	0.0344871
ENSBTAG00000015318	NECTIN2	6114.73	0.320455	0.110426	2.902	0.00370794	0.0288691
ENSBTAG00000015319	C14H8orf76	328.242	0.370386	0.127917	2.89552	0.00378529	0.029142
ENSBTAG00000015333	TAF2	1326.53	-0.529982	0.14707	-3.6036	0.000313835	0.00927615
ENSBTAG00000015334	ZHX1	447.411	-0.603136	0.147994	-4.0754	4.59358e-05	0.00409031
ENSBTAG00000015337	TSPAN12	541.227	-0.713614	0.242731	-2.93994	0.0032828	0.0273238
ENSBTAG00000015343	DYNC2I2	422.273	0.546411	0.179234	3.04859	0.00229918	0.0230552
ENSBTAG00000015352	MTMR4	2866.63	-0.424512	0.158638	-2.67597	0.00745123	0.0410006
ENSBTAG00000015379	UBOX5	732.656	0.464	0.148243	3.13	0.00174805	0.0202528
ENSBTAG00000015385	CTDSPL2	552.781	-0.892489	0.225271	-3.96185	7.43702e-05	0.00500074
ENSBTAG00000015398	TJP1	3938.67	-0.658842	0.169684	-3.88277	0.000103274	0.00585859
ENSBTAG00000015402	GREB1	473.877	-0.914074	0.311065	-2.93853	0.00329769	0.0273241
ENSBTAG00000015408	DTYMK	992.272	0.501687	0.191625	2.61806	0.00884309	0.045101
ENSBTAG00000015413	RASA2	164.397	-1.38963	0.397879	-3.4926	0.000478343	0.0114013
ENSBTAG00000015415	UNC80	332.113	-0.992982	0.370103	-2.68299	0.00729678	0.0405421
ENSBTAG00000015426	PDLIM4	161.597	0.889563	0.292757	3.03858	0.002377	0.0235189
ENSBTAG00000015428	TMEM170A	416.75	-0.699616	0.24834	-2.81717	0.00484484	0.0328714
ENSBTAG00000015450	CPEB3	271.222	-0.605969	0.16146	-3.75306	0.000174692	0.00718981
ENSBTAG00000015460	TP63	1199.36	-0.847322	0.275037	-3.08076	0.00206476	0.0218482
ENSBTAG00000015482	ANKRD13C	397.873	-0.806603	0.199819	-4.03666	5.42167e-05	0.00429378
ENSBTAG00000015486	CD2BP2	1255.66	0.314779	0.113528	2.77271	0.00555913	0.0352784
ENSBTAG00000015504	ZNF131	1401.74	-0.444019	0.150774	-2.94492	0.00323038	0.0271885
ENSBTAG00000015509	NAMPT	941.953	-0.47504	0.181459	-2.6179	0.00884738	0.0451067
ENSBTAG00000015539	RAPGEF5	3618.27	-0.727558	0.238192	-3.0545	0.00225436	0.0227818
ENSBTAG00000015541	DLC1	1151.91	-1.00037	0.269466	-3.71242	0.000205287	0.00768904
ENSBTAG00000015549	PCDH18	382.261	-0.795191	0.158505	-5.01683	5.25299e-07	0.000575252
ENSBTAG00000015554	TMF1	727.107	-0.542216	0.202058	-2.68347	0.00728628	0.0405278
ENSBTAG00000015559	ERI3	617.514	0.50433	0.169033	2.98362	0.00284862	0.0257318
ENSBTAG00000015563	PDE12	466.533	-0.443012	0.164984	-2.68519	0.00724889	0.0404054
ENSBTAG00000015571	GCLC	2884.99	-0.677556	0.181713	-3.72873	0.000192451	0.00747613
ENSBTAG00000015579	TMEM160	486.347	0.633047	0.242023	2.61564	0.00890592	0.0452279
ENSBTAG00000015584	BMI1	1163.28	-0.701039	0.205607	-3.40961	0.000650563	0.0129001
ENSBTAG00000015590	CILK1	246.499	-0.874629	0.239746	-3.64815	0.000264132	0.00863644
ENSBTAG00000015607	ERMP1	528.922	-0.78553	0.30726	-2.55657	0.010571	0.049772
ENSBTAG00000015614	LNX2	882.023	-0.422641	0.163163	-2.5903	0.00958937	0.0471782
ENSBTAG00000015625	DCTN4	2221.21	-0.478325	0.147351	-3.24615	0.00116977	0.0167968
ENSBTAG00000015630	RLIM	891.534	-0.905056	0.175661	-5.15228	2.57336e-07	0.000364337
ENSBTAG00000015637	BPNT2	906.317	-0.511813	0.141486	-3.61741	0.000297571	0.00898297
ENSBTAG00000015639	ERAL1	1127.26	0.418424	0.130067	3.217	0.00129538	0.0178031
ENSBTAG00000015654	PON1	546.818	-2.20736	0.698188	-3.16156	0.00156927	0.0194742
ENSBTAG00000015662	IMPG2	47.2346	-0.860209	0.310871	-2.7671	0.00565581	0.0355415
ENSBTAG00000015692	HSPA4L	1173.1	-0.937173	0.265013	-3.53633	0.000405729	0.0104795
ENSBTAG00000015730	BOLA-DMA	264.597	0.9132	0.354052	2.57928	0.00990058	0.0480987
ENSBTAG00000015732	PSMC6	1993.18	-0.503368	0.185471	-2.71399	0.00664774	0.0385891
ENSBTAG00000015758	USB1	549.523	0.390903	0.148712	2.62859	0.00857408	0.0443793
ENSBTAG00000015776	MFSD14A	1813.36	-0.571717	0.191784	-2.98104	0.00287273	0.0258071
ENSBTAG00000015778	SASS6	495.677	-0.891751	0.213568	-4.17549	2.97345e-05	0.00339501
ENSBTAG00000015780	RCN2	1106.31	-0.713089	0.257028	-2.77436	0.00553102	0.0351631
ENSBTAG00000015781	TRMT13	660.987	-0.47231	0.171807	-2.74907	0.00597644	0.0363949
ENSBTAG00000015798	UCKL1	2062.81	0.394549	0.131239	3.00635	0.00264408	0.0247095
ENSBTAG00000015806	OAZ2	1640.24	0.389873	0.136167	2.86319	0.00419393	0.0306445
ENSBTAG00000015807	GALT	601.531	0.495088	0.140937	3.51283	0.000443362	0.0109548
ENSBTAG00000015857	TPRG1L	2916.2	0.538689	0.175397	3.07125	0.00213166	0.0221749
ENSBTAG00000015858	TSR2	638.933	0.309328	0.112924	2.73925	0.00615798	0.0370841
ENSBTAG00000015859	WRAP73	1120.13	0.268677	0.10427	2.57675	0.00997346	0.0482915
ENSBTAG00000015868	LIG4	280.2	-0.452492	0.153739	-2.94324	0.00324794	0.0272076
ENSBTAG00000015891	NSUN4	163.408	-0.760088	0.226149	-3.36101	0.000776587	0.0139903
ENSBTAG00000015899		397.038	-0.739291	0.227691	-3.2469	0.00116669	0.0167968
ENSBTAG00000015902	PTGFR	684.192	-1.03964	0.356535	-2.91596	0.00354591	0.0281354
ENSBTAG00000015910	ITGB1	14330.9	-0.672706	0.148595	-4.5271	5.97974e-06	0.0021708
ENSBTAG00000015920	TMEM147	2176.56	0.586919	0.188999	3.10541	0.00190014	0.0211107
ENSBTAG00000015950	ISOC2	791.133	0.549165	0.167727	3.27416	0.00105976	0.0160355
ENSBTAG00000015962	MMADHC	1451.71	-0.410154	0.122052	-3.36049	0.000778048	0.0139903
ENSBTAG00000015963	DMAC1	313.909	0.484096	0.188742	2.56486	0.0103218	0.049261
ENSBTAG00000015974	FLVCR1	2254.76	-0.655709	0.20523	-3.195	0.00139831	0.0184676
ENSBTAG00000016000	CARF	402.8	-0.735967	0.250459	-2.93847	0.00329835	0.0273241
ENSBTAG00000016005	PPP3CA	336.172	-0.668431	0.200083	-3.34077	0.000835457	0.0144118
ENSBTAG00000016010	KLHL7	1150.38	-0.572067	0.211634	-2.7031	0.00686968	0.0392181
ENSBTAG00000016014	NUP42	188.794	-0.420495	0.163626	-2.56985	0.0101743	0.048896
ENSBTAG00000016046	GOPC	353.561	-0.602901	0.224421	-2.68648	0.00722096	0.0403291
ENSBTAG00000016050	CHKB	2693.87	0.217248	0.0831206	2.61365	0.00895797	0.0453626
ENSBTAG00000016057	CSRP1	3188.52	0.722807	0.202814	3.56389	0.000365406	0.0101184
ENSBTAG00000016058	FAM83B	1690.36	-0.558835	0.185967	-3.00502	0.00265561	0.0247845
ENSBTAG00000016074	ZNF143	664.011	-0.359417	0.136155	-2.63976	0.00829656	0.0436016
ENSBTAG00000016079	COX4I1	8464.19	0.518519	0.195601	2.65089	0.00802791	0.0427129
ENSBTAG00000016080	VPS13D	3340.81	-0.408452	0.120085	-3.40137	0.000670491	0.0130935
ENSBTAG00000016094	SLC36A1	382.891	-0.68874	0.258843	-2.66084	0.00779451	0.0419919
ENSBTAG00000016098	BRK1	1932.67	0.303327	0.10205	2.97235	0.00295533	0.0261486
ENSBTAG00000016104	BTAF1	1615.75	-1.21403	0.296529	-4.09414	4.23742e-05	0.00406247
ENSBTAG00000016175	SPNS3	30.4687	0.806048	0.267174	3.01694	0.00255342	0.0243262
ENSBTAG00000016185	ENAH	19613.5	-0.60621	0.226665	-2.67447	0.00748472	0.041105
ENSBTAG00000016191	ZNF32	163.451	0.523236	0.166164	3.14891	0.00163879	0.0197215
ENSBTAG00000016198	EP300	4001.57	-0.759732	0.216544	-3.50844	0.000450736	0.0110983
ENSBTAG00000016199	CLINT1	3723.83	-0.90295	0.230754	-3.91305	9.11389e-05	0.00560751
ENSBTAG00000016206	MAOA	105.945	-0.93346	0.30086	-3.10263	0.00191806	0.0212156
ENSBTAG00000016211	GCDH	1805.77	0.446969	0.159234	2.80699	0.00500062	0.0333014
ENSBTAG00000016218	PTGES2	913.356	0.82022	0.217528	3.77064	0.000162826	0.00698338
ENSBTAG00000016228	NMD3	784.882	-0.621481	0.222527	-2.79284	0.00522478	0.0340103
ENSBTAG00000016236	SLC12A6	236.067	-1.04609	0.309071	-3.38462	0.00071277	0.0135092
ENSBTAG00000016243	RBL2	594.913	-0.594512	0.208729	-2.84825	0.00439605	0.0313706
ENSBTAG00000016251	TMEM101	514.712	0.291165	0.0968181	3.00734	0.00263544	0.0246861
ENSBTAG00000016253	G6PC3	669.55	0.53274	0.191545	2.78128	0.00541453	0.0347187
ENSBTAG00000016260	LRRK2	222.405	-0.803201	0.257079	-3.12434	0.00178206	0.0204913
ENSBTAG00000016264	FKBP8	4699.15	0.656427	0.19861	3.30511	0.000949401	0.0152005
ENSBTAG00000016267	SERPING1	6355.28	0.548222	0.198306	2.76453	0.00570054	0.0356149
ENSBTAG00000016275	AMDHD1	83.2968	-0.912071	0.339064	-2.68997	0.00714591	0.0400618
ENSBTAG00000016295	RPP25L	515.018	0.364766	0.0945034	3.85982	0.000113472	0.00596471
ENSBTAG00000016297	CCNYL1	137.754	-0.744073	0.284874	-2.61194	0.00900307	0.0454099
ENSBTAG00000016298	TM9SF3	7339.03	-0.411668	0.140163	-2.93706	0.00331342	0.0273241
ENSBTAG00000016299	ZNF784	379.801	0.457128	0.156519	2.9206	0.00349361	0.0278536
ENSBTAG00000016307	CDC7	827.493	-0.51288	0.128554	-3.98961	6.61808e-05	0.00470848
ENSBTAG00000016316	ZZEF1	1567.88	-0.916963	0.280432	-3.26982	0.00107614	0.0160887
ENSBTAG00000016328	SFPQ	9059.16	-0.314728	0.0943112	-3.33712	0.000846501	0.0144919
ENSBTAG00000016331	ROGDI	9679.99	0.572786	0.222576	2.57343	0.0100695	0.0485676
ENSBTAG00000016332	ING3	312.113	-0.422651	0.131225	-3.22081	0.0012783	0.0176567
ENSBTAG00000016334	SATB2	2126.39	-0.751622	0.205448	-3.65846	0.000253739	0.00845279
ENSBTAG00000016355	UVRAG	405.531	-0.643718	0.206837	-3.1122	0.00185696	0.0208446
ENSBTAG00000016373	TTC26	67.9615	-0.690523	0.236761	-2.91655	0.00353929	0.0281197
ENSBTAG00000016406	MCM10	793.867	-0.409442	0.143804	-2.84722	0.00441023	0.0314408
ENSBTAG00000016411	RNF122	322.009	0.678021	0.197517	3.43272	0.000597568	0.0124132
ENSBTAG00000016420	CTNNB1	19693.2	-0.563515	0.198556	-2.83807	0.00453871	0.031835
ENSBTAG00000016432	PEMT	302.047	0.462817	0.168175	2.75199	0.00592345	0.0362108
ENSBTAG00000016442	MAP4K3	1919.3	-0.648859	0.173457	-3.74076	0.000183466	0.00739814
ENSBTAG00000016446	GOT1L1	211.416	0.519662	0.155132	3.34981	0.000808671	0.0142731
ENSBTAG00000016451	HSPA14	1107.02	-0.256345	0.0975826	-2.62695	0.00861531	0.0444517
ENSBTAG00000016455	CACHD1	1346.5	-0.559831	0.147953	-3.78384	0.000154425	0.00690335
ENSBTAG00000016471	PDPR	200.936	-1.16624	0.443355	-2.63049	0.00852628	0.0442666
ENSBTAG00000016498	PHACTR2	202.876	-0.731623	0.269626	-2.71348	0.00665808	0.0386174
ENSBTAG00000016510	RRP7	952.593	0.417927	0.117076	3.56971	0.000357373	0.00998101
ENSBTAG00000016516	CYB5R3	9403.19	0.264639	0.0959305	2.75865	0.00580398	0.03587
ENSBTAG00000016524	RALY	7508.14	0.442204	0.16411	2.69455	0.00704834	0.0398427
ENSBTAG00000016525	ITGA1	491.476	-1.45184	0.33182	-4.37539	1.21214e-05	0.00279782
ENSBTAG00000016527	FAM241B	611.946	0.458954	0.129304	3.54942	0.000386082	0.0103135
ENSBTAG00000016552	NME3	741.448	0.508733	0.194676	2.61323	0.00896902	0.0453671
ENSBTAG00000016555	TRPT1	339.421	0.547998	0.169379	3.23534	0.00121496	0.0170736
ENSBTAG00000016557	MTMR2	1170.34	-0.558794	0.214779	-2.60171	0.0092759	0.0463239
ENSBTAG00000016558	SPSB3	1107.22	0.374799	0.114073	3.28561	0.00101762	0.0157728
ENSBTAG00000016561	NUBP2	974.467	0.690252	0.17472	3.95061	7.79509e-05	0.00508584
ENSBTAG00000016568	LUC7L	7125.17	0.705316	0.210572	3.34952	0.000809529	0.0142731
ENSBTAG00000016571	FAM234A	4716.7	0.550259	0.172913	3.1823	0.00146112	0.018863
ENSBTAG00000016577	AXIN1	1788.61	0.298589	0.104389	2.86036	0.00423166	0.0307714
ENSBTAG00000016578	HNRNPR	3651.71	-0.50892	0.147361	-3.45357	0.000553217	0.0119984
ENSBTAG00000016581	MRPL28	1051.68	0.697833	0.241276	2.89226	0.00382481	0.0293132
ENSBTAG00000016589	PRPF40B	1616.48	0.40042	0.125124	3.20019	0.00137335	0.0183606
ENSBTAG00000016643	CYB561D1	256.345	0.325468	0.122944	2.64729	0.00811399	0.0429932
ENSBTAG00000016648	BSG	15606	0.557157	0.167767	3.32102	0.000896877	0.0147969
ENSBTAG00000016664	SLC2A4RG	682.837	0.53398	0.13242	4.03248	5.51905e-05	0.00431706
ENSBTAG00000016666	RELCH	796.909	-0.619782	0.206271	-3.0047	0.00265841	0.0247943
ENSBTAG00000016691	LACC1	120.639	-0.878061	0.310257	-2.83011	0.00465324	0.0322201
ENSBTAG00000016703	CDC73	705.423	-0.724778	0.209438	-3.46058	0.000539007	0.0117948
ENSBTAG00000016705	BCAS2	1496.03	0.437072	0.163933	2.66617	0.00767209	0.0416174
ENSBTAG00000016708	CLTC	16279.1	-0.530728	0.122319	-4.33889	1.43206e-05	0.00281859
ENSBTAG00000016709	NT5C3A	735.005	-0.54693	0.200349	-2.72988	0.00633572	0.0375004
ENSBTAG00000016710	PTRH2	367.187	0.569752	0.207578	2.74477	0.0060554	0.0366848
ENSBTAG00000016717	CEP68	356.958	-1.0937	0.269116	-4.06406	4.82273e-05	0.00412353
ENSBTAG00000016726	KIF15	609.396	-0.349141	0.133834	-2.60876	0.00908717	0.0456876
ENSBTAG00000016735	ZBTB48	444.493	0.562508	0.143542	3.91878	8.89987e-05	0.00553718
ENSBTAG00000016740	ACLY	9297.6	-0.489015	0.152329	-3.21025	0.00132619	0.0179825
ENSBTAG00000016744	CAPRIN1	5937.66	-0.709556	0.224356	-3.16263	0.00156352	0.019469
ENSBTAG00000016750	PTBP3	371.258	-0.509825	0.195175	-2.61215	0.00899758	0.0454099
ENSBTAG00000016757	ZKSCAN1	548.164	-0.778583	0.259553	-2.99971	0.00270241	0.0250561
ENSBTAG00000016758	MLH1	1172.6	0.27288	0.0934414	2.92033	0.00349663	0.0278589
ENSBTAG00000016763	MEPCE	1822.1	0.216256	0.0784847	2.75539	0.0058622	0.0360543
ENSBTAG00000016782	SLC39A10	3156.86	-0.425246	0.156088	-2.7244	0.00644192	0.0377659
ENSBTAG00000016797	CSNK1G2	4747.76	0.368567	0.137613	2.67829	0.0073998	0.0408034
ENSBTAG00000016799	ERN1	863.91	-1.15921	0.347065	-3.34003	0.00083768	0.0144118
ENSBTAG00000016800	SEMA6D	97.3937	-0.697023	0.185481	-3.75792	0.000171332	0.00709585
ENSBTAG00000016804	LYST	458.519	-0.914039	0.252247	-3.62359	0.000290543	0.00898297
ENSBTAG00000016810	PYCR3	2203.09	0.593212	0.199993	2.96617	0.00301531	0.0264503
ENSBTAG00000016813	SH3D19	715.231	-1.04469	0.376273	-2.77642	0.00549605	0.0350667
ENSBTAG00000016819	FABP3	287.762	1.49148	0.36951	4.03636	5.42864e-05	0.00429378
ENSBTAG00000016827	RGL2	4010.26	0.304043	0.105522	2.88133	0.00396004	0.0297951
ENSBTAG00000016838	SRPK1	567.563	-0.772203	0.230429	-3.35115	0.000804772	0.014228
ENSBTAG00000016845	GALNT7	1098.23	-0.865893	0.269578	-3.21203	0.00131803	0.0179257
ENSBTAG00000016848	GTF2E1	465.945	-0.402326	0.155832	-2.5818	0.00982862	0.0478684
ENSBTAG00000016894	CYFIP1	2598.58	-0.484821	0.189082	-2.56408	0.010345	0.0492973
ENSBTAG00000016900	TRAPPC13	499.025	-0.536042	0.132729	-4.03862	5.37656e-05	0.00429378
ENSBTAG00000016915	FLT1	2295.63	-0.393021	0.118612	-3.31349	0.000921386	0.0150288
ENSBTAG00000016931	E2F7	273.765	-0.632571	0.228796	-2.76478	0.00569615	0.0356149
ENSBTAG00000016932	SENP7	436.157	-0.651937	0.179907	-3.62375	0.000290362	0.00898297
ENSBTAG00000016933	IL27RA	311.741	0.447999	0.160137	2.7976	0.00514833	0.0337142
ENSBTAG00000016936	MISP3	1547.8	0.460155	0.168076	2.73778	0.00618545	0.0371705
ENSBTAG00000016950	B3GAT3	1809.35	0.523823	0.16238	3.22591	0.00125572	0.0174298
ENSBTAG00000016973	PRSS8	4975.75	0.402598	0.119582	3.3667	0.000760728	0.0139104
ENSBTAG00000016988	PIN1	2388.35	0.446305	0.145102	3.07579	0.00209943	0.0219917
ENSBTAG00000016990	USP24	997.324	-0.850256	0.293405	-2.89789	0.0037568	0.0290174
ENSBTAG00000016995	HDHD5	661.819	0.405747	0.155102	2.61599	0.00889687	0.0452279
ENSBTAG00000017028	USO1	2106.38	-0.575069	0.184632	-3.11468	0.00184144	0.0207407
ENSBTAG00000017037	PKN1	7994.74	0.452391	0.15314	2.95411	0.00313572	0.0267927
ENSBTAG00000017064	ING4	1244.22	0.265093	0.086309	3.07144	0.00213029	0.0221749
ENSBTAG00000017069	GASK1B	154.026	-0.779962	0.280673	-2.7789	0.00545428	0.0348944
ENSBTAG00000017079	MFAP3	740.116	-0.484964	0.125518	-3.8637	0.000111683	0.00596471
ENSBTAG00000017095	DENND4A	358.031	-0.80789	0.258054	-3.1307	0.0017439	0.0202379
ENSBTAG00000017118	FAM8A1	586.59	-0.576261	0.194321	-2.96551	0.00302179	0.0264743
ENSBTAG00000017120	PHB	2352.78	0.443838	0.134337	3.30391	0.000953469	0.0152018
ENSBTAG00000017128	NUP153	2283.7	-0.670477	0.217578	-3.08155	0.00205926	0.0218213
ENSBTAG00000017151	SH3TC2	144.92	-0.501725	0.195635	-2.56459	0.0103297	0.049261
ENSBTAG00000017160	TBC1D7	598.133	0.492939	0.148811	3.31252	0.00092459	0.0150464
ENSBTAG00000017164	LARP4	1694.91	-0.953084	0.228415	-4.1726	3.01146e-05	0.0034109
ENSBTAG00000017181	MACROD1	2751.26	0.797945	0.260079	3.06808	0.00215439	0.0222641
ENSBTAG00000017184	ZBTB33	810.898	-0.806619	0.193569	-4.16709	3.08518e-05	0.00346667
ENSBTAG00000017200	RHOJ	241.178	-0.587859	0.17977	-3.27005	0.00107528	0.0160887
ENSBTAG00000017225	RNF135	1365.47	0.424189	0.137495	3.08512	0.00203473	0.021704
ENSBTAG00000017232	KIF13B	543.79	-0.95441	0.33951	-2.81114	0.00493668	0.0330931
ENSBTAG00000017255	ATAD2B	513.083	-0.480335	0.165136	-2.90872	0.00362912	0.028572
ENSBTAG00000017268	PROCA1	542.789	0.892968	0.288369	3.09662	0.0019574	0.0213771
ENSBTAG00000017271	MASTL	247.81	-0.869335	0.27613	-3.14829	0.00164229	0.0197215
ENSBTAG00000017281	OPLAH	1133.99	0.363865	0.12844	2.83296	0.00461185	0.0320543
ENSBTAG00000017284	RHBDL1	54.8634	0.7815	0.291687	2.67924	0.00737895	0.0407454
ENSBTAG00000017291	GPR108	1571.81	0.388684	0.121573	3.19712	0.00138807	0.0184129
ENSBTAG00000017330		70.2653	-0.756489	0.290602	-2.60318	0.00923639	0.0461917
ENSBTAG00000017346	RASSF2	121.031	-1.05898	0.336752	-3.14469	0.00166262	0.0198552
ENSBTAG00000017352	ZC3H11A	2645.01	-0.748226	0.25168	-2.97293	0.00294975	0.0261433
ENSBTAG00000017355	ERCC1	557.006	0.349473	0.106668	3.27625	0.00105196	0.0159944
ENSBTAG00000017360	HDAC3	1428.21	0.268012	0.0872601	3.07142	0.00213043	0.0221749
ENSBTAG00000017362	CNOT6	833.302	-0.669521	0.204692	-3.27086	0.00107219	0.0160887
ENSBTAG00000017366	GRB7	9198.5	0.346752	0.134379	2.58041	0.00986827	0.048009
ENSBTAG00000017367	IFIT5	534.246	-0.886817	0.190793	-4.64805	3.35094e-06	0.00153041
ENSBTAG00000017370	ARFGEF3	33.067	-1.54371	0.441712	-3.49482	0.000474373	0.0113834
ENSBTAG00000017416	KPNA4	1226.2	-0.537654	0.201955	-2.66225	0.00776196	0.041919
ENSBTAG00000017429	PREPL	249.037	-0.782323	0.267485	-2.92474	0.00344749	0.027727
ENSBTAG00000017437	TMEM237	111.902	-0.568576	0.189744	-2.99654	0.00273061	0.0251529
ENSBTAG00000017440	METTL16	440.097	-0.421301	0.13105	-3.21481	0.0013053	0.0178495
ENSBTAG00000017455	ADAM9	4267.7	-1.06029	0.331664	-3.19688	0.00138923	0.0184129
ENSBTAG00000017488	KLF3	442.935	-0.617468	0.184638	-3.3442	0.000825195	0.0143527
ENSBTAG00000017490	PLD1	894.332	-0.773891	0.283022	-2.73439	0.00624969	0.0373018
ENSBTAG00000017496	ATP5ME	1468.87	0.832631	0.296888	2.80453	0.00503895	0.0333707
ENSBTAG00000017502	RIMKLA	1160.38	0.940582	0.318797	2.95041	0.00317354	0.0269856
ENSBTAG00000017517	ZNF236	375.261	-0.977988	0.308895	-3.16609	0.00154504	0.0193664
ENSBTAG00000017542	PPARD	5896.46	0.488507	0.162929	2.99829	0.00271501	0.0250908
ENSBTAG00000017547	DBNL	8034.13	0.284862	0.0803678	3.54448	0.000393391	0.0103812
ENSBTAG00000017549	KITLG	118.466	-1.4694	0.370622	-3.96469	7.34899e-05	0.00500074
ENSBTAG00000017557	QRSL1	329.495	-0.463051	0.159626	-2.90086	0.00372144	0.0289125
ENSBTAG00000017567	ACACA	2376.3	-0.743544	0.265384	-2.80176	0.00508242	0.0335354
ENSBTAG00000017571	PLEKHA5	790.137	-0.446889	0.173889	-2.56997	0.0101707	0.0488953
ENSBTAG00000017573	RBM26	1050.54	-0.544348	0.175338	-3.10456	0.0019056	0.0211107
ENSBTAG00000017582	CHEK1	349.165	-0.437869	0.162545	-2.69384	0.00706351	0.0398427
ENSBTAG00000017595		65.4874	-1.30252	0.344596	-3.77984	0.000156928	0.00690335
ENSBTAG00000017597	ESCO1	242.164	-0.789456	0.280329	-2.81618	0.00485984	0.0328997
ENSBTAG00000017616	ADSS1	205.068	0.515093	0.196948	2.61537	0.00891302	0.0452296
ENSBTAG00000017622	SIVA1	559.618	0.719758	0.260641	2.76149	0.00575389	0.035761
ENSBTAG00000017624	RAB17	116.795	0.882642	0.286308	3.08284	0.00205033	0.0217799
ENSBTAG00000017631	GFER	520.383	0.476592	0.169312	2.81488	0.00487954	0.0329917
ENSBTAG00000017639	RPS6KA3	300.3	-0.591041	0.165489	-3.57147	0.000354977	0.00998101
ENSBTAG00000017661	RFX2	36.1126	0.951664	0.265411	3.58562	0.000336279	0.00967245
ENSBTAG00000017676	TPK1	443.549	0.269794	0.101862	2.64863	0.00808183	0.0428549
ENSBTAG00000017682	TET2	1294.83	-1.06818	0.230642	-4.63133	3.63333e-06	0.00155881
ENSBTAG00000017689	BRMS1	1958.91	0.49959	0.122815	4.06783	4.7452e-05	0.00412353
ENSBTAG00000017694	TRPS1	44.4068	-1.01271	0.30489	-3.32155	0.000895181	0.0147969
ENSBTAG00000017722	F5	56.3665	-1.32364	0.358722	-3.68988	0.000224356	0.00807396
ENSBTAG00000017729	NR2C1	513.369	-0.470841	0.147893	-3.18367	0.0014542	0.0188024
ENSBTAG00000017734		318.756	-0.87024	0.249741	-3.48456	0.000492942	0.0114652
ENSBTAG00000017747	PLSCR3	583.78	0.361073	0.1284	2.8121	0.0049219	0.033057
ENSBTAG00000017750	RHBDD3	730.608	0.58556	0.20249	2.8918	0.00383046	0.0293233
ENSBTAG00000017765	GSTM1	441.793	0.820563	0.278919	2.94194	0.00326165	0.0272439
ENSBTAG00000017776	CHD2	543.96	-0.896721	0.218428	-4.10534	4.03729e-05	0.00397819
ENSBTAG00000017783	TSPYL2	2262.03	0.474016	0.154949	3.05918	0.00221947	0.0226067
ENSBTAG00000017788	AKT3	1552.07	-0.615791	0.197679	-3.1151	0.0018388	0.0207407
ENSBTAG00000017809	PDS5A	1417.14	-0.81656	0.233622	-3.49522	0.000473668	0.0113834
ENSBTAG00000017833	RNF19A	1325	-0.550675	0.15827	-3.47933	0.000502661	0.011565
ENSBTAG00000017839	TIAM1	978.881	-1.24051	0.388608	-3.19219	0.00141201	0.0185792
ENSBTAG00000017840	BAZ2A	6986.52	-0.335091	0.125648	-2.66691	0.00765515	0.0415893
ENSBTAG00000017845	BAG1	1741.76	0.180576	0.0666087	2.711	0.00670812	0.0387489
ENSBTAG00000017850	ARHGEF6	97.7924	-0.71103	0.223176	-3.18596	0.00144277	0.0187412
ENSBTAG00000017856	TSTD1	1200.85	0.639226	0.159669	4.00343	6.24303e-05	0.00453276
ENSBTAG00000017866	CD36	2088.58	-0.723762	0.205001	-3.53052	0.000414742	0.010542
ENSBTAG00000017873	USF1	1151.65	0.316326	0.104008	3.04136	0.00235515	0.0233994
ENSBTAG00000017890	ZMAT5	225.46	0.895621	0.240305	3.72702	0.000193756	0.00747613
ENSBTAG00000017911	HMX2	842.638	0.898943	0.329448	2.72864	0.00635969	0.0375482
ENSBTAG00000017919	CNOT4	532.462	-0.271242	0.0978857	-2.77101	0.00558835	0.0353804
ENSBTAG00000017932	CENATAC	303.099	0.447063	0.149435	2.9917	0.00277432	0.0252836
ENSBTAG00000017941	NSUN5	375.863	0.492503	0.167419	2.94175	0.00326365	0.0272445
ENSBTAG00000017942	CRTC2	2401.63	0.238038	0.0768963	3.09557	0.00196437	0.0213771
ENSBTAG00000017951	POLD4	253.304	0.559845	0.160685	3.48411	0.000493784	0.0114652
ENSBTAG00000017957	SPATA24	302.848	0.389735	0.147818	2.63659	0.00837452	0.0438648
ENSBTAG00000017970	ZYX	8693.25	0.506893	0.189217	2.6789	0.00738651	0.0407712
ENSBTAG00000017996	EGLN2	2084.6	0.407625	0.15672	2.60097	0.00929609	0.0463725
ENSBTAG00000018000	CLN3	3617.84	0.342883	0.13239	2.58995	0.00959895	0.0471882
ENSBTAG00000018002	DTX3	289.269	0.691899	0.224911	3.07632	0.00209571	0.0219785
ENSBTAG00000018013	EMP3	328.057	0.701962	0.265816	2.64078	0.00827157	0.0435187
ENSBTAG00000018020	GNAT1	217.937	0.638425	0.24894	2.56457	0.0103303	0.049261
ENSBTAG00000018022	SPINDOC	1203.05	0.494702	0.189659	2.60838	0.00909712	0.0457214
ENSBTAG00000018024	NR1D2	171.732	-1.17315	0.345211	-3.39837	0.000677886	0.0131413
ENSBTAG00000018035	TGFBR1	1272.09	-0.960032	0.259391	-3.7011	0.000214668	0.00792104
ENSBTAG00000018036	CNOT7	2118.19	-0.331993	0.129686	-2.55997	0.0104681	0.0495417
ENSBTAG00000018040	PSMB10	484.613	0.684842	0.242716	2.82158	0.0047788	0.0326694
ENSBTAG00000018043	LCAT	483.395	0.622485	0.178099	3.49515	0.000473788	0.0113834
ENSBTAG00000018046	B3GNT2	2874.48	-0.657545	0.172233	-3.81776	0.000134669	0.00652721
ENSBTAG00000018060	WDR13	1433.68	0.532637	0.142777	3.73056	0.000191056	0.0074517
ENSBTAG00000018061	LNPK	554.686	-0.483237	0.156133	-3.09503	0.00196795	0.0213832
ENSBTAG00000018073	TSPO	566.795	0.928095	0.275762	3.36557	0.000763853	0.0139104
ENSBTAG00000018074	VPS72	825.293	0.542267	0.170287	3.18443	0.00145039	0.0187702
ENSBTAG00000018082	QPRT	1047.7	0.721057	0.21422	3.36596	0.000762773	0.0139104
ENSBTAG00000018084	CASTOR1	565.525	0.742771	0.191516	3.87839	0.000105152	0.0058612
ENSBTAG00000018088	SETBP1	164.61	-0.808938	0.196579	-4.11507	3.87066e-05	0.00391434
ENSBTAG00000018093	KMT2A	871.288	-0.901385	0.280413	-3.21449	0.00130675	0.0178495
ENSBTAG00000018112	TBL1X	2812.29	0.395024	0.141655	2.78863	0.00529308	0.034251
ENSBTAG00000018114	ACVR2A	696.276	-0.56393	0.172457	-3.26998	0.00107556	0.0160887
ENSBTAG00000018115	PEBP1	3538.36	0.238792	0.0618315	3.86197	0.000112474	0.00596471
ENSBTAG00000018116	MTFP1	254.505	0.896904	0.206959	4.33373	1.46607e-05	0.00281859
ENSBTAG00000018142	DTL	466.943	-0.475476	0.1844	-2.5785	0.00992294	0.0481292
ENSBTAG00000018156	KRTCAP3	674.481	0.513771	0.1967	2.61195	0.00900279	0.0454099
ENSBTAG00000018160	LAMA1	224.59	-0.992745	0.255705	-3.88239	0.000103437	0.00585859
ENSBTAG00000018176	CYBC1	744.849	0.352609	0.0970623	3.63281	0.000280347	0.00883454
ENSBTAG00000018225	SIPA1L3	6248.09	-0.396743	0.13571	-2.92347	0.00346153	0.027727
ENSBTAG00000018236	EPB41L5	1247.27	-0.394357	0.153948	-2.56163	0.0104183	0.0494975
ENSBTAG00000018238	ABTB1	8452.45	0.758415	0.214641	3.53341	0.000410236	0.010484
ENSBTAG00000018248	MGLL	5752.08	0.569702	0.173402	3.28545	0.0010182	0.0157728
ENSBTAG00000018254	CDKN1B	1870.42	-0.425952	0.151388	-2.81365	0.00489825	0.0329921
ENSBTAG00000018263	WAC	3526.06	-0.311364	0.104693	-2.97406	0.00293883	0.0261112
ENSBTAG00000018269	MPV17	693.541	0.453818	0.14037	3.23302	0.00122488	0.0171363
ENSBTAG00000018270	NFATC2	2195.66	-0.954752	0.305367	-3.12657	0.00176859	0.0203906
ENSBTAG00000018272	RERE	1680.29	-0.463002	0.139824	-3.31132	0.000928579	0.0150855
ENSBTAG00000018274	FADD	2947.71	0.917332	0.304909	3.00855	0.002625	0.0246124
ENSBTAG00000018281	GPX7	276.056	0.575344	0.214102	2.68724	0.00720448	0.040253
ENSBTAG00000018286	RNF181	1396.93	0.60618	0.206533	2.93503	0.00333514	0.02734
ENSBTAG00000018292	MOSPD2	508.884	-0.764749	0.193806	-3.94594	7.9486e-05	0.00511529
ENSBTAG00000018303	PAPPA2	86.6565	-1.97219	0.535155	-3.68526	0.000228467	0.00807396
ENSBTAG00000018315	PELP1	3473.69	0.520743	0.177335	2.9365	0.00331938	0.0273241
ENSBTAG00000018321	PAOX	1571.45	0.374765	0.107692	3.47997	0.000501468	0.0115632
ENSBTAG00000018322	SEC24A	861.847	-0.895374	0.204109	-4.38674	1.15062e-05	0.00273827
ENSBTAG00000018332	PPTC7	1089.93	-0.486853	0.150006	-3.24555	0.00117224	0.0168055
ENSBTAG00000018339	ATP5MC1	1503.03	0.829954	0.222241	3.73448	0.000188102	0.00739814
ENSBTAG00000018342	TJP3	5102.72	0.257233	0.100448	2.56086	0.0104413	0.0495401
ENSBTAG00000018348	CBLL1	326.586	-0.562325	0.191983	-2.92903	0.00340019	0.0275625
ENSBTAG00000018373	DPYSL2	1354.87	-0.575956	0.157309	-3.66131	0.000250933	0.00839721
ENSBTAG00000018379	TMEM175	884.744	0.373398	0.139555	2.67564	0.00745863	0.0410253
ENSBTAG00000018383	ATAD5	416.042	-0.638028	0.151129	-4.22175	2.42414e-05	0.00308811
ENSBTAG00000018387	EIPR1	579.176	0.48055	0.15323	3.13613	0.00171196	0.020156
ENSBTAG00000018402	TSC22D2	1486.81	-0.66289	0.199986	-3.31468	0.000917496	0.0150024
ENSBTAG00000018422	RIPK3	1932.7	0.753737	0.26382	2.85702	0.00427643	0.0308907
ENSBTAG00000018423	DDX5	17525.7	-0.302054	0.0984255	-3.06885	0.00214882	0.0222453
ENSBTAG00000018426	MRRF	433.8	0.537116	0.207983	2.5825	0.00980875	0.0477881
ENSBTAG00000018427	NCK1	1169.01	-0.346086	0.133152	-2.59917	0.00934486	0.0465533
ENSBTAG00000018437	SMC5	461.187	-0.883221	0.223817	-3.94618	7.94076e-05	0.00511529
ENSBTAG00000018451	PTMS	5769.16	0.712346	0.248071	2.87155	0.00408468	0.0302213
ENSBTAG00000018455	COMMD5	823.411	0.613219	0.154471	3.9698	7.19332e-05	0.00494384
ENSBTAG00000018469	ALDH6A1	593.386	-1.08121	0.388865	-2.78042	0.00542887	0.0347949
ENSBTAG00000018478	RPL7L1	2698.84	0.284661	0.102311	2.7823	0.00539756	0.0346725
ENSBTAG00000018483	NDUFS3	1651.81	0.595278	0.206484	2.88292	0.00394007	0.0297353
ENSBTAG00000018488	AFF1	4534.21	-0.412379	0.149604	-2.75647	0.00584287	0.035998
ENSBTAG00000018493	ERICH5	52.1787	-1.55994	0.524735	-2.97282	0.00295076	0.0261433
ENSBTAG00000018496	TIMM17B	1578.97	0.539053	0.193116	2.79134	0.00524901	0.0340897
ENSBTAG00000018522	OAZ1	11237.1	0.266527	0.0935192	2.84997	0.0043723	0.0312531
ENSBTAG00000018534	ESS2	861.649	0.487806	0.155518	3.13665	0.00170891	0.0201464
ENSBTAG00000018538	CEP70	224.762	-0.654229	0.244416	-2.67671	0.00743497	0.0409532
ENSBTAG00000018539	KLK1	52.5042	1.81684	0.528567	3.43729	0.000587573	0.0123793
ENSBTAG00000018546	LRBA	1813.25	-1.06854	0.396647	-2.69393	0.00706159	0.0398427
ENSBTAG00000018557	YTHDF3	2823.79	-0.563267	0.162154	-3.47365	0.000513438	0.0116542
ENSBTAG00000018569	CUL4B	1046.18	-0.438599	0.151786	-2.88959	0.0038575	0.0293833
ENSBTAG00000018578	LOXL3	1977.91	0.634374	0.209	3.03528	0.00240315	0.0236901
ENSBTAG00000018579	DOK1	433.254	0.399484	0.104571	3.82023	0.000133325	0.00652721
ENSBTAG00000018581	EPC2	512.154	-0.564984	0.139471	-4.05092	5.10168e-05	0.00424448
ENSBTAG00000018589	RFC2	1251.66	0.474011	0.121603	3.898	9.69887e-05	0.00569779
ENSBTAG00000018590	STRN	562.833	-0.575228	0.205582	-2.79804	0.00514132	0.0337043
ENSBTAG00000018593	PSENEN	2620.38	0.681006	0.241351	2.82164	0.0047779	0.0326694
ENSBTAG00000018594	LIN37	674.1	0.649966	0.201034	3.23312	0.00122445	0.0171363
ENSBTAG00000018598	HSPB6	571.151	0.896571	0.248005	3.61514	0.000300191	0.00900487
ENSBTAG00000018616	IPO11	316.519	-1.204	0.363272	-3.31431	0.000918706	0.0150024
ENSBTAG00000018622	PCBP4	911.344	0.487068	0.124706	3.90573	9.39427e-05	0.00566859
ENSBTAG00000018633	RABAC1	5578.83	0.653086	0.238826	2.73457	0.00624618	0.037298
ENSBTAG00000018653	NABP1	1987.5	-0.46831	0.173405	-2.70067	0.00691999	0.0393625
ENSBTAG00000018655	MYDGF	1311.87	0.37806	0.13667	2.76622	0.00567099	0.0355807
ENSBTAG00000018697	WDR44	454.401	-0.843091	0.27153	-3.10496	0.00190304	0.0211107
ENSBTAG00000018729	SPEN	3291.45	-0.610252	0.168649	-3.61847	0.000296347	0.00898297
ENSBTAG00000018735	C13H20orf27	3941.65	0.506184	0.141987	3.565	0.00036386	0.0101184
ENSBTAG00000018743	C5H12orf29	304.18	-0.465931	0.182326	-2.55548	0.0106043	0.0498292
ENSBTAG00000018744	MGAT5	1528.63	-0.92997	0.2496	-3.72585	0.000194662	0.00747613
ENSBTAG00000018752	SUZ12	1456.98	-0.635916	0.188587	-3.372	0.000746252	0.0137214
ENSBTAG00000018775	TPX2	1590.95	-0.323073	0.110017	-2.93657	0.00331867	0.0273241
ENSBTAG00000018803	SNF8	1344.28	0.50216	0.19422	2.58552	0.00972318	0.047561
ENSBTAG00000018809	RANGRF	130.291	0.523079	0.182779	2.86181	0.00421233	0.0306781
ENSBTAG00000018813	IDH3B	1653.32	0.288039	0.0912576	3.15633	0.00159767	0.0195265
ENSBTAG00000018848	FBXL3	613.422	-0.564667	0.219073	-2.57752	0.0099511	0.0482414
ENSBTAG00000018852	APC	2582.33	-0.745947	0.159647	-4.67247	2.97605e-06	0.00146184
ENSBTAG00000018879	ZNF451	237.159	-0.546809	0.20329	-2.68981	0.00714936	0.0400618
ENSBTAG00000018883	DCTN3	1188.26	0.59219	0.203576	2.90895	0.00362649	0.028572
ENSBTAG00000018884	RING1	2760.52	0.304424	0.116933	2.60341	0.00923027	0.0461774
ENSBTAG00000018889	ATP6V0B	4619.12	0.466109	0.163415	2.85231	0.00434029	0.0310667
ENSBTAG00000018894	PEX11G	698.565	0.74018	0.181553	4.07694	4.5632e-05	0.00409031
ENSBTAG00000018913	DALRD3	1086.78	0.393241	0.143758	2.73544	0.00622972	0.0372455
ENSBTAG00000018914	RAB25	4642.34	0.527653	0.156273	3.37649	0.000734183	0.0136594
ENSBTAG00000018918	NDUFAF3	899.419	0.664218	0.175832	3.77758	0.000158362	0.00690335
ENSBTAG00000018925	EXOSC3	640	0.295673	0.100971	2.9283	0.00340825	0.0276052
ENSBTAG00000018948	HIF3A	59.1658	1.70466	0.625357	2.7259	0.00641273	0.0376741
ENSBTAG00000018969	POLR1C	429.381	0.31197	0.107304	2.90734	0.00364515	0.0286241
ENSBTAG00000018978	KAT14	973.401	0.254618	0.0955287	2.66536	0.00769066	0.0417022
ENSBTAG00000018986	ACSL4	227.966	-0.97709	0.297948	-3.2794	0.00104027	0.0159395
ENSBTAG00000018994	TNFSF10	151.049	-1.18501	0.346658	-3.41838	0.000629943	0.0127704
ENSBTAG00000019006	WDR24	1121.21	0.218133	0.0799038	2.72995	0.00633446	0.0375004
ENSBTAG00000019020	TAX1BP1	3873.03	-0.593708	0.168714	-3.51903	0.000433134	0.0108345
ENSBTAG00000019025	NDUFA11	1203.16	0.613778	0.237646	2.58274	0.00980199	0.0477716
ENSBTAG00000019027	SLC30A7	362.16	-0.513495	0.19144	-2.68228	0.00731223	0.0405668
ENSBTAG00000019029	DPH5	334.932	-0.470057	0.14365	-3.27224	0.00106697	0.0160832
ENSBTAG00000019040	PLBD2	2036.86	0.382476	0.120564	3.17238	0.00151193	0.0192511
ENSBTAG00000019043	GABPA	1276.37	-0.389454	0.134863	-2.88777	0.00387988	0.0294854
ENSBTAG00000019045	COMMD9	474.632	0.360896	0.106226	3.39742	0.000680238	0.0131413
ENSBTAG00000019051	NAT14	160.471	0.499444	0.191796	2.60404	0.00921327	0.0461413
ENSBTAG00000019059	ATG16L2	152.377	-0.633583	0.231077	-2.74187	0.00610905	0.0368993
ENSBTAG00000019062	FCHSD2	951.341	-0.697661	0.212037	-3.29028	0.00100088	0.0156865
ENSBTAG00000019073	TRAF7	4732.86	0.241717	0.0802577	3.01176	0.00259735	0.0245482
ENSBTAG00000019082	RAD51D	524.791	0.433991	0.133499	3.2509	0.0011504	0.0166857
ENSBTAG00000019094	NLE1	271.384	0.374644	0.124963	2.99804	0.00271718	0.0250915
ENSBTAG00000019096	UQCRC1	3547.26	0.368974	0.118035	3.12596	0.00177225	0.0204162
ENSBTAG00000019120	WDHD1	1531.82	-0.352166	0.126979	-2.77342	0.00554703	0.0352428
ENSBTAG00000019136	STUB1	3559.28	0.562216	0.187201	3.00327	0.00267095	0.0248785
ENSBTAG00000019139	PHF3	2425.45	-0.369174	0.131707	-2.803	0.00506298	0.0334786
ENSBTAG00000019150	PLD3	17499.9	0.476214	0.158699	3.00073	0.00269334	0.0250533
ENSBTAG00000019155	FRS2	370.897	-1.1526	0.29421	-3.91761	8.94297e-05	0.00553718
ENSBTAG00000019161	NPRL2	3486.61	0.411633	0.12194	3.37569	0.0007363	0.0136605
ENSBTAG00000019163	CYB561D2	716.493	0.499499	0.160833	3.10571	0.00189825	0.0211107
[truncated: 963 more rows]

## Sheet: res.10.Nc7vsPBS.cot
gene_id	gene_name	baseMean	log2FoldChange	lfcSE	stat	pvalue	padj
ENSBTAG00000000210	ARHGAP31	4573.14	-0.652004	0.156666	-4.16175	3.15818e-05	0.0327458
ENSBTAG00000000752	SGO1	334.348	-0.513618	0.121609	-4.22353	2.40503e-05	0.0274848
ENSBTAG00000000767	DCP2	312.427	-0.700222	0.156437	-4.47605	7.60353e-06	0.0274848
ENSBTAG00000001694	TYRO3	9512.6	0.46025	0.118874	3.87174	0.000108061	0.0499779
ENSBTAG00000003443	USP46	1016.4	-0.431891	0.107392	-4.02162	5.77994e-05	0.046612
ENSBTAG00000004423	ARHGAP42	71.9103	-1.02437	0.219553	-4.66571	3.07558e-06	0.0148817
ENSBTAG00000004476	ADHFE1	907.181	0.664683	0.165155	4.02459	5.70742e-05	0.046612
ENSBTAG00000007467	MIB1	1071.66	-0.614419	0.127502	-4.8189	1.4435e-06	0.0104769
ENSBTAG00000009282	PORCN	67.2205	0.939502	0.239132	3.92881	8.53685e-05	0.04969
ENSBTAG00000009841	CNDP2	7279.68	0.600439	0.141186	4.25282	2.11096e-05	0.0274848
ENSBTAG00000009982	IGSF8	917.55	0.512308	0.128821	3.97689	6.98221e-05	0.04969
ENSBTAG00000010065	TRPC5	33.0577	-1.59578	0.399964	-3.98981	6.61262e-05	0.04969
ENSBTAG00000013469	SRCIN1	174.47	-1.54307	0.355194	-4.34429	1.39728e-05	0.0274848
ENSBTAG00000014088	MBNL3	807.42	-0.766086	0.194857	-3.93153	8.44071e-05	0.04969
ENSBTAG00000014224	IGSF9B	221.029	-0.860434	0.220274	-3.9062	9.37589e-05	0.04969
ENSBTAG00000016758	MLH1	1172.6	0.399491	0.0939164	4.25369	2.10277e-05	0.0274848
ENSBTAG00000017639	RPS6KA3	300.3	-0.666223	0.168041	-3.96464	7.35061e-05	0.04969
ENSBTAG00000018310	SETD3	2626.25	0.305294	0.0712505	4.28479	1.82909e-05	0.0274848
ENSBTAG00000018986	ACSL4	227.966	-1.28609	0.301477	-4.26597	1.99035e-05	0.0274848
ENSBTAG00000020126	MYO10	2729.11	-0.441787	0.10189	-4.33591	1.45156e-05	0.0274848
ENSBTAG00000020698	MTHFR	497.052	0.776924	0.20091	3.86702	0.000110174	0.0499779
ENSBTAG00000020837	ARHGEF16	2068.53	0.558227	0.14211	3.92812	8.56108e-05	0.04969
ENSBTAG00000021703	MED12L	169.421	-1.23966	0.293875	-4.21831	2.46144e-05	0.0274848
ENSBTAG00000021855	ANO3	70.9878	-1.15567	0.273651	-4.22314	2.40922e-05	0.0274848
ENSBTAG00000024801	RANBP17	644.594	-0.518562	0.132496	-3.9138	9.08536e-05	0.04969
ENSBTAG00000025622	DEF6	271.264	0.711886	0.146166	4.87041	1.11369e-06	0.0104769
ENSBTAG00000052560		446.713	1.04512	0.254532	4.10604	4.02499e-05	0.0365168
ENSBTAG00000053677	HERC1	59.0975	-1.12821	0.28922	-3.90087	9.58473e-05	0.04969
ENSBTAG00000054437	ZNF75A	42.981	-1.23999	0.301991	-4.10605	4.02488e-05	0.0365168
ENSBTAG00000054911	ANO9	1100.57	0.500899	0.126711	3.9531	7.71465e-05	0.04969

## Sheet: res.20.Nc1HvsPBS.cot
gene_id	gene_name	baseMean	log2FoldChange	lfcSE	stat	pvalue	padj
ENSBTAG00000013303	ACSS2	454.656	-0.490512	0.11447	-4.28508	1.82672e-05	0.0420967
ENSBTAG00000015228	CD74	4452.3	2.2447	0.504323	4.45091	8.55077e-06	0.0237107
ENSBTAG00000051079	TMSB4	67.3744	2.53574	0.377929	6.70956	1.95208e-11	3.59885e-07
ENSBTAG00000052953		1034	-0.446722	0.0993393	-4.49693	6.89429e-06	0.0237107

## Sheet: res.20.Nc7vsPBS.cot
gene_id	gene_name	baseMean	log2FoldChange	lfcSE	stat	pvalue	padj
ENSBTAG00000000009	FOXF1	620.297	0.549405	0.191208	2.87333	0.00406167	0.0495097
ENSBTAG00000000032	ABI3	136	0.873432	0.228112	3.82895	0.00012869	0.00311422
ENSBTAG00000000042	PYCR1	534.152	0.680202	0.226106	3.00833	0.00262689	0.0362778
ENSBTAG00000000065	CRLS1	734.921	0.428632	0.149007	2.87658	0.00402005	0.0490685
ENSBTAG00000000095	CD274	11.4591	5.56059	0.682916	8.14242	3.87444e-16	5.55859e-14
ENSBTAG00000000133	CD68	343.163	1.19123	0.177136	6.72497	1.75631e-11	1.39249e-09
ENSBTAG00000000141	NFU1	870.488	0.52073	0.17177	3.03155	0.00243305	0.0343075
ENSBTAG00000000144		10.7752	4.93547	1.04021	4.74467	2.0885e-06	7.80039e-05
ENSBTAG00000000163	DDIT4	678.92	1.35301	0.215633	6.2746	3.50531e-10	2.36438e-08
ENSBTAG00000000175	N4BP2	1124.75	-0.73091	0.235864	-3.09886	0.00194266	0.0288558
ENSBTAG00000000177	MSLN	156.315	-1.26646	0.42699	-2.96601	0.00301689	0.0401223
ENSBTAG00000000181	SUSD3	29.4012	1.52855	0.306428	4.98827	6.09221e-07	2.48847e-05
ENSBTAG00000000210	ARHGAP31	4573.14	-0.726031	0.171462	-4.23434	2.29219e-05	0.000673755
ENSBTAG00000000240	AKAP7	83.3468	1.22737	0.334251	3.67199	0.000240665	0.00526695
ENSBTAG00000000277	IL18	35.2105	2.13681	0.399843	5.34411	9.08607e-08	4.26621e-06
ENSBTAG00000000283	CSF1	919.241	0.983985	0.199352	4.93592	7.97731e-07	3.21888e-05
ENSBTAG00000000292	TCIRG1	1465.86	1.26124	0.272716	4.62473	3.75092e-06	0.000130898
ENSBTAG00000000306	ITK	9.27227	5.30207	0.704004	7.53131	5.02357e-14	5.53726e-12
ENSBTAG00000000345	CLDN15	52.3622	1.17971	0.355377	3.3196	0.000901458	0.0158982
ENSBTAG00000000428	BAK1	1141.6	0.621008	0.187964	3.30386	0.000953629	0.016528
ENSBTAG00000000432		30.8034	4.82069	0.456537	10.5592	4.60335e-26	2.52166e-23
ENSBTAG00000000448	BDH1	249.256	-0.538681	0.18214	-2.95752	0.00310128	0.0407722
ENSBTAG00000000473	ATP10D	154.615	0.892517	0.23814	3.74787	0.000178344	0.00407118
ENSBTAG00000000495	HAVCR2	74.9662	0.719136	0.19935	3.6074	0.000309283	0.00652381
ENSBTAG00000000507	NR4A1	688.602	0.913336	0.290418	3.1449	0.00166142	0.025604
ENSBTAG00000000524	CSTB	4784.05	0.580986	0.201313	2.88598	0.00390199	0.0480288
ENSBTAG00000000548	KLHDC10	1355.11	-0.286452	0.0895354	-3.19931	0.00137757	0.0222143
ENSBTAG00000000559	PLTP	424.101	2.08068	0.36905	5.63793	1.72102e-08	9.17724e-07
ENSBTAG00000000575	TNC	191.839	2.21191	0.752765	2.93838	0.00329935	0.0426626
ENSBTAG00000000581	DOCK10	183.706	0.740304	0.192438	3.84697	0.000119587	0.0029056
ENSBTAG00000000585	LY6G6C	79.0803	1.49475	0.51914	2.87928	0.00398579	0.0487491
ENSBTAG00000000586	CPLANE1	1572.59	-0.509344	0.143821	-3.54151	0.000397845	0.00806261
ENSBTAG00000000625	SMAD6	749.452	0.46096	0.151566	3.04131	0.00235554	0.0335757
ENSBTAG00000000639	APRT	1303.34	0.957975	0.286031	3.3492	0.000810452	0.0145922
ENSBTAG00000000658	WDR97	258.983	0.679931	0.211495	3.21488	0.00130498	0.0212524
ENSBTAG00000000671	PARP3	180.632	1.39914	0.275927	5.0707	3.96345e-07	1.69379e-05
ENSBTAG00000000676	DOP1A	970.296	-0.44993	0.129561	-3.47271	0.000515226	0.0100472
ENSBTAG00000000682		577.742	-0.909038	0.305587	-2.97473	0.00293247	0.0392378
ENSBTAG00000000711	NDRG1	2035.22	1.68337	0.382939	4.39593	1.103e-05	0.000344368
ENSBTAG00000000715		15.8825	7.01562	0.815523	8.60261	7.79245e-18	1.36761e-15
ENSBTAG00000000793	LAMC2	163.655	1.66551	0.55139	3.02057	0.00252298	0.0352456
ENSBTAG00000000806	ATAD1	1769.36	0.349983	0.121155	2.88871	0.00386821	0.0477961
ENSBTAG00000000812	CD300A	30.8856	3.25603	0.375855	8.66298	4.59576e-18	8.30776e-16
ENSBTAG00000000819	RFX3	26.9564	-1.37667	0.423313	-3.25214	0.00114541	0.0189438
ENSBTAG00000000820	GNG11	906.261	0.871703	0.281563	3.09595	0.00196186	0.0290931
ENSBTAG00000000949	DNAJC9	530.21	-0.554134	0.186839	-2.96584	0.00301855	0.0401223
ENSBTAG00000000961	NEURL2	142.286	1.23634	0.413033	2.99332	0.0027596	0.0376209
ENSBTAG00000000964	FCRL5	5.8769	5.16351	1.13904	4.53322	5.80914e-06	0.000194466
ENSBTAG00000000978	ASH2L	1752.12	-0.240915	0.0833032	-2.89203	0.00382766	0.0473922
ENSBTAG00000000995	TENT5A	348.907	0.991419	0.26803	3.69891	0.000216531	0.00480274
ENSBTAG00000001008	PRF1	10.2602	5.57004	1.0986	5.07013	3.97543e-07	1.6949e-05
ENSBTAG00000001009	HCLS1	257.455	1.74862	0.317523	5.50705	3.64886e-08	1.84763e-06
ENSBTAG00000001061	PRKCA	540.816	-0.494033	0.156686	-3.15301	0.00161598	0.0250605
ENSBTAG00000001066	PILRA	92.791	6.26426	0.893523	7.01074	2.37054e-12	2.13195e-10
ENSBTAG00000001086	FHL2	240.103	1.86323	0.403532	4.61731	3.8875e-06	0.000135143
ENSBTAG00000001136	ELAPOR1	25.0375	-1.28264	0.427132	-3.00291	0.0026741	0.0366766
ENSBTAG00000001143		263.655	7.233	0.721646	10.0229	1.20871e-23	4.64891e-21
ENSBTAG00000001152	TLE6	270.399	1.2632	0.345339	3.65786	0.000254333	0.00553924
ENSBTAG00000001193	UNC93B1	1356.22	1.03859	0.188024	5.52371	3.31908e-08	1.69489e-06
ENSBTAG00000001197	SLAMF7	10.7822	5.66889	1.02307	5.54108	3.00619e-08	1.54447e-06
ENSBTAG00000001198	GIMAP7	13.9603	4.63747	0.632356	7.33363	2.23997e-13	2.27482e-11
ENSBTAG00000001235	CD200R1L	85.1202	1.45958	0.382272	3.81817	0.000134444	0.00320915
ENSBTAG00000001271	PLG	102.167	-1.28848	0.393936	-3.27079	0.00107248	0.0180682
ENSBTAG00000001273	NLRP3	24.6501	2.83684	0.393639	7.2067	5.7324e-13	5.51195e-11
ENSBTAG00000001282	RALGAPA1	2131.13	-0.477306	0.156314	-3.05351	0.00226181	0.0325791
ENSBTAG00000001294	PPP1R15A	1745.81	1.29523	0.24251	5.34092	9.24774e-08	4.33087e-06
ENSBTAG00000001320	VPS16	1340.51	0.207068	0.0670845	3.08667	0.0020241	0.0299424
ENSBTAG00000001321	IL1B	20.4565	3.44528	0.584251	5.89692	3.70347e-09	2.18783e-07
ENSBTAG00000001368	LGALS3BP	6132.93	0.812666	0.254413	3.19427	0.00140183	0.0225453
ENSBTAG00000001408	CNRIP1	138.926	0.735459	0.234449	3.13696	0.00170707	0.0261292
ENSBTAG00000001470	DTX2	709.936	0.459876	0.137639	3.34118	0.000834227	0.0149755
ENSBTAG00000001476		13.7249	2.32197	0.73533	3.15773	0.00159002	0.0247356
ENSBTAG00000001499	TRIM33	873.435	-0.704641	0.195249	-3.60894	0.000307448	0.00649268
ENSBTAG00000001576	TMEM140	188.789	1.79291	0.219797	8.15712	3.43107e-16	4.96188e-14
ENSBTAG00000001598	MAP7	1399.24	-0.326729	0.107276	-3.04568	0.00232158	0.0333073
ENSBTAG00000001602	IL4R	391.638	0.905938	0.176774	5.12483	2.97813e-07	1.29413e-05
ENSBTAG00000001629	SCMH1	156.907	-0.618599	0.21037	-2.94053	0.00327654	0.0423981
ENSBTAG00000001640	EPB41L1	4497.93	-0.435786	0.151005	-2.88592	0.00390275	0.0480288
ENSBTAG00000001692	NDST1	2396.86	-0.427904	0.138044	-3.09977	0.00193673	0.0287913
ENSBTAG00000001725	CXCL10	762.056	4.32132	0.476415	9.07049	1.18482e-19	2.73887e-17
ENSBTAG00000001727	PRXL2B	229.105	0.611291	0.177486	3.44417	0.00057282	0.0108999
ENSBTAG00000001729	DUSP10	38.9303	1.86286	0.393494	4.73416	2.19962e-06	8.16477e-05
ENSBTAG00000001788	PDPN	1544.55	1.39836	0.405142	3.45154	0.000557401	0.0106606
ENSBTAG00000001822	SNX10	303.225	1.85809	0.463331	4.01028	6.06474e-05	0.00161938
ENSBTAG00000001824	SLC2A6	40.8105	2.71165	0.361578	7.49949	6.4067e-14	6.85289e-12
ENSBTAG00000001904	ZNF276	823.704	0.421441	0.0913541	4.61327	3.96385e-06	0.000137533
ENSBTAG00000001941	SEMA4D	173.653	0.911477	0.160779	5.66913	1.43527e-08	7.81485e-07
ENSBTAG00000002041	SASH3	74.809	1.96432	0.296963	6.61472	3.72254e-11	2.79222e-09
ENSBTAG00000002046	COX8B	45.6164	1.35559	0.357683	3.78992	0.000150698	0.00355635
ENSBTAG00000002069	BOLA	2756.31	4.56051	0.597644	7.63082	2.33273e-14	2.66891e-12
ENSBTAG00000002076	STAU2	915.296	-0.784864	0.224638	-3.49391	0.000475999	0.00939371
ENSBTAG00000002081	BMPR1B	283.755	-0.606885	0.203401	-2.98369	0.00284798	0.0384488
ENSBTAG00000002096	FCGR3A	87.4477	6.02082	0.419172	14.3636	8.75557e-47	2.26106e-43
ENSBTAG00000002110	DMGDH	165.759	-1.31053	0.346262	-3.7848	0.000153831	0.00361144
ENSBTAG00000002171	FAM135A	4301.97	-0.701302	0.18065	-3.8821	0.000103558	0.00255391
ENSBTAG00000002272	KCTD18	751.532	-0.725304	0.217267	-3.33831	0.0008429	0.0150267
ENSBTAG00000002295	ATF2	1145.16	-0.46376	0.14055	-3.2996	0.000968216	0.0167008
ENSBTAG00000002296	STING1	193.599	1.70909	0.176675	9.67364	3.90239e-22	1.30636e-19
ENSBTAG00000002309	CSPG5	631.46	-0.946509	0.221401	-4.27509	1.9106e-05	0.000569933
ENSBTAG00000002340	STEAP4	210.58	1.44747	0.442753	3.26925	0.00107834	0.0181298
ENSBTAG00000002357	TICAM2	250.626	0.550825	0.131828	4.17836	2.93625e-05	0.000846549
ENSBTAG00000002391	TGFB1I1	416.876	0.814851	0.277606	2.93528	0.00333251	0.0428462
ENSBTAG00000002394	TMEM44	137.014	0.845931	0.275085	3.07516	0.00210391	0.0308454
ENSBTAG00000002402	IGF2R	13529.4	-0.435602	0.133318	-3.26739	0.00108542	0.018151
ENSBTAG00000002416		12.921	3.42884	0.531644	6.4495	1.12216e-10	7.98635e-09
ENSBTAG00000002435	PTPRE	108.576	1.49937	0.323817	4.63029	3.65148e-06	0.000127922
ENSBTAG00000002510	HNRNPUL2	5778.62	-0.218513	0.0726625	-3.00723	0.00263645	0.0362978
ENSBTAG00000002596	VSTM1	36.0194	1.20108	0.365565	3.28553	0.00101791	0.0172777
ENSBTAG00000002599	MGARP	2713.88	-0.624896	0.203297	-3.0738	0.00211348	0.0309606
ENSBTAG00000002623	SAMSN1	18.8083	3.74834	0.676473	5.541	3.00743e-08	1.54447e-06
ENSBTAG00000002624	PSTPIP2	145.177	1.43908	0.301865	4.76731	1.86706e-06	7.06083e-05
ENSBTAG00000002647	RGS10	72.0529	2.11658	0.228533	9.26159	2.01404e-20	5.17611e-18
ENSBTAG00000002669	RASSF4	440.703	1.10098	0.234565	4.69369	2.68319e-06	9.75934e-05
ENSBTAG00000002702	TSPAN32	88.2981	1.86359	0.434212	4.29189	1.77161e-05	0.000533757
ENSBTAG00000002705	REC8	19.991	2.00968	0.573334	3.50526	0.000456164	0.00906162
ENSBTAG00000002721	TUT4	2758.97	-0.788795	0.200101	-3.94198	8.08112e-05	0.00207504
ENSBTAG00000002724	HORMAD1	38.432	-1.22928	0.422625	-2.90868	0.00362953	0.0455949
ENSBTAG00000002773		37.2024	3.46507	0.505403	6.85605	7.07889e-12	6.03609e-10
ENSBTAG00000002786		59.1601	2.01717	0.532932	3.78505	0.000153681	0.00361144
ENSBTAG00000002827	ACAT2	1307.18	-0.574042	0.126175	-4.54958	5.37536e-06	0.000182309
ENSBTAG00000002829	TCP1	3756.87	-0.265932	0.0905264	-2.93762	0.00330741	0.0427058
ENSBTAG00000002846	TRAF3IP3	41.9379	2.84856	0.328544	8.67026	4.31124e-18	7.87215e-16
ENSBTAG00000002885	MSR1	186.517	3.08842	0.273443	11.2946	1.39565e-29	1.14678e-26
ENSBTAG00000002922	GAB2	228.561	0.793827	0.211595	3.75164	0.000175683	0.00402513
ENSBTAG00000002923	CX3CR1	220.161	2.65064	0.405549	6.53593	6.32137e-11	4.64518e-09
ENSBTAG00000002934	ADGRF4	15.5241	2.42787	0.621645	3.90556	9.40062e-05	0.00236678
ENSBTAG00000002941	FES	823.046	0.576067	0.142582	4.04026	5.33917e-05	0.00144919
ENSBTAG00000002947	LY9	56.8586	2.77989	0.379706	7.32118	2.45806e-13	2.45493e-11
ENSBTAG00000002951	CD244	21.3577	1.6121	0.340657	4.73232	2.21968e-06	8.20554e-05
ENSBTAG00000002974	FMO2	456.178	-1.09086	0.376168	-2.89993	0.0037324	0.046628
ENSBTAG00000002981	PIMREG	81.9708	0.879043	0.289816	3.03311	0.00242047	0.0341834
ENSBTAG00000003012	TRAF1	176.72	1.41067	0.2841	4.9654	6.85589e-07	2.77879e-05
ENSBTAG00000003016	PTPN7	29.7994	2.6084	0.468932	5.56242	2.66055e-08	1.37414e-06
ENSBTAG00000003038	TAP2	303.752	1.89768	0.188174	10.0847	6.45374e-24	2.53618e-21
ENSBTAG00000003039	PSMB8	554.952	4.08712	0.272921	14.9755	1.0624e-50	3.84098e-47
ENSBTAG00000003069	MAN1C1	266.338	0.610425	0.196669	3.10382	0.00191038	0.0285169
ENSBTAG00000003152	IFI27	729.889	4.59283	0.69389	6.61896	3.61725e-11	2.72454e-09
ENSBTAG00000003165	ADAMTS9	485.526	-0.81201	0.204172	-3.97708	6.97654e-05	0.00183041
ENSBTAG00000003166	AXL	903.83	1.10293	0.292996	3.7643	0.000167014	0.00386075
ENSBTAG00000003189	CCDC6	1195.63	-0.749786	0.227912	-3.28981	0.00100254	0.017065
ENSBTAG00000003192	TBC1D16	450.342	-1.27917	0.24678	-5.18346	2.17811e-07	9.74598e-06
ENSBTAG00000003199	SLC35C1	417.538	0.706545	0.175771	4.0197	5.82734e-05	0.00156757
ENSBTAG00000003221	ATF7IP	1245.13	-0.549744	0.165771	-3.31629	0.0009122	0.0160251
ENSBTAG00000003255	CD4	31.5565	2.39218	0.478146	5.00303	5.64362e-07	2.32922e-05
ENSBTAG00000003305	NCF1	169.789	4.11897	0.358558	11.4876	1.52308e-30	1.37664e-27
ENSBTAG00000003323	NOL6	1167.45	-0.365985	0.111003	-3.29707	0.000977	0.0168042
ENSBTAG00000003326	NAIP	34.1365	4.96814	0.691598	7.18356	6.79172e-13	6.46179e-11
ENSBTAG00000003329	FST	371.941	1.22558	0.34083	3.59587	0.000323309	0.0067502
ENSBTAG00000003341	DOK2	100.073	2.66666	0.253588	10.5157	7.31344e-26	3.88838e-23
ENSBTAG00000003366	DDX58	559.739	0.762223	0.225544	3.37949	0.0007262	0.0133712
ENSBTAG00000003372	SLC35B4	281.115	-1.04152	0.333607	-3.122	0.00179628	0.0272182
ENSBTAG00000003396	MAFB	88.7763	2.65557	0.452091	5.87396	4.255e-09	2.46531e-07
ENSBTAG00000003398	KCNG1	310.361	1.17302	0.321342	3.65039	0.000261843	0.00565649
ENSBTAG00000003418	MSN	5264.2	0.501291	0.113664	4.41028	1.03239e-05	0.000324003
ENSBTAG00000003443	USP46	1016.4	-0.361297	0.116324	-3.10594	0.00189675	0.0284073
ENSBTAG00000003449	KCP	34.8867	1.41843	0.451326	3.1428	0.00167339	0.0257008
ENSBTAG00000003536	MARCHF6	2257.04	-0.612462	0.157146	-3.89742	9.72237e-05	0.00241865
ENSBTAG00000003604	ADAMTSL4	199.838	1.0182	0.247029	4.1218	3.75931e-05	0.0010536
ENSBTAG00000003658	RELN	2334.4	-1.48462	0.497067	-2.98675	0.00281959	0.0381956
ENSBTAG00000003687	FOXK2	4018.17	-0.577358	0.178657	-3.23165	0.00123077	0.0201893
ENSBTAG00000003707	GRAP	209.436	1.26538	0.18988	6.66411	2.66271e-11	2.057e-09
ENSBTAG00000003757	DNAJA2	3492.54	-0.372575	0.117859	-3.16119	0.00157127	0.0245072
ENSBTAG00000003773	SLC25A13	1373	-0.445705	0.101153	-4.40626	1.05172e-05	0.000329497
ENSBTAG00000003776	MSANTD1	103.038	0.848925	0.217393	3.90502	9.42193e-05	0.00236885
ENSBTAG00000003788	RCC1	9412.82	-0.526403	0.182555	-2.88353	0.00393245	0.0483007
ENSBTAG00000003806	ECM1	2243.61	1.12841	0.284196	3.97052	7.17153e-05	0.00186801
ENSBTAG00000003880	EMILIN2	525.919	1.37336	0.377083	3.64205	0.000270471	0.00579301
ENSBTAG00000003920	TGM1	709.004	0.787683	0.21017	3.74783	0.000178369	0.00407118
ENSBTAG00000003923	GPBAR1	24.6483	2.15591	0.471194	4.57542	4.7527e-06	0.000162717
ENSBTAG00000003936	PNKD	290.825	0.735605	0.201845	3.64441	0.000268003	0.00575379
ENSBTAG00000003956	SGCA	240.19	-1.13171	0.374773	-3.01971	0.00253015	0.0352524
ENSBTAG00000003959	ARHGAP24	223.165	1.05965	0.319881	3.31263	0.000924218	0.0161421
ENSBTAG00000003970	MITD1	302.523	0.626686	0.179803	3.48541	0.000491389	0.00961839
ENSBTAG00000003994	IGFBP3	14514.8	0.736266	0.245823	2.99511	0.00274344	0.0374571
ENSBTAG00000004036	GJC1	208.769	0.460582	0.153216	3.0061	0.00264624	0.036405
ENSBTAG00000004037	JUN	4683.8	0.832337	0.200135	4.15887	3.19821e-05	0.000910456
ENSBTAG00000004043		111.192	2.39423	0.414301	5.77896	7.51628e-09	4.23276e-07
ENSBTAG00000004063	SERPINA5	2544.91	-1.16554	0.324278	-3.59427	0.0003253	0.00678252
ENSBTAG00000004189	MLXIP	1084.28	0.711003	0.151702	4.68684	2.77459e-06	0.000100513
ENSBTAG00000004216	MAP3K2	103.704	-0.911862	0.29377	-3.104	0.00190921	0.0285169
ENSBTAG00000004249	TANC2	1189.52	-0.914832	0.302089	-3.02835	0.00245893	0.0345109
ENSBTAG00000004258	EEF2	36210.8	-0.201613	0.0604157	-3.33709	0.000846616	0.0150781
ENSBTAG00000004291	SEPTIN6	272.532	0.768905	0.179322	4.28785	1.80408e-05	0.000541732
ENSBTAG00000004305	RGS16	25.1235	2.2619	0.520384	4.34659	1.38269e-05	0.00042221
ENSBTAG00000004322	FOS	1788.08	0.933842	0.315536	2.95954	0.00308098	0.0406442
ENSBTAG00000004339		110.185	1.97852	0.250224	7.90697	2.63719e-15	3.5313e-13
ENSBTAG00000004342	CCDC87	31.7488	-0.941595	0.315445	-2.98497	0.00283607	0.0383313
ENSBTAG00000004380	STAT2	978.574	0.53969	0.184881	2.91911	0.00351028	0.0444989
ENSBTAG00000004423	ARHGAP42	71.9103	-0.707922	0.227199	-3.11587	0.00183402	0.0276972
ENSBTAG00000004540	NUB1	716.186	0.452249	0.114816	3.93891	8.18524e-05	0.00209879
ENSBTAG00000004542	FAM78A	223.152	1.2575	0.198601	6.33177	2.42368e-10	1.65958e-08
ENSBTAG00000004558	C10H15orf48	40.008	1.73561	0.337956	5.13559	2.81259e-07	1.2281e-05
ENSBTAG00000004560	CLEC4F	26.7695	3.64231	0.590179	6.17153	6.76342e-10	4.4298e-08
ENSBTAG00000004587	DUSP6	1640.41	0.459584	0.151647	3.03061	0.0024406	0.0343604
ENSBTAG00000004636	PLEKHA1	1253.43	0.551368	0.172698	3.19267	0.00140962	0.0226302
ENSBTAG00000004653	ADGRA3	1066.89	-0.405848	0.139903	-2.90092	0.00372067	0.0465458
ENSBTAG00000004679	WARS1	1838.8	2.20803	0.145518	15.1736	5.29106e-52	3.18822e-48
ENSBTAG00000004694	RPGRIP1	450.883	-0.508646	0.168407	-3.02034	0.00252494	0.0352458
ENSBTAG00000004705	ILDR1	73.773	-0.917481	0.308097	-2.9779	0.0029023	0.0390364
ENSBTAG00000004716	RETN	55.7344	1.59865	0.395409	4.04303	5.27652e-05	0.00143434
ENSBTAG00000004735	CCNE1	538.892	-0.404941	0.136573	-2.96502	0.0030266	0.040196
ENSBTAG00000004742	RUNX1	19.9527	1.98802	0.394463	5.0398	4.6602e-07	1.95913e-05
ENSBTAG00000004767	SYK	50.9461	2.12817	0.459421	4.63229	3.61642e-06	0.00012694
ENSBTAG00000004787	METRNL	2090.68	0.623836	0.164373	3.79526	0.000147492	0.0034898
ENSBTAG00000004826	ACP5	352.782	1.28977	0.255972	5.03872	4.68664e-07	1.96567e-05
ENSBTAG00000004840	C1S	185.946	1.73284	0.438219	3.95428	7.67649e-05	0.0019824
ENSBTAG00000004852	PLEKHO1	530.284	1.47528	0.180004	8.19584	2.48839e-16	3.62764e-14
ENSBTAG00000004894	GIMAP5	10.4753	3.88567	0.810295	4.79537	1.62372e-06	6.24512e-05
ENSBTAG00000004902	INTS8	1968.43	-0.255674	0.0840755	-3.041	0.00235795	0.0335757
ENSBTAG00000004903	KRT15	136.009	1.3134	0.457238	2.87246	0.00407293	0.0496134
ENSBTAG00000004905	KRT19	13313.1	0.611706	0.191498	3.19431	0.00140164	0.0225453
ENSBTAG00000004931	POLE2	393.616	-0.47598	0.140836	-3.37969	0.000725689	0.0133712
ENSBTAG00000004950	BRB	2579.57	1.6708	0.29031	5.75523	8.6523e-09	4.8274e-07
ENSBTAG00000004951	C15H11orf1	79.6411	-1.27139	0.281317	-4.51944	6.20028e-06	0.000206413
ENSBTAG00000004954	TOX	8.27547	2.81707	0.634205	4.44189	8.91701e-06	0.000285803
ENSBTAG00000004964	PCGF5	1109.74	-1.33959	0.264137	-5.07157	3.94543e-07	1.69009e-05
ENSBTAG00000004989	IRF5	292.901	2.25724	0.253759	8.89523	5.8296e-19	1.22537e-16
ENSBTAG00000005029	TAL1	413.706	0.693179	0.181939	3.80995	0.000138993	0.00330602
ENSBTAG00000005052	GLP2R	148.421	-1.20231	0.335678	-3.58175	0.000341302	0.0070511
ENSBTAG00000005140		112.023	1.32505	0.344364	3.84781	0.000119179	0.0029021
ENSBTAG00000005146		798.912	3.81629	0.426304	8.95202	3.49035e-19	7.51132e-17
ENSBTAG00000005182	BoLA	531.083	2.41308	0.267283	9.02819	1.74534e-19	3.89511e-17
ENSBTAG00000005186	DBNDD2	194.682	0.937153	0.263047	3.56268	0.000367086	0.00751508
ENSBTAG00000005191	RPN1	10356.1	-0.310347	0.103164	-3.0083	0.00262716	0.0362778
ENSBTAG00000005198	FGF1	501.095	1.04945	0.281901	3.72275	0.000197063	0.00442523
ENSBTAG00000005215	IL10RA	71.539	2.8043	0.302821	9.26059	2.03299e-20	5.17611e-18
ENSBTAG00000005218	PDE3B	30.7739	1.46052	0.387579	3.76831	0.000164359	0.00381892
ENSBTAG00000005227	ATF6	752.119	-0.860302	0.289699	-2.96964	0.00298146	0.0397169
ENSBTAG00000005244	RASL11A	324.893	0.853379	0.218918	3.89817	9.69222e-05	0.00241664
ENSBTAG00000005251		15.7422	2.30918	0.457482	5.04759	4.47416e-07	1.8853e-05
ENSBTAG00000005260	SPP1	5004.84	1.2892	0.358464	3.59647	0.000322567	0.00674889
ENSBTAG00000005377	SOSTDC1	351.851	-1.2675	0.405896	-3.12272	0.00179188	0.0271743
ENSBTAG00000005390	GMFG	275.892	1.85358	0.31516	5.8814	4.06812e-09	2.38764e-07
ENSBTAG00000005394	COX18	495.122	-1.018	0.25558	-3.9831	6.80223e-05	0.00179248
ENSBTAG00000005413	NLRC5	177.221	2.91102	0.470891	6.18193	6.33234e-10	4.16254e-08
ENSBTAG00000005419	AOC1	30.9897	5.67354	0.965415	5.87679	4.18298e-09	2.43137e-07
ENSBTAG00000005448		85.8244	1.82385	0.31613	5.76931	7.9598e-09	4.46861e-07
ENSBTAG00000005475	TCAF2	144.341	1.05791	0.301641	3.50719	0.000452866	0.00901592
ENSBTAG00000005477	LAPTM5	2437.13	1.50536	0.172124	8.74579	2.2147e-18	4.17032e-16
ENSBTAG00000005498	SQLE	2101.74	-0.5423	0.177029	-3.06335	0.00218877	0.0317885
ENSBTAG00000005525	LHX6	104.964	0.740488	0.212216	3.48931	0.000484265	0.00950495
ENSBTAG00000005574	CLU	4632.91	-1.13947	0.360321	-3.16238	0.00156486	0.0244283
ENSBTAG00000005592	MCOLN1	1135.52	0.545368	0.125564	4.34334	1.40334e-05	0.000427794
ENSBTAG00000005603	CXCL11	126.441	2.51381	0.292342	8.59887	8.05077e-18	1.38604e-15
ENSBTAG00000005628	CD52	66.6406	2.709	0.36665	7.38851	1.48487e-13	1.54264e-11
ENSBTAG00000005653	ABCB4	56.8082	1.56846	0.476543	3.29133	0.000997159	0.0169959
ENSBTAG00000005681	ME1	145.815	-1.73315	0.506223	-3.42369	0.00061778	0.0116087
ENSBTAG00000005748	SOX17	286.655	0.706782	0.208442	3.39078	0.000696939	0.0129084
ENSBTAG00000005750	TCF15	83.8258	1.09847	0.356181	3.08403	0.0020422	0.0301609
ENSBTAG00000005776	ZNF185	39.7307	-0.848197	0.279434	-3.03541	0.00240207	0.0340299
ENSBTAG00000005785	DPY19L1	389.039	0.587581	0.184956	3.17688	0.0014887	0.023549
ENSBTAG00000005793	PEA15	3779.14	0.628346	0.149845	4.19331	2.74913e-05	0.00079769
ENSBTAG00000005814	PSME2	1438.73	0.864248	0.214328	4.03235	5.52214e-05	0.00149437
ENSBTAG00000005816	IRF9	924.535	1.45955	0.200726	7.27133	3.5596e-13	3.47821e-11
ENSBTAG00000005832	GRK2	1801.82	0.50801	0.147784	3.43752	0.000587065	0.0111358
ENSBTAG00000005833	ETNK1	215.793	-0.664349	0.230273	-2.88505	0.00391352	0.0481256
ENSBTAG00000005857	SLC6A1	39.8581	-1.39668	0.480129	-2.90897	0.00362624	0.0455926
ENSBTAG00000005863	ATF7	991.933	-0.719697	0.214969	-3.34791	0.000814222	0.0146455
ENSBTAG00000005865	MAPK6	2958.65	-0.64961	0.213375	-3.04446	0.00233098	0.0333892
ENSBTAG00000005892	ZAP70	78.1176	1.4531	0.255793	5.68074	1.34114e-08	7.36892e-07
ENSBTAG00000005913	PATL1	2641.79	0.299835	0.0940889	3.18672	0.00143897	0.022979
ENSBTAG00000005915	SFMBT2	67.7831	0.898754	0.230609	3.8973	9.72704e-05	0.00241865
ENSBTAG00000005934	TTYH3	1677.15	0.721316	0.135641	5.31783	1.05011e-07	4.8925e-06
ENSBTAG00000005947	PLAU	493.244	2.16954	0.429673	5.04928	4.43483e-07	1.87748e-05
ENSBTAG00000005978	PIK3R5	71.627	2.56628	0.376437	6.81729	9.27746e-12	7.76429e-10
ENSBTAG00000006017	NFKB2	1311.78	0.878573	0.174413	5.0373	4.72135e-07	1.97565e-05
ENSBTAG00000006040	UHRF1BP1L	364.983	-0.701418	0.23385	-2.99943	0.00270482	0.0369856
ENSBTAG00000006064	BRME1	215.262	-0.396364	0.132618	-2.98876	0.00280113	0.0380722
ENSBTAG00000006078		97.5826	2.99912	0.475152	6.31192	2.75598e-10	1.87999e-08
ENSBTAG00000006086	MMP28	256.567	1.09235	0.309464	3.52982	0.000415844	0.00837107
ENSBTAG00000006155	CCRL2	81.772	0.812433	0.264991	3.06589	0.00217023	0.0316127
ENSBTAG00000006156	BST1	34.3078	1.14369	0.379351	3.01484	0.00257112	0.0356154
ENSBTAG00000006208	ADCY7	293.142	1.43847	0.210324	6.83931	7.9577e-12	6.75359e-10
ENSBTAG00000006240	TLR4	127.422	1.17019	0.193708	6.04103	1.53134e-09	9.71299e-08
ENSBTAG00000006256	PTPRO	18.4887	3.56673	0.592271	6.02213	1.72136e-09	1.08045e-07
ENSBTAG00000006262	LIMS2	516.512	1.29474	0.236953	5.46413	4.65191e-08	2.28782e-06
ENSBTAG00000006360	CD180	14.3022	9.04849	1.18346	7.64582	2.07618e-14	2.40584e-12
ENSBTAG00000006377	MYO1G	26.4569	5.1092	0.617389	8.27549	1.27923e-16	1.88006e-14
ENSBTAG00000006378	RIPK1	674.723	0.637577	0.0948575	6.72142	1.79961e-11	1.41442e-09
ENSBTAG00000006384		88.2688	-1.55912	0.509808	-3.05826	0.00222627	0.0321697
ENSBTAG00000006452	CD3D	13.6832	3.37495	0.612799	5.50743	3.641e-08	1.84763e-06
ENSBTAG00000006466	CD53	81.4892	3.87091	0.335953	11.5222	1.0202e-30	9.70641e-28
ENSBTAG00000006490	BOLA-DOA	66.2957	10.3718	1.27443	8.13841	4.00501e-16	5.66549e-14
ENSBTAG00000006519	TNFRSF25	209.958	0.805203	0.266724	3.01886	0.00253726	0.0352544
ENSBTAG00000006525	FDXR	1014.86	0.515737	0.175684	2.93559	0.00332916	0.0428336
ENSBTAG00000006526	BCL2L1	1371.37	0.603859	0.143257	4.21521	2.49544e-05	0.000731118
ENSBTAG00000006539	SIRPB2	8.38925	2.3884	0.781874	3.05472	0.00225274	0.0324744
ENSBTAG00000006541	ATP2A1	108.277	0.626748	0.211832	2.95871	0.00308929	0.0406442
ENSBTAG00000006549	CALHM6	24.3321	5.29563	0.518776	10.2079	1.8272e-24	7.68145e-22
ENSBTAG00000006552	LAMP3	32.8178	1.78505	0.363484	4.91095	9.06373e-07	3.60099e-05
ENSBTAG00000006557	RHEBL1	109.26	0.55673	0.183744	3.02991	0.00244624	0.0343867
ENSBTAG00000006561	RASGEF1B	283.367	1.18722	0.244839	4.84897	1.24103e-06	4.84536e-05
ENSBTAG00000006572	CARD9	80.4305	2.40679	0.287325	8.37654	5.45082e-17	8.35038e-15
ENSBTAG00000006578	SPEF1	59.7389	0.728958	0.252007	2.89261	0.00382053	0.0473688
ENSBTAG00000006589	CFTR	124.014	-1.37342	0.381646	-3.59868	0.000319836	0.00670728
ENSBTAG00000006611	NUP93	2686.58	-0.278114	0.093835	-2.96387	0.00303801	0.0402626
ENSBTAG00000006618	HLF	66.5288	-1.00153	0.339762	-2.94774	0.00320103	0.0417195
ENSBTAG00000006619	MATK	171.617	1.31514	0.242878	5.41482	6.13495e-08	2.94951e-06
ENSBTAG00000006633	IRF3	3358.42	0.459807	0.12454	3.69205	0.000222453	0.00492201
ENSBTAG00000006659	TMEM116	96.9825	-0.674308	0.228693	-2.94852	0.00319295	0.0416496
ENSBTAG00000006685	IL10	18.6653	4.06551	0.907772	4.47856	7.51499e-06	0.000246102
ENSBTAG00000006735	STAC	51.9546	1.02557	0.338009	3.03415	0.00241213	0.0341209
ENSBTAG00000006775	SLC12A7	2791.19	0.549402	0.108826	5.04846	4.45393e-07	1.88116e-05
ENSBTAG00000006801	TMEM106A	316.824	1.92362	0.208786	9.21335	3.16101e-20	7.61887e-18
ENSBTAG00000006818	TMEM185A	281.506	0.370517	0.114914	3.2243	0.00126282	0.0206402
ENSBTAG00000006819		1069.19	-0.34977	0.105515	-3.31487	0.000916842	0.0160598
ENSBTAG00000006833	LMAN1	914.189	-0.651167	0.179177	-3.63421	0.000278839	0.00595812
ENSBTAG00000006851		21.7833	2.30211	0.33721	6.82692	8.676e-12	7.32879e-10
ENSBTAG00000006883	EIF4B	16240.8	-0.361827	0.0952394	-3.79913	0.000145203	0.00344467
ENSBTAG00000006894	NOS2	1738.34	1.34685	0.281577	4.78325	1.72486e-06	6.57812e-05
ENSBTAG00000006921	ABCA6	63.624	1.06888	0.272083	3.92852	8.54694e-05	0.00218533
ENSBTAG00000006939	FGD3	66.7848	1.02116	0.283662	3.59991	0.000318324	0.00668332
ENSBTAG00000006940	USP48	7945.07	-0.332181	0.111181	-2.98774	0.00281052	0.0381425
ENSBTAG00000006951	LMO2	780.721	0.992052	0.133159	7.4501	9.32668e-14	9.80223e-12
ENSBTAG00000006998	RASGRP4	110.436	1.60341	0.42434	3.7786	0.000157714	0.0036787
ENSBTAG00000007013	TOM1L1	64.5947	-1.14947	0.369046	-3.11472	0.0018412	0.0277354
ENSBTAG00000007075		600.847	3.29167	0.691353	4.76121	1.9244e-06	7.24739e-05
ENSBTAG00000007084	MAP3K14	444.316	0.701739	0.162383	4.32151	1.54962e-05	0.000468438
ENSBTAG00000007103	ITGAL	168.017	2.42733	0.335135	7.24285	4.3936e-13	4.27006e-11
ENSBTAG00000007109	ASB2	31.7862	2.78764	0.598437	4.6582	3.18987e-06	0.000112844
ENSBTAG00000007113	TRRAP	5912.93	-0.468013	0.151877	-3.08152	0.00205949	0.0303282
ENSBTAG00000007120	ARFGEF2	5206.06	-0.557927	0.162994	-3.42299	0.000619371	0.0116265
ENSBTAG00000007153	C1QA	1176.03	3.94104	0.341903	11.5268	9.66916e-31	9.70641e-28
ENSBTAG00000007172	GOT2	3794.63	-0.360702	0.0805772	-4.47648	7.58849e-06	0.000246721
ENSBTAG00000007181	KIFC3	495.479	0.603013	0.116948	5.15625	2.5194e-07	1.10811e-05
ENSBTAG00000007213	SIRPA	2159.77	0.936418	0.212219	4.41252	1.02176e-05	0.000321224
ENSBTAG00000007253	TSPAN33	2132.35	0.472131	0.14423	3.27347	0.00106235	0.0179142
ENSBTAG00000007256	DYRK2	2084.23	-0.406481	0.130133	-3.12359	0.00178659	0.0271169
ENSBTAG00000007268	F13A1	293.041	1.77057	0.392025	4.51647	6.2879e-06	0.000208945
ENSBTAG00000007284	CCNA1	1664.25	-0.606609	0.203799	-2.97651	0.00291548	0.0390972
ENSBTAG00000007300	FHL3	259.681	0.678274	0.223248	3.03821	0.0023799	0.0337688
ENSBTAG00000007307	SELE	67.5538	1.6984	0.416947	4.07342	4.63273e-05	0.00128248
ENSBTAG00000007338	TYROBP	134.355	2.55867	0.276927	9.23949	2.47677e-20	6.05034e-18
ENSBTAG00000007388	ZC3H12D	37.9105	2.82869	0.404072	7.00045	2.55133e-12	2.28319e-10
ENSBTAG00000007389	IFI35	608.361	1.06908	0.228685	4.67488	2.9412e-06	0.000105492
ENSBTAG00000007392	SERPINA14	158.001	-2.54254	0.7732	-3.28833	0.00100784	0.0171228
ENSBTAG00000007397	FOLH1B	16.2314	4.29755	0.712329	6.03309	1.6085e-09	1.01667e-07
ENSBTAG00000007409	MILR1	48.2343	2.48295	0.420778	5.90086	3.61607e-09	2.1432e-07
ENSBTAG00000007450	C2	379.584	2.87936	0.298116	9.6585	4.5244e-22	1.48705e-19
ENSBTAG00000007467	MIB1	1071.66	-0.459982	0.138414	-3.32322	0.000889848	0.0157241
ENSBTAG00000007492	ADAMTSL2	150.136	1.38876	0.246393	5.63634	1.73698e-08	9.23512e-07
ENSBTAG00000007522	RAP1GDS1	507.828	0.399925	0.0960794	4.16244	3.14862e-05	0.000899173
ENSBTAG00000007531	NCF4	41.8647	2.39639	0.337037	7.11018	1.1589e-12	1.07433e-10
ENSBTAG00000007554	IFI6	914.744	3.09994	0.598695	5.17783	2.24484e-07	1.00198e-05
ENSBTAG00000007626	IL2RG	166.075	2.1982	0.292821	7.507	6.04985e-14	6.50971e-12
ENSBTAG00000007636	IRAK3	54.5686	1.00212	0.311825	3.21372	0.00131026	0.0212808
ENSBTAG00000007638	PIF1	22.0315	1.21539	0.347991	3.49258	0.00047837	0.00941994
ENSBTAG00000007644	GNG7	190.491	0.739738	0.201925	3.66342	0.000248868	0.00543333
ENSBTAG00000007661	MYO1F	144.194	3.18359	0.325652	9.77606	1.42662e-22	4.95943e-20
ENSBTAG00000007755	APOBEC3H	67.0087	1.61386	0.276406	5.83874	5.25979e-09	3.01845e-07
ENSBTAG00000007773	VCAM1	286.983	2.25726	0.484562	4.65836	3.18741e-06	0.000112844
ENSBTAG00000007804	RILPL2	253.94	0.681113	0.223308	3.05011	0.0022876	0.0329243
ENSBTAG00000007814	WWTR1	2910.07	-0.566026	0.154095	-3.67322	0.000239516	0.00524817
ENSBTAG00000007828	SLA	51.3905	3.61935	0.480795	7.52783	5.15887e-14	5.62987e-12
ENSBTAG00000007836	PPA1	852.387	0.560543	0.16092	3.48337	0.000495139	0.00967635
ENSBTAG00000007840	HMGCR	7125.32	-0.584244	0.164229	-3.5575	0.000374395	0.00764738
ENSBTAG00000007881	IFIT1	39.302	3.27875	0.98465	3.32986	0.000868883	0.0154139
ENSBTAG00000007901	ADGRE1	9.04085	7.80903	2.0275	3.85156	0.000117366	0.00286319
ENSBTAG00000007921	DAPP1	102.161	1.82443	0.417756	4.36721	1.25841e-05	0.000388197
ENSBTAG00000007923	LAMTOR3	1124.64	0.437912	0.142694	3.0689	0.00214851	0.0313336
ENSBTAG00000007932	HCK	607.589	0.596441	0.146581	4.06902	4.72106e-05	0.00130028
ENSBTAG00000007935	CALCOCO2	756.366	1.05013	0.147293	7.12953	1.00711e-12	9.48202e-11
ENSBTAG00000007962	ATP9A	3511.52	-0.835769	0.284215	-2.94062	0.00327556	0.0423981
ENSBTAG00000007988	STX2	223.949	0.599837	0.170814	3.51164	0.000445349	0.00889566
ENSBTAG00000008004	NCF2	45.5755	2.71315	0.421787	6.43251	1.25516e-10	8.89784e-09
ENSBTAG00000008008	TLR2	96.6451	2.31667	0.334008	6.93596	4.03478e-12	3.52351e-10
ENSBTAG00000008021		45.4112	2.43383	0.466092	5.22177	1.7722e-07	8.08993e-06
ENSBTAG00000008057	PARVG	54.8122	3.31183	0.320715	10.3264	5.35288e-25	2.48113e-22
ENSBTAG00000008063	PPARA	76.2383	-0.951815	0.323176	-2.94519	0.00322757	0.0419065
ENSBTAG00000008092	RAB37	15.822	2.08648	0.471791	4.42246	9.75815e-06	0.00030947
ENSBTAG00000008097	WNT2	292.896	-1.47262	0.403423	-3.65033	0.000261907	0.00565649
ENSBTAG00000008099	CCR5	77.7662	3.30776	0.333107	9.93002	3.08189e-23	1.16065e-20
ENSBTAG00000008142	IFIH1	864.58	0.90838	0.257748	3.5243	0.000424608	0.00850016
ENSBTAG00000008143	STK17A	611.043	1.00332	0.188791	5.31447	1.06966e-07	4.97076e-06
ENSBTAG00000008165	ITGA2B	561.39	0.643746	0.123296	5.22114	1.77828e-07	8.09723e-06
ENSBTAG00000008223	NLRC4	15.5856	3.68656	0.829491	4.44436	8.8155e-06	0.000283555
ENSBTAG00000008259	ACOD1	17.8528	4.39637	0.518401	8.48062	2.23992e-17	3.71478e-15
ENSBTAG00000008283	FLI1	722.697	0.737375	0.168785	4.36872	1.24978e-05	0.000386193
ENSBTAG00000008296	EEF1AKMT1	546.524	0.33199	0.0830345	3.99821	6.38233e-05	0.00169418
ENSBTAG00000008301	WNK2	5062.75	-0.486089	0.146825	-3.31066	0.000930757	0.016225
ENSBTAG00000008307	PLCH1	247.753	-0.998482	0.31567	-3.16306	0.0015612	0.0244193
ENSBTAG00000008320	SEPTIN5	597.002	1.23189	0.414478	2.97214	0.00295729	0.0394822
ENSBTAG00000008329	CYTIP	21.7265	3.02848	0.519407	5.83066	5.52088e-09	3.14829e-07
ENSBTAG00000008330	RNF19B	405.805	1.8346	0.201701	9.09564	9.40301e-20	2.2271e-17
ENSBTAG00000008361	PON2	2205.39	-0.536127	0.173895	-3.08305	0.00204887	0.03021
ENSBTAG00000008411	PLEKHO2	340.488	0.925418	0.205855	4.49549	6.9409e-06	0.000228961
ENSBTAG00000008419	PDE2A	1411.87	0.580062	0.16925	3.42725	0.000609733	0.0115054
ENSBTAG00000008443	LARP1	5333.84	-0.316857	0.0916495	-3.45727	0.000545671	0.0104603
ENSBTAG00000008471	MX2	187.664	3.73319	0.956762	3.90189	9.54427e-05	0.00239295
ENSBTAG00000008479	CXCL13	7.94974	4.78193	1.63754	2.92019	0.00349814	0.0444569
ENSBTAG00000008493	AQP3	144.302	1.88181	0.543969	3.45941	0.000541358	0.0103997
ENSBTAG00000008507	SPHK1	36.5725	1.39951	0.358212	3.90692	9.34795e-05	0.00235681
ENSBTAG00000008510	FBXO42	1536.16	-0.441957	0.139098	-3.17731	0.00148649	0.023549
ENSBTAG00000008513	RHEX	23.5401	1.53845	0.384589	4.00025	6.3276e-05	0.0016846
ENSBTAG00000008545	ATF3	441.102	1.11199	0.298674	3.72307	0.000196813	0.00442511
ENSBTAG00000008550	GIMAP7	28.0164	4.05279	0.437725	9.25876	2.06813e-20	5.19245e-18
ENSBTAG00000008556	POU2F2	46.2378	4.42498	0.621979	7.11435	1.12439e-12	1.04771e-10
ENSBTAG00000008573	ZFP36	5094.1	0.570136	0.167169	3.41053	0.000648371	0.0121153
ENSBTAG00000008583	PALD1	344.221	0.590304	0.17551	3.36337	0.000769979	0.0139748
ENSBTAG00000008592	FCGR1A	80.6695	3.06486	0.530347	5.77897	7.51578e-09	4.23276e-07
ENSBTAG00000008603	TASL	61.688	3.16444	0.358211	8.83401	1.00987e-18	2.02434e-16
ENSBTAG00000008612	C1R	253.182	3.2353	0.453024	7.14158	9.22666e-13	8.73248e-11
ENSBTAG00000008621	PRKAR1A	6273	-0.231997	0.0777248	-2.98485	0.00283715	0.0383313
ENSBTAG00000008631	CORO1A	229.34	3.07087	0.264061	11.6294	2.92154e-31	3.30079e-28
ENSBTAG00000008636	PDE4B	179.41	1.21917	0.272256	4.47803	7.53358e-06	0.000246265
ENSBTAG00000008652	STYXL2	44.1662	-1.55108	0.506079	-3.06491	0.00217738	0.0316735
ENSBTAG00000008683	LDHA	4744.5	0.735741	0.223706	3.28888	0.00100586	0.0171053
ENSBTAG00000008792	RNASE6	1137.71	2.01156	0.242148	8.30718	9.80059e-17	1.46418e-14
ENSBTAG00000008797	ARHGEF38	579.649	-0.731261	0.229787	-3.18234	0.00146089	0.0232266
ENSBTAG00000008845	INTS9	1366.22	-0.641967	0.169794	-3.78086	0.000156285	0.00365009
ENSBTAG00000008937	CELF2	78.5752	1.35474	0.288422	4.69706	2.63929e-06	9.63848e-05
ENSBTAG00000008942	NGEF	301.926	1.08644	0.314202	3.45777	0.000544661	0.0104521
ENSBTAG00000008953	TAP1	468.634	4.81458	0.364774	13.1988	8.91207e-40	1.61103e-36
ENSBTAG00000008954	PSMB9	168.578	4.84307	0.318889	15.1873	4.29101e-52	3.18822e-48
ENSBTAG00000008956	CD8B	7.03753	3.07162	0.787952	3.89823	9.68975e-05	0.00241664
ENSBTAG00000008990	DRG1	923.366	-0.315014	0.0922167	-3.41602	0.000635444	0.0118988
ENSBTAG00000008997	ENG	2702.61	1.08574	0.19963	5.43878	5.36481e-08	2.58613e-06
ENSBTAG00000009023	TMTC3	394.744	-1.15253	0.370449	-3.11118	0.00186341	0.028024
ENSBTAG00000009064	CSF2RB	81.8268	1.45037	0.502993	2.88348	0.0039331	0.0483007
ENSBTAG00000009091	RNASEL	107.165	1.20964	0.259194	4.66693	3.05733e-06	0.000109009
ENSBTAG00000009097	FANCI	636.461	-0.366136	0.107521	-3.40525	0.000661037	0.0122938
ENSBTAG00000009125	ALDH1A3	20.3525	2.36911	0.665517	3.55981	0.000371122	0.00758911
ENSBTAG00000009137	NKG7	105.214	3.47649	0.337284	10.3073	6.52871e-25	2.95049e-22
ENSBTAG00000009152	ZNF391	101.397	-0.9487	0.307664	-3.08356	0.00204542	0.0301838
ENSBTAG00000009167	SLC15A4	1842.28	0.419043	0.136484	3.07027	0.00213862	0.0312529
ENSBTAG00000009169	XPR1	186.828	-1.16118	0.383329	-3.0292	0.00245206	0.0344412
ENSBTAG00000009177	PLEKHA4	208.947	0.95088	0.287122	3.31177	0.000927089	0.0161766
ENSBTAG00000009183	SHISA5	4481.58	0.647068	0.192066	3.36899	0.000754449	0.0137759
ENSBTAG00000009206	FOXS1	187.191	2.76624	0.432887	6.39021	1.6566e-10	1.16071e-08
ENSBTAG00000009223	SFN	4332.29	0.877053	0.26819	3.27027	0.00107446	0.0180847
ENSBTAG00000009231	NSDHL	2147.79	-0.381283	0.104952	-3.63294	0.00028021	0.00596626
ENSBTAG00000009243	MFSD4B	45.5478	-0.904972	0.306248	-2.95503	0.00312637	0.0410424
ENSBTAG00000009292	TMEM100	532.591	1.09011	0.250447	4.35267	1.3449e-05	0.000412063
ENSBTAG00000009343	AAK1	1787	-0.746101	0.190814	-3.9101	9.22563e-05	0.00233574
ENSBTAG00000009353	EVI2B	50.2063	3.33326	0.423318	7.87411	3.43171e-15	4.43107e-13
ENSBTAG00000009354	EVI2A	30.9369	2.87889	0.407216	7.06968	1.55292e-12	1.42498e-10
ENSBTAG00000009381	LCP2	79.516	1.95009	0.38408	5.0773	3.82835e-07	1.64774e-05
ENSBTAG00000009383	KIF11	1069	-0.477952	0.152419	-3.13576	0.00171407	0.0261699
ENSBTAG00000009421	CD1E	11.5801	3.63587	0.70104	5.1864	2.14402e-07	9.64115e-06
ENSBTAG00000009493	BCL3	469.036	0.693635	0.23963	2.8946	0.0037964	0.0471343
ENSBTAG00000009494	CBLC	1183.31	0.567024	0.186496	3.04041	0.00236258	0.0335757
ENSBTAG00000009496	STAT5A	330.372	1.13324	0.191342	5.92258	3.16926e-09	1.90969e-07
ENSBTAG00000009512	EPS8L1	1367.99	0.382921	0.130615	2.93167	0.00337145	0.0432545
ENSBTAG00000009513	TGFBI	622.053	1.54657	0.423981	3.64774	0.000264562	0.00569343
ENSBTAG00000009543	ESYT1	6338.43	-0.323293	0.106665	-3.03092	0.0024381	0.0343519
ENSBTAG00000009554	EHBP1L1	1478.87	0.809197	0.179874	4.49869	6.83733e-06	0.000226371
ENSBTAG00000009578	PTK2	15664	-0.393039	0.109535	-3.58825	0.000332901	0.00690912
ENSBTAG00000009583	SLC22A2	1093.85	-0.804203	0.267372	-3.00781	0.00263136	0.0362778
ENSBTAG00000009596	C8H9orf43	47.9136	1.30455	0.443178	2.94362	0.00324393	0.0420664
ENSBTAG00000009614	NRROS	148.972	0.879993	0.178773	4.9224	8.54895e-07	3.41901e-05
ENSBTAG00000009631	ZNF683	3.1753	6.91111	1.52092	4.54404	5.51874e-06	0.000186821
ENSBTAG00000009641	MTHFD1	2147.14	-0.502604	0.135771	-3.70186	0.000214029	0.00475307
ENSBTAG00000009656		101.051	7.08438	2.04075	3.47146	0.000517639	0.0100834
ENSBTAG00000009658	PLEK	60.6857	3.21255	0.309943	10.365	3.57811e-25	1.70214e-22
ENSBTAG00000009664		176.697	2.28694	0.260583	8.77623	1.69041e-18	3.25081e-16
ENSBTAG00000009677	PARP10	1061.34	1.31934	0.241879	5.45457	4.90903e-08	2.38929e-06
ENSBTAG00000009691	SH2B2	261.584	0.7874	0.25868	3.04392	0.00233517	0.0334227
ENSBTAG00000009717	FGL2	23.592	2.68916	0.566052	4.75073	2.02684e-06	7.59119e-05
ENSBTAG00000009737	LTC4S	59.0357	1.72014	0.38404	4.47906	7.49741e-06	0.000245972
ENSBTAG00000009768	IFIT3	42.4945	3.96351	0.509539	7.77863	7.33162e-15	8.89488e-13
ENSBTAG00000009786	SCIN	180.2	2.02769	0.32169	6.30324	2.91496e-10	1.98097e-08
ENSBTAG00000009844	CCN1	4482.54	0.743552	0.205364	3.62065	0.000293866	0.00624968
ENSBTAG00000009848	GPR171	5.4928	3.44383	0.714982	4.81666	1.45979e-06	5.65069e-05
ENSBTAG00000009849	PLAC8A	509.569	5.36326	0.710296	7.55074	4.32801e-14	4.88984e-12
ENSBTAG00000009850	GIMAP7	7.71016	4.79915	0.849029	5.65251	1.58118e-08	8.48159e-07
ENSBTAG00000009918	GSE1	7795.79	-0.374482	0.119697	-3.12858	0.00175652	0.0267503
ENSBTAG00000009933	DTX3L	163.077	1.19405	0.317956	3.75539	0.000173069	0.0039753
ENSBTAG00000009948	TRIM25	940.322	0.626928	0.173705	3.60915	0.000307205	0.00649268
ENSBTAG00000009975	PBX4	76.2811	1.5378	0.337596	4.55515	5.23478e-06	0.000178545
ENSBTAG00000009982	IGSF8	917.55	0.529807	0.140127	3.7809	0.000156259	0.00365009
ENSBTAG00000009983	KIF23	2097.76	-0.480714	0.153174	-3.13835	0.00169899	0.0260498
ENSBTAG00000009994	EML5	811.076	-0.72522	0.236845	-3.062	0.00219865	0.0318724
ENSBTAG00000010002	IRF2	779.557	0.530427	0.118768	4.46607	7.96698e-06	0.000257637
ENSBTAG00000010026	CACNA1D	371.13	-1.11437	0.3206	-3.47589	0.000509153	0.00993949
ENSBTAG00000010073	FLOT2	1360.68	0.389507	0.135402	2.87667	0.00401894	0.0490685
ENSBTAG00000010131		492.351	-0.909902	0.252955	-3.59709	0.000321794	0.00674053
ENSBTAG00000010153	ANXA3	1405.08	0.667692	0.133247	5.01094	5.41651e-07	2.2406e-05
ENSBTAG00000010155		54.5408	5.94288	0.69096	8.6009	7.90905e-18	1.37473e-15
ENSBTAG00000010164	ESPNL	305.674	0.676967	0.231028	2.93023	0.00338706	0.0433933
ENSBTAG00000010195	PKN3	758.029	0.654591	0.196794	3.32629	0.000880117	0.0155826
ENSBTAG00000010242	LAMP1	11359.6	0.307038	0.0998095	3.07624	0.0020963	0.0307588
ENSBTAG00000010303	ICAM1	525.053	2.50589	0.295829	8.47072	2.43872e-17	3.97159e-15
ENSBTAG00000010322	HYOU1	6777	-0.318671	0.0963242	-3.30832	0.000938573	0.0163297
ENSBTAG00000010365	SQOR	237.94	1.27831	0.196742	6.49742	8.17102e-11	5.93203e-09
ENSBTAG00000010388	MGAT4A	2273.22	-0.688356	0.164869	-4.17517	2.97764e-05	0.000855752
ENSBTAG00000010394	MCF2L2	262.104	-0.600472	0.183895	-3.2653	0.00109347	0.0182517
ENSBTAG00000010399	TXNDC16	61.3982	0.746789	0.21777	3.42926	0.00060522	0.0114321
ENSBTAG00000010423	LIFR	2404.57	-1.32853	0.405483	-3.2764	0.00105138	0.0177458
ENSBTAG00000010427	RASSF5	86.4458	1.92094	0.221429	8.67519	4.12846e-18	7.61532e-16
ENSBTAG00000010447	LSP1	282.44	1.61286	0.216137	7.46222	8.5075e-14	9.04647e-12
ENSBTAG00000010449	MOCS1	212.498	0.840182	0.191905	4.37811	1.19715e-05	0.000371837
ENSBTAG00000010458		19.3887	3.31793	0.383724	8.64666	5.30296e-18	9.49125e-16
ENSBTAG00000010493	SERTAD1	398.724	0.617463	0.20753	2.97529	0.00292712	0.0392242
ENSBTAG00000010509	CDK3	514.105	0.51897	0.1618	3.20748	0.00133905	0.0216534
ENSBTAG00000010521	PVRIG	8.45549	4.05583	0.657313	6.17031	6.81551e-10	4.4478e-08
ENSBTAG00000010564	ELOVL6	2067.9	-0.665521	0.150314	-4.42755	9.53115e-06	0.000302802
ENSBTAG00000010644	CHST11	486.18	-0.682655	0.230279	-2.96447	0.003032	0.0402124
ENSBTAG00000010645	BOLA-DRA	973.078	7.55414	0.782612	9.65248	4.79822e-22	1.54888e-19
ENSBTAG00000010655	DCST1	786.392	-1.80352	0.409373	-4.40558	1.05502e-05	0.000329959
ENSBTAG00000010742	PKD2L1	462.469	-0.654546	0.19887	-3.29132	0.00099718	0.0169959
ENSBTAG00000010775	POGK	2121.18	-0.387885	0.122759	-3.15972	0.00157919	0.0246095
ENSBTAG00000010785	FAS	24.5463	2.73938	0.492082	5.56691	2.59299e-08	1.34308e-06
ENSBTAG00000010875	MSX1	5694.05	0.409895	0.135605	3.02271	0.00250526	0.0350523
ENSBTAG00000010880	TNNI2	134.727	2.42162	0.410035	5.90588	3.50766e-09	2.08579e-07
ENSBTAG00000010888	VSIR	609.765	0.73626	0.155324	4.74014	2.1357e-06	7.96021e-05
ENSBTAG00000010915	CRTC3	2671.12	-0.581352	0.173414	-3.35238	0.000801187	0.0144542
ENSBTAG00000010948	CLIC2	61.2753	2.11853	0.38615	5.48629	4.10459e-08	2.04404e-06
ENSBTAG00000010963	IL16	28.5267	2.21682	0.294494	7.52756	5.16988e-14	5.62987e-12
ENSBTAG00000010987	NFKBIZ	196.345	1.13591	0.308993	3.67619	0.000236747	0.00519378
ENSBTAG00000010992	CTSH	393.637	1.54664	0.297365	5.20116	1.98045e-07	8.99512e-06
ENSBTAG00000011007	TTYH2	629.238	0.89072	0.204128	4.36353	1.27978e-05	0.000393447
ENSBTAG00000011011	SSH2	517.654	-0.850026	0.206472	-4.11691	3.83992e-05	0.00107286
ENSBTAG00000011082	IGF1	224.573	-1.25483	0.426086	-2.94503	0.00322928	0.0419065
ENSBTAG00000011087	ARID2	732.299	-0.825238	0.249803	-3.30355	0.000954676	0.0165303
ENSBTAG00000011100	CTSC	596.936	1.80706	0.245177	7.37044	1.70064e-13	1.74673e-11
ENSBTAG00000011102	TPCN1	1016.04	-0.563313	0.179927	-3.13079	0.00174336	0.0265722
ENSBTAG00000011146	RAB8B	746.273	0.625769	0.207278	3.01899	0.00253621	0.0352544
ENSBTAG00000011154	SDC1	565.316	1.16567	0.32446	3.59266	0.000327322	0.00681683
ENSBTAG00000011182	PDLIM1	1047.83	0.458562	0.155332	2.95215	0.00315571	0.0413375
ENSBTAG00000011193	C1QC	767.768	4.52312	0.430495	10.5068	8.03783e-26	4.10595e-23
ENSBTAG00000011195		12.2637	3.38029	0.505956	6.681	2.37324e-11	1.84125e-09
ENSBTAG00000011196	C1QB	1305.42	4.58346	0.418856	10.9428	7.19524e-28	4.81735e-25
ENSBTAG00000011236	STX11	48.1188	1.44966	0.290483	4.99051	6.02187e-07	2.46842e-05
ENSBTAG00000011244	TESK2	6027.84	-0.376173	0.125153	-3.0057	0.00264969	0.0364103
ENSBTAG00000011287	ATXN7	804.832	-0.547386	0.178602	-3.06483	0.00217792	0.0316735
ENSBTAG00000011316	ZC3H12A	204.596	0.739848	0.200761	3.68521	0.000228512	0.00504373
ENSBTAG00000011343	XAF1	189.4	2.40426	0.279742	8.59458	8.35683e-18	1.41961e-15
ENSBTAG00000011358	IER3	1993.64	0.833894	0.21963	3.79681	0.000146568	0.00347249
ENSBTAG00000011382	SLC9A3R1	536.866	0.530478	0.181941	2.91566	0.00354937	0.0448371
ENSBTAG00000011394	FAM214B	496.864	0.499427	0.139862	3.57087	0.000355799	0.00730884
ENSBTAG00000011409	CD72	28.5573	2.95824	0.405479	7.29567	2.97181e-13	2.95173e-11
ENSBTAG00000011411	SIT1	10.2889	3.27996	0.584102	5.61539	1.96124e-08	1.03665e-06
ENSBTAG00000011421	CD37	106.276	3.62726	0.465413	7.79364	6.51055e-15	8.06104e-13
ENSBTAG00000011424	TPM2	947.525	1.25206	0.413235	3.02991	0.00244628	0.0343867
ENSBTAG00000011437		823.099	0.917176	0.162241	5.65316	1.57523e-08	8.47486e-07
ENSBTAG00000011467	BATF2	90.3304	5.09205	0.569279	8.94474	3.72829e-19	7.92897e-17
ENSBTAG00000011473	MYL9	4503.43	0.556428	0.178257	3.12149	0.0017994	0.0272426
ENSBTAG00000011481	IL12RB1	10.5436	5.0586	0.779536	6.48924	8.62693e-11	6.21311e-09
ENSBTAG00000011511		106.461	3.41894	0.381169	8.96962	2.97547e-19	6.48043e-17
ENSBTAG00000011515	SELL	153.931	4.73313	0.499052	9.48425	2.44138e-21	7.23488e-19
ENSBTAG00000011545	GDA	43.3279	2.49559	0.497574	5.01552	5.28889e-07	2.19787e-05
ENSBTAG00000011563	TNFSF13B	16.3771	4.04471	0.692913	5.83725	5.30687e-09	3.03583e-07
ENSBTAG00000011602	RASAL3	25.8019	1.71246	0.311148	5.50368	3.71951e-08	1.87815e-06
ENSBTAG00000011608	KIAA1191	999.905	0.233519	0.0767983	3.04068	0.00236043	0.0335757
ENSBTAG00000011628	EGFR	4417.05	-0.681874	0.182266	-3.74108	0.000183228	0.00415586
ENSBTAG00000011655	SAMD10	119.237	0.522267	0.178343	2.92844	0.00340663	0.0435822
ENSBTAG00000011658	PTPN18	150.171	1.26426	0.157701	8.01685	1.08491e-15	1.47458e-13
ENSBTAG00000011709	IMPA1	1398.46	0.419166	0.144542	2.89996	0.00373211	0.046628
ENSBTAG00000011729	STARD3	2021.29	0.349736	0.110932	3.15271	0.00161764	0.0250605
ENSBTAG00000011734	ANKRD1	86.7566	1.58767	0.438953	3.61695	0.0002981	0.00633226
ENSBTAG00000011743	TLL2	616.776	-1.48367	0.402347	-3.68753	0.000226445	0.00500421
ENSBTAG00000011744	USP31	493.447	-0.525668	0.169544	-3.10047	0.00193211	0.0287463
ENSBTAG00000011748	SGMS1	795.109	0.850265	0.205311	4.14135	3.45271e-05	0.000976754
ENSBTAG00000011765	GABARAPL1	2719.69	0.324566	0.106826	3.03827	0.00237944	0.0337688
ENSBTAG00000011844		263.588	-1.46892	0.500276	-2.93622	0.00332235	0.0428181
ENSBTAG00000011887	CD22	58.3608	5.43871	0.643832	8.4474	2.97855e-17	4.76489e-15
ENSBTAG00000011893	HDHD2	1504.8	-0.263641	0.088571	-2.97661	0.00291457	0.0390972
ENSBTAG00000011917	GPAM	507.516	-1.32123	0.437545	-3.01963	0.00253081	0.0352524
ENSBTAG00000011934	PCK2	97.3297	0.937602	0.240631	3.89643	9.76192e-05	0.00242399
ENSBTAG00000011966	LAMC1	18526.1	-0.435927	0.140318	-3.10671	0.00189184	0.0283807
ENSBTAG00000011982	BATF3	38.8988	2.24691	0.286281	7.8486	4.20691e-15	5.39349e-13
ENSBTAG00000012032	PDE4A	424.926	0.819167	0.218795	3.744	0.000181113	0.00411304
ENSBTAG00000012043	PADI3	36.5999	-1.95092	0.469442	-4.15582	3.24118e-05	0.000921241
ENSBTAG00000012046	JUNB	1791.76	1.04847	0.203287	5.15757	2.50177e-07	1.10304e-05
ENSBTAG00000012082	TNFRSF12A	563.736	1.26621	0.264801	4.78174	1.7378e-06	6.61352e-05
ENSBTAG00000012083	IRX3	162.73	1.56884	0.436296	3.59582	0.000323376	0.0067502
ENSBTAG00000012112	SLC7A6	2652.29	-0.537199	0.153191	-3.50672	0.000453667	0.00902193
ENSBTAG00000012125	GDI1	5715.69	0.287897	0.0967722	2.975	0.00292988	0.0392322
ENSBTAG00000012128	AASS	877.051	-0.710946	0.189797	-3.74582	0.000179806	0.00409881
ENSBTAG00000012139	SIX1	254.661	-0.643553	0.20866	-3.08422	0.00204089	0.0301609
ENSBTAG00000012172	MIDN	1811.06	0.360402	0.121194	2.97376	0.00294176	0.0393039
ENSBTAG00000012208		323.378	2.79879	0.472086	5.92856	3.05608e-09	1.85617e-07
ENSBTAG00000012216	MLKL	31.7221	1.63773	0.404153	4.05225	5.07284e-05	0.00138732
ENSBTAG00000012330	B2M	4058.38	2.84418	0.26239	10.8395	2.23696e-27	1.30443e-24
ENSBTAG00000012335	UBA7	706.131	2.88938	0.330808	8.7343	2.45163e-18	4.56888e-16
ENSBTAG00000012351	ARNT2	91.0727	-0.875139	0.234126	-3.7379	0.000185566	0.00419835
ENSBTAG00000012352	PARP16	607.769	-0.489473	0.12669	-3.86354	0.000111754	0.00273736
ENSBTAG00000012406	ZBP1	274.156	5.67585	0.779996	7.27678	3.41893e-13	3.35891e-11
ENSBTAG00000012419	BCL2L15	12.3477	5.44113	0.719054	7.56707	3.81742e-14	4.34009e-12
ENSBTAG00000012432	FDFT1	3737.85	-0.425358	0.0963519	-4.41463	1.01184e-05	0.00031901
ENSBTAG00000012433	DENND1B	947.344	-0.518641	0.169568	-3.0586	0.00222371	0.0321584
ENSBTAG00000012441	SMAD7	702.225	0.439971	0.141242	3.11503	0.00183929	0.0277354
ENSBTAG00000012442	CTSB	17799.4	0.41442	0.122654	3.37876	0.000728126	0.01339
ENSBTAG00000012451	BOLA-DMB	282.267	5.24167	0.379708	13.8045	2.39568e-43	5.41333e-40
ENSBTAG00000012463	ZMAT3	188.484	-1.05802	0.365545	-2.89436	0.00379935	0.0471385
ENSBTAG00000012509	DYRK1B	1070.58	0.333279	0.113135	2.94585	0.00322066	0.0418848
ENSBTAG00000012519	XDH	364.5	1.87943	0.357274	5.26049	1.43672e-07	6.60855e-06
ENSBTAG00000012526	APBB1IP	158.513	2.37339	0.305856	7.75982	8.50467e-15	1.01814e-12
ENSBTAG00000012592	ANKLE1	80.5163	0.709185	0.197658	3.58794	0.000333305	0.00690958
ENSBTAG00000012595	RIDA	217.254	1.25343	0.230023	5.44914	5.06148e-08	2.45299e-06
ENSBTAG00000012638	S100A12	56.5167	1.84958	0.576143	3.21029	0.00132603	0.0214983
ENSBTAG00000012640	S100A8	37.6655	2.27178	0.679164	3.34497	0.000822913	0.0147871
ENSBTAG00000012678	COLGALT1	2060.94	0.418036	0.14289	2.92557	0.00343828	0.043863
ENSBTAG00000012684	CCL19	7.72085	5.38972	1.18721	4.53984	5.62968e-06	0.000189512
ENSBTAG00000012695	LCK	25.6879	2.55702	0.33028	7.74198	9.788e-15	1.16406e-12
ENSBTAG00000012815	CLEC12A	55.1162	4.376	0.430993	10.1533	3.20386e-24	1.31628e-21
ENSBTAG00000012829	EBI3	112.823	1.19449	0.242533	4.92506	8.43341e-07	3.38028e-05
ENSBTAG00000012854	GSDMB	121.082	1.09398	0.324589	3.37036	0.000750689	0.0137211
ENSBTAG00000012989	UBE2L6	379.914	1.12729	0.206914	5.44814	5.09003e-08	2.46023e-06
ENSBTAG00000013029	ARNTL	392.489	-0.592643	0.198756	-2.98176	0.00286593	0.0386622
ENSBTAG00000013030	LRRC8A	1806.11	0.30994	0.104622	2.96249	0.00305164	0.040384
ENSBTAG00000013033	BTBD10	741.755	-0.468598	0.160475	-2.92006	0.00349959	0.0444569
ENSBTAG00000013063	ITGB1BP1	987.697	0.271222	0.0911927	2.97416	0.0029379	0.0392814
ENSBTAG00000013066	IGF2	198114	0.539709	0.152569	3.53747	0.000403982	0.00815042
ENSBTAG00000013096	UNC119	689.107	0.692171	0.142531	4.85629	1.19605e-06	4.67988e-05
ENSBTAG00000013116	PLCB4	1551.2	-0.566982	0.136866	-4.14261	3.4337e-05	0.000972901
ENSBTAG00000013118	CD86	244.987	1.66341	0.298565	5.57134	2.52788e-08	1.3169e-06
ENSBTAG00000013125	PLAUR	173.781	3.42949	0.573594	5.97895	2.24581e-09	1.38356e-07
ENSBTAG00000013167	SIGLEC1	569.5	0.695588	0.196493	3.54001	0.000400114	0.00809341
ENSBTAG00000013185	TIMD4	115.651	2.63691	0.396105	6.65709	2.79304e-11	2.13939e-09
ENSBTAG00000013201	ALOX5AP	81.9472	2.20242	0.279479	7.88045	3.26217e-15	4.24246e-13
ENSBTAG00000013290	DYSF	1064.27	0.720203	0.147477	4.88349	1.04223e-06	4.13165e-05
ENSBTAG00000013303	ACSS2	454.656	-0.507688	0.134462	-3.77569	0.000159566	0.0037171
ENSBTAG00000013367	PPT1	1407.37	0.671409	0.140461	4.78002	1.75276e-06	6.65643e-05
ENSBTAG00000013371	RUBCNL	107.652	1.50719	0.352331	4.27776	1.88783e-05	0.000564071
ENSBTAG00000013420	FSD1L	1254.85	-0.586143	0.203492	-2.88043	0.00397137	0.0486714
ENSBTAG00000013462	L1CAM	62.9135	4.05712	0.583442	6.95377	3.55639e-12	3.12082e-10
ENSBTAG00000013469	SRCIN1	174.47	-1.60186	0.386293	-4.14674	3.37245e-05	0.000957045
ENSBTAG00000013486	C5H12orf66	79.7613	-0.889501	0.279699	-3.18021	0.00147167	0.0233568
ENSBTAG00000013524	CMIP	1669.46	0.634302	0.185161	3.42568	0.000613258	0.0115478
ENSBTAG00000013537	FER1L6	79.3622	-1.41345	0.418431	-3.37797	0.000730227	0.013415
ENSBTAG00000013544	LGALS8	9449.15	-0.524579	0.168844	-3.10689	0.00189069	0.0283807
ENSBTAG00000013569	CD38	64.8917	2.74176	0.374107	7.32881	2.32202e-13	2.34498e-11
ENSBTAG00000013607	WDR1	6846.54	0.332339	0.073146	4.5435	5.53269e-06	0.000186943
ENSBTAG00000013641	BAG3	346.815	1.15789	0.224408	5.15974	2.47295e-07	1.09837e-05
ENSBTAG00000013676	DYNC2LI1	94.0192	-0.555523	0.19241	-2.88718	0.00388712	0.0479641
ENSBTAG00000013699	TBC1D1	357.15	0.524198	0.173668	3.01839	0.00254119	0.035282
ENSBTAG00000013705	NFKBIE	295.842	0.598299	0.127922	4.67704	2.91043e-06	0.000104596
ENSBTAG00000013725	RBSN	529.499	-0.553072	0.189597	-2.91708	0.0035332	0.0446954
ENSBTAG00000013736	PROM1	159.264	1.23369	0.356482	3.46074	0.0005387	0.0103707
ENSBTAG00000013843	ACVRL1	2485.53	0.592886	0.181418	3.26807	0.00108284	0.0181413
ENSBTAG00000013855	ORMDL3	1474.31	0.407016	0.124543	3.26808	0.00108281	0.0181413
ENSBTAG00000013857	SH2D3A	393.198	0.656978	0.179822	3.65349	0.000258702	0.00562086
ENSBTAG00000013863	DUSP1	1381.05	0.970688	0.239628	4.05082	5.1039e-05	0.0013937
ENSBTAG00000013869	SH3BP4	424.774	0.609664	0.154459	3.94709	7.91054e-05	0.00203993
ENSBTAG00000013884	SIPA1	1165.57	0.616164	0.211211	2.91728	0.00353095	0.0446954
ENSBTAG00000013900	TRIM21	465.038	1.08468	0.197259	5.49875	3.82484e-08	1.9206e-06
ENSBTAG00000013919		653.795	5.92446	0.698791	8.47816	2.28787e-17	3.7598e-15
ENSBTAG00000013926	FCGRT	1788.64	0.430327	0.147743	2.91267	0.00358358	0.0451434
ENSBTAG00000013938	PHC3	159.226	-0.829611	0.286522	-2.89545	0.00378615	0.0470786
ENSBTAG00000013941	TANGO6	532.385	-0.48777	0.136249	-3.57999	0.000343609	0.00707651
ENSBTAG00000014016	IKZF1	17.7634	2.4081	0.452303	5.32409	1.01457e-07	4.73913e-06
ENSBTAG00000014027	TRIM36	396.947	-0.710594	0.232541	-3.05577	0.00224482	0.032386
ENSBTAG00000014031	TLR6	134.428	0.653932	0.225852	2.8954	0.00378671	0.0470786
ENSBTAG00000014075	ITIH2	614.734	-2.08747	0.313494	-6.65873	2.76205e-11	2.12466e-09
ENSBTAG00000014088	MBNL3	807.42	-0.907126	0.212852	-4.26177	2.02817e-05	0.000600053
ENSBTAG00000014090	ARID5A	194.955	1.70104	0.251941	6.75172	1.46098e-11	1.16859e-09
ENSBTAG00000014113	CCL8	49.1746	3.15512	0.458534	6.88088	5.94851e-12	5.09626e-10
ENSBTAG00000014117	CCDC9	1577.96	0.592824	0.169708	3.49321	0.000477254	0.00940821
ENSBTAG00000014151	RCSD1	2052.12	-0.482868	0.162002	-2.98063	0.00287657	0.0387769
ENSBTAG00000014170	MAP7D3	97.5523	0.672502	0.209751	3.20619	0.00134507	0.0217097
ENSBTAG00000014172	FGD2	187.416	4.17634	0.437523	9.54541	1.35573e-21	4.22545e-19
ENSBTAG00000014178	RALGAPA2	6890.29	-0.52846	0.170234	-3.10431	0.00190724	0.0285169
ENSBTAG00000014199	TBX21	13.0676	4.61741	0.711146	6.49292	8.41908e-11	6.08767e-09
ENSBTAG00000014205	PRKAR2A	1704.59	-0.713787	0.220603	-3.23562	0.0012138	0.0199472
ENSBTAG00000014220		17.0413	2.66926	0.412181	6.47594	9.42228e-11	6.75899e-09
ENSBTAG00000014224	IGSF9B	221.029	-0.999259	0.239247	-4.17669	2.95782e-05	0.000851409
ENSBTAG00000014228	TFEC	54.3069	2.07614	0.403492	5.14543	2.66912e-07	1.17111e-05
ENSBTAG00000014237	CYTH4	164.34	2.02527	0.318356	6.36168	1.99565e-10	1.38751e-08
ENSBTAG00000014261	TARS1	1697.18	0.491635	0.136505	3.6016	0.000316266	0.00664783
ENSBTAG00000014270	UNC5B	601.78	0.617796	0.21109	2.92669	0.00342595	0.0437365
ENSBTAG00000014297	MOV10	5434.92	0.315619	0.106601	2.96075	0.00306888	0.0405527
ENSBTAG00000014313	PYROXD2	54.4258	1.4902	0.353494	4.21565	2.49064e-05	0.000730899
ENSBTAG00000014329		70.6668	2.58938	0.579191	4.47068	7.79719e-06	0.000253052
ENSBTAG00000014390	MTMR9	176.58	1.02627	0.170837	6.00727	1.88669e-09	1.17202e-07
ENSBTAG00000014402	GIMAP8	33.4653	2.5979	0.517803	5.01715	5.24429e-07	2.18435e-05
ENSBTAG00000014417		562.689	-0.654234	0.218646	-2.99221	0.00276969	0.0377299
ENSBTAG00000014432	HNMT	27.5203	2.08677	0.424855	4.91173	9.02771e-07	3.59458e-05
ENSBTAG00000014447	RPS6KA1	516.834	0.782939	0.14555	5.37917	7.48285e-08	3.55033e-06
ENSBTAG00000014496	CCR6	15.9205	2.01506	0.436894	4.61224	3.98355e-06	0.000137749
ENSBTAG00000014506	ZNF503	776.474	-0.772941	0.243731	-3.17128	0.00151768	0.0238981
ENSBTAG00000014529	GBP4	57.8494	4.28337	0.514555	8.32442	8.47451e-17	1.27661e-14
ENSBTAG00000014546	CLEC7A	6.72541	3.14703	1.00087	3.14429	0.0016649	0.0256357
ENSBTAG00000014612	DOCK2	87.269	2.02935	0.356478	5.6928	1.24975e-08	6.88774e-07
ENSBTAG00000014628	OAS2	15.3611	3.24189	0.743354	4.36116	1.29376e-05	0.000397067
ENSBTAG00000014698	CARD11	257.518	1.89688	0.324542	5.8448	5.07169e-09	2.91978e-07
ENSBTAG00000014707	ISG15	291.886	4.24866	0.718239	5.91539	3.31088e-09	1.97814e-07
ENSBTAG00000014725	CD27	9.11412	4.40656	1.02649	4.29286	1.76386e-05	0.000532308
ENSBTAG00000014728	TAPBPL	323.462	1.69632	0.15539	10.9165	9.61202e-28	5.79188e-25
ENSBTAG00000014762	ISG20	52.9369	4.83946	0.711386	6.80286	1.02559e-11	8.42712e-10
ENSBTAG00000014821	SLC7A7	290.816	1.62378	0.271597	5.97863	2.25019e-09	1.38356e-07
ENSBTAG00000014827	UBQLN1	2733.59	-0.329407	0.105555	-3.12071	0.00180418	0.0272922
ENSBTAG00000014855	MICAL2	2839.88	-0.516957	0.171356	-3.01686	0.00255408	0.0354065
ENSBTAG00000014878	COX7A1	61.2694	1.13037	0.290816	3.8869	0.000101532	0.00250736
ENSBTAG00000014880		255.742	0.601664	0.182702	3.29315	0.000990717	0.0169595
ENSBTAG00000014898	HK3	51.9433	2.6962	0.276555	9.74924	1.85851e-22	6.33892e-20
ENSBTAG00000014907	IL11RA	775.542	0.637589	0.150237	4.24388	2.19683e-05	0.000646778
ENSBTAG00000014908	CCL27	17.9055	2.03355	0.558205	3.64302	0.00026946	0.00577821
ENSBTAG00000014953		8.44846	5.74226	1.03678	5.53853	3.05019e-08	1.56199e-06
ENSBTAG00000014972	PTGER4	92.6614	2.44415	0.369169	6.62067	3.57581e-11	2.7046e-09
ENSBTAG00000015000	VCP	16281	-0.285142	0.0552769	-5.15844	2.4902e-07	1.10062e-05
ENSBTAG00000015013	C2CD2L	668.156	0.569943	0.114895	4.96058	7.02843e-07	2.84235e-05
ENSBTAG00000015032	CD14	659.002	1.74757	0.272465	6.4139	1.41843e-10	9.97704e-09
ENSBTAG00000015043	MFNG	349.198	0.646963	0.200516	3.22649	0.00125318	0.0205197
ENSBTAG00000015060	GBP5	73.7231	6.78074	1.09925	6.16853	6.89261e-10	4.48193e-08
ENSBTAG00000015094	VNN1	54.2612	1.4407	0.380985	3.7815	0.000155884	0.00365009
ENSBTAG00000015109	TOB2	3641.19	-0.291698	0.0998404	-2.92164	0.00348193	0.0443259
ENSBTAG00000015127	SDC4	2339.28	0.522122	0.165723	3.15057	0.00162954	0.0251818
ENSBTAG00000015145	S100A11	7326.7	0.78339	0.249258	3.14289	0.0016729	0.0257008
ENSBTAG00000015147	S100A10	2188.25	0.461618	0.151061	3.05585	0.00224424	0.032386
ENSBTAG00000015160	PLD4	196.604	2.68938	0.356544	7.54291	4.5959e-14	5.16025e-12
ENSBTAG00000015183	TPCN2	785.043	0.453628	0.143586	3.15928	0.00158158	0.0246256
ENSBTAG00000015186	ILVBL	2069.75	-0.69176	0.164987	-4.1928	2.75529e-05	0.000798196
ENSBTAG00000015221	PCCB	2488.76	-0.363696	0.105478	-3.44806	0.000564627	0.0107666
ENSBTAG00000015228	CD74	4452.3	6.98494	0.588088	11.8774	1.55189e-32	2.15796e-29
ENSBTAG00000015280	KIF2C	669.767	-0.515361	0.158247	-3.25668	0.00112723	0.0186945
ENSBTAG00000015293	NXPH3	298.308	-0.817061	0.204785	-3.98985	6.61142e-05	0.00174732
ENSBTAG00000015297	BANK1	27.3691	3.16598	0.610663	5.18449	2.16611e-07	9.7163e-06
ENSBTAG00000015311	PTPRR	164.139	1.17242	0.309812	3.78429	0.000154149	0.00361421
ENSBTAG00000015355	PHKA2	285.532	0.595328	0.202774	2.93592	0.00332559	0.0428181
ENSBTAG00000015385	CTDSPL2	552.781	-0.75082	0.246337	-3.04794	0.00230417	0.0331101
ENSBTAG00000015402	GREB1	473.877	-1.0979	0.341032	-3.21933	0.00128488	0.0209439
ENSBTAG00000015406	ZNF750	423.452	-0.52417	0.15987	-3.27872	0.00104278	0.0176172
ENSBTAG00000015415	UNC80	332.113	-1.25759	0.406053	-3.0971	0.00195423	0.0290038
ENSBTAG00000015462	BNC1	37.9479	-1.18855	0.356336	-3.33548	0.000851525	0.0151357
ENSBTAG00000015512	HEXB	1190.58	0.70662	0.117237	6.02727	1.66754e-09	1.05032e-07
ENSBTAG00000015520	SLC11A1	23.9789	4.36078	0.643331	6.77844	1.21484e-11	9.84991e-10
ENSBTAG00000015539	RAPGEF5	3618.27	-0.782346	0.260924	-2.99837	0.00271428	0.0370869
ENSBTAG00000015609	PREX1	587.109	0.499461	0.171479	2.91266	0.0035836	0.0451434
ENSBTAG00000015636	SHFL	252.039	1.67251	0.245774	6.80509	1.00986e-11	8.33572e-10
ENSBTAG00000015644	EID2	22.6507	1.3593	0.391611	3.47105	0.000518436	0.010088
ENSBTAG00000015649	TMEM156	33.3027	4.29381	0.456281	9.41046	4.93965e-21	1.33275e-18
ENSBTAG00000015654	PON1	546.818	-2.91252	0.76622	-3.80115	0.000144027	0.00342126
ENSBTAG00000015692	HSPA4L	1173.1	-0.851339	0.290174	-2.93389	0.00334747	0.0429775
ENSBTAG00000015707	TREML2	6.26645	3.14083	0.5743	5.46898	4.52637e-08	2.23561e-06
ENSBTAG00000015708	CXCR6	8.67009	5.34712	0.831631	6.42968	1.27874e-10	9.02959e-09
ENSBTAG00000015710	CD3E	52.851	3.07682	0.324134	9.49246	2.25653e-21	6.79856e-19
ENSBTAG00000015717	HEY1	301.892	0.890628	0.257901	3.45338	0.000553615	0.0106014
ENSBTAG00000015718	CASP8	165.113	1.60803	0.236438	6.80105	1.03859e-11	8.49527e-10
ENSBTAG00000015727	IFI47	83.1875	4.94646	0.564672	8.75988	1.95454e-18	3.71917e-16
ENSBTAG00000015730	BOLA-DMA	264.597	2.86689	0.384401	7.45807	8.77985e-14	9.28148e-12
ENSBTAG00000015742	ICAM3	8.06369	2.28639	0.678061	3.37195	0.000746391	0.0136564
ENSBTAG00000015752	SP110	141.259	2.23632	0.356653	6.27029	3.60387e-10	2.42182e-08
ENSBTAG00000015769	VSIG4	151.402	1.2998	0.279914	4.64356	3.42453e-06	0.000120673
ENSBTAG00000015779	PML	1421.43	0.944383	0.185169	5.10013	3.39423e-07	1.4714e-05
ENSBTAG00000015782	SCAP	3018.44	-0.361969	0.125409	-2.88632	0.00389778	0.0480288
ENSBTAG00000015815	CFP	558.932	0.842297	0.197083	4.27382	1.92152e-05	0.000572245
ENSBTAG00000015856	CFAP126	120.63	0.935412	0.208619	4.48382	7.33179e-06	0.000240976
ENSBTAG00000015879	TULP3	485.666	0.427774	0.123635	3.45996	0.000540253	0.0103895
ENSBTAG00000015915	SBSN	125.973	3.0605	1.05817	2.89226	0.00382481	0.0473894
ENSBTAG00000015919	PARM1	148.794	2.20947	0.57312	3.85515	0.000115658	0.00282534
ENSBTAG00000015938	ARAP3	1639.88	0.455078	0.144665	3.14574	0.00165669	0.0255643
ENSBTAG00000015955	ERGIC1	4362.11	0.466092	0.147765	3.15427	0.00160898	0.0249875
ENSBTAG00000015974	FLVCR1	2254.76	-0.724409	0.224819	-3.22218	0.00127218	0.0207743
ENSBTAG00000015980	FASN	10743.4	-0.630841	0.186893	-3.37541	0.000737047	0.0135265
ENSBTAG00000016045	TRIB2	226.356	0.59601	0.166899	3.57108	0.000355515	0.00730884
ENSBTAG00000016057	CSRP1	3188.52	0.719707	0.222117	3.24022	0.00119438	0.0196458
ENSBTAG00000016061	RSAD2	103.927	2.69929	0.538663	5.01109	5.41233e-07	2.2406e-05
ENSBTAG00000016078	STXBP4	251.843	-0.950265	0.29111	-3.26429	0.0010974	0.0182837
ENSBTAG00000016092	SPATS2L	1623.24	-0.336325	0.112559	-2.98798	0.00280824	0.0381402
ENSBTAG00000016104	BTAF1	1615.75	-0.96435	0.324637	-2.97054	0.00297273	0.0396298
ENSBTAG00000016168	APLP2	16860.1	0.238866	0.0815563	2.92884	0.00340228	0.0435574
ENSBTAG00000016169	ID1	812.883	0.888871	0.247701	3.58848	0.000332615	0.00690912
ENSBTAG00000016204	C1RL	29.248	2.47074	0.54936	4.49748	6.87644e-06	0.000227249
ENSBTAG00000016208	TGM2	3204.09	2.02654	0.449809	4.50534	6.62664e-06	0.000219798
ENSBTAG00000016217	RBM43	124.195	1.0862	0.213851	5.07924	3.78948e-07	1.6349e-05
ENSBTAG00000016313	ECH1	1388.16	-0.805904	0.239406	-3.36626	0.00076195	0.0138709
ENSBTAG00000016334	SATB2	2126.39	-0.903883	0.225118	-4.01515	5.94079e-05	0.00159099
ENSBTAG00000016341	RGS5	71.0988	1.4495	0.499156	2.90391	0.00368535	0.0461997
ENSBTAG00000016344	PIK3R6	163.758	0.819227	0.201546	4.06471	4.80913e-05	0.00132119
ENSBTAG00000016345	IL2RB	19.4038	5.35702	0.689268	7.77204	7.72343e-15	9.30777e-13
ENSBTAG00000016357	VNN2	24.7567	2.99264	0.536824	5.57471	2.47936e-08	1.29536e-06
ENSBTAG00000016373	TTC26	67.9615	-0.800327	0.261266	-3.06327	0.00218934	0.0317885
ENSBTAG00000016411	RNF122	322.009	1.03722	0.214944	4.82552	1.39638e-06	5.41682e-05
ENSBTAG00000016413	DUSP26	31.5787	0.999732	0.312942	3.19462	0.00140014	0.0225453
ENSBTAG00000016455	CACHD1	1346.5	-0.479007	0.161877	-2.95908	0.00308558	0.0406442
ENSBTAG00000016465	DHCR7	2310.91	-0.503806	0.130337	-3.86541	0.000110901	0.00272016
ENSBTAG00000016532	MAPKAPK3	545.548	0.611271	0.125835	4.8577	1.18754e-06	4.65667e-05
ENSBTAG00000016546	PARP12	800.033	1.38298	0.239783	5.76766	8.03783e-09	4.49845e-07
ENSBTAG00000016548	TEX12	22.0059	2.14101	0.452403	4.73253	2.21742e-06	8.20554e-05
ENSBTAG00000016625	TMEM131L	262.95	0.760522	0.171711	4.42908	9.46356e-06	0.000301185
ENSBTAG00000016656	PARP14	655.512	2.16767	0.310042	6.99154	2.7189e-12	2.42116e-10
ENSBTAG00000016661	USP18	165.169	3.10268	0.526749	5.89025	3.8561e-09	2.27058e-07
ENSBTAG00000016679	ETFDH	1006.01	-0.493788	0.156682	-3.15154	0.00162414	0.0251366
ENSBTAG00000016683	NFKBIA	1047.92	1.74101	0.252022	6.90818	4.90896e-12	4.24589e-10
ENSBTAG00000016692	DSCAML1	2080.09	-0.48209	0.149661	-3.2212	0.00127654	0.0208267
ENSBTAG00000016698	SLAMF8	23.6111	5.34049	0.508368	10.5052	8.17691e-26	4.10595e-23
ENSBTAG00000016717	CEP68	356.958	-0.870619	0.29399	-2.96139	0.0030625	0.0404981
ENSBTAG00000016728	PLEKHG5	829.789	0.597275	0.144574	4.13129	3.60738e-05	0.00101259
ENSBTAG00000016737	CDK8	2654.91	-0.454737	0.128898	-3.52789	0.000418892	0.00841369
ENSBTAG00000016740	ACLY	9297.6	-0.676381	0.166889	-4.05288	5.05917e-05	0.00138568
ENSBTAG00000016757	ZKSCAN1	548.164	-0.82046	0.2843	-2.8859	0.00390299	0.0480288
ENSBTAG00000016784	DNAH7	47.1571	-1.89288	0.449153	-4.21433	2.50524e-05	0.000732803
ENSBTAG00000016828	TAPBP	4396.64	0.679115	0.117093	5.7998	6.63944e-09	3.76242e-07
ENSBTAG00000016874	DNAJB1	4300.92	0.80272	0.235443	3.40941	0.000651038	0.0121453
ENSBTAG00000016886	MT3	43.0397	9.77842	1.77076	5.52215	3.3487e-08	1.7052e-06
ENSBTAG00000016933	IL27RA	311.741	0.509929	0.174658	2.91959	0.00350495	0.0444624
ENSBTAG00000016944	ADORA2A	279.668	1.44022	0.27433	5.24996	1.52131e-07	6.96222e-06
ENSBTAG00000016995	HDHD5	661.819	0.490997	0.169465	2.89734	0.00376344	0.0469058
ENSBTAG00000016997		131.025	1.62516	0.435535	3.73141	0.000190412	0.00429721
ENSBTAG00000016998	ARL11	21.0882	1.2177	0.396702	3.06955	0.00214383	0.0313038
ENSBTAG00000017060	ITGB2	226.205	2.96251	0.328401	9.02101	1.86359e-19	4.10831e-17
ENSBTAG00000017094	SHMT1	583.26	-0.983847	0.297251	-3.30982	0.000933576	0.0162584
ENSBTAG00000017135	CTSS	858.166	2.93761	0.296469	9.90868	3.81672e-23	1.36731e-20
ENSBTAG00000017150	EHF	154.935	0.958608	0.306473	3.12788	0.00176074	0.026792
ENSBTAG00000017242	FADS6	148.823	1.26192	0.238495	5.29119	1.21526e-07	5.63289e-06
ENSBTAG00000017249	SBSPON	128.797	1.15544	0.290921	3.97165	7.13769e-05	0.00186303
ENSBTAG00000017256	CD2	10.8777	5.37863	0.636922	8.44472	3.04763e-17	4.79061e-15
ENSBTAG00000017273	LRRC25	64.5557	2.74801	0.436687	6.29287	3.11658e-10	2.11006e-08
ENSBTAG00000017280	C3	382.602	3.01008	0.454146	6.62799	3.40278e-11	2.59545e-09
ENSBTAG00000017287	DRAM1	289.534	1.54506	0.304768	5.06963	3.98579e-07	1.69532e-05
ENSBTAG00000017313	ADA2	91.3886	2.67713	0.280624	9.5399	1.42971e-21	4.38048e-19
ENSBTAG00000017339	RUNX1T1	399.391	0.682231	0.185456	3.67867	0.000234458	0.00514981
ENSBTAG00000017363	SAT1	4736.65	0.982593	0.176444	5.56887	2.56395e-08	1.33186e-06
ENSBTAG00000017367	IFIT5	534.246	0.895412	0.204737	4.37347	1.2229e-05	0.000378532
ENSBTAG00000017461	SLC16A3	167.114	0.895944	0.297851	3.00803	0.0026295	0.0362778
ENSBTAG00000017469	CCDC88A	409.861	0.879167	0.29284	3.00221	0.00268026	0.0367331
ENSBTAG00000017599	NR2F1	305.398	0.863938	0.253441	3.40884	0.000652404	0.0121583
ENSBTAG00000017602	TMEM45B	1143.82	-0.510249	0.153805	-3.3175	0.000908269	0.0160027
ENSBTAG00000017659	BFSP2	20.357	3.6082	0.443365	8.13821	4.01163e-16	5.66549e-14
ENSBTAG00000017670		131.974	4.58712	0.448036	10.2383	1.33606e-24	5.75047e-22
ENSBTAG00000017674	SCNN1D	33.3643	0.905306	0.297755	3.04044	0.00236231	0.0335757
ENSBTAG00000017683	LYSMD2	20.025	1.98949	0.674192	2.95092	0.00316828	0.0414421
ENSBTAG00000017689	BRMS1	1958.91	0.505352	0.1344	3.76005	0.000169881	0.00391202
ENSBTAG00000017716	BEGAIN	509.099	0.825114	0.281847	2.92753	0.00341665	0.0436795
ENSBTAG00000017722	F5	56.3665	2.07118	0.349012	5.93441	2.94902e-09	1.80099e-07
ENSBTAG00000017797	LY75	47.1147	1.29566	0.428491	3.02376	0.00249651	0.034957
ENSBTAG00000017804	BNIP3	610.887	0.648683	0.214301	3.02697	0.00247015	0.0346415
ENSBTAG00000017826	SCLY	466.665	0.435145	0.135667	3.20745	0.00133919	0.0216534
ENSBTAG00000017855	ITM2C	1458.2	0.672496	0.180666	3.72232	0.000197399	0.00442728
ENSBTAG00000017873	USF1	1151.65	0.449609	0.113495	3.96148	7.44872e-05	0.00192909
ENSBTAG00000017875	ARHGAP30	380.168	1.50674	0.137775	10.9362	7.73857e-28	4.8238e-25
ENSBTAG00000017905	WDR91	518.092	0.640383	0.105055	6.09571	1.0895e-09	6.98401e-08
ENSBTAG00000017969	CA4	13.078	1.78587	0.520609	3.43034	0.000602819	0.0113987
ENSBTAG00000017970	ZYX	8693.25	0.833961	0.207222	4.02448	5.71008e-05	0.00153832
ENSBTAG00000018010	ABCA4	260.98	-0.692255	0.206129	-3.35837	0.000784043	0.0141873
ENSBTAG00000018013	EMP3	328.057	1.44454	0.289422	4.99114	6.00227e-07	2.46598e-05
ENSBTAG00000018040	PSMB10	484.613	2.48098	0.263275	9.42352	4.36198e-21	1.23206e-18
ENSBTAG00000018073	TSPO	566.795	1.29046	0.30146	4.28069	1.86318e-05	0.000557627
ENSBTAG00000018088	SETBP1	164.61	-0.710664	0.214291	-3.31634	0.000912041	0.0160251
ENSBTAG00000018116	MTFP1	254.505	0.75446	0.226447	3.33173	0.000863089	0.0153262
ENSBTAG00000018119	AOAH	40.3186	2.75505	0.505116	5.45429	4.91683e-08	2.38929e-06
ENSBTAG00000018165	RIPOR2	9.43971	2.43855	0.802912	3.03713	0.0023884	0.0338629
ENSBTAG00000018176	CYBC1	744.849	0.349205	0.105983	3.29492	0.0009845	0.016885
ENSBTAG00000018189	CSTB	496.42	2.59139	0.677716	3.8237	0.000131462	0.00315597
ENSBTAG00000018223	CHI3L1	56.7139	2.15894	0.475632	4.53908	5.64994e-06	0.00018984
ENSBTAG00000018225	SIPA1L3	6248.09	-0.473819	0.14866	-3.18726	0.00143628	0.022979
ENSBTAG00000018227	SLC4A7	277.166	0.709922	0.217183	3.26877	0.00108014	0.0181298
ENSBTAG00000018252	ARRDC4	645.589	1.10516	0.267418	4.13272	3.58496e-05	0.00100786
ENSBTAG00000018295	SEC23B	2639.91	-0.406934	0.130165	-3.12628	0.0017703	0.0269149
ENSBTAG00000018303	PAPPA2	86.6565	-2.70715	0.596918	-4.53522	5.7543e-06	0.000192988
ENSBTAG00000018331	CLEC3B	1353.57	0.923394	0.254162	3.6331	0.000280038	0.00596626
ENSBTAG00000018347	IL33	91.2998	1.51907	0.462839	3.28207	0.0010305	0.0174585
ENSBTAG00000018366	SLC15A3	121.622	2.3309	0.247423	9.4207	4.48085e-21	1.24616e-18
ENSBTAG00000018493	ERICH5	52.1787	-1.92608	0.579972	-3.32099	0.000896982	0.0158347
ENSBTAG00000018523	TRIM38	117.913	1.13994	0.186333	6.11776	9.49024e-10	6.10516e-08
ENSBTAG00000018524	AMHR2	101.136	-1.17115	0.314889	-3.71925	0.000199815	0.00447036
ENSBTAG00000018600	VGLL4	4093.95	-0.618328	0.187096	-3.30487	0.000950196	0.0164844
ENSBTAG00000018667	RCL1	1039.89	-0.515623	0.175518	-2.93772	0.00330634	0.0427058
ENSBTAG00000018699	KAT7	1986.54	-0.234843	0.0732165	-3.20752	0.00133887	0.0216534
ENSBTAG00000018729	SPEN	3291.45	-0.554818	0.184687	-3.00411	0.00266363	0.0365607
ENSBTAG00000018744	MGAT5	1528.63	-0.903666	0.273362	-3.30574	0.000947243	0.0164552
ENSBTAG00000018747	PRKAA2	163.275	-0.671356	0.191772	-3.5008	0.000463863	0.00919435
ENSBTAG00000018773	RND1	57.9365	1.29463	0.308449	4.19722	2.70213e-05	0.000785312
ENSBTAG00000018774		539.252	0.666301	0.204579	3.25694	0.00112619	0.0186944
ENSBTAG00000018785	TUBB1	32.8103	1.45587	0.316648	4.59774	4.27089e-06	0.000146777
ENSBTAG00000018841	PTPN3	3887.45	-0.517573	0.132672	-3.90115	9.57357e-05	0.00239697
ENSBTAG00000018869	IGSF6	10.5179	1.9793	0.596954	3.31566	0.000914265	0.0160303
ENSBTAG00000018877	PDIA5	317.173	0.591884	0.181508	3.26092	0.00111052	0.0184682
ENSBTAG00000018920	TRIM47	250.651	0.77283	0.263212	2.93615	0.00332315	0.0428181
ENSBTAG00000018936	LSS	1999.96	-0.309808	0.0934991	-3.31348	0.000921413	0.0161087
ENSBTAG00000018946	NIBAN3	62.8924	0.907008	0.242525	3.73986	0.000184123	0.00417092
ENSBTAG00000018966	PLCE1	163.967	-1.15148	0.397773	-2.89482	0.00379371	0.0471333
ENSBTAG00000018975	KCNT1	17.7308	2.57127	0.558425	4.60451	4.13438e-06	0.000142356
ENSBTAG00000018993	ITGB7	112.571	4.02489	0.207997	19.3507	2.01009e-83	3.63364e-79
ENSBTAG00000019017		31.958	5.94448	1.23751	4.8036	1.55839e-06	6.00662e-05
ENSBTAG00000019033	CD84	51.6402	1.91651	0.264778	7.2382	4.54668e-13	4.39521e-11
ENSBTAG00000019043	GABPA	1276.37	-0.605098	0.147937	-4.09023	4.30945e-05	0.00119665
ENSBTAG00000019054	EPSTI1	440.243	2.64608	0.346394	7.63892	2.19047e-14	2.52211e-12
ENSBTAG00000019059	ATG16L2	152.377	0.83088	0.243634	3.41037	0.00064876	0.0121153
ENSBTAG00000019069	SYNGR2	1261	0.452345	0.127446	3.5493	0.000386255	0.00787185
ENSBTAG00000019079	PLCB2	193.826	1.20048	0.256208	4.68556	2.7919e-06	0.000100938
ENSBTAG00000019138	KIF3C	769.047	-0.637138	0.182809	-3.48527	0.000491641	0.00961839
ENSBTAG00000019146	OSBP2	470.762	-0.625414	0.20996	-2.97873	0.00289447	0.03896
ENSBTAG00000019164	RHOBTB1	2381.68	-0.667287	0.177138	-3.76705	0.000165186	0.0038332
ENSBTAG00000019203	S100A4	129.206	1.39497	0.478833	2.91327	0.00357669	0.0451192
ENSBTAG00000019250	BTK	70.2196	2.17489	0.308856	7.04176	1.89822e-12	1.7157e-10
ENSBTAG00000019289	ITGA2	3458.47	-0.709635	0.230593	-3.07743	0.0020879	0.0306605
ENSBTAG00000019327	NRAP	2927.97	-0.986649	0.287972	-3.4262	0.000612097	0.0115379
ENSBTAG00000019329	LYL1	212.364	0.995316	0.215377	4.62128	3.81376e-06	0.000132835
ENSBTAG00000019369	TSPAN4	867.362	0.713596	0.246305	2.89721	0.00376502	0.0469058
ENSBTAG00000019386	BOLA-NC1	689.775	4.23848	0.37216	11.3889	4.75191e-30	4.09049e-27
ENSBTAG00000019409	GNPTAB	229.671	1.55914	0.250456	6.22519	4.80958e-10	3.18472e-08
ENSBTAG00000019428	CCR1	73.5931	2.31667	0.340183	6.81007	9.75497e-12	8.08901e-10
ENSBTAG00000019520	ZC3H18	3959.44	-0.365771	0.118724	-3.08085	0.00206414	0.0303608
ENSBTAG00000019526	CMTM6	2882.1	0.460773	0.0973094	4.73513	2.18913e-06	8.14256e-05
ENSBTAG00000019538	FBXO28	1077.9	-0.585302	0.151384	-3.86634	0.000110481	0.00271354
ENSBTAG00000019567	IL21R	41.5473	3.49333	0.352524	9.90948	3.78608e-23	1.36731e-20
ENSBTAG00000019588	BLA-DQB	514.003	7.38752	0.995909	7.41787	1.19017e-13	1.24362e-11
ENSBTAG00000019606	IFT52	144.94	0.488442	0.151974	3.21399	0.00130905	0.0212803
ENSBTAG00000019612	RNASE4	878.109	2.31973	0.358504	6.47058	9.76274e-11	6.97554e-09
ENSBTAG00000019623	GRID1	76.197	-2.29922	0.443235	-5.18736	2.13293e-07	9.61519e-06
ENSBTAG00000019627	THY1	17655	-1.04392	0.317941	-3.28336	0.00102578	0.0173949
ENSBTAG00000019669	CD163	371.3	1.11253	0.350333	3.17563	0.00149513	0.0236254
ENSBTAG00000019679	SYNE4	324.897	0.620877	0.190022	3.26739	0.00108543	0.018151
ENSBTAG00000019711		60.8625	1.81083	0.329185	5.50094	3.77778e-08	1.90225e-06
ENSBTAG00000019712	ST14	5915.58	0.627256	0.153509	4.08613	4.38636e-05	0.00121614
ENSBTAG00000019741	C3AR1	139.67	3.62246	0.322152	11.2446	2.46312e-29	1.9359e-26
ENSBTAG00000019754	CAVIN3	495.538	1.22955	0.246115	4.99584	5.85804e-07	2.4122e-05
ENSBTAG00000019755	REEP3	902.985	-0.495537	0.147906	-3.35034	0.000807119	0.0145467
ENSBTAG00000019845	USP30	3477.26	-0.421018	0.140962	-2.98674	0.00281968	0.0381956
ENSBTAG00000019872	PIK3AP1	52.3777	1.96386	0.478572	4.10357	4.06822e-05	0.00113315
ENSBTAG00000019907	WNK4	503.719	-0.610912	0.189448	-3.22469	0.00126109	0.0206305
ENSBTAG00000019916	CLMN	714.248	-0.624247	0.155358	-4.01812	5.86631e-05	0.00157571
ENSBTAG00000019947	SYT7	263.569	0.866839	0.263379	3.29122	0.000997546	0.0169959
ENSBTAG00000019953	CYBB	950.73	0.610045	0.186021	3.27944	0.00104014	0.017589
ENSBTAG00000019967	RASA3	512.707	1.23539	0.194963	6.33653	2.35001e-10	1.62141e-08
ENSBTAG00000019975	IL7R	13.9766	2.56216	0.640762	3.99862	6.37142e-05	0.00169377
ENSBTAG00000019979	CMPK2	76.895	1.32887	0.304344	4.36633	1.26352e-05	0.000389109
ENSBTAG00000019983	ASXL2	1440.77	-0.586082	0.161087	-3.63831	0.000274438	0.00587102
ENSBTAG00000020000	RAP1GAP2	13.3118	1.58634	0.487752	3.25235	0.00114454	0.0189438
ENSBTAG00000020015	DFFB	271.599	0.480567	0.122353	3.92772	8.57563e-05	0.00218957
ENSBTAG00000020034	LYN	688.119	0.600982	0.173397	3.46594	0.000528377	0.0102203
ENSBTAG00000020050	MLEC	4226.86	-0.488927	0.150774	-3.24278	0.00118371	0.0195059
ENSBTAG00000020060	TXNIP	3974.35	0.519861	0.168709	3.08141	0.00206025	0.0303282
ENSBTAG00000020079	MAP3K4	3756.79	-0.263918	0.075357	-3.50224	0.000461368	0.00915493
ENSBTAG00000020116	JSP.1	5378.99	6.1018	0.407003	14.992	8.27885e-51	3.74142e-47
ENSBTAG00000020126	MYO10	2729.11	-0.35399	0.111077	-3.18689	0.00143813	0.022979
ENSBTAG00000020166	ZNFX1	1616.16	0.559842	0.134468	4.1634	3.1355e-05	0.000896843
ENSBTAG00000020225	TBXAS1	29.8268	1.77197	0.447779	3.95724	7.58216e-05	0.00196084
ENSBTAG00000020257	PTPN5	274.742	1.22861	0.416011	2.95331	0.00314388	0.0412423
ENSBTAG00000020294	PTPN6	2535.06	0.479064	0.144485	3.31566	0.00091427	0.0160303
ENSBTAG00000020311	USP20	1602.66	0.65241	0.195343	3.33981	0.000838347	0.0150048
ENSBTAG00000020319	ALOX5	133.747	1.03879	0.311125	3.33881	0.000841381	0.0150145
ENSBTAG00000020350	DUSP2	22.8231	3.1927	0.395416	8.07429	6.78697e-16	9.43755e-14
ENSBTAG00000020378	DLG1	1253.98	-0.621997	0.188356	-3.30225	0.000959126	0.0165915
ENSBTAG00000020394	TNFAIP8L2	55.6798	2.1586	0.321046	6.72365	1.7723e-11	1.39903e-09
ENSBTAG00000020395	LYSMD1	225.476	0.328727	0.0959758	3.42511	0.000614557	0.0115602
ENSBTAG00000020407	MTSS1	908.121	1.70095	0.225796	7.53314	4.95362e-14	5.52757e-12
ENSBTAG00000020419		298.173	0.674055	0.212888	3.16625	0.00154418	0.0242311
ENSBTAG00000020433	NLRP1	18.7716	2.06941	0.419776	4.92979	8.23189e-07	3.3142e-05
ENSBTAG00000020434	C18H19orf12	365.035	0.383592	0.128719	2.98008	0.00288172	0.0388173
ENSBTAG00000020456	AGPAT3	842.389	-0.556147	0.16852	-3.30018	0.000966214	0.0166981
ENSBTAG00000020505	SBNO1	1876.58	-0.517027	0.154798	-3.34002	0.000837736	0.0150048
ENSBTAG00000020535	PYCARD	155.937	2.17015	0.240076	9.03945	1.57467e-19	3.55815e-17
ENSBTAG00000020536	HERC6	276.311	2.42132	0.357211	6.77841	1.2151e-11	9.84991e-10
ENSBTAG00000020538	HERC5	166.004	1.87111	0.279896	6.68502	2.30892e-11	1.79907e-09
ENSBTAG00000020582	PRSS22	412.335	1.20271	0.364875	3.29624	0.000979894	0.016838
ENSBTAG00000020589	ENTPD1	5268.92	-0.630788	0.171418	-3.67981	0.000233404	0.00513915
ENSBTAG00000020597	FMO3	403.864	-1.4343	0.462468	-3.10141	0.001926	0.0286789
ENSBTAG00000020602	IDO1	31.8283	9.3443	1.5375	6.0776	1.21993e-09	7.79249e-08
ENSBTAG00000020634	FBXO7	485.22	0.400895	0.114663	3.49629	0.000471776	0.00932053
ENSBTAG00000020638	TIMP3	831.22	1.73407	0.451737	3.83867	0.000123704	0.00300145
ENSBTAG00000020649	CIITA	136.335	3.98537	0.308997	12.8978	4.63392e-38	7.61521e-35
ENSBTAG00000020736	CD40	265.138	1.674	0.214481	7.8049	5.95496e-15	7.47554e-13
ENSBTAG00000020772	ARHGAP45	351.274	0.850651	0.191696	4.4375	9.10085e-06	0.000290664
ENSBTAG00000020773	CTSW	15.617	4.27144	0.497029	8.59395	8.40284e-18	1.41961e-15
ENSBTAG00000020810	CYB561	232.188	0.999773	0.276946	3.60999	0.000306207	0.00648162
ENSBTAG00000020848	PIK3CG	63.668	1.61797	0.514616	3.14404	0.00166631	0.0256357
ENSBTAG00000020855	PTPN4	334.497	-0.965828	0.233532	-4.13574	3.53812e-05	0.000998879
ENSBTAG00000020859	SERPINF2	61.0023	2.23913	0.487169	4.5962	4.30258e-06	0.000147586
ENSBTAG00000020872	C5AR1	106.917	1.8481	0.389025	4.75058	2.02829e-06	7.59119e-05
ENSBTAG00000020884	CASP4	283.709	1.85308	0.187036	9.90761	3.85756e-23	1.36731e-20
ENSBTAG00000020890	TRIM66	109.284	-0.988133	0.335479	-2.94544	0.00322494	0.0419065
ENSBTAG00000020904	JAK3	189.2	1.97572	0.233947	8.44516	3.03625e-17	4.79061e-15
ENSBTAG00000020921	PRKCB	205.092	2.47438	0.294195	8.41068	4.07652e-17	6.35269e-15
ENSBTAG00000020923	GDF1	118.557	1.04438	0.28125	3.71336	0.000204522	0.00456438
ENSBTAG00000020936	NOD2	28.3773	1.33234	0.270375	4.92777	8.31739e-07	3.34119e-05
ENSBTAG00000020983	RRAS	543.289	1.06811	0.284176	3.75863	0.000170845	0.00392923
ENSBTAG00000021000	USF3	365.389	-0.848376	0.253967	-3.3405	0.000836292	0.0149977
ENSBTAG00000021019	SLC30A4	694.468	-0.737092	0.228253	-3.22928	0.00124104	0.0203393
ENSBTAG00000021020	RIF1	1969.97	-0.585718	0.198059	-2.95729	0.00310353	0.0407722
ENSBTAG00000021041	PRAM1	14.0016	1.67079	0.473072	3.53178	0.00041277	0.00831844
ENSBTAG00000021071	TRIM8	1618.14	0.361305	0.12538	2.88169	0.00395553	0.0485102
ENSBTAG00000021077	BOLA-DQB	9.63644	7.59342	1.19863	6.33508	2.37223e-10	1.63053e-08
ENSBTAG00000021141	CD8A	16.795	3.26188	0.482164	6.76509	1.33225e-11	1.07036e-09
ENSBTAG00000021177	ADAMTS14	31.9141	0.959053	0.333235	2.87801	0.00400194	0.0489135
ENSBTAG00000021183	MAP3K21	124.479	-1.03656	0.275483	-3.76271	0.00016808	0.00388043
ENSBTAG00000021204	TES	956.414	-0.54627	0.148475	-3.6792	0.00023397	0.00514536
ENSBTAG00000021219	SEPTIN1	53.0456	1.75748	0.25157	6.98605	2.82741e-12	2.49322e-10
ENSBTAG00000021245	SPRY1	387.934	0.606386	0.150411	4.03152	5.54177e-05	0.0014952
ENSBTAG00000021249	LAT	62.1766	1.86405	0.285702	6.52446	6.82479e-11	4.99481e-09
ENSBTAG00000021260	GALNT11	1319.03	-0.446807	0.147366	-3.03196	0.00242975	0.0342878
ENSBTAG00000021301	ACSF2	207.874	0.68051	0.154141	4.41485	1.01081e-05	0.00031901
ENSBTAG00000021358	BLNK	104.018	1.27409	0.286243	4.45107	8.54435e-06	0.000275815
ENSBTAG00000021364	TNK2	1424.19	0.34678	0.0982553	3.52937	0.000416545	0.00837584
ENSBTAG00000021378	S100A13	221.82	0.650953	0.197778	3.29134	0.000997112	0.0169959
ENSBTAG00000021395	PSME1	2341.54	0.869527	0.194558	4.46925	7.84945e-06	0.000254291
ENSBTAG00000021424	CSK	1447.11	0.829082	0.140162	5.91515	3.31568e-09	1.97814e-07
ENSBTAG00000021430	UPK3B	103.655	1.533	0.519268	2.95224	0.00315479	0.0413375
ENSBTAG00000021435	MAFF	394.115	0.793701	0.185973	4.26783	1.97382e-05	0.000585891
ENSBTAG00000021467	IGFBP6	276.253	2.06426	0.441302	4.67766	2.9017e-06	0.00010449
ENSBTAG00000021474	GSDMD	278.579	2.21668	0.23564	9.40707	5.10175e-21	1.35624e-18
ENSBTAG00000021499	PSAP	26885	0.441801	0.148708	2.97093	0.002969	0.0396093
ENSBTAG00000021514	DNPEP	729.778	0.41355	0.119323	3.46582	0.000528626	0.0102203
ENSBTAG00000021523	STAT3	834.43	0.829199	0.177219	4.67895	2.8835e-06	0.000104042
ENSBTAG00000021553	PTPN14	275.394	-0.74741	0.20463	-3.6525	0.000259701	0.00562903
ENSBTAG00000021569	DDB1	48677	-0.37361	0.112633	-3.31706	0.000909693	0.0160122
ENSBTAG00000021672	RGS1	45.4558	7.62612	1.38836	5.49291	3.95364e-08	1.97978e-06
ENSBTAG00000021697	PDGFB	761.575	1.03504	0.193422	5.35121	8.73699e-08	4.11298e-06
ENSBTAG00000021703	MED12L	169.421	-1.36896	0.31967	-4.28241	1.84881e-05	0.000554244
ENSBTAG00000021709	SPI1	241.418	2.92498	0.346048	8.45251	2.85104e-17	4.60164e-15
ENSBTAG00000021761	BRAF	354.684	-0.538796	0.151774	-3.55	0.000385231	0.00785984
ENSBTAG00000021766	HBEGF	199.083	1.33543	0.349232	3.8239	0.000131355	0.00315597
ENSBTAG00000021791	PARP9	254.36	2.0339	0.324483	6.26812	3.65432e-10	2.44664e-08
ENSBTAG00000021801	INPP5F	202.408	0.510095	0.162627	3.13659	0.00170927	0.0261409
ENSBTAG00000021818	ADGRE5	1368.52	0.934431	0.195248	4.78586	1.70255e-06	6.50678e-05
ENSBTAG00000021837	RGS19	230.461	0.902006	0.165084	5.46392	4.65741e-08	2.28782e-06
ENSBTAG00000021855	ANO3	70.9878	-1.18663	0.293057	-4.04913	5.14091e-05	0.00140169
ENSBTAG00000021901	TRPM2	25.3869	3.76508	0.482919	7.7965	6.36457e-15	7.93465e-13
ENSBTAG00000021912	DUSP7	653.702	0.456697	0.150077	3.04309	0.00234163	0.0334886
ENSBTAG00000021945	NID2	2321.44	-0.659442	0.207377	-3.17992	0.00147315	0.0233598
ENSBTAG00000021958	GZMA	5.14256	4.90048	1.02308	4.78994	1.66832e-06	6.403e-05
ENSBTAG00000022161	TLR7	44.8623	0.880872	0.301691	2.91978	0.00350275	0.0444624
ENSBTAG00000022381	TET3	4894.73	-0.621648	0.21008	-2.9591	0.00308541	0.0406442
ENSBTAG00000022489		559.806	2.02459	0.37548	5.392	6.96775e-08	3.32338e-06
ENSBTAG00000022808	CACUL1	150.772	-0.719013	0.238945	-3.00911	0.00262015	0.0362391
ENSBTAG00000023028	WDFY4	240.065	1.13244	0.278046	4.07286	4.64387e-05	0.0012836
ENSBTAG00000023144	PTPRC	146.789	3.06306	0.320139	9.56788	1.09115e-21	3.46049e-19
ENSBTAG00000023179	TRIB1	696.768	0.45279	0.154813	2.92475	0.00344737	0.0439479
ENSBTAG00000023289	SLC26A10	89.0762	1.27267	0.357084	3.56405	0.000365173	0.00748438
ENSBTAG00000023472	PPP1R14A	291.36	0.840735	0.26435	3.18038	0.00147081	0.0233568
ENSBTAG00000023551	MOB3C	246.749	0.513809	0.12796	4.01539	5.93478e-05	0.00159099
ENSBTAG00000023635	CLEC6A	16.693	6.53281	0.926072	7.05433	1.73439e-12	1.57551e-10
ENSBTAG00000023659	MT2A	79.8911	2.88118	0.66405	4.33879	1.43266e-05	0.000435997
ENSBTAG00000023976	ARHGAP25	190.845	1.28013	0.233775	5.4759	4.35284e-08	2.15579e-06
ENSBTAG00000024091	MALL	160.331	0.754122	0.197491	3.81851	0.000134261	0.00320915
ENSBTAG00000024107	INPP5B	1047.33	0.404847	0.103821	3.89947	9.6402e-05	0.00241032
ENSBTAG00000024272		28.3706	5.18661	0.928029	5.58884	2.28586e-08	1.2012e-06
ENSBTAG00000024381	MAN1A1	447.485	0.845611	0.264789	3.19352	0.00140547	0.0225838
ENSBTAG00000024470	SH2D2A	20.6878	1.6557	0.46718	3.54403	0.000394059	0.00800383
ENSBTAG00000024503	FCER1G	439.641	2.87468	0.324286	8.86463	7.67562e-19	1.55901e-16
ENSBTAG00000024801	RANBP17	644.594	-0.664641	0.144107	-4.61215	3.98532e-06	0.000137749
ENSBTAG00000024803	ENDOD1	201.433	0.55761	0.165001	3.37943	0.000726368	0.0133712
ENSBTAG00000024869	CX3CL1	135.935	1.38579	0.244531	5.66714	1.45199e-08	7.88215e-07
ENSBTAG00000024918	BIRC3	298.432	1.33327	0.187708	7.10289	1.22177e-12	1.12683e-10
ENSBTAG00000024928	TNFRSF1B	1160.87	0.598569	0.199518	3.00008	0.0026991	0.0369354
ENSBTAG00000024950	ACE	1548.47	0.567788	0.195429	2.90534	0.00366849	0.0460522
ENSBTAG00000024957	SNCA	44.0582	-5.33977	0.978369	-5.45783	4.8199e-08	2.35484e-06
ENSBTAG00000024960		207.653	3.15668	0.26877	11.7449	7.49732e-32	9.03527e-29
ENSBTAG00000025005	METTL7A	15.9883	2.36584	0.485645	4.87154	1.10732e-06	4.37051e-05
ENSBTAG00000025071	TENM2	56.2415	-1.16941	0.376661	-3.10469	0.0019048	0.0285041
ENSBTAG00000025136	MYOZ3	13.0279	1.96886	0.449334	4.38172	1.17745e-05	0.000366348
ENSBTAG00000025219		76.6362	2.12815	0.346693	6.13842	8.33455e-10	5.38085e-08
ENSBTAG00000025226	IGIP	48.268	1.04468	0.329132	3.17404	0.00150335	0.0237283
ENSBTAG00000025233	CBARP	181.298	-0.63235	0.20178	-3.13385	0.00172526	0.0263186
ENSBTAG00000025250	CCL3	21.2708	2.20528	0.484533	4.55135	5.33032e-06	0.000181287
ENSBTAG00000025257	CCL4	21.1209	4.31784	0.554183	7.79136	6.6294e-15	8.15236e-13
ENSBTAG00000025258		5.19223	4.13096	1.05687	3.90869	9.27987e-05	0.00234291
ENSBTAG00000025263	FAM160A1	1111.79	-0.571387	0.191316	-2.98662	0.00282077	0.0381956
ENSBTAG00000025308	STON2	362.34	-1.11113	0.278178	-3.9943	6.48848e-05	0.00171983
ENSBTAG00000025398		64.2393	7.10161	1.19884	5.92373	3.14722e-09	1.90276e-07
ENSBTAG00000025401	DOK3	45.3162	2.25567	0.334589	6.74159	1.56662e-11	1.24757e-09
ENSBTAG00000025405	BATF	35.0409	1.83604	0.393218	4.66925	3.02295e-06	0.000107996
ENSBTAG00000025425	RAB24	1265.27	0.765682	0.195488	3.91677	8.97419e-05	0.00228166
ENSBTAG00000025434	ZFP36L1	5241.41	0.714792	0.135893	5.25998	1.44075e-07	6.61026e-06
ENSBTAG00000025462	GADD45B	521.096	1.34529	0.152303	8.833	1.01906e-18	2.02434e-16
ENSBTAG00000025471	TNF	34.9278	4.99373	0.910941	5.48195	4.20673e-08	2.08915e-06
ENSBTAG00000025622	DEF6	271.264	0.935697	0.15629	5.98694	2.13823e-09	1.32373e-07
ENSBTAG00000025762	CNP	824.401	0.645133	0.144087	4.47739	7.55613e-06	0.00024632
ENSBTAG00000025782	TNFSF8	44.2298	1.15965	0.331372	3.49954	0.000466054	0.00922766
ENSBTAG00000025809	ABHD8	260.822	0.72831	0.199552	3.64972	0.000262523	0.00566082
ENSBTAG00000025856	JMY	129.085	-0.851183	0.260393	-3.26884	0.00107989	0.0181298
ENSBTAG00000025903	GLDC	15.6142	2.60432	0.798386	3.26198	0.00110637	0.0184161
ENSBTAG00000026032	ZYG11A	159.618	-0.929126	0.313121	-2.96731	0.00300422	0.0399907
ENSBTAG00000026080		134.735	2.82748	0.358077	7.89629	2.87335e-15	3.81923e-13
ENSBTAG00000026260	KCNE2	290.399	-0.728105	0.236472	-3.07904	0.00207669	0.0305206
ENSBTAG00000026275	CCL24	63.1518	2.13059	0.519918	4.09795	4.16834e-05	0.00115925
ENSBTAG00000026326	SPN	19.9736	3.69232	0.567694	6.50406	7.81788e-11	5.69854e-09
ENSBTAG00000026384	ZAR1L	129.125	-1.2268	0.237726	-5.16055	2.4622e-07	1.09628e-05
ENSBTAG00000026676	SDC3	982.356	0.969481	0.205146	4.72582	2.29186e-06	8.43787e-05
ENSBTAG00000026779	LYZ	7.84876	4.18946	1.22648	3.41584	0.000635848	0.0118988
ENSBTAG00000026825	TMEM37	70.9439	0.976591	0.227596	4.2909	1.77948e-05	0.000535235
ENSBTAG00000027051	PTAFR	125.007	2.92938	0.249027	11.7633	6.03111e-32	7.78746e-29
ENSBTAG00000027151	ARHGAP26	89.8525	0.853726	0.247363	3.4513	0.000557889	0.0106606
ENSBTAG00000027173	CHP1	3349.13	-0.220482	0.0724922	-3.04145	0.0023544	0.0335757
ENSBTAG00000027204		34.6171	4.38901	0.50997	8.6064	7.53912e-18	1.33612e-15
ENSBTAG00000027246	UBD	94.098	6.41045	0.812522	7.88958	3.03202e-15	3.97173e-13
ENSBTAG00000027317	RNF114	1194.31	0.295401	0.0825161	3.57991	0.000343706	0.00707651
ENSBTAG00000027407	TNFRSF6B	211.938	2.80699	0.406881	6.89879	5.24465e-12	4.51464e-10
ENSBTAG00000027426		230.212	-0.568998	0.180481	-3.15267	0.00161784	0.0250605
ENSBTAG00000027525		249.899	-0.570792	0.184412	-3.09521	0.00196675	0.0291417
ENSBTAG00000027569	APBB2	8174.72	-0.496608	0.133479	-3.7205	0.000198829	0.00445382
ENSBTAG00000027684	FOLR2	290.261	1.3386	0.315299	4.24551	2.18101e-05	0.000644218
ENSBTAG00000027875	CCDC141	40.8358	1.59458	0.453691	3.51469	0.000440264	0.00880381
ENSBTAG00000027924	SNX18	1454.38	-0.402446	0.114619	-3.51115	0.000446165	0.00890213
ENSBTAG00000029897		54.5588	0.759953	0.238507	3.1863	0.00144107	0.0229923
ENSBTAG00000030258	CDC42EP1	4096.12	0.576166	0.194731	2.95878	0.0030886	0.0406442
ENSBTAG00000030301	MAP7D1	1554.52	0.591935	0.142016	4.1681	3.07153e-05	0.000881334
ENSBTAG00000030335	ALDH4A1	369.811	0.633534	0.197112	3.21408	0.00130864	0.0212803
ENSBTAG00000030369	IFFO1	172.055	0.845291	0.191485	4.41439	1.01295e-05	0.00031901
ENSBTAG00000030502		33.6476	1.33915	0.441388	3.03395	0.00241375	0.0341209
ENSBTAG00000030629	MGC127133	99.989	2.44655	0.623191	3.92584	8.64286e-05	0.00220363
ENSBTAG00000030845	MPEG1	323.51	3.4119	0.294236	11.5958	4.32832e-31	4.60253e-28
ENSBTAG00000030913	MX1	1091.09	2.55737	0.641818	3.98457	6.76038e-05	0.00178405
ENSBTAG00000030932	IFI44L	164.618	3.3859	0.402736	8.40723	4.19825e-17	6.48648e-15
ENSBTAG00000030940	GIMAP7	30.6333	5.02108	0.447283	11.2257	3.0487e-29	2.20445e-26
ENSBTAG00000030973	TUBA1D	37.7432	-1.10553	0.369799	-2.98955	0.00279389	0.0380024
ENSBTAG00000030979	TUBA3E	78.0805	-1.49378	0.516648	-2.89129	0.00383659	0.0474702
ENSBTAG00000031214		18.3148	3.47802	0.697266	4.98808	6.09831e-07	2.48847e-05
ENSBTAG00000031231	IRF1	592.806	3.99139	0.277523	14.3822	6.69289e-47	2.01646e-43
ENSBTAG00000031252	CD82	195.986	0.922344	0.256772	3.59208	0.000328051	0.00682413
ENSBTAG00000031355		13.5502	3.41496	0.432833	7.88979	3.02687e-15	3.97173e-13
ENSBTAG00000031383	SMIM24	136.706	3.1238	0.824769	3.78749	0.000152176	0.00358277
ENSBTAG00000031441	FXYD5	340.111	1.28762	0.235739	5.46207	4.70626e-08	2.30556e-06
ENSBTAG00000031444	LY86	25.1872	5.31254	0.706043	7.52439	5.29687e-14	5.73363e-12
ENSBTAG00000031553	SLC49A3	388.5	0.540246	0.174142	3.10234	0.00191998	0.0286353
ENSBTAG00000031687		437.719	-0.554336	0.183595	-3.01935	0.00253321	0.0352524
ENSBTAG00000031701	TAGAP	38.4458	2.64973	0.338802	7.82086	5.24635e-15	6.63205e-13
ENSBTAG00000031750	PLAC8B	433.71	3.86877	0.440119	8.79028	1.4919e-18	2.93142e-16
ENSBTAG00000031809	DENND1C	99.271	2.22753	0.236669	9.41202	4.86671e-21	1.33275e-18
ENSBTAG00000031814	SDS	27.3996	5.86408	1.23376	4.75303	2.00386e-06	7.53092e-05
ENSBTAG00000031851	SELPLG	237.927	1.56483	0.226503	6.90864	4.89307e-12	4.24589e-10
ENSBTAG00000031941	PEPD	1666.53	0.713984	0.201514	3.54309	0.000395464	0.00802334
ENSBTAG00000032106	PLPP4	7.57606	2.49184	0.617536	4.03514	5.45708e-05	0.00147897
ENSBTAG00000032234	STK24	7282.48	-0.447404	0.138343	-3.23401	0.00122064	0.0200413
ENSBTAG00000032265	RTP4	24.38	4.74228	0.522889	9.06938	1.19694e-19	2.73887e-17
ENSBTAG00000032277	KYNU	5.7837	5.38095	1.18923	4.52475	6.04677e-06	0.000202047
ENSBTAG00000032289	ARHGAP15	7.04417	3.62272	0.962107	3.76541	0.000166279	0.00384868
ENSBTAG00000032369	NMI	602.356	1.27433	0.164636	7.74025	9.92211e-15	1.1723e-12
ENSBTAG00000032485	LHFPL1	127.603	0.627543	0.207988	3.01721	0.00255111	0.0353924
ENSBTAG00000032774	ADIRF	149.445	0.889109	0.263617	3.37273	0.000744279	0.0136454
ENSBTAG00000033107	OSMR	57.3122	0.928485	0.318359	2.91647	0.00354011	0.0447515
ENSBTAG00000033127	C16H1orf100	44.4477	-1.52323	0.315081	-4.83441	1.33544e-06	5.19155e-05
ENSBTAG00000033304	TCIM	804.714	2.1771	0.269027	8.09249	5.84575e-16	8.19175e-14
ENSBTAG00000033545	EBD	661.722	1.63358	0.418645	3.90207	9.5375e-05	0.00239295
ENSBTAG00000033727	RBPMS	461.248	0.705079	0.242361	2.90921	0.00362349	0.0455926
ENSBTAG00000033731	PRCP	369.756	0.675628	0.11231	6.01573	1.79073e-09	1.11624e-07
ENSBTAG00000033902	SLC25A32	670.073	-0.792917	0.170845	-4.64115	3.46472e-06	0.000121852
ENSBTAG00000034077	ASIP	22.1689	1.1491	0.363334	3.16265	0.00156339	0.0244264
ENSBTAG00000034246	ACRBP	30.5748	2.84167	0.761362	3.73235	0.000189703	0.00428659
ENSBTAG00000034295	LAG3	16.993	3.10287	0.515399	6.02033	1.74067e-09	1.08879e-07
ENSBTAG00000034349	IFI44	47.608	2.9849	0.52631	5.67138	1.41654e-08	7.73616e-07
ENSBTAG00000034366		36.8127	2.2638	0.568436	3.9825	6.81949e-05	0.00179441
ENSBTAG00000034384	VWA3B	42.8782	1.50601	0.309329	4.86864	1.1237e-06	4.42552e-05
ENSBTAG00000034609		15.0313	4.29841	0.79766	5.38877	7.09404e-08	3.37471e-06
ENSBTAG00000034645	PON3	133.431	-2.16407	0.599071	-3.61238	0.000303404	0.00643737
ENSBTAG00000034827	PDGFD	660.256	-1.11216	0.304917	-3.64743	0.000264878	0.00569346
ENSBTAG00000034918	IFIT2	35.4594	3.71895	0.567667	6.55129	5.70427e-11	4.20882e-09
ENSBTAG00000034985	PHLDA1	1544.44	0.525209	0.179428	2.92714	0.00342099	0.0437041
ENSBTAG00000035084	FZD3	125.686	-0.467597	0.15012	-3.11481	0.00184062	0.0277354
ENSBTAG00000035587	ARRB2	486.605	0.806984	0.129421	6.23534	4.50794e-10	2.99596e-08
ENSBTAG00000035736		809.867	-0.814501	0.277519	-2.93494	0.00333617	0.0428628
ENSBTAG00000035836	COLGALT2	145.358	-1.12268	0.318417	-3.52581	0.000422183	0.00846098
ENSBTAG00000035858	MCC	429.91	-0.514199	0.160335	-3.20702	0.00134118	0.0216662
ENSBTAG00000035907	DDX3X	10373.1	-0.460787	0.14467	-3.18509	0.00144711	0.0230683
ENSBTAG00000035995	TNFAIP2	232.738	1.29872	0.315163	4.12078	3.77596e-05	0.00105663
ENSBTAG00000036087	ARMC2	62.659	-0.892924	0.274501	-3.25289	0.00114236	0.018928
ENSBTAG00000036224	MGC157082	13.055	5.05642	1.05643	4.78635	1.69843e-06	6.50478e-05
ENSBTAG00000036260	LPXN	43.5034	2.96345	0.316767	9.35531	8.33581e-21	2.18386e-18
ENSBTAG00000036304	CNGB3	24.4892	6.47783	2.1756	2.9775	0.00290611	0.0390568
ENSBTAG00000037465	TRIM34	155.443	0.966841	0.166168	5.81846	5.9391e-09	3.37613e-07
ENSBTAG00000037510		16.0346	3.35688	0.404299	8.30296	1.01548e-16	1.50466e-14
ENSBTAG00000037527	OAS1Z	25.9207	3.85771	0.682685	5.6508	1.59705e-08	8.54137e-07
ENSBTAG00000037533	C4A	676.052	1.20004	0.381496	3.14561	0.00165743	0.0255643
ENSBTAG00000037539		46.108	2.65243	0.748097	3.54557	0.000391763	0.00797512
ENSBTAG00000037558	GRO1	21.4797	3.89898	0.876199	4.44988	8.59201e-06	0.000276859
ENSBTAG00000037634		27.5334	5.41708	0.733786	7.38236	1.55503e-13	1.6063e-11
ENSBTAG00000037702	SP140L	69.9032	2.18549	0.388495	5.62553	1.84939e-08	9.80395e-07
ENSBTAG00000037735	C5AR2	44.1915	2.64601	0.573981	4.60992	4.02817e-06	0.000138964
ENSBTAG00000037743		22.7413	3.67656	0.96291	3.81817	0.000134444	0.00320915
ENSBTAG00000037756	TET1	2437.44	-0.964463	0.286	-3.37224	0.000745589	0.0136555
ENSBTAG00000037799		207.271	2.48637	0.490091	5.07328	3.91017e-07	1.67896e-05
ENSBTAG00000037811	CCL2	51.1994	2.64921	0.515445	5.13964	2.75259e-07	1.20481e-05
ENSBTAG00000037937		226.13	2.91463	0.459835	6.33842	2.32137e-10	1.60779e-08
ENSBTAG00000037980	TSEN2	952.989	-0.46604	0.149552	-3.11624	0.0018317	0.0276854
ENSBTAG00000038045	FLT3LG	191.696	1.31944	0.366302	3.60205	0.000315717	0.00664403
ENSBTAG00000038124	FCGR2A	22.088	1.90451	0.627743	3.0339	0.00241415	0.0341209
ENSBTAG00000038128	BOLA-DQA5	24.1902	7.04948	0.688401	10.2404	1.30745e-24	5.75047e-22
ENSBTAG00000038154	HSH2D	19.2651	3.16044	0.551452	5.73112	9.97674e-09	5.53219e-07
ENSBTAG00000038195	CD302	133.743	1.13181	0.278168	4.06879	4.72582e-05	0.00130028
ENSBTAG00000038233		124.434	4.96629	0.638167	7.78212	7.13184e-15	8.71096e-13
ENSBTAG00000038415	SLC6A12	21.203	5.15871	0.97693	5.28053	1.28812e-07	5.95534e-06
ENSBTAG00000038428	RELB	616.245	0.586219	0.172506	3.39825	0.000678189	0.0125869
ENSBTAG00000038488	TMSB4X	17080.2	0.956199	0.238627	4.00709	6.14723e-05	0.00163899
ENSBTAG00000038490	CLEC4A	18.641	3.10941	0.524498	5.92835	3.05991e-09	1.85617e-07
ENSBTAG00000038619		453.36	1.19835	0.254182	4.71452	2.42278e-06	8.8657e-05
ENSBTAG00000038625		55.1533	5.0754	0.606433	8.36926	5.7979e-17	8.80745e-15
ENSBTAG00000038650	MS4A7	35.2242	2.95968	0.337038	8.78142	1.61418e-18	3.13758e-16
ENSBTAG00000038737	P2RY6	81.0773	3.73367	0.410534	9.09468	9.48645e-20	2.2271e-17
ENSBTAG00000038795	STARD3NL	309.656	0.409358	0.131783	3.10631	0.00189438	0.0283953
ENSBTAG00000038844	ANKRD35	223.6	0.629965	0.160853	3.91639	8.98849e-05	0.00228209
ENSBTAG00000038910	SECTM1	16728.7	-0.547951	0.174528	-3.13962	0.00169168	0.0259596
ENSBTAG00000038938	GBP2	194.761	8.17421	0.747362	10.9374	7.6343e-28	4.8238e-25
ENSBTAG00000039035	HSPA6	232.247	2.74973	0.54388	5.05577	4.28647e-07	1.81893e-05
ENSBTAG00000039050	P2RY2	121.554	1.21001	0.359227	3.36837	0.000756143	0.0137929
ENSBTAG00000039132		206.678	-1.01944	0.3382	-3.01433	0.00257552	0.035649
ENSBTAG00000039160	VAV1	135.027	2.11959	0.281401	7.53227	4.98645e-14	5.53006e-12
ENSBTAG00000039190	SLC9A5	154.857	0.819312	0.222476	3.6827	0.000230779	0.00508755
ENSBTAG00000039275	ERAP2	106.374	1.6732	0.356643	4.69152	2.7118e-06	9.84362e-05
ENSBTAG00000039324	FGFBP3	53.0454	-1.65613	0.475012	-3.4865	0.000489381	0.00959496
ENSBTAG00000039355	MADCAM1	7.56568	2.56373	0.619935	4.13549	3.54197e-05	0.000998879
ENSBTAG00000039657	H2AC6	35.5885	0.873695	0.301125	2.90143	0.0037146	0.046502
ENSBTAG00000039695	PPP1R18	976.712	0.752479	0.212678	3.53812	0.000402988	0.00813945
ENSBTAG00000039719	PHGDH	145.689	1.28235	0.274943	4.66407	3.10018e-06	0.000110319
ENSBTAG00000039738	TMIGD3	94.909	1.65897	0.337192	4.91994	8.65689e-07	3.45454e-05
ENSBTAG00000039861	OAS1Y	353.354	3.50754	0.564785	6.2104	5.28503e-10	3.48677e-08
ENSBTAG00000039958	GYS1	1143.27	0.467278	0.124778	3.74488	0.00018048	0.00410435
ENSBTAG00000039980	CLECL1	14.5332	5.93357	0.899389	6.59734	4.18607e-11	3.11406e-09
ENSBTAG00000039993	CD1D	87.2947	2.7215	0.373227	7.29179	3.05853e-13	3.02126e-11
ENSBTAG00000040103	SYT8	236.265	1.31425	0.376381	3.4918	0.00047977	0.00943722
ENSBTAG00000040151	GCH1	183.001	0.51412	0.174426	2.94749	0.00320362	0.0417232
ENSBTAG00000040190	CCDC88B	155.741	1.65092	0.214163	7.70872	1.2709e-14	1.49182e-12
ENSBTAG00000040244	APOL3	28.2184	4.27458	0.531837	8.03739	9.17733e-16	1.25681e-13
ENSBTAG00000040331		8.5266	4.20341	0.710493	5.91618	3.29505e-09	1.97814e-07
ENSBTAG00000040361	LFNG	249.46	1.31943	0.200111	6.59351	4.29555e-11	3.1824e-09
ENSBTAG00000040477	CHD5	914.175	-1.13139	0.35764	-3.16348	0.00155895	0.0244193
ENSBTAG00000040512	PCP4L1	10.9665	3.09012	0.6068	5.09248	3.53418e-07	1.52841e-05
ENSBTAG00000043996	SAMD12	1637.2	-0.416985	0.142285	-2.93062	0.00338285	0.04337
ENSBTAG00000044001	LPP	485.05	-0.773601	0.22334	-3.46379	0.000532621	0.0102865
ENSBTAG00000044078	TESC	49.7522	1.05526	0.310245	3.40137	0.000670495	0.0124569
ENSBTAG00000044129	ST6GALNAC6	675.315	0.943264	0.246539	3.82603	0.000130225	0.00313878
ENSBTAG00000044197	EDARADD	67.0171	-1.20818	0.402489	-3.00177	0.00268411	0.036758
ENSBTAG00000045588		178.957	1.84125	0.366399	5.02528	5.0271e-07	2.09873e-05
ENSBTAG00000045767	LAT2	206.449	2.68473	0.33293	8.06393	7.38772e-16	1.01945e-13
ENSBTAG00000045822	C15H11orf96	177.709	1.33327	0.411369	3.24105	0.00119092	0.0196067
ENSBTAG00000045854		7.05253	4.25564	0.819541	5.19271	2.07252e-07	9.38969e-06
ENSBTAG00000045862	FERMT3	339.527	2.21177	0.316569	6.98668	2.81466e-12	2.49322e-10
ENSBTAG00000045880		59.0681	2.25747	0.589873	3.82704	0.000129695	0.00313017
ENSBTAG00000045901	CLDN6	918.297	1.01964	0.339019	3.00762	0.00263299	0.0362778
ENSBTAG00000045948	CSF2RA	28.8297	1.48531	0.341457	4.34992	1.36187e-05	0.000416557
ENSBTAG00000046012	SOWAHD	26.4207	2.10159	0.376291	5.58501	2.33682e-08	1.22443e-06
ENSBTAG00000046014	GPR146	124.852	0.734922	0.203508	3.61128	0.000304694	0.00645715
ENSBTAG00000046158	CFB	143.955	3.24032	0.488932	6.62735	3.41778e-11	2.59593e-09
ENSBTAG00000046174	GNA13	1385.13	-0.544583	0.186669	-2.91737	0.00352992	0.0446954
ENSBTAG00000046286	CCNB3	253.816	-0.514954	0.156316	-3.2943	0.00098666	0.016906
ENSBTAG00000046307	CEBPD	4264.39	0.614458	0.178603	3.44036	0.000580949	0.0110429
ENSBTAG00000046324		532.651	1.62413	0.238322	6.81487	9.43493e-12	7.85969e-10
ENSBTAG00000046409	EGR2	12.1948	1.99852	0.691314	2.8909	0.00384146	0.047498
ENSBTAG00000046419	TPC3	18.7409	4.84221	0.823543	5.87973	4.10929e-09	2.404e-07
ENSBTAG00000046509	TENT5C	113.353	-1.14815	0.283828	-4.04523	5.22718e-05	0.00142307
ENSBTAG00000046516	FUT7	16.0182	2.13497	0.487858	4.3762	1.20765e-05	0.000374456
ENSBTAG00000046555	WAS	151.292	2.84878	0.208955	13.6334	2.53445e-42	5.09058e-39
ENSBTAG00000046573	PGBD1	54.008	1.02756	0.311392	3.2999	0.00096719	0.016699
ENSBTAG00000046580	DHX58	357.439	1.96459	0.297503	6.60361	4.0127e-11	2.99742e-09
ENSBTAG00000046583	TMEM61	122.19	0.70465	0.219355	3.21237	0.00131644	0.021362
ENSBTAG00000046597	GPRIN2	83.678	-0.784885	0.253017	-3.10211	0.00192148	0.0286353
ENSBTAG00000046654	CERK	556.048	0.760112	0.197555	3.8476	0.000119282	0.0029021
ENSBTAG00000046668	ANG2	89.2559	2.97316	0.315343	9.42834	4.16634e-21	1.19547e-18
ENSBTAG00000046750	B3GNT3	543.348	1.00105	0.216236	4.62944	3.66653e-06	0.000128201
ENSBTAG00000046862	MARCKSL1	3151.78	0.661212	0.176293	3.75065	0.000176379	0.00403596
ENSBTAG00000046977	PLA2G2D4	19.8929	3.09741	0.791412	3.91378	9.08616e-05	0.00230365
ENSBTAG00000047054	CLRN3	35.7668	1.87723	0.644248	2.91383	0.00357026	0.0450696
ENSBTAG00000047088		5.14353	4.2457	1.13375	3.74485	0.000180503	0.00410435
ENSBTAG00000047133		147.615	2.70197	0.244263	11.0617	1.92414e-28	1.3378e-25
ENSBTAG00000047412	TNFSF18	29.1249	1.10156	0.236342	4.66086	3.14895e-06	0.000111834
ENSBTAG00000047448	C25H16orf54	6.97823	3.26246	0.714065	4.56885	4.90405e-06	0.000167581
ENSBTAG00000047495	CD81	2706.45	0.615699	0.208682	2.95042	0.0031734	0.0414791
ENSBTAG00000047531	ARHGAP4	195.63	2.30642	0.36845	6.25978	3.85521e-10	2.57161e-08
ENSBTAG00000047621		47.3536	4.9151	0.98746	4.97751	6.44062e-07	2.62223e-05
ENSBTAG00000047673	THUMPD1	361.253	-0.563477	0.191107	-2.94848	0.00319336	0.0416496
ENSBTAG00000047680	IRF7	1150.06	1.76477	0.229039	7.70514	1.30695e-14	1.52424e-12
ENSBTAG00000047707	BOLA-DOB	20.819	7.80734	1.08413	7.20145	5.95735e-13	5.69794e-11
ENSBTAG00000047739	TSC22D1	2605.82	0.633849	0.134221	4.72244	2.33027e-06	8.54448e-05
ENSBTAG00000047764		24.6895	4.69438	1.39824	3.35734	0.000786964	0.0142259
ENSBTAG00000047794	DNAH1	106.044	-1.35339	0.370529	-3.6526	0.000259596	0.00562903
ENSBTAG00000047827	RENBP	669.959	0.879365	0.263628	3.33563	0.000851069	0.0151357
ENSBTAG00000047830		1532.31	-1.77504	0.463662	-3.82831	0.000129026	0.00311819
ENSBTAG00000047876	SH3TC1	577.246	0.431787	0.12757	3.3847	0.000712568	0.0131843
ENSBTAG00000047892	MGC157408	5239.73	-0.948276	0.317686	-2.98495	0.00283627	0.0383313
ENSBTAG00000047914	CDHR5	38.6518	4.04245	0.703845	5.74338	9.28036e-09	5.16188e-07
ENSBTAG00000047930	UBE2E2	217.369	0.586978	0.199918	2.9361	0.00332367	0.0428181
ENSBTAG00000047958	DPP7	415.82	0.825716	0.221463	3.72846	0.000192653	0.00434237
ENSBTAG00000048122	CFD	402.879	2.11022	0.228147	9.24939	2.25777e-20	5.59093e-18
ENSBTAG00000048237	FGF9	56.7198	1.08165	0.273006	3.962	7.43238e-05	0.00192762
ENSBTAG00000048353		65.6405	4.34687	0.705458	6.16176	7.19394e-10	4.66111e-08
ENSBTAG00000048432	BTBD3	7193.52	-0.483379	0.156428	-3.0901	0.00200091	0.0296236
ENSBTAG00000048466		95.7846	-0.887967	0.263887	-3.36496	0.000765553	0.0139104
ENSBTAG00000048470	IFITM1	451.32	1.689	0.301292	5.60588	2.07203e-08	1.09201e-06
ENSBTAG00000048707		117.5	-1.30614	0.357307	-3.65552	0.000256663	0.00558326
ENSBTAG00000048782		3389.33	2.95201	0.262858	11.2304	2.89006e-29	2.17682e-26
ENSBTAG00000048876	FAM117B	1234.09	-0.713378	0.223839	-3.18701	0.00143752	0.022979
ENSBTAG00000048899		9.12741	3.03103	0.475771	6.37077	1.88081e-10	1.31272e-08
ENSBTAG00000048906	AHNAK2	185.536	0.973013	0.262536	3.7062	0.000210388	0.0046895
ENSBTAG00000048959		138.982	4.05897	0.400092	10.1451	3.48462e-24	1.39981e-21
ENSBTAG00000048980		544.214	1.80248	0.333572	5.40356	6.53307e-08	3.1243e-06
ENSBTAG00000049058	INHBB	126.548	1.38987	0.375096	3.70538	0.000211077	0.00469906
ENSBTAG00000049187		246.942	-1.0123	0.254751	-3.97367	7.07729e-05	0.00185146
ENSBTAG00000049215	SHISA3	28.1725	1.30455	0.330924	3.94214	8.07572e-05	0.00207504
ENSBTAG00000049287		92.9166	0.823959	0.249866	3.29761	0.000975111	0.0167877
ENSBTAG00000049297		147.677	1.60761	0.408834	3.93217	8.41818e-05	0.00215546
ENSBTAG00000049368		358.39	-0.808357	0.265308	-3.04686	0.00231245	0.0332027
ENSBTAG00000049422	TIFA	29.0184	2.53789	0.345971	7.33556	2.20789e-13	2.25492e-11
ENSBTAG00000049609		110.644	0.770278	0.193789	3.97482	7.04317e-05	0.00184521
ENSBTAG00000049677		10.4929	2.98984	0.438565	6.81732	9.27557e-12	7.76429e-10
ENSBTAG00000049766	DUSP28	420.626	-0.351983	0.120363	-2.92436	0.0034517	0.0439721
ENSBTAG00000049808		23.4246	3.58694	0.53001	6.7677	1.30849e-11	1.05596e-09
ENSBTAG00000049961		20.6808	6.39542	1.72055	3.71708	0.000201543	0.00450344
ENSBTAG00000049995		21.2315	2.34331	0.676692	3.46289	0.000534407	0.01031
ENSBTAG00000050052		20.4734	4.12572	0.39601	10.4182	2.04748e-25	1.00033e-22
ENSBTAG00000050172		316.646	0.656908	0.173248	3.79173	0.000149602	0.00353511
ENSBTAG00000050239	CASP1	25.6147	3.81053	0.402859	9.45873	3.11715e-21	9.0885e-19
ENSBTAG00000050333	PROKR1	6.95752	3.85941	0.677466	5.69683	1.22055e-08	6.74738e-07
ENSBTAG00000050334	CD83	70.2714	3.19599	0.35994	8.87923	6.73273e-19	1.39894e-16
ENSBTAG00000050417		24.7342	3.18995	0.359415	8.87539	6.96888e-19	1.43155e-16
ENSBTAG00000050420		31.7084	2.83407	0.401119	7.06541	1.60138e-12	1.46203e-10
ENSBTAG00000050435		206.347	0.73702	0.223921	3.29143	0.000996778	0.0169959
ENSBTAG00000050474	RUNX3	12.1943	2.62949	0.442336	5.94456	2.77195e-09	1.69859e-07
ENSBTAG00000050611		1854.29	1.04537	0.313044	3.33935	0.000839735	0.0150145
ENSBTAG00000050786		132.238	1.84717	0.304352	6.0692	1.28552e-09	8.18254e-08
ENSBTAG00000050846		63.135	3.39239	0.978236	3.46787	0.000524602	0.0101781
ENSBTAG00000050852	CXCL9	532.179	5.67496	0.450797	12.5887	2.43602e-36	3.66966e-33
ENSBTAG00000050863		34.3677	0.953536	0.2906	3.28126	0.00103344	0.017492
ENSBTAG00000050933	SHISA4	474.597	0.980697	0.314883	3.11448	0.00184268	0.0277354
ENSBTAG00000051059		945.653	1.0733	0.299774	3.58038	0.000343093	0.00707651
ENSBTAG00000051079	TMSB4	67.3744	3.41671	0.430637	7.93408	2.12069e-15	2.86087e-13
ENSBTAG00000051080		654.801	-1.12321	0.390087	-2.87939	0.0039844	0.0487491
ENSBTAG00000051184	POU4F1	74.4187	0.753566	0.260019	2.89812	0.00375407	0.0468662
ENSBTAG00000051267	CRADD	86.1471	0.788715	0.224702	3.51005	0.00044802	0.00892927
ENSBTAG00000051298	PVR	329.676	1.27702	0.282474	4.52084	6.1596e-06	0.000205437
ENSBTAG00000051337		172.196	-0.729413	0.224692	-3.24628	0.00116922	0.0192846
ENSBTAG00000051501		270.269	-2.48372	0.661749	-3.75326	0.00017455	0.00400423
ENSBTAG00000051541	COLQ	336.058	-1.19328	0.283476	-4.20944	2.56002e-05	0.00074641
ENSBTAG00000051542		21.9312	0.896389	0.285832	3.13607	0.00171228	0.0261647
ENSBTAG00000051588		29.0699	-1.67884	0.50887	-3.29916	0.000969751	0.0167113
ENSBTAG00000051726		182.96	-2.11777	0.47714	-4.43846	9.06034e-06	0.000289883
ENSBTAG00000051832		21.8648	1.22118	0.320081	3.81522	0.000136062	0.00324057
ENSBTAG00000051845		25.8775	4.13255	0.703132	5.87735	4.16893e-09	2.43102e-07
ENSBTAG00000051896		13.8327	2.83726	0.923753	3.07145	0.00213023	0.0311555
ENSBTAG00000051907	CYBA	365.793	1.47836	0.220545	6.7032	2.03911e-11	1.59571e-09
ENSBTAG00000051981		14.2069	4.53917	1.02696	4.42001	9.86976e-06	0.000312462
ENSBTAG00000052306	IFITM3	409.485	1.35909	0.240217	5.65778	1.53346e-08	8.27471e-07
ENSBTAG00000052352		19.3928	2.15149	0.379009	5.67662	1.37382e-08	7.5256e-07
ENSBTAG00000052382	H2BC4	33.1442	1.3065	0.337845	3.86716	0.00011011	0.0027081
ENSBTAG00000052397		25.0836	5.3839	1.4706	3.66101	0.000251218	0.00547801
ENSBTAG00000052465		212.702	-0.713373	0.201523	-3.53991	0.00040026	0.00809341
ENSBTAG00000052504	KLF2	681.338	0.765967	0.224172	3.41687	0.00063345	0.0118785
ENSBTAG00000052522		32.597	5.55293	1.74378	3.18442	0.00145045	0.0230853
ENSBTAG00000052571		12.9859	8.14023	2.35164	3.46151	0.000537152	0.0103519
ENSBTAG00000052619		221.987	1.14527	0.302388	3.78743	0.000152214	0.00358277
ENSBTAG00000052624		30.4086	-1.13249	0.369935	-3.06134	0.00220352	0.0319028
ENSBTAG00000052708	RC3H1	503.112	-0.705585	0.216039	-3.26601	0.00109073	0.0182228
ENSBTAG00000052752		19.1556	2.01089	0.482966	4.16362	3.13235e-05	0.000896843
ENSBTAG00000052822		15.3063	1.52716	0.409845	3.72619	0.000194397	0.00437624
ENSBTAG00000052878		40.8092	5.21214	0.490242	10.6318	2.12009e-26	1.19765e-23
ENSBTAG00000052916		8.6531	2.32944	0.50041	4.65506	3.23883e-06	0.000114352
ENSBTAG00000052953		1034	-0.445149	0.116367	-3.82537	0.000130574	0.00314298
ENSBTAG00000052996		57.7721	1.6393	0.373252	4.39195	1.1234e-05	0.000350134
ENSBTAG00000053030	GPR27	217.279	-2.01235	0.586401	-3.4317	0.000599818	0.0113538
ENSBTAG00000053050	SAMD9	86.3985	3.46293	0.472977	7.32155	2.45116e-13	2.45493e-11
ENSBTAG00000053071		143.395	1.93779	0.362119	5.35125	8.73465e-08	4.11298e-06
ENSBTAG00000053179		19.4559	2.87269	0.531226	5.40766	6.3855e-08	3.06182e-06
ENSBTAG00000053455		42.6796	-0.834847	0.27607	-3.02404	0.00249423	0.0349521
ENSBTAG00000053457		623.73	-0.953925	0.244026	-3.90911	9.26376e-05	0.00234211
ENSBTAG00000053464		61.0468	-1.32962	0.353071	-3.76587	0.000165971	0.00384648
ENSBTAG00000053497	GNLY	8.83229	5.48628	1.16047	4.72764	2.27139e-06	8.37957e-05
ENSBTAG00000053578	CCL16	83.4313	1.12666	0.285652	3.94419	8.00696e-05	0.00206185
ENSBTAG00000053587		972.196	-0.463512	0.152021	-3.04899	0.00229609	0.0330203
ENSBTAG00000053595	HOXA9	1200.02	0.93212	0.303402	3.07223	0.00212469	0.0310996
ENSBTAG00000053649	CCL5	419.471	1.7375	0.448404	3.87485	0.00010669	0.00262757
ENSBTAG00000053766		26.9099	1.25446	0.43291	2.89774	0.0037586	0.0468904
ENSBTAG00000053806		189.905	1.39847	0.288963	4.83961	1.30093e-06	5.0683e-05
ENSBTAG00000053807	OAS1X	77.0862	2.94962	0.875831	3.36779	0.000757724	0.0138078
ENSBTAG00000054131	TWF2	1018.36	0.667161	0.168321	3.96363	7.38196e-05	0.00191984
ENSBTAG00000054188	CMTM3	557.074	0.781738	0.187893	4.16056	3.17474e-05	0.000905201
ENSBTAG00000054225		318.55	-1.16515	0.268715	-4.33599	1.45104e-05	0.000440849
ENSBTAG00000054259		11.5307	3.51588	0.744502	4.72246	2.33005e-06	8.54448e-05
ENSBTAG00000054278	M-SAA3.2	47.897	3.65643	1.09018	3.35396	0.000796625	0.0143862
ENSBTAG00000054307		108.605	-0.782088	0.207872	-3.76235	0.000168327	0.00388118
ENSBTAG00000054367	WNT5B	71.3662	3.27202	0.696708	4.69641	2.64775e-06	9.64987e-05
ENSBTAG00000054389		52.6271	1.02348	0.308859	3.31373	0.000920617	0.0161087
ENSBTAG00000054437	ZNF75A	42.981	-1.02801	0.315278	-3.26064	0.00111162	0.0184694
ENSBTAG00000054438	GPSM3	71.621	2.09921	0.294794	7.12093	1.07202e-12	1.00409e-10
ENSBTAG00000054628	PMEPA1	307.088	1.0893	0.273017	3.98985	6.61155e-05	0.00174732
ENSBTAG00000054649		32.4012	4.02696	0.514749	7.82316	5.15148e-15	6.55798e-13
ENSBTAG00000054678		104.822	0.892227	0.263721	3.38322	0.000716409	0.0132283
ENSBTAG00000054745		146303	0.814882	0.236473	3.44598	0.000569	0.0108386
ENSBTAG00000054911	ANO9	1100.57	0.437469	0.138081	3.1682	0.00153388	0.0241184
ENSBTAG00000055017	SCIMP	20.1672	6.20952	0.731628	8.48727	2.11545e-17	3.54083e-15
ENSBTAG00000055110		123.368	-0.764715	0.259321	-2.94891	0.00318892	0.0416496
ENSBTAG00000055140		22.5726	1.44101	0.469571	3.06878	0.00214934	0.0313336
ENSBTAG00000055207	SCD	12029.6	-0.743889	0.172131	-4.32164	1.54877e-05	0.000468438
ENSBTAG00000055216		99.5477	-1.90689	0.515096	-3.70201	0.000213898	0.00475307
