# Supplementary material for: Whole-transcriptome analysis reveals virulence-specific pathogen−host interactions at the placenta in bovine neosporosis
Source: Front Immunol. 2023 Jul 14;14:1198609. doi: 10.3389/fimmu.2023.1198609 (PMC10380943; doi:10.3389/fimmu.2023.1198609)
Supplement: Supplementary file 5 [file Table_4.xlsx]

## Sheet: res.10.Nc7vsNc1H.car
gene_id	gene_name	baseMean	log2FoldChange	lfcSE	stat	pvalue	padj
ENSBTAG00000000715		61.1631	1.75658	0.43052	4.08014	4.50085e-05	0.0465341
ENSBTAG00000001143		1214.93	1.23349	0.302924	4.07196	4.66192e-05	0.0465341
ENSBTAG00000005628	CD52	162.878	1.73542	0.406556	4.26859	1.96716e-05	0.0280728
ENSBTAG00000005753	PARP6	2744.52	-0.303752	0.0582745	-5.21243	1.86383e-07	0.000708062
ENSBTAG00000006377	MYO1G	101.526	1.24041	0.235534	5.2664	1.39128e-07	0.000708062
ENSBTAG00000006864		489.772	1.76083	0.338808	5.19712	2.02396e-07	0.000708062
ENSBTAG00000010447	LSP1	424.921	0.909152	0.193401	4.70086	2.59071e-06	0.00566459
ENSBTAG00000010521	PVRIG	33.9841	2.09233	0.471682	4.43589	9.16918e-06	0.0145807
ENSBTAG00000014725	CD27	28.6998	2.10575	0.4278	4.92227	8.55468e-07	0.00249397
ENSBTAG00000016680	PPID	2098.17	-0.296093	0.0695797	-4.25544	2.08636e-05	0.0280728
ENSBTAG00000021141	CD8A	53.8937	1.94513	0.472318	4.11826	3.8175e-05	0.0445172
ENSBTAG00000021855	ANO3	160.294	0.966878	0.239325	4.04002	5.34468e-05	0.0492048
ENSBTAG00000027204		137.675	1.7054	0.41946	4.06571	4.78856e-05	0.0465341
ENSBTAG00000037937		551.311	1.79479	0.426707	4.20615	2.59762e-05	0.0324554
ENSBTAG00000038625		286.261	1.53517	0.287521	5.33933	9.32931e-08	0.000708062
ENSBTAG00000046257	GIMAP4	121.381	1.42699	0.30589	4.66505	3.08543e-06	0.00599671
ENSBTAG00000047621		353.895	2.57192	0.573501	4.48459	7.30531e-06	0.0127784
ENSBTAG00000052577		73.2688	2.96711	0.615085	4.82391	1.40773e-06	0.00351772
ENSBTAG00000053351		29.6635	3.76165	0.56934	6.60704	3.92082e-11	6.8583e-07

## Sheet: res.20.Nc7vsNc1H.car
gene_id	gene_name	baseMean	log2FoldChange	lfcSE	stat	pvalue	padj
ENSBTAG00000000087	HSD17B12	3564.63	0.580286	0.190424	3.04734	0.0023088	0.0495214
ENSBTAG00000000095	CD274	82.9964	5.16079	0.567626	9.09188	9.73428e-20	5.27037e-17
ENSBTAG00000000144		39.5086	1.98832	0.453555	4.38385	1.16598e-05	0.000683035
ENSBTAG00000000202	SLC25A19	787.914	0.792886	0.178077	4.45249	8.48804e-06	0.000512143
ENSBTAG00000000240	AKAP7	92.7609	1.08562	0.233154	4.65622	3.22062e-06	0.000227577
ENSBTAG00000000250	HDHD3	423.854	-0.453751	0.136048	-3.33522	0.000852328	0.0246292
ENSBTAG00000000277	IL18	158.014	1.1759	0.348718	3.37206	0.000746077	0.0223286
ENSBTAG00000000292	TCIRG1	1289.53	0.757678	0.127806	5.92833	3.06023e-09	4.02037e-07
ENSBTAG00000000295	CLHC1	773.437	-0.465605	0.141098	-3.29986	0.000967315	0.0269206
ENSBTAG00000000306	ITK	55.8521	2.33627	0.575415	4.06014	4.90424e-05	0.00234289
ENSBTAG00000000336		47.915	2.38533	0.418965	5.69339	1.2454e-08	1.48344e-06
ENSBTAG00000000432		120.861	2.54301	0.475932	5.34322	9.13094e-08	8.5415e-06
ENSBTAG00000000490	RTKN	706.825	-0.345825	0.104941	-3.29542	0.000982747	0.0272229
ENSBTAG00000000581	DOCK10	299.317	1.0663	0.323629	3.29482	0.000984846	0.0272388
ENSBTAG00000000604	GPNMB	1465.56	-1.96696	0.434546	-4.52647	5.99779e-06	0.000389682
ENSBTAG00000000621	CATSPERG	836.374	-0.593417	0.160374	-3.70021	0.000215419	0.00833092
ENSBTAG00000000639	APRT	2266.71	0.577127	0.179057	3.22315	0.00126789	0.0323619
ENSBTAG00000000707	CCN4	272.811	-1.35652	0.422799	-3.20843	0.0013346	0.0335377
ENSBTAG00000000715		61.1631	3.00505	0.463286	6.48639	8.79173e-11	1.6194e-08
ENSBTAG00000000792	AJAP1	179.764	-1.56702	0.507431	-3.08815	0.0020141	0.0452653
ENSBTAG00000000799	ICA1	1269.27	-0.482632	0.122141	-3.95143	7.76847e-05	0.0034187
ENSBTAG00000000830	GPR137B	1211.54	-0.526947	0.163369	-3.22551	0.00125749	0.0322172
ENSBTAG00000000941	PLEKHB2	2834.37	0.310867	0.0910836	3.41299	0.000642551	0.0197598
ENSBTAG00000000964	FCRL5	10.8247	3.47804	0.681024	5.10707	3.27185e-07	2.71898e-05
ENSBTAG00000000990	PSMA2	1811.09	0.523366	0.105122	4.97866	6.40247e-07	5.01724e-05
ENSBTAG00000001005	ZNF280B	1769.11	0.554826	0.179208	3.09599	0.00196159	0.0444084
ENSBTAG00000001008	PRF1	57.5539	3.16548	0.614643	5.15012	2.60317e-07	2.23609e-05
ENSBTAG00000001034	IL18R1	70.2131	1.52968	0.502486	3.04422	0.00233288	0.0497987
ENSBTAG00000001060	CXCR4	186.475	0.904928	0.285983	3.16427	0.00155471	0.0377371
ENSBTAG00000001066	PILRA	288.445	2.14948	0.349129	6.15668	7.42847e-10	1.1344e-07
ENSBTAG00000001092	PHOSPHO2	257.323	-0.418868	0.137139	-3.05433	0.00225564	0.0487912
ENSBTAG00000001108	GMCL1	1006.02	0.509023	0.118253	4.30454	1.67334e-05	0.000931387
ENSBTAG00000001125	ADAMDEC1	72.2855	-1.84879	0.513663	-3.59922	0.000319167	0.0113371
ENSBTAG00000001143		1214.93	4.35626	0.325707	13.3748	8.49139e-41	1.68573e-37
ENSBTAG00000001197	SLAMF7	58.5845	2.10889	0.367359	5.74068	9.42978e-09	1.14614e-06
ENSBTAG00000001198	GIMAP7	68.4893	2.6692	0.637403	4.18762	2.81894e-05	0.0014684
ENSBTAG00000001295	DEPDC5	1357.17	0.424523	0.136346	3.11358	0.00184831	0.042888
ENSBTAG00000001368	LGALS3BP	6717.95	0.455818	0.114553	3.97911	6.91739e-05	0.00312894
ENSBTAG00000001462	FLT4	155.616	-1.23144	0.299073	-4.11752	3.82978e-05	0.00191256
ENSBTAG00000001473	ARVCF	458.516	-0.661473	0.214471	-3.08421	0.00204096	0.0455255
ENSBTAG00000001492	FYB1	672.749	0.899602	0.24674	3.64595	0.000266406	0.00983445
ENSBTAG00000001562	NFE2	30.9634	1.43032	0.410313	3.48592	0.000490445	0.0159614
ENSBTAG00000001578	ADPGK	1203.15	0.602714	0.119743	5.03338	4.81919e-07	3.88472e-05
ENSBTAG00000001602	IL4R	1298.44	0.590934	0.147477	4.00697	6.15028e-05	0.00282486
ENSBTAG00000001702	TMEM107	214.184	-1.05003	0.267487	-3.92555	8.65332e-05	0.00378017
ENSBTAG00000001725	CXCL10	1270.89	5.49977	0.457281	12.0271	2.55995e-33	3.04924e-30
ENSBTAG00000001775	RINL	137.521	1.04169	0.276777	3.76365	0.000167449	0.00664561
ENSBTAG00000001822	SNX10	213.187	2.40659	0.32427	7.42156	1.15747e-13	3.28262e-11
ENSBTAG00000001828	SCRN2	687.696	-0.459635	0.146043	-3.14725	0.00164812	0.039315
ENSBTAG00000001855	COQ9	1401.33	-0.421908	0.131195	-3.2159	0.00130038	0.0329559
ENSBTAG00000001889	C22H3orf14	84.1451	0.68472	0.224503	3.04994	0.0022889	0.0492721
ENSBTAG00000001926	RAD23B	4914.09	0.313625	0.101431	3.09199	0.0019882	0.0447958
ENSBTAG00000001941	SEMA4D	997.677	0.65026	0.168245	3.86495	0.00011111	0.00467106
ENSBTAG00000001952	PROM2	692.902	-1.44594	0.387307	-3.73332	0.000188973	0.00740435
ENSBTAG00000001988	EIF3D	8442.2	-0.416801	0.114316	-3.64604	0.000266313	0.00983445
ENSBTAG00000002010	PI4K2A	1211.31	0.298123	0.0856348	3.48133	0.000498925	0.0161475
ENSBTAG00000002041	SASH3	182.201	1.19292	0.292208	4.08244	4.45655e-05	0.00217555
ENSBTAG00000002069	BOLA	14404	1.45695	0.423912	3.43691	0.000588391	0.0186728
ENSBTAG00000002096	FCGR3A	567.639	2.18955	0.358464	6.10813	1.00806e-09	1.51353e-07
ENSBTAG00000002097	TMC5	46.1804	3.16327	0.684136	4.62374	3.76875e-06	0.000258985
ENSBTAG00000002135	CD69	20.4487	2.9075	0.593771	4.89666	9.74787e-07	7.44296e-05
ENSBTAG00000002227	LRIG3	352.515	-0.596739	0.169845	-3.51344	0.000442345	0.0145283
ENSBTAG00000002271	CDADC1	365.333	0.749292	0.168096	4.45753	8.29103e-06	0.000505583
ENSBTAG00000002340	STEAP4	93.1722	2.87773	0.612592	4.69763	2.632e-06	0.000190388
ENSBTAG00000002416		138.199	3.17087	0.586623	5.4053	6.47011e-08	6.38682e-06
ENSBTAG00000002432	ABHD13	444.165	0.751522	0.179849	4.17863	2.93275e-05	0.00152324
ENSBTAG00000002623	SAMSN1	111.353	1.59112	0.412509	3.85718	0.000114703	0.00479951
ENSBTAG00000002683	PFKP	3351.82	0.52457	0.16908	3.1025	0.00191895	0.0439575
ENSBTAG00000002773		217.808	1.61407	0.317476	5.08407	3.69436e-07	3.04181e-05
ENSBTAG00000002835	SMAD1	1179.42	0.594766	0.146242	4.067	4.76225e-05	0.00228729
ENSBTAG00000002846	TRAF3IP3	100.946	1.24964	0.38681	3.23062	0.00123521	0.0317546
ENSBTAG00000002951	CD244	42.624	1.50331	0.351638	4.27517	1.90994e-05	0.00105
ENSBTAG00000002965	NEURL3	32.4072	2.19948	0.368631	5.96661	2.42237e-09	3.25417e-07
ENSBTAG00000002972	CFAP94	235.022	-0.949318	0.260802	-3.64	0.000272641	0.0100026
ENSBTAG00000003012	TRAF1	397.564	0.833802	0.189894	4.39087	1.12896e-05	0.000663527
ENSBTAG00000003016	PTPN7	72.4547	2.43457	0.463314	5.25469	1.48273e-07	1.3246e-05
ENSBTAG00000003038	TAP2	2214.08	1.88623	0.238236	7.9175	2.42326e-15	8.83599e-13
ENSBTAG00000003039	PSMB8	2222.67	2.48394	0.243295	10.2096	1.79609e-24	1.39525e-21
ENSBTAG00000003066	NSA2	2021.67	-0.664174	0.201361	-3.29843	0.00097226	0.0270161
ENSBTAG00000003100	SMTN	4256.8	-0.372113	0.0963576	-3.86179	0.000112558	0.00472083
ENSBTAG00000003176	JAM3	2035.12	-0.70098	0.205341	-3.41373	0.000640804	0.0197598
ENSBTAG00000003242	ACAD9	2085.18	-0.298621	0.0918166	-3.25236	0.00114451	0.0303677
ENSBTAG00000003255	CD4	74.9943	2.07059	0.445141	4.65154	3.29461e-06	0.000231751
ENSBTAG00000003297	OASL	12.6412	3.3766	0.88429	3.81843	0.000134302	0.00550362
ENSBTAG00000003305	NCF1	485.82	1.84055	0.321553	5.72392	1.04091e-08	1.25662e-06
ENSBTAG00000003326	NAIP	113.235	3.34503	0.493586	6.77701	1.22691e-11	2.67332e-09
ENSBTAG00000003332	RPP40	78.5039	1.05627	0.258833	4.08088	4.48658e-05	0.00217831
ENSBTAG00000003341	DOK2	218.13	0.847036	0.257703	3.28687	0.00101308	0.0276374
ENSBTAG00000003359	ELOVL5	1693.22	0.79086	0.203306	3.89	0.000100244	0.00428484
ENSBTAG00000003401	ACTR3	8359.05	0.618639	0.184016	3.36188	0.000774134	0.0229758
ENSBTAG00000003446	EPHB4	1064.26	-0.500912	0.145955	-3.43196	0.000599242	0.0189498
ENSBTAG00000003525	STXBP1	2455.42	0.876218	0.1731	5.06193	4.15038e-07	3.37068e-05
ENSBTAG00000003833	SLC35G2	662.244	-0.92545	0.213354	-4.33763	1.44024e-05	0.000817062
ENSBTAG00000003857	SUSD6	2992.1	0.662346	0.188454	3.51464	0.000440356	0.0145163
ENSBTAG00000003894	NDRG4	82.5083	-1.75382	0.512644	-3.42112	0.000623631	0.0194783
ENSBTAG00000003920	TGM1	290.112	1.45464	0.394834	3.68418	0.000229444	0.00883509
ENSBTAG00000003946	NECAB3	612.498	-0.725577	0.206167	-3.51937	0.00043258	0.0142863
ENSBTAG00000003970	MITD1	569.533	0.435198	0.142143	3.0617	0.00220088	0.04819
ENSBTAG00000004080	TIAL1	3970.81	-0.261996	0.0791822	-3.30878	0.00093704	0.0264906
ENSBTAG00000004097	A2ML1	41.6884	-1.16016	0.350759	-3.30758	0.000941042	0.0265166
ENSBTAG00000004150	NRG1	104.861	1.85965	0.48489	3.8352	0.00012546	0.00518886
ENSBTAG00000004178	ACOX2	505.643	-0.780822	0.18938	-4.12305	3.7389e-05	0.00187649
ENSBTAG00000004273	CST7	26.4424	1.77555	0.420867	4.21879	2.45613e-05	0.00129617
ENSBTAG00000004305	RGS16	269.192	0.788981	0.258259	3.055	0.0022506	0.0487912
ENSBTAG00000004330	ENO4	283.285	-0.837749	0.219885	-3.80995	0.000138997	0.00565708
ENSBTAG00000004339		508.534	1.0008	0.265004	3.77656	0.00015901	0.00635579
ENSBTAG00000004356	ROBO4	3983.89	-0.683528	0.206836	-3.30468	0.000950841	0.0266531
ENSBTAG00000004380	STAT2	1627.44	0.954759	0.157437	6.06438	1.3246e-09	1.9086e-07
ENSBTAG00000004386	SOCS1	209.364	2.08469	0.31646	6.58754	4.47171e-11	8.97709e-09
ENSBTAG00000004403	CD320	2344.64	-0.894065	0.250557	-3.56832	0.000359282	0.0124646
ENSBTAG00000004502	CLUAP1	992.661	-0.535824	0.134589	-3.9812	6.85694e-05	0.00310947
ENSBTAG00000004540	NUB1	1405.8	0.758051	0.121542	6.23693	4.46233e-10	7.05562e-08
ENSBTAG00000004558	C10H15orf48	200.133	0.992866	0.221456	4.48334	7.34824e-06	0.000454294
ENSBTAG00000004659	COQ10B	689.661	0.458112	0.138001	3.31962	0.000901392	0.0256861
ENSBTAG00000004660	SPATS2	790.857	-0.63097	0.17762	-3.55236	0.000381785	0.0130928
ENSBTAG00000004679	WARS1	8005.62	3.71671	0.179572	20.6976	3.6419e-95	6.50698e-91
ENSBTAG00000004736	GRB2	3155.95	0.379019	0.123811	3.06127	0.00220398	0.048199
ENSBTAG00000004788	SDR39U1	515.998	-0.573474	0.165265	-3.47004	0.000520384	0.0167225
ENSBTAG00000004840	C1S	3166.67	1.45008	0.341484	4.24642	2.17217e-05	0.00116547
ENSBTAG00000004894	GIMAP5	59.0169	2.80393	0.50429	5.56016	2.69529e-08	2.9911e-06
ENSBTAG00000004917	KLRK1	17.5817	2.69508	0.578828	4.6561	3.22253e-06	0.000227577
ENSBTAG00000004954	TOX	12.8627	1.85217	0.548737	3.37534	0.000737256	0.0221016
ENSBTAG00000004964	PCGF5	8824.43	-0.849658	0.236924	-3.5862	0.00033553	0.011746
ENSBTAG00000005064	WARS2	712.145	-0.433066	0.141915	-3.05159	0.00227635	0.049061
ENSBTAG00000005120	TESPA1	15.9212	1.55359	0.452142	3.43606	0.000590236	0.0186981
ENSBTAG00000005146		2037.08	2.46819	0.394358	6.25875	3.88068e-10	6.2465e-08
ENSBTAG00000005151	WDPCP	244.097	-0.649914	0.181551	-3.57979	0.000343868	0.0119764
ENSBTAG00000005162	STX19	316.534	-1.16389	0.245907	-4.73305	2.21172e-06	0.000160637
ENSBTAG00000005170	ADGRG5	44.1709	2.59042	0.396205	6.53808	6.23119e-11	1.19713e-08
ENSBTAG00000005182	BoLA	1720.87	1.3358	0.307684	4.34149	1.41522e-05	0.000810441
ENSBTAG00000005198	FGF1	207.806	1.52316	0.429093	3.54973	0.00038563	0.013149
ENSBTAG00000005215	IL10RA	275.794	1.14718	0.301441	3.80563	0.000141441	0.00574348
ENSBTAG00000005234	LYPD1	45.0027	2.97252	0.887887	3.34786	0.000814379	0.0238533
ENSBTAG00000005251		70.2986	1.50936	0.348615	4.32959	1.49389e-05	0.000841997
ENSBTAG00000005379	SLC41A1	1243.02	0.607782	0.143394	4.23854	2.24973e-05	0.00119988
ENSBTAG00000005413	NLRC5	704.888	3.47384	0.276455	12.5657	3.26148e-36	4.85607e-33
ENSBTAG00000005431	LMCD1	2425.24	-0.804745	0.250671	-3.21036	0.00132567	0.0334271
ENSBTAG00000005475	TCAF2	682.425	0.468482	0.136634	3.42875	0.000606377	0.0191078
ENSBTAG00000005556	CYGB	264.091	-1.10514	0.340614	-3.24454	0.00117639	0.0306474
ENSBTAG00000005603	CXCL11	674.657	5.40267	0.445237	12.1344	6.94467e-34	8.86289e-31
ENSBTAG00000005628	CD52	162.878	2.41967	0.434924	5.56343	2.64516e-08	2.95382e-06
ENSBTAG00000005647	GPR132	29.2223	2.00439	0.506517	3.95719	7.58351e-05	0.00337051
ENSBTAG00000005712	STX18	1672.9	-0.349041	0.109872	-3.17678	0.00148918	0.0365484
ENSBTAG00000005728	CDHR4	10.5527	2.11983	0.558554	3.79522	0.000147514	0.00596299
ENSBTAG00000005766	IL4I1	155.515	1.73006	0.431033	4.01376	5.976e-05	0.00275189
ENSBTAG00000005814	PSME2	3040.22	1.00689	0.183327	5.49234	3.96648e-08	4.19344e-06
ENSBTAG00000005816	IRF9	1286.55	1.30951	0.174845	7.48956	6.91053e-14	2.02411e-11
ENSBTAG00000005892	ZAP70	116.921	2.18668	0.311246	7.02557	2.13192e-12	5.29041e-10
ENSBTAG00000005978	PIK3R5	344.592	0.878112	0.273539	3.21019	0.00132646	0.0334271
ENSBTAG00000005985	CBLN2	344.279	-3.14228	0.868373	-3.61859	0.000296216	0.0107353
ENSBTAG00000005989	LAP3	4670.59	1.63674	0.175208	9.34167	9.48257e-21	5.6475e-18
ENSBTAG00000006017	NFKB2	1877.06	0.462274	0.112389	4.11314	3.90308e-05	0.00194252
ENSBTAG00000006060	DCDC1	47.9156	-1.118	0.353129	-3.166	0.00154553	0.03757
ENSBTAG00000006072	LRRC59	1433.87	0.389148	0.127314	3.05659	0.00223868	0.0486355
ENSBTAG00000006078		410.996	2.83712	0.275749	10.2888	7.91845e-25	6.43086e-22
ENSBTAG00000006135	MAP1LC3A	3554.5	-0.739293	0.235402	-3.14055	0.00168629	0.0401184
ENSBTAG00000006189	ACTG1	88951	0.315419	0.0980536	3.2168	0.0012963	0.0328991
ENSBTAG00000006360	CD180	122.574	4.34484	0.391382	11.1013	1.23695e-28	1.22781e-25
ENSBTAG00000006377	MYO1G	101.526	2.41739	0.241403	10.0139	1.32414e-23	9.09939e-21
ENSBTAG00000006449	REXO5	1123.59	-0.470831	0.150307	-3.13246	0.00173348	0.0409685
ENSBTAG00000006452	CD3D	58.3952	2.44091	0.456004	5.35282	8.65963e-08	8.14324e-06
ENSBTAG00000006466	CD53	472.784	1.435	0.310028	4.62863	3.68097e-06	0.00025393
ENSBTAG00000006490	BOLA-DOA	75.6043	3.95253	0.515048	7.6741	1.66582e-14	5.5117e-12
ENSBTAG00000006546	GSTA2	397.346	-1.87072	0.456405	-4.09883	4.15248e-05	0.00204387
ENSBTAG00000006549	CALHM6	240.098	1.17843	0.311407	3.7842	0.000154205	0.00620536
ENSBTAG00000006552	LAMP3	54.3704	2.34632	0.549765	4.26787	1.9735e-05	0.00107175
ENSBTAG00000006615	CASP7	429.683	1.00714	0.171914	5.85842	4.67289e-09	5.96361e-07
ENSBTAG00000006619	MATK	140.201	1.29322	0.207047	6.24602	4.21054e-10	6.71694e-08
ENSBTAG00000006654	TANK	923.501	0.705803	0.20823	3.38953	0.000700129	0.0212418
ENSBTAG00000006707	ACSL5	2804.36	1.10458	0.225318	4.90233	9.47067e-07	7.26233e-05
ENSBTAG00000006792	EHD4	2389.2	0.737459	0.217573	3.38948	0.000700252	0.0212418
ENSBTAG00000006801	TMEM106A	928.557	0.97745	0.301117	3.24609	0.00117003	0.0305629
ENSBTAG00000006823	CMYA5	131.119	-1.01608	0.302518	-3.35873	0.000783015	0.0231242
ENSBTAG00000006828	RAPGEF3	1851.33	-0.552547	0.170709	-3.23679	0.00120883	0.0311662
ENSBTAG00000006851		60.7812	1.54878	0.339344	4.56404	5.01788e-06	0.000330828
ENSBTAG00000006864		489.772	2.20993	0.363117	6.08601	1.15762e-09	1.69534e-07
ENSBTAG00000006894	NOS2	519.242	1.68642	0.430335	3.91886	8.89701e-05	0.00387714
ENSBTAG00000006951	LMO2	1752.83	-0.741549	0.209387	-3.54152	0.000397827	0.0134366
ENSBTAG00000007103	ITGAL	542.113	2.08311	0.406706	5.12191	3.02451e-07	2.54901e-05
ENSBTAG00000007109	ASB2	44.3866	1.56658	0.322218	4.86186	1.16287e-06	8.81395e-05
ENSBTAG00000007214	ELL2	2313.07	0.709241	0.220401	3.21795	0.00129109	0.0328245
ENSBTAG00000007246	TMEM204	2222.58	-0.562407	0.175036	-3.21309	0.00131315	0.0331853
ENSBTAG00000007330	STXBP3	1733.24	0.430209	0.129909	3.31161	0.000927618	0.0262659
ENSBTAG00000007356	ELF1	2253.34	0.393761	0.116826	3.3705	0.000750325	0.0224182
ENSBTAG00000007368	MAN2C1	2123.41	-0.357142	0.10475	-3.40949	0.000650856	0.0199124
ENSBTAG00000007388	ZC3H12D	71.3922	1.33301	0.255191	5.22358	1.755e-07	1.54466e-05
ENSBTAG00000007389	IFI35	1023.62	0.838962	0.158096	5.30667	1.11643e-07	1.01772e-05
ENSBTAG00000007392	SERPINA14	1444.41	-5.19849	1.42118	-3.65786	0.000254328	0.00957391
ENSBTAG00000007450	C2	1096.22	1.25793	0.294584	4.27018	1.95318e-05	0.00106514
ENSBTAG00000007480	CIRBP	5568.64	-0.406845	0.115378	-3.52619	0.000421583	0.0140008
ENSBTAG00000007492	ADAMTSL2	762.573	-1.08204	0.281656	-3.84169	0.000122192	0.00506543
ENSBTAG00000007513	PGAM5	1461.09	0.266126	0.0829996	3.20635	0.00134429	0.0337337
ENSBTAG00000007519	ADAR	1748.2	1.11663	0.252138	4.42865	9.48236e-06	0.000560998
ENSBTAG00000007550	OLFM2	113.596	-1.93299	0.487079	-3.96852	7.23192e-05	0.00324655
ENSBTAG00000007554	IFI6	2782.94	1.12763	0.346763	3.25187	0.00114648	0.0303677
ENSBTAG00000007626	IL2RG	201.581	2.18611	0.253139	8.63602	5.82069e-18	2.53654e-15
ENSBTAG00000007657	SCARA3	830.942	-1.00325	0.272474	-3.682	0.000231409	0.00889158
ENSBTAG00000007782	MYOT	80.4821	-1.83361	0.47574	-3.85422	0.000116097	0.00482396
ENSBTAG00000007828	SLA	160.633	1.65477	0.318217	5.20013	1.99151e-07	1.73572e-05
ENSBTAG00000007836	PPA1	1397.11	1.32428	0.144639	9.15575	5.39824e-20	3.01407e-17
ENSBTAG00000007867	STAT1	2959.52	1.85009	0.237591	7.78687	6.86895e-15	2.36015e-12
ENSBTAG00000007881	IFIT1	134.642	2.98014	0.525279	5.67343	1.39964e-08	1.63447e-06
ENSBTAG00000007888	EFR3B	955.262	-0.707479	0.192296	-3.67911	0.000234051	0.00893546
ENSBTAG00000007898	CYBRD1	2508.43	-0.952633	0.298792	-3.18828	0.00143122	0.0354669
ENSBTAG00000007917	TSHZ2	582.866	-0.861278	0.26494	-3.25084	0.00115067	0.0303677
ENSBTAG00000007921	DAPP1	43.7676	1.53804	0.458164	3.35695	0.00078806	0.0232348
ENSBTAG00000007927	SLAMF1	19.0263	1.96711	0.564089	3.48724	0.000488033	0.0159118
ENSBTAG00000007932	HCK	482.293	1.16676	0.21025	5.54939	2.86676e-08	3.12319e-06
ENSBTAG00000008021		111.105	2.18922	0.475337	4.60562	4.11235e-06	0.000277266
ENSBTAG00000008057	PARVG	207.54	1.08816	0.278508	3.90709	9.34141e-05	0.00402176
ENSBTAG00000008089	AMMECR1L	1484.57	0.257625	0.0834661	3.08658	0.00202475	0.0453904
ENSBTAG00000008092	RAB37	49.1015	1.85813	0.345443	5.37897	7.49137e-08	7.23504e-06
ENSBTAG00000008099	CCR5	183.176	1.49236	0.363514	4.10539	4.03641e-05	0.00200329
ENSBTAG00000008126	NPHP4	633.637	-0.651559	0.1902	-3.42565	0.000613321	0.0192926
ENSBTAG00000008142	IFIH1	1013.04	1.49992	0.289423	5.18246	2.18975e-07	1.89006e-05
ENSBTAG00000008259	ACOD1	85.5497	2.93801	0.454096	6.47002	9.79918e-11	1.75082e-08
ENSBTAG00000008329	CYTIP	92.2966	1.81448	0.338142	5.36604	8.04846e-08	7.68994e-06
ENSBTAG00000008330	RNF19B	854.803	2.10122	0.200683	10.4703	1.1821e-25	1.05603e-22
ENSBTAG00000008419	PDE2A	1510.81	-0.863606	0.273432	-3.15839	0.00158644	0.0382007
ENSBTAG00000008437	PCDH12	1553.14	-0.899659	0.19431	-4.63003	3.65619e-06	0.000253199
ENSBTAG00000008441	SOCS3	347.097	0.885331	0.260462	3.39907	0.000676143	0.0206154
ENSBTAG00000008471	MX2	531.782	4.27327	0.474908	8.9981	2.29667e-19	1.2069e-16
ENSBTAG00000008550	GIMAP7	176.374	2.07864	0.523961	3.96716	7.27348e-05	0.00325702
ENSBTAG00000008556	POU2F2	82.136	1.01566	0.311159	3.26412	0.00109804	0.0294574
ENSBTAG00000008583	PALD1	690.435	-0.888746	0.279679	-3.17774	0.00148428	0.0364782
ENSBTAG00000008603	TASL	79.3627	0.865635	0.280415	3.08697	0.00202205	0.045387
ENSBTAG00000008612	C1R	3117.6	1.07204	0.350423	3.05928	0.00221871	0.0484025
ENSBTAG00000008631	CORO1A	759.598	1.44852	0.276795	5.23319	1.66606e-07	1.48097e-05
ENSBTAG00000008682	TLR3	337.432	1.16232	0.241451	4.8139	1.48013e-06	0.000110651
ENSBTAG00000008703	EIF2AK2	503.893	1.33608	0.370035	3.61069	0.000305385	0.0110072
ENSBTAG00000008731	PRDX3	2815.83	0.50788	0.160054	3.17318	0.00150779	0.0368028
ENSBTAG00000008753	BRD8	3681.59	-0.288666	0.0772198	-3.73824	0.000185311	0.00727681
ENSBTAG00000008802	GID4	1737.95	0.462651	0.139856	3.30805	0.00093947	0.0265166
ENSBTAG00000008841	DCAF15	3210.57	-0.352939	0.0965616	-3.65507	0.000257113	0.00959047
ENSBTAG00000008953	TAP1	2321.28	3.33025	0.213453	15.6018	7.07713e-55	4.2149e-51
ENSBTAG00000008954	PSMB9	656.75	3.31467	0.242437	13.6723	1.48674e-42	3.32045e-39
ENSBTAG00000008956	CD8B	27.4148	2.92762	0.609221	4.80552	1.54351e-06	0.000114908
ENSBTAG00000008967	RAP1B	3057.39	0.473286	0.11829	4.00107	6.30572e-05	0.00287409
ENSBTAG00000008996	SFI1	2180.62	-0.51801	0.166057	-3.11946	0.00181183	0.0425068
ENSBTAG00000009091	RNASEL	245.3	0.909382	0.233631	3.89238	9.92663e-05	0.00425322
ENSBTAG00000009177	PLEKHA4	704.27	1.06921	0.256936	4.16137	3.16339e-05	0.00162883
ENSBTAG00000009206	FOXS1	605.524	1.1676	0.216785	5.38598	7.20518e-08	6.99647e-06
ENSBTAG00000009223	SFN	1007.95	1.51875	0.481153	3.15647	0.00159691	0.0383107
ENSBTAG00000009256	ITGA4	85.5047	2.18437	0.454749	4.80347	1.55937e-06	0.000115607
ENSBTAG00000009390	MINDY4	400.405	-0.739491	0.217343	-3.40241	0.00066795	0.0204004
ENSBTAG00000009421	CD1E	57.563	1.89776	0.406519	4.66832	3.03672e-06	0.000217028
ENSBTAG00000009515	CA6	7.45297	4.67656	1.03245	4.52957	5.91026e-06	0.000385397
ENSBTAG00000009599		80.3436	2.37765	0.765062	3.10779	0.00188491	0.0434551
ENSBTAG00000009631	ZNF683	21.8541	2.29212	0.628594	3.64642	0.000265921	0.00983445
ENSBTAG00000009656		356.442	10.8633	2.40631	4.51449	6.34681e-06	0.000406297
ENSBTAG00000009658	PLEK	167.218	2.13095	0.328613	6.48468	8.89221e-11	1.6212e-08
ENSBTAG00000009664		712.958	1.00867	0.170388	5.9198	3.22331e-09	4.20371e-07
ENSBTAG00000009677	PARP10	1149.58	1.06876	0.18577	5.75314	8.75992e-09	1.07201e-06
ENSBTAG00000009714	ARHGAP33	1368.26	-0.629849	0.190647	-3.30374	0.000954026	0.0266754
ENSBTAG00000009737	LTC4S	156.915	-1.13711	0.350783	-3.24164	0.00118845	0.0307541
ENSBTAG00000009738	MGAT4B	3581.05	-0.548203	0.179348	-3.05664	0.00223833	0.0486355
ENSBTAG00000009761	ACTR2	15593.4	0.703303	0.212041	3.31683	0.000910445	0.0259027
ENSBTAG00000009768	IFIT3	148.084	2.28403	0.40417	5.65115	1.59379e-08	1.81378e-06
ENSBTAG00000009844	CCN1	5001.34	0.848806	0.245452	3.45814	0.000543924	0.0174163
ENSBTAG00000009848	GPR171	19.8389	2.69224	0.401204	6.7104	1.94088e-11	3.99038e-09
ENSBTAG00000009849	PLAC8A	305.8	4.23819	0.56289	7.52934	5.09975e-14	1.51862e-11
ENSBTAG00000009850	GIMAP7	53.6171	2.20809	0.547314	4.03441	5.47401e-05	0.0025738
ENSBTAG00000009888	DRAM2	752.279	0.789606	0.238827	3.30619	0.000945749	0.0265687
ENSBTAG00000009917	PIP5K1B	31.571	1.195	0.388766	3.07384	0.00211322	0.0467181
ENSBTAG00000009933	DTX3L	856.575	1.4796	0.270383	5.47225	4.44353e-08	4.67015e-06
ENSBTAG00000009938	XCL1	7.31296	4.49102	1.27027	3.53548	0.000407039	0.0136702
ENSBTAG00000009943		37.4037	2.64216	0.725412	3.64229	0.000270226	0.0099344
ENSBTAG00000009948	TRIM25	1367.21	0.827771	0.203333	4.07102	4.68081e-05	0.00226033
ENSBTAG00000009982	IGSF8	1060.04	0.490423	0.109346	4.48504	7.29002e-06	0.000453835
ENSBTAG00000010060	SLC43A3	1185.57	1.24955	0.402951	3.10101	0.00192864	0.044009
ENSBTAG00000010153	ANXA3	1834.14	0.396062	0.0973129	4.06999	4.70156e-05	0.00226423
ENSBTAG00000010238	LTB4R	25.7032	1.55793	0.488331	3.19031	0.00142122	0.0352916
ENSBTAG00000010303	ICAM1	2722.91	1.48559	0.328302	4.52508	6.03724e-06	0.000390824
ENSBTAG00000010349	IL1A	33.5861	2.6706	0.611913	4.36435	1.27501e-05	0.00074204
ENSBTAG00000010447	LSP1	424.921	1.53094	0.205015	7.46742	8.17813e-14	2.35675e-11
ENSBTAG00000010492	VPS4B	2684.63	0.336191	0.103825	3.23807	0.00120342	0.0310716
ENSBTAG00000010498	SLC40A1	3611.38	-0.609608	0.195997	-3.11029	0.00186906	0.0432572
ENSBTAG00000010517	EVPL	324.185	-1.19238	0.382746	-3.11533	0.00183739	0.0428014
ENSBTAG00000010645	BOLA-DRA	4097.61	2.7279	0.318143	8.57443	9.95794e-18	4.13764e-15
ENSBTAG00000010659	CUX1	4214.17	-0.342423	0.104202	-3.28613	0.00101573	0.0276647
ENSBTAG00000010665	CBLN3	153.306	1.26386	0.289936	4.35909	1.30603e-05	0.000757626
ENSBTAG00000010738	CCL14	1301.79	-1.38769	0.36734	-3.77768	0.000158298	0.00635577
ENSBTAG00000010758	SMIM5	66.8578	-1.45822	0.467464	-3.11944	0.00181196	0.0425068
ENSBTAG00000010785	FAS	271.226	0.884183	0.203842	4.3376	1.4405e-05	0.000817062
ENSBTAG00000010792	SEH1L	2596.32	0.302961	0.088764	3.41311	0.000642264	0.0197598
ENSBTAG00000010793	CCDC80	2125.15	-0.773026	0.25222	-3.06488	0.00217755	0.0478553
ENSBTAG00000010828		20.1139	3.75482	0.901821	4.1636	3.13271e-05	0.00161769
ENSBTAG00000010852		11.5161	2.87006	0.828496	3.46418	0.000531849	0.0170602
ENSBTAG00000010858	ABCC11	25.2209	2.49349	0.591083	4.2185	2.45928e-05	0.00129617
ENSBTAG00000010924	LETMD1	431.431	-0.456727	0.14353	-3.1821	0.00146211	0.0360325
ENSBTAG00000010956	SCARB2	7019.88	0.44833	0.122634	3.65584	0.000256338	0.00958203
ENSBTAG00000010963	IL16	106.034	1.0266	0.2857	3.59326	0.000326563	0.0115083
ENSBTAG00000011003	IKZF3	13.2987	2.66535	0.591729	4.50434	6.65793e-06	0.000422547
ENSBTAG00000011019		36.3909	3.38287	0.631237	5.35911	8.3633e-08	7.94824e-06
ENSBTAG00000011043	RAC2	1021.51	0.856852	0.268324	3.19335	0.00140635	0.0350449
ENSBTAG00000011132	CCDC83	9.87993	3.33253	0.783634	4.25266	2.11245e-05	0.00113684
ENSBTAG00000011139	BCHE	124.699	-1.24922	0.317976	-3.92866	8.54218e-05	0.00374076
ENSBTAG00000011146	RAB8B	1693.2	0.692423	0.155638	4.44893	8.62988e-06	0.000517416
ENSBTAG00000011236	STX11	57.0499	1.1772	0.326439	3.60619	0.000310731	0.0111153
ENSBTAG00000011292	LZTR1	2333.6	-0.23737	0.0722182	-3.28684	0.00101318	0.0276374
ENSBTAG00000011304	XRN2	3126.07	0.427065	0.0959297	4.45185	8.51326e-06	0.000512143
ENSBTAG00000011316	ZC3H12A	398.635	0.651388	0.149912	4.34514	1.3919e-05	0.000799646
ENSBTAG00000011343	XAF1	1123.29	1.45137	0.223357	6.49801	8.13886e-11	1.51476e-08
ENSBTAG00000011409	CD72	49.5311	1.94838	0.319565	6.09698	1.08089e-09	1.60935e-07
ENSBTAG00000011411	SIT1	33.6291	1.9276	0.535778	3.59776	0.000320967	0.0113559
ENSBTAG00000011447	FAM171A2	164.058	-0.650332	0.173209	-3.7546	0.000173619	0.00684778
ENSBTAG00000011467	BATF2	728.724	4.80786	0.233895	20.5557	6.84705e-94	6.11681e-90
ENSBTAG00000011481	IL12RB1	32.0706	2.46945	0.436521	5.65711	1.5394e-08	1.77449e-06
ENSBTAG00000011511		626.452	1.08436	0.270923	4.00246	6.26866e-05	0.00286451
ENSBTAG00000011515	SELL	296.599	1.97749	0.278912	7.09001	1.341e-12	3.4228e-10
ENSBTAG00000011548	AMPD1	38.8805	2.01748	0.569778	3.54081	0.000398895	0.0134473
ENSBTAG00000011562	STK32C	70.6984	-0.984544	0.282746	-3.48208	0.000497538	0.0161475
ENSBTAG00000011563	TNFSF13B	106.224	2.96897	0.387067	7.67042	1.71431e-14	5.56902e-12
ENSBTAG00000011578	CD44	2309.31	1.08923	0.312918	3.48087	0.000499779	0.0161475
ENSBTAG00000011588	RNF123	1780.41	-0.307457	0.0872907	-3.52221	0.000427958	0.0141599
ENSBTAG00000011600	MAP3K8	253.893	0.795772	0.161622	4.92365	8.49455e-07	6.57022e-05
ENSBTAG00000011729	STARD3	2601.74	0.217733	0.0686532	3.17148	0.00151663	0.0369681
ENSBTAG00000011784	FGR	611.628	1.15499	0.189576	6.09252	1.1115e-09	1.64125e-07
ENSBTAG00000011828	ARID3B	681.845	0.84921	0.221556	3.83294	0.00012662	0.00522107
ENSBTAG00000011887	CD22	101.766	3.04391	0.548437	5.55015	2.85431e-08	3.12319e-06
ENSBTAG00000012010	PANX1	650.542	0.825565	0.254226	3.24736	0.00116481	0.0305155
ENSBTAG00000012020	TRAF5	153.262	1.02665	0.309904	3.31279	0.000923715	0.0261968
ENSBTAG00000012035	EXOC3L1	491.237	-0.796896	0.195734	-4.07132	4.6747e-05	0.00226033
ENSBTAG00000012216	MLKL	145.596	1.08516	0.329476	3.29358	0.000989188	0.0272437
ENSBTAG00000012259	PNPO	213.795	0.81369	0.214935	3.78575	0.000153248	0.00618075
ENSBTAG00000012261	RAB19	30.3769	1.85474	0.58811	3.15374	0.00161195	0.0386068
ENSBTAG00000012330	B2M	11660.9	1.94916	0.269919	7.2213	5.14937e-13	1.37319e-10
ENSBTAG00000012335	UBA7	2455.85	2.4568	0.173477	14.1621	1.57308e-45	4.68438e-42
ENSBTAG00000012406	ZBP1	615.135	2.7012	0.428551	6.3031	2.91744e-10	4.82648e-08
ENSBTAG00000012409	POSTN	1560.28	-1.44606	0.347913	-4.15637	3.23337e-05	0.00166008
ENSBTAG00000012419	BCL2L15	19.1051	2.64224	0.586644	4.50398	6.66917e-06	0.000422547
ENSBTAG00000012451	BOLA-DMB	1021.31	2.7812	0.319591	8.70237	3.2501e-18	1.48896e-15
ENSBTAG00000012529	IFNG	19.8435	6.44721	1.02648	6.28091	3.36598e-10	5.51544e-08
ENSBTAG00000012595	RIDA	689.654	0.500262	0.162727	3.07424	0.00211041	0.0467181
ENSBTAG00000012681	CORO2B	1278.85	-0.609943	0.183718	-3.31999	0.000900194	0.0256861
ENSBTAG00000012695	LCK	91.2974	2.08088	0.401125	5.1876	2.13025e-07	1.84763e-05
ENSBTAG00000012697	PGAM1	7175.34	0.498471	0.140579	3.54584	0.000391357	0.0132935
ENSBTAG00000012837	COL6A6	21.4263	4.82202	0.741288	6.50493	7.77321e-11	1.46194e-08
ENSBTAG00000012963	VILL	543.54	-1.0507	0.310992	-3.37853	0.000728741	0.0219199
ENSBTAG00000012989	UBE2L6	356.25	0.738478	0.221966	3.32698	0.000877922	0.0252184
ENSBTAG00000013018	AMPD2	1428.08	0.678195	0.0891401	7.6082	2.77949e-14	8.41716e-12
ENSBTAG00000013054	MFSD2A	943.391	-1.24937	0.289305	-4.31854	1.57066e-05	0.000878324
ENSBTAG00000013275	MAD2L2	1063.17	0.544432	0.161808	3.36467	0.000766346	0.0227825
ENSBTAG00000013451	RHOH	26.8769	1.76262	0.38773	4.546	5.46737e-06	0.000357823
ENSBTAG00000013462	L1CAM	31.5795	3.07559	0.760092	4.04634	5.20246e-05	0.00247214
ENSBTAG00000013477	GCHFR	373.117	0.627523	0.182998	3.42913	0.000605516	0.0191078
ENSBTAG00000013479	SLC9A3R2	1990.3	-0.717207	0.216008	-3.32028	0.000899256	0.0256861
ENSBTAG00000013557	ERAP1	1248.39	1.45646	0.463483	3.14243	0.00167551	0.0399151
ENSBTAG00000013569	CD38	136.058	2.82722	0.270753	10.442	1.59333e-25	1.35562e-22
ENSBTAG00000013615	CHORDC1	2031.37	0.490632	0.160518	3.05655	0.002239	0.0486355
ENSBTAG00000013676	DYNC2LI1	720.905	-0.783646	0.229091	-3.42067	0.000624676	0.0194783
ENSBTAG00000013705	NFKBIE	438.363	0.409547	0.119107	3.43848	0.000584998	0.0185982
ENSBTAG00000013730	CD5	89.1676	1.50323	0.365094	4.11737	3.83219e-05	0.00191256
ENSBTAG00000013736	PROM1	111.542	1.3936	0.39047	3.56904	0.000358296	0.0124546
ENSBTAG00000013856	SSBP2	960.71	-0.743308	0.215051	-3.45644	0.000547371	0.0174953
ENSBTAG00000013900	TRIM21	893.264	1.05695	0.122483	8.62936	6.16964e-18	2.6246e-15
ENSBTAG00000013919		3125.21	2.86657	0.30998	9.24762	2.29543e-20	1.32298e-17
ENSBTAG00000013982	UACA	4382.02	-0.547298	0.147297	-3.71562	0.000202706	0.0078905
ENSBTAG00000014016	IKZF1	43.4533	2.04112	0.410775	4.96895	6.73157e-07	5.2521e-05
ENSBTAG00000014038	CDKL2	292.294	-0.804695	0.259595	-3.09981	0.00193648	0.0440615
ENSBTAG00000014113	CCL8	731.202	1.66532	0.425897	3.91014	9.22424e-05	0.00398091
ENSBTAG00000014172	FGD2	247.797	1.66104	0.304397	5.45682	4.84733e-08	5.06475e-06
ENSBTAG00000014176	REM1	183.402	-1.02274	0.301964	-3.38695	0.000706732	0.0213658
ENSBTAG00000014199	TBX21	60.2108	3.22941	0.477307	6.76589	1.32493e-11	2.85211e-09
ENSBTAG00000014221	CPLANE2	305.606	-0.639621	0.195383	-3.27368	0.00106157	0.0287212
ENSBTAG00000014227	NDFIP2	1758.28	0.69906	0.214856	3.25362	0.00113946	0.030346
ENSBTAG00000014228	TFEC	158.037	1.14248	0.358851	3.18371	0.00145399	0.0358817
ENSBTAG00000014261	TARS1	4650.8	0.649548	0.119677	5.4275	5.71489e-08	5.76881e-06
ENSBTAG00000014295	CAPZA1	8876.47	0.284111	0.070137	4.0508	5.10432e-05	0.00243197
ENSBTAG00000014297	MOV10	3883.44	0.682283	0.12711	5.36768	7.97578e-08	7.66147e-06
ENSBTAG00000014310	HEATR5B	1119.2	0.620563	0.190758	3.25315	0.00114135	0.030346
ENSBTAG00000014368	SLAMF6	41.8576	2.7077	0.482791	5.60843	2.04168e-08	2.30878e-06
ENSBTAG00000014402	GIMAP8	182.781	1.69779	0.451155	3.76321	0.000167749	0.00664561
ENSBTAG00000014433	UBE2G1	1640.83	0.392561	0.117326	3.34589	0.000820189	0.0239585
ENSBTAG00000014438	SS18L1	424.352	0.396311	0.121192	3.2701	0.00107508	0.0289285
ENSBTAG00000014441	CD96	23.409	2.81983	0.690945	4.08113	4.48176e-05	0.00217831
ENSBTAG00000014465	SERPINE1	2778.35	1.02234	0.27687	3.6925	0.000222061	0.00856925
ENSBTAG00000014497	GPR31	8.39754	4.421	0.978527	4.51802	6.2422e-06	0.000402633
ENSBTAG00000014529	GBP4	575.547	2.88862	0.448388	6.44223	1.17734e-10	2.08273e-08
ENSBTAG00000014602	CAMTA1	222.659	-0.768091	0.252109	-3.04666	0.00231396	0.0495725
ENSBTAG00000014612	DOCK2	286.568	1.07382	0.330281	3.25123	0.00114908	0.0303677
ENSBTAG00000014628	OAS2	55.8992	3.06048	0.635631	4.81487	1.47293e-06	0.000110575
ENSBTAG00000014685	HPRT1	2078.74	0.609062	0.180014	3.38342	0.000715888	0.021606
ENSBTAG00000014707	ISG15	555.303	2.60225	0.480667	5.41383	6.16896e-08	6.15759e-06
ENSBTAG00000014725	CD27	28.6998	2.29531	0.452429	5.07331	3.90964e-07	3.18966e-05
ENSBTAG00000014728	TAPBPL	1539.9	1.31666	0.166822	7.89263	2.9588e-15	1.0573e-12
ENSBTAG00000014762	ISG20	99.4426	3.58486	0.461393	7.76965	7.87037e-15	2.65321e-12
ENSBTAG00000014782	STAB1	8266.94	-1.20591	0.373944	-3.22484	0.00126042	0.0322172
ENSBTAG00000014798	CXCR3	18.692	2.54428	0.79819	3.18756	0.00143481	0.0355065
ENSBTAG00000014880		1483.62	0.681095	0.182525	3.73152	0.000190326	0.00744105
ENSBTAG00000014898	HK3	113.403	2.87355	0.322214	8.91812	4.74264e-19	2.42105e-16
ENSBTAG00000014912	FMOD	3217.17	0.635475	0.20184	3.1484	0.00164165	0.039213
ENSBTAG00000014953		30.3394	1.97079	0.336368	5.85904	4.65539e-09	5.96361e-07
ENSBTAG00000014958	PRKAR2B	1485.97	-0.754689	0.241907	-3.11975	0.00181006	0.0425068
ENSBTAG00000015016	CALCOCO1	2642.21	-0.386974	0.109517	-3.53346	0.000410163	0.0137493
ENSBTAG00000015060	GBP5	684.698	5.16882	0.347497	14.8744	4.83074e-50	2.15777e-46
ENSBTAG00000015107	SLC16A1	425.488	1.09261	0.304364	3.58982	0.000330901	0.0116154
ENSBTAG00000015133	CCR7	13.0649	3.53903	0.541923	6.5305	6.55501e-11	1.24594e-08
ENSBTAG00000015157	GRAP2	23.7171	2.28452	0.568331	4.01969	5.82738e-05	0.0027114
ENSBTAG00000015212	IFNAR2	1781	0.473762	0.154327	3.06986	0.00214159	0.0471809
ENSBTAG00000015228	CD74	18637.4	2.73112	0.322367	8.47209	2.41029e-17	9.36188e-15
ENSBTAG00000015266	SDHAF2	1388.56	0.603342	0.129231	4.66869	3.03121e-06	0.000217028
ENSBTAG00000015267	SGSH	1234.45	-0.499185	0.1536	-3.2499	0.00115444	0.0303854
ENSBTAG00000015318	NECTIN2	4874.28	0.504597	0.129953	3.88293	0.000103204	0.00438405
ENSBTAG00000015363	CDC42SE1	4724.89	0.338189	0.0952615	3.55011	0.000385065	0.013149
ENSBTAG00000015412	TGM7	24.6584	1.9393	0.57895	3.34969	0.000809025	0.0237354
ENSBTAG00000015426	PDLIM4	1457.27	-0.813146	0.262157	-3.10175	0.00192378	0.0439575
ENSBTAG00000015470	SYPL2	82.764	1.35785	0.419913	3.23365	0.0012222	0.0314654
ENSBTAG00000015509	NAMPT	1882.88	0.658935	0.14869	4.4316	9.35369e-06	0.000555224
ENSBTAG00000015609	PREX1	857.457	0.698835	0.193534	3.61091	0.00030512	0.0110072
ENSBTAG00000015632	TNFRSF18	12.0438	2.20519	0.558034	3.95171	7.7596e-05	0.0034187
ENSBTAG00000015644	EID2	153.456	0.865663	0.25357	3.4139	0.000640398	0.0197598
ENSBTAG00000015707	TREML2	22.5619	3.7562	0.591133	6.35424	2.09457e-10	3.56417e-08
ENSBTAG00000015708	CXCR6	52.7071	2.68633	0.508936	5.27833	1.30365e-07	1.17941e-05
ENSBTAG00000015710	CD3E	212.649	2.13234	0.377301	5.65158	1.58981e-08	1.81378e-06
ENSBTAG00000015718	CASP8	708.583	0.889541	0.177939	4.99912	5.75923e-07	4.59376e-05
ENSBTAG00000015727	IFI47	254.116	2.74303	0.790241	3.47113	0.000518276	0.0166847
ENSBTAG00000015730	BOLA-DMA	762.987	1.94023	0.285893	6.78658	1.14822e-11	2.53274e-09
ENSBTAG00000015779	PML	2340.63	0.928242	0.141179	6.57492	4.86803e-11	9.66412e-09
ENSBTAG00000015794	NES	3489.12	-0.810564	0.254086	-3.19011	0.00142217	0.0352916
ENSBTAG00000015968	ACSF3	289.669	-0.627704	0.162255	-3.86863	0.000109447	0.00462289
ENSBTAG00000015969	STK40	3300.89	0.475198	0.129919	3.65766	0.000254526	0.00957391
ENSBTAG00000016061	RSAD2	362.016	2.96083	0.479922	6.16938	6.85566e-10	1.05595e-07
ENSBTAG00000016073	UGCG	683.022	0.813963	0.237873	3.42184	0.000621979	0.0194622
ENSBTAG00000016152	DAB2	8606.02	-1.03361	0.321513	-3.21484	0.00130519	0.0330309
ENSBTAG00000016171	COX4I2	113.864	-1.67533	0.31488	-5.32054	1.0346e-07	9.52843e-06
ENSBTAG00000016204	C1RL	97.3455	1.60874	0.281451	5.71587	1.09146e-08	1.3088e-06
ENSBTAG00000016208	TGM2	6408.64	1.49168	0.374242	3.98587	6.7232e-05	0.00305657
ENSBTAG00000016267	SERPING1	5814.29	0.888593	0.231854	3.83255	0.000126823	0.00522107
ENSBTAG00000016299	ZNF784	649.024	-0.625344	0.145763	-4.29013	1.78571e-05	0.000984733
ENSBTAG00000016345	IL2RB	378.224	2.47155	0.360064	6.8642	6.68629e-12	1.55148e-09
ENSBTAG00000016385	F10	109.65	-1.22143	0.393213	-3.10629	0.00189449	0.0435076
ENSBTAG00000016387	GDAP2	665.954	0.693694	0.208209	3.33172	0.000863107	0.0248327
ENSBTAG00000016541	CAMK1G	174.164	-1.84385	0.554964	-3.32247	0.00089225	0.0255888
ENSBTAG00000016546	PARP12	1623.6	0.72844	0.134124	5.4311	5.60072e-08	5.69206e-06
ENSBTAG00000016656	PARP14	1866.09	1.8103	0.232414	7.78912	6.74779e-15	2.36015e-12
ENSBTAG00000016661	USP18	396.943	1.73175	0.402777	4.29953	1.7116e-05	0.000949723
ENSBTAG00000016698	SLAMF8	293.416	2.9113	0.300823	9.67779	3.74746e-22	2.39128e-19
ENSBTAG00000016709	NT5C3A	889.557	0.501321	0.160447	3.12453	0.00178088	0.0420329
ENSBTAG00000016723	GFI1	21.3201	2.41826	0.509534	4.74602	2.0746e-06	0.000151914
ENSBTAG00000016736	HIGD1B	430.702	-1.35989	0.398311	-3.41415	0.000639819	0.0197598
ENSBTAG00000016828	TAPBP	9998.66	0.710868	0.10203	6.96722	3.2326e-12	7.70092e-10
ENSBTAG00000016913	AVIL	55.34	1.28756	0.36218	3.55503	0.00037793	0.0130357
ENSBTAG00000017002	RBCK1	3318.96	0.532337	0.0976335	5.4524	4.9695e-08	5.16222e-06
ENSBTAG00000017060	ITGB2	973.574	1.14108	0.298892	3.81769	0.000134707	0.00550759
ENSBTAG00000017135	CTSS	4258.17	1.32035	0.272202	4.85063	1.23072e-06	9.2782e-05
ENSBTAG00000017137	CDC37L1	837.4	0.274787	0.0892378	3.07927	0.00207511	0.0461144
ENSBTAG00000017160	TBC1D7	1572.32	-0.766677	0.236375	-3.24347	0.00118082	0.0306474
ENSBTAG00000017184	ZBTB33	1174.93	0.400584	0.121501	3.29695	0.000977407	0.027117
ENSBTAG00000017256	CD2	74.3844	2.21704	0.493407	4.49333	7.01172e-06	0.000441121
ENSBTAG00000017267	COX5A	2732.18	0.409509	0.113421	3.61053	0.000305566	0.0110072
ENSBTAG00000017280	C3	1527.17	3.30154	0.463475	7.12346	1.05254e-12	2.72548e-10
ENSBTAG00000017287	DRAM1	670.533	1.84392	0.303454	6.07643	1.22888e-09	1.78508e-07
ENSBTAG00000017306	AKNA	639.29	0.753592	0.18534	4.066	4.78279e-05	0.002291
ENSBTAG00000017325	ATG13	1360.17	-0.478999	0.143426	-3.33971	0.000838669	0.024365
ENSBTAG00000017367	IFIT5	974.562	1.06437	0.24601	4.32654	1.51468e-05	0.000851033
ENSBTAG00000017580	RFX5	662.71	0.789432	0.145359	5.4309	5.607e-08	5.69206e-06
ENSBTAG00000017593	TREM1	12.1553	1.68727	0.418073	4.03584	5.44075e-05	0.00256491
ENSBTAG00000017617	BNIP5	56.0833	-1.34148	0.431772	-3.10691	0.00189051	0.0434719
ENSBTAG00000017642	BMP3	97.1291	-1.99111	0.54764	-3.63581	0.00027711	0.0100633
ENSBTAG00000017651		407.046	0.666078	0.189096	3.52244	0.000427601	0.0141599
ENSBTAG00000017670		828.726	4.68966	0.325133	14.4238	3.66613e-47	1.31006e-43
ENSBTAG00000017674	SCNN1D	46.7993	1.42801	0.312873	4.56417	5.0148e-06	0.000330828
ENSBTAG00000017683	LYSMD2	11.2222	2.84746	0.651927	4.36775	1.25534e-05	0.000732977
ENSBTAG00000017685	JUP	5581.23	-0.409954	0.122566	-3.34475	0.000823567	0.0240043
ENSBTAG00000017718	CCL22	39.5919	3.16234	0.379866	8.32488	8.44165e-17	3.20909e-14
ENSBTAG00000017738	EMID1	1160.34	-1.09833	0.302054	-3.63622	0.000276663	0.0100633
ENSBTAG00000017769	RIBC1	161.595	-1.01989	0.277122	-3.68029	0.000232969	0.00891317
ENSBTAG00000017797	LY75	114.533	2.20274	0.379832	5.79926	6.66083e-09	8.25474e-07
ENSBTAG00000017802	THRB	172.45	-0.804135	0.257867	-3.1184	0.00181833	0.0425236
ENSBTAG00000017805	CRACR2B	255.008	-0.842524	0.263558	-3.19674	0.00138992	0.0347325
ENSBTAG00000017824	IRF8	408.14	1.23265	0.222169	5.54824	2.88555e-08	3.12461e-06
ENSBTAG00000017826	SCLY	897.405	0.555545	0.108717	5.10999	3.22167e-07	2.6898e-05
ENSBTAG00000017875	ARHGAP30	622.208	0.802461	0.198945	4.03358	5.49343e-05	0.00257615
ENSBTAG00000017955	KCNIP3	126.838	-1.83349	0.549363	-3.33748	0.000845416	0.0244814
ENSBTAG00000017964	LRRC51	242.056	-0.632499	0.178258	-3.54822	0.000387846	0.0131993
ENSBTAG00000018009		15.3253	5.16433	0.78333	6.59279	4.31642e-11	8.76381e-09
ENSBTAG00000018019	BCL11B	22.9499	1.88793	0.597052	3.16208	0.00156647	0.0378729
ENSBTAG00000018040	PSMB10	2343.52	2.05361	0.202744	10.1291	4.10606e-24	3.05679e-21
ENSBTAG00000018065	YARS1	1809.54	0.423879	0.0949195	4.46567	7.98176e-06	0.000488391
ENSBTAG00000018189	CSTB	176.467	2.14689	0.569712	3.76838	0.000164311	0.00653841
ENSBTAG00000018252	ARRDC4	1924.61	0.601489	0.170315	3.53162	0.000413019	0.0137933
ENSBTAG00000018261	PDHX	967.455	0.358512	0.0982735	3.64811	0.000264176	0.00981295
ENSBTAG00000018331	CLEC3B	2654.52	-0.668493	0.207718	-3.21826	0.00128969	0.0328245
ENSBTAG00000018332	PPTC7	1108.97	0.427254	0.129728	3.29347	0.000989599	0.0272437
ENSBTAG00000018349	IFI30	1309.55	0.864917	0.208546	4.14737	3.36315e-05	0.00171104
ENSBTAG00000018366	SLC15A3	382.161	0.963921	0.273056	3.53013	0.00041536	0.0138456
ENSBTAG00000018367	CD6	43.2035	2.54772	0.544856	4.67595	2.92595e-06	0.000210798
ENSBTAG00000018381	CRLF3	1434.5	0.560199	0.157648	3.55349	0.000380163	0.0130622
ENSBTAG00000018523	TRIM38	707.83	0.728315	0.172742	4.21621	2.48446e-05	0.00130176
ENSBTAG00000018773	RND1	33.9298	1.82283	0.422128	4.3182	1.57309e-05	0.000878324
ENSBTAG00000018851	MYCBP2	3122.02	0.463599	0.150292	3.08465	0.00203792	0.0455143
ENSBTAG00000018972	GARS1	3016.51	0.259339	0.0799632	3.24322	0.00118185	0.0306474
ENSBTAG00000018984	PIK3CD	528.083	0.634523	0.197963	3.20526	0.00134939	0.0338141
ENSBTAG00000018993	ITGB7	242.078	1.96165	0.268025	7.31889	2.50027e-13	6.87267e-11
ENSBTAG00000018994	TNFSF10	376.943	1.2385	0.369252	3.35409	0.000796272	0.0234382
ENSBTAG00000019054	EPSTI1	835.173	1.32063	0.366704	3.60135	0.000316567	0.0112671
ENSBTAG00000019090	PLEKHH3	1224.43	-0.569803	0.16261	-3.50411	0.000458141	0.0150195
ENSBTAG00000019183	FUZ	547.371	-0.66127	0.201017	-3.28962	0.00100321	0.027566
ENSBTAG00000019272	LPCAT2	314.192	1.0225	0.299569	3.41324	0.000641952	0.0197598
ENSBTAG00000019375	SCARF2	2257.89	-0.686891	0.22532	-3.04852	0.00229973	0.0493862
ENSBTAG00000019386	BOLA-NC1	1936.79	1.52282	0.340891	4.46717	7.92616e-06	0.000486655
ENSBTAG00000019432		235.013	1.10799	0.282845	3.91731	8.95443e-05	0.00389267
ENSBTAG00000019437	SLFN11	437.935	1.37913	0.343432	4.01572	5.92653e-05	0.00273616
ENSBTAG00000019494	RPL10A	15512.1	-0.45801	0.147975	-3.09519	0.00196689	0.0444278
ENSBTAG00000019517	ELN	1980.64	-1.18518	0.373401	-3.17402	0.00150345	0.0367769
ENSBTAG00000019542	MRPL39	1300.92	-0.381905	0.110802	-3.44674	0.000567404	0.0181032
ENSBTAG00000019567	IL21R	262.012	1.42196	0.28536	4.98303	6.25954e-07	4.97063e-05
ENSBTAG00000019577	ACKR4	60.5005	1.94454	0.569999	3.41148	0.000646101	0.0198348
ENSBTAG00000019588	BLA-DQB	2588.85	2.0548	0.340505	6.03456	1.59394e-09	2.22491e-07
ENSBTAG00000019663	DECR1	835.618	-0.780684	0.232899	-3.35203	0.000802204	0.023574
ENSBTAG00000019665	IL1RN	227.004	1.65719	0.359634	4.60798	4.06597e-06	0.000275177
ENSBTAG00000019711		94.2004	0.935229	0.300825	3.10888	0.001878	0.0433516
ENSBTAG00000019807	COL27A1	3471.5	-0.683106	0.206552	-3.30718	0.000942411	0.0265166
ENSBTAG00000019864	MAPK15	508.555	-0.975944	0.30486	-3.20128	0.00136817	0.0342369
ENSBTAG00000019868	RUFY1	1120.81	-0.341073	0.0970606	-3.51402	0.000441378	0.0145232
ENSBTAG00000019872	PIK3AP1	145.273	1.32572	0.36262	3.65595	0.000256227	0.00958203
ENSBTAG00000019938	N4BP1	974.707	0.698519	0.204553	3.41485	0.000638164	0.0197598
ENSBTAG00000019953	CYBB	1462.91	0.81649	0.202952	4.02306	5.74464e-05	0.00267988
ENSBTAG00000019975	IL7R	155.391	2.4999	0.543325	4.60112	4.20222e-06	0.000281202
ENSBTAG00000019979	CMPK2	181.409	1.59266	0.312648	5.0941	3.50399e-07	2.89842e-05
ENSBTAG00000020003	KLHL14	564.708	-0.678364	0.217821	-3.11432	0.00184372	0.0428521
ENSBTAG00000020004	ZNF800	774.096	0.571026	0.178785	3.19392	0.00140356	0.0350242
ENSBTAG00000020034	LYN	1568.01	0.601293	0.146822	4.09537	4.21487e-05	0.00206887
ENSBTAG00000020062	TMC4	5115.33	-0.781512	0.155275	-5.03307	4.82682e-07	3.88472e-05
ENSBTAG00000020074	NKPD1	562.896	-1.42279	0.335662	-4.23876	2.24763e-05	0.00119988
ENSBTAG00000020080	MYBPC2	805.698	1.32756	0.254974	5.20662	1.92312e-07	1.68433e-05
ENSBTAG00000020082	FAM71E1	38.3134	-1.28001	0.334974	-3.82122	0.000132794	0.00545434
ENSBTAG00000020116	JSP.1	11020	2.46622	0.50222	4.91062	9.0787e-07	6.99177e-05
ENSBTAG00000020199	F2R	718.949	0.952475	0.235906	4.03752	5.40193e-05	0.00255334
ENSBTAG00000020250	SLC28A1	65.3336	-1.61098	0.485053	-3.32124	0.000896174	0.0256601
ENSBTAG00000020257	PTPN5	35.7352	2.27414	0.733446	3.10062	0.00193117	0.0440105
ENSBTAG00000020261	CDH26	34.2801	4.3669	0.617511	7.07177	1.52968e-12	3.8494e-10
ENSBTAG00000020270	NFKB1	1437.44	0.383699	0.0830515	4.62002	3.83711e-06	0.000262673
ENSBTAG00000020304	MTG1	1294.2	-0.479613	0.147964	-3.24141	0.0011894	0.0307541
ENSBTAG00000020305	TOR1A	1303.16	0.26544	0.0839065	3.16352	0.00155874	0.0377371
ENSBTAG00000020350	DUSP2	26.2808	1.26931	0.404775	3.13585	0.00171358	0.0405518
ENSBTAG00000020373	CFAP20DC	145.655	-1.03763	0.24375	-4.25695	2.07236e-05	0.00111864
ENSBTAG00000020536	HERC6	1141.65	1.75757	0.275931	6.36959	1.8953e-10	3.28771e-08
ENSBTAG00000020538	HERC5	825.164	0.636534	0.20043	3.17584	0.00149403	0.0366171
ENSBTAG00000020567	HNRNPLL	1279.02	0.47552	0.153308	3.10173	0.00192393	0.0439575
ENSBTAG00000020602	IDO1	1105.33	6.65791	0.754263	8.82704	1.0748e-18	5.19013e-16
ENSBTAG00000020605	SMTNL2	427.349	-1.04132	0.340704	-3.05638	0.00224028	0.0486355
ENSBTAG00000020607	ABCB6	1125.98	-0.297234	0.0973575	-3.05302	0.0022655	0.0489451
ENSBTAG00000020641	PSMA5	2568.27	0.311978	0.0956334	3.26223	0.00110539	0.0296103
ENSBTAG00000020649	CIITA	452.875	3.4704	0.272314	12.7441	3.36199e-37	5.46079e-34
ENSBTAG00000020699	TSPAN11	610.426	-1.10521	0.284615	-3.88317	0.000103102	0.00438405
ENSBTAG00000020736	CD40	268.993	2.31372	0.263857	8.76884	1.80518e-18	8.48766e-16
ENSBTAG00000020773	CTSW	92.0943	2.70276	0.453159	5.96426	2.45738e-09	3.27657e-07
ENSBTAG00000020780	SBNO2	3572.8	0.415293	0.116925	3.55179	0.000382617	0.0130962
ENSBTAG00000020801	CYRIB	2938.4	0.710171	0.232947	3.04864	0.00229879	0.0493862
ENSBTAG00000020810	CYB561	1724.95	-0.719241	0.22662	-3.17378	0.00150467	0.0367769
ENSBTAG00000020884	CASP4	832.368	0.878331	0.225446	3.89598	9.78039e-05	0.00420063
ENSBTAG00000020892	IL2RA	32.0278	2.2375	0.566244	3.95147	7.76725e-05	0.0034187
ENSBTAG00000020904	JAK3	398.217	1.12895	0.174276	6.47792	9.29939e-11	1.6783e-08
ENSBTAG00000020921	PRKCB	192.025	2.04821	0.253188	8.08967	5.98257e-16	2.22689e-13
ENSBTAG00000020963	RASSF1	1061.38	0.55915	0.167371	3.34078	0.000835428	0.0243104
ENSBTAG00000021002	ACP2	986.77	0.663668	0.177304	3.74311	0.000181757	0.00715298
ENSBTAG00000021077	BOLA-DQB	34.8488	7.55469	1.67368	4.51381	6.36723e-06	0.000406297
ENSBTAG00000021141	CD8A	53.8937	3.53956	0.504161	7.0207	2.20763e-12	5.40324e-10
ENSBTAG00000021145	MAP4K1	150.922	1.3645	0.208586	6.54168	6.0833e-11	1.18142e-08
ENSBTAG00000021219	SEPTIN1	130.666	1.27504	0.325601	3.91594	9.00508e-05	0.00390519
ENSBTAG00000021249	LAT	115.774	2.22059	0.329628	6.73665	1.62075e-11	3.44737e-09
ENSBTAG00000021313	RUNDC3B	251.585	-1.13294	0.341713	-3.31548	0.000914843	0.0259865
ENSBTAG00000021395	PSME1	5018.07	0.659358	0.153506	4.29532	1.74439e-05	0.000964924
ENSBTAG00000021452	TRANK1	3439.01	0.825767	0.154252	5.35337	8.63295e-08	8.14324e-06
ENSBTAG00000021531	PGPEP1L	47.2791	-0.911658	0.2923	-3.11891	0.00181523	0.0425068
ENSBTAG00000021550	MAMDC4	113.769	-0.99275	0.182524	-5.43902	5.35744e-08	5.50123e-06
ENSBTAG00000021566	PAX2	2506.45	-0.68903	0.222406	-3.09808	0.00194782	0.0442207
ENSBTAG00000021596	ICOS	12.2778	2.73605	0.669912	4.08419	4.42317e-05	0.00216517
ENSBTAG00000021617	ZC3HAV1	1682.46	0.735152	0.237921	3.0899	0.00200222	0.045055
ENSBTAG00000021636	GPR155	320.856	1.15931	0.267459	4.33455	1.46056e-05	0.000825818
ENSBTAG00000021637	POLR3C	1452.1	-0.46611	0.126616	-3.68128	0.000232064	0.00889761
ENSBTAG00000021672	RGS1	204.752	2.53775	0.809085	3.13657	0.00170936	0.0405518
ENSBTAG00000021695	GLYCTK	1581.37	-0.598649	0.178227	-3.35892	0.000782486	0.0231242
ENSBTAG00000021791	PARP9	1137.07	1.59804	0.184227	8.67432	4.16026e-18	1.85829e-15
ENSBTAG00000021872	RASGRP1	61.5857	1.51813	0.370102	4.10193	4.09712e-05	0.00202779
ENSBTAG00000021901	TRPM2	165.16	1.82643	0.508234	3.59369	0.000326032	0.0115083
ENSBTAG00000021918	EZH1	1957.83	-0.463293	0.112971	-4.10097	4.11418e-05	0.00203061
ENSBTAG00000021933	ALOX12	371.995	1.55822	0.439762	3.54332	0.000395119	0.0133721
ENSBTAG00000021940	CCDC149	298.044	-0.690663	0.203904	-3.38719	0.000706112	0.0213658
ENSBTAG00000021958	GZMA	27.1276	4.91525	0.773462	6.35487	2.08608e-10	3.56417e-08
ENSBTAG00000021993	SPDEF	290.99	-2.27618	0.476357	-4.77829	1.76788e-06	0.000130524
ENSBTAG00000022007	SAMHD1	649.681	0.948812	0.280618	3.38115	0.000721844	0.0217491
ENSBTAG00000022185	IGHMBP2	1694.07	-0.346008	0.091615	-3.77676	0.000158881	0.00635579
ENSBTAG00000022489		1977.01	1.95223	0.366086	5.3327	9.67625e-08	9.00446e-06
ENSBTAG00000022813	TMEM150B	62.4735	1.70287	0.38318	4.44404	8.82843e-06	0.000527551
ENSBTAG00000022917	FANK1	135.438	-0.851625	0.258042	-3.30033	0.000965715	0.026918
ENSBTAG00000022989	FAM174B	1017.67	-1.7682	0.44962	-3.93266	8.40095e-05	0.00368796
ENSBTAG00000023028	WDFY4	313.861	1.11955	0.241106	4.64339	3.42744e-06	0.000240145
ENSBTAG00000023144	PTPRC	746.193	1.59023	0.309539	5.13743	2.78518e-07	2.36966e-05
ENSBTAG00000023207	FAM3D	331.581	-1.2805	0.357094	-3.58588	0.000335938	0.011746
ENSBTAG00000023398	UBASH3A	33.9012	2.02587	0.537507	3.76902	0.000163893	0.00653633
ENSBTAG00000023411		448.927	1.6226	0.497621	3.26072	0.00111131	0.0297242
ENSBTAG00000023635	CLEC6A	26.7385	2.93091	0.577204	5.07777	3.81881e-07	3.12985e-05
ENSBTAG00000024272		312.731	4.24622	0.76416	5.55672	2.74896e-08	3.03184e-06
ENSBTAG00000024470	SH2D2A	39.0499	1.33528	0.370304	3.60591	0.000311057	0.0111153
ENSBTAG00000024578		365.753	-0.752623	0.194604	-3.86745	0.00010998	0.00463447
ENSBTAG00000024851	TRIM14	225.958	0.751651	0.177669	4.23061	2.33055e-05	0.00123561
ENSBTAG00000024869	CX3CL1	1283.86	0.537144	0.169492	3.16914	0.0015289	0.0372165
ENSBTAG00000024918	BIRC3	919.266	1.12732	0.226331	4.98084	6.33082e-07	4.98294e-05
ENSBTAG00000024960		535.157	0.649588	0.212048	3.0634	0.00218838	0.0479752
ENSBTAG00000025101	ASGR2	285.958	-1.08212	0.329084	-3.28827	0.00100805	0.0275818
ENSBTAG00000025126		32.0492	-1.84999	0.380529	-4.86163	1.16421e-06	8.81395e-05
ENSBTAG00000025250	CCL3	46.0957	2.53112	0.484187	5.22756	1.71763e-07	1.51925e-05
ENSBTAG00000025257	CCL4	57.0697	3.91024	0.460436	8.49248	2.02279e-17	8.03139e-15
ENSBTAG00000025258		564.611	3.68371	1.0442	3.5278	0.000419036	0.0139421
ENSBTAG00000025398		369.844	3.54234	0.5279	6.71024	1.94304e-11	3.99038e-09
ENSBTAG00000025471	TNF	30.1539	3.1594	0.525305	6.0144	1.80554e-09	2.46256e-07
ENSBTAG00000026067	SH2D1A	11.7056	3.95877	0.643815	6.14892	7.801e-10	1.18119e-07
ENSBTAG00000026779	LYZ	137.624	2.68023	0.386711	6.93083	4.18383e-12	9.83585e-10
ENSBTAG00000027204		137.675	2.22483	0.446609	4.98161	6.30562e-07	4.98294e-05
ENSBTAG00000027246	UBD	537.29	4.2722	0.387583	11.0227	2.97136e-28	2.79417e-25
ENSBTAG00000027317	RNF114	1743.82	0.2991	0.0927401	3.22514	0.00125911	0.0322172
ENSBTAG00000027407	TNFRSF6B	613.005	2.00476	0.483184	4.14905	3.33856e-05	0.00170429
ENSBTAG00000027525		1398.94	-0.583333	0.187733	-3.10724	0.0018884	0.0434719
ENSBTAG00000030259	RASGRF2	169.045	-0.784589	0.248382	-3.1588	0.00158421	0.0381984
ENSBTAG00000030675	PDCL	706.008	0.347763	0.0956134	3.63718	0.000275642	0.0100633
ENSBTAG00000030845	MPEG1	1838.45	1.13936	0.315901	3.60669	0.000310123	0.0111153
ENSBTAG00000030913	MX1	1776.99	1.81288	0.395948	4.57858	4.68136e-06	0.000312096
ENSBTAG00000030932	IFI44L	265.801	1.92488	0.323163	5.95636	2.57915e-09	3.41345e-07
ENSBTAG00000030940	GIMAP7	138.241	2.80603	0.483161	5.80766	6.33529e-09	7.97131e-07
ENSBTAG00000031020	TLR8	164.077	1.68296	0.361263	4.65855	3.18444e-06	0.000226679
ENSBTAG00000031214		150.861	2.48664	0.410976	6.05057	1.44335e-09	2.04669e-07
ENSBTAG00000031231	IRF1	3415.46	2.53129	0.203645	12.4299	1.79871e-35	2.47212e-32
ENSBTAG00000031355		48.516	2.05767	0.354765	5.80009	6.6281e-09	8.25474e-07
ENSBTAG00000031444	LY86	51.1038	2.06757	0.402218	5.14042	2.74119e-07	2.34339e-05
ENSBTAG00000031701	TAGAP	109.38	1.40779	0.305767	4.60413	4.14186e-06	0.000278205
ENSBTAG00000031750	PLAC8B	446.735	3.25433	0.287888	11.3042	1.25152e-29	1.31535e-26
ENSBTAG00000031809	DENND1C	262.89	0.858466	0.276754	3.10191	0.00192277	0.0439575
ENSBTAG00000031814	SDS	273.904	3.88217	0.396557	9.78969	1.24674e-22	8.25017e-20
ENSBTAG00000031825		20.2155	5.38188	1.30524	4.12327	3.73524e-05	0.00187649
ENSBTAG00000031998	CXCL16	1965	1.01713	0.158218	6.42869	1.28704e-10	2.25447e-08
ENSBTAG00000032265	RTP4	240.824	2.50136	0.326505	7.661	1.84493e-14	5.76836e-12
ENSBTAG00000032277	KYNU	22.9435	1.96131	0.463146	4.23476	2.28798e-05	0.00121665
ENSBTAG00000032289	ARHGAP15	41.1322	1.36149	0.29326	4.64258	3.44082e-06	0.000240145
ENSBTAG00000032808	FASLG	17.106	1.56162	0.442166	3.53174	0.000412835	0.0137933
ENSBTAG00000033140	LRRC3B	54.0669	-1.33115	0.417923	-3.18517	0.0014467	0.0357514
ENSBTAG00000033217	TPM3	12493.1	0.266363	0.0724603	3.67598	0.000236937	0.00902633
ENSBTAG00000033316	PDCD1LG2	26.8518	2.87346	0.505587	5.68342	1.32031e-08	1.56225e-06
ENSBTAG00000033413	DDX50	1391.19	-0.272355	0.0814036	-3.34573	0.000820653	0.0239585
ENSBTAG00000033449		70.8581	-1.16956	0.355566	-3.28929	0.00100439	0.027566
ENSBTAG00000033621	SMCO4	659.163	-0.72128	0.221948	-3.24977	0.00115497	0.0303854
ENSBTAG00000033680	CEP112	202.509	-0.912338	0.299615	-3.04503	0.00232656	0.0497828
ENSBTAG00000033748	IL18RAP	14.805	3.28429	0.661562	4.96445	6.88975e-07	5.35213e-05
ENSBTAG00000033891	MGAT2	1206.21	0.580392	0.175764	3.30211	0.000959589	0.026789
ENSBTAG00000034138		491.162	-2.38113	0.403426	-5.90228	3.5852e-09	4.6418e-07
ENSBTAG00000034295	LAG3	28.6783	2.18321	0.374239	5.83373	5.42003e-09	6.86806e-07
ENSBTAG00000034349	IFI44	156.799	1.66903	0.361334	4.61908	3.85454e-06	0.000262859
ENSBTAG00000034609		35.5958	2.82247	0.44623	6.32515	2.52984e-10	4.26422e-08
ENSBTAG00000034918	IFIT2	89.4128	3.06326	0.485456	6.31008	2.78896e-10	4.65705e-08
ENSBTAG00000034985	PHLDA1	1024.99	0.967888	0.244297	3.96193	7.43475e-05	0.00331264
ENSBTAG00000035226	TOR1AIP1	1970.66	0.353644	0.0972665	3.63583	0.000277092	0.0100633
ENSBTAG00000035286	CMC1	649.572	-0.649183	0.194663	-3.33491	0.000853275	0.0246292
ENSBTAG00000035995	TNFAIP2	442.963	1.05239	0.29525	3.5644	0.000364691	0.0126034
ENSBTAG00000036087	ARMC2	339.486	-0.678587	0.190928	-3.55416	0.000379191	0.013054
ENSBTAG00000036260	LPXN	97.9309	1.28888	0.271256	4.75152	2.01889e-06	0.000148443
ENSBTAG00000037452		24.4086	2.75777	0.523843	5.26449	1.40582e-07	1.2622e-05
ENSBTAG00000037510		76.4554	1.71485	0.523672	3.27467	0.00105786	0.0286811
ENSBTAG00000037527	OAS1Z	124.885	2.1201	0.401698	5.27786	1.30701e-07	1.17941e-05
ENSBTAG00000037533	C4A	1228.81	2.38181	0.333991	7.13136	9.93834e-13	2.6113e-10
ENSBTAG00000037605		1994.15	2.46603	0.456467	5.40243	6.57458e-08	6.4292e-06
ENSBTAG00000037634		254.333	5.38942	0.631128	8.53935	1.34981e-17	5.48116e-15
ENSBTAG00000037781	FKBPL	189.258	-0.964954	0.270629	-3.5656	0.000363031	0.0125703
ENSBTAG00000037799		421.062	1.53315	0.471253	3.25335	0.00114052	0.030346
ENSBTAG00000037811	CCL2	1099.5	1.79843	0.40005	4.49551	6.94047e-06	0.000438181
ENSBTAG00000037937		551.311	3.14147	0.461117	6.81273	9.57648e-12	2.16586e-09
ENSBTAG00000038020		86.9326	1.33889	0.35097	3.81481	0.000136286	0.0055594
ENSBTAG00000038045	FLT3LG	343.558	0.720308	0.235327	3.06088	0.00220684	0.0482025
ENSBTAG00000038128	BOLA-DQA5	68.9915	8.95313	2.3059	3.8827	0.000103301	0.00438405
ENSBTAG00000038154	HSH2D	20.1611	2.47357	0.457887	5.40214	6.58501e-08	6.4292e-06
ENSBTAG00000038186	GLRX	2595.36	0.688175	0.202792	3.3935	0.000690056	0.0210038
ENSBTAG00000038233		635.62	4.50263	0.344571	13.0673	5.06017e-39	9.041e-36
ENSBTAG00000038428	RELB	1015.17	0.569607	0.16332	3.48767	0.000487246	0.0159118
ENSBTAG00000038548	SLC47A2	69.2087	-3.08375	0.839432	-3.67361	0.000239146	0.00909112
ENSBTAG00000038619		1071.3	1.09781	0.277506	3.956	7.62151e-05	0.003379
ENSBTAG00000038625		286.261	4.29584	0.307408	13.9744	2.23498e-44	5.70462e-41
ENSBTAG00000038650	MS4A7	126.052	1.7941	0.420172	4.26993	1.95537e-05	0.00106514
ENSBTAG00000038737	P2RY6	176.987	3.67719	0.382326	9.61794	6.71599e-22	4.13775e-19
ENSBTAG00000038931	TSTD3	297.103	-0.472791	0.145773	-3.24333	0.00118142	0.0306474
ENSBTAG00000038938	GBP2	478.213	4.95189	0.557185	8.88735	6.25854e-19	3.10615e-16
ENSBTAG00000039035	HSPA6	23.4014	2.03775	0.575102	3.54329	0.000395169	0.0133721
ENSBTAG00000039275	ERAP2	713.026	1.42552	0.354027	4.02659	5.65912e-05	0.0026469
ENSBTAG00000039719	PHGDH	166.106	1.03136	0.249848	4.12796	3.65999e-05	0.00185215
ENSBTAG00000039732	BLOC1S5	788.703	0.279876	0.0853868	3.27774	0.00104641	0.0284568
ENSBTAG00000039770	CEBPZ	5083.72	-0.331502	0.0984893	-3.36587	0.000763023	0.0227534
ENSBTAG00000039861	OAS1Y	1058.54	1.49132	0.375445	3.97215	7.12271e-05	0.00321367
ENSBTAG00000039888	MAGED2	3994.54	-0.481446	0.147177	-3.27121	0.00107089	0.0288591
ENSBTAG00000040161		29.7174	2.44286	0.458879	5.32354	1.0177e-07	9.42135e-06
ENSBTAG00000040244	APOL3	141.131	2.28489	0.363863	6.27955	3.39564e-10	5.51544e-08
ENSBTAG00000040331		40.5275	1.82647	0.49803	3.66739	0.000245035	0.00929522
ENSBTAG00000040398	CRACD	570.55	-0.716228	0.219327	-3.26558	0.0010924	0.0293503
ENSBTAG00000040607	SLA2	71.9708	1.18177	0.265266	4.45505	8.38754e-06	0.000509728
ENSBTAG00000042134	SNORD14	76.8229	0.940881	0.306123	3.07354	0.00211535	0.0467181
ENSBTAG00000043432		47.3044	0.995447	0.32263	3.08542	0.00203266	0.0454537
ENSBTAG00000044236	bta-mir-2299	70.9149	-0.787718	0.249355	-3.15902	0.00158303	0.0381984
ENSBTAG00000045630		60.4069	3.86316	0.681093	5.67201	1.41134e-08	1.63742e-06
ENSBTAG00000045862	FERMT3	778.385	0.881297	0.279212	3.15637	0.00159744	0.0383107
ENSBTAG00000045880		89.1524	1.68652	0.375606	4.49013	7.11793e-06	0.000446232
ENSBTAG00000045901	CLDN6	92.0405	2.5449	0.616595	4.12735	3.66967e-05	0.00185215
ENSBTAG00000045929		94.8133	3.45524	0.623975	5.53747	3.06864e-08	3.30285e-06
ENSBTAG00000046037	SLC25A5	2520.76	0.412802	0.114602	3.60204	0.00031573	0.0112598
ENSBTAG00000046110	CLCF1	475.522	-1.10776	0.31295	-3.53974	0.000400517	0.0134765
ENSBTAG00000046257	GIMAP4	121.381	2.50814	0.327473	7.65909	1.87253e-14	5.76836e-12
ENSBTAG00000046266	TNFSF9	23.4206	1.48469	0.484641	3.06348	0.00218782	0.0479752
ENSBTAG00000046409	EGR2	31.9782	2.41864	0.446856	5.41258	6.21224e-08	6.16634e-06
ENSBTAG00000046419	TPC3	34.536	2.98096	0.718362	4.14966	3.32966e-05	0.00170429
ENSBTAG00000046512	XIRP1	11.0185	1.94069	0.55738	3.4818	0.000498052	0.0161475
ENSBTAG00000046555	WAS	425.752	0.943959	0.262789	3.59208	0.000328044	0.0115377
ENSBTAG00000046580	DHX58	476.352	1.8546	0.265148	6.99459	2.66036e-12	6.42333e-10
ENSBTAG00000046699	STAT4	38.2902	1.3496	0.395707	3.4106	0.000648212	0.0198655
ENSBTAG00000046768	IGFBP1	89.8522	-2.60537	0.713421	-3.65194	0.000260265	0.00968784
ENSBTAG00000046862	MARCKSL1	1312.57	1.23146	0.292028	4.21692	2.47658e-05	0.00130144
ENSBTAG00000046984	ZNF672	209.821	0.667328	0.207932	3.20936	0.00133032	0.0334773
ENSBTAG00000047121		40.2986	4.24912	1.0138	4.19126	2.77407e-05	0.00144925
ENSBTAG00000047133		518.339	0.848715	0.189266	4.48424	7.31737e-06	0.000453956
ENSBTAG00000047448	C25H16orf54	49.3454	1.45024	0.26333	5.50731	3.6435e-08	3.89811e-06
ENSBTAG00000047449		62.183	4.21305	0.933088	4.51517	6.32659e-06	0.000406297
ENSBTAG00000047461		116.107	-1.36592	0.320615	-4.26031	2.04144e-05	0.00110529
ENSBTAG00000047608	MRPS22	1551.66	-0.470567	0.14309	-3.28861	0.00100683	0.0275818
ENSBTAG00000047616	ZNF114	102.755	1.41559	0.361623	3.91454	9.05772e-05	0.00391851
ENSBTAG00000047626	CCDC188	1208.86	-1.10142	0.321571	-3.4251	0.000614568	0.0192979
ENSBTAG00000047680	IRF7	1201.94	1.47616	0.217245	6.79492	1.08372e-11	2.42036e-09
ENSBTAG00000047707	BOLA-DOB	29.5555	1.77845	0.396397	4.48654	7.23893e-06	0.000452231
ENSBTAG00000047756	CNTROB	2362.45	-0.361732	0.091135	-3.96919	7.21174e-05	0.00324565
ENSBTAG00000047764		63.1987	3.65568	0.799941	4.56994	4.87869e-06	0.000324043
ENSBTAG00000047914	CDHR5	23.362	2.64031	0.701932	3.76149	0.000168902	0.00667649
ENSBTAG00000047972	INAVA	86.1438	1.69838	0.541413	3.13694	0.00170721	0.0405518
ENSBTAG00000048353		125.74	3.26137	0.636233	5.12607	2.9586e-07	2.50528e-05
ENSBTAG00000048553		509.106	-0.934863	0.25698	-3.63788	0.000274886	0.0100633
ENSBTAG00000048761	UBE2D3	7284.97	0.338381	0.103851	3.25832	0.00112075	0.029932
ENSBTAG00000048782		11623.5	1.83834	0.273125	6.73076	1.68781e-11	3.54778e-09
ENSBTAG00000048899		54.194	1.74748	0.322306	5.42181	5.89974e-08	5.92195e-06
ENSBTAG00000048953		279.389	-1.64507	0.367753	-4.4733	7.70201e-06	0.000474524
ENSBTAG00000048959		381.748	2.16025	0.35988	6.00269	1.94072e-09	2.62688e-07
ENSBTAG00000048980		3749	-1.73519	0.456357	-3.80226	0.000143382	0.00580908
ENSBTAG00000049114		58.897	1.28921	0.334324	3.85617	0.000115175	0.00480803
ENSBTAG00000049122	COL6A5	787.388	1.89162	0.509699	3.71124	0.000206245	0.00801081
ENSBTAG00000049297		325.563	1.00948	0.281857	3.58152	0.000341599	0.0119206
ENSBTAG00000049422	TIFA	229.043	1.22589	0.264718	4.63093	3.64025e-06	0.000253075
ENSBTAG00000049454	LRCOL1	42.9284	-1.95172	0.618107	-3.15758	0.00159087	0.0382558
ENSBTAG00000049808		70.3953	1.179	0.339059	3.47728	0.000506531	0.0163361
ENSBTAG00000049961		142.706	2.02175	0.649746	3.11159	0.00186082	0.0431223
ENSBTAG00000050052		120.179	2.62802	0.434163	6.05307	1.4211e-09	2.03127e-07
ENSBTAG00000050056		65.6978	-0.987154	0.288752	-3.41869	0.000629232	0.0195862
ENSBTAG00000050091	GCNT4	785.372	0.855547	0.271505	3.15112	0.00162643	0.0389016
ENSBTAG00000050156		230.347	0.684699	0.222083	3.08308	0.00204869	0.0456409
ENSBTAG00000050239	CASP1	41.5267	1.66653	0.302994	5.50021	3.79333e-08	4.03425e-06
ENSBTAG00000050333	PROKR1	30.7873	1.80694	0.493336	3.6627	0.00024957	0.00944719
ENSBTAG00000050334	CD83	115.331	3.15379	0.27843	11.327	9.63976e-30	1.07646e-26
ENSBTAG00000050417		61.0426	2.02766	0.439478	4.6138	3.95368e-06	0.000268594
ENSBTAG00000050474	RUNX3	63.6825	2.42706	0.403521	6.01471	1.80214e-09	2.46256e-07
ENSBTAG00000050727		67.0774	2.13453	0.701503	3.04279	0.00234396	0.0499757
ENSBTAG00000050786		620.725	2.00223	0.368089	5.43953	5.3421e-08	5.50123e-06
ENSBTAG00000050790	C3H1orf226	297.673	-1.32105	0.30441	-4.33969	1.42681e-05	0.000814465
ENSBTAG00000050846		280.795	3.80106	0.495952	7.66416	1.80004e-14	5.7431e-12
ENSBTAG00000050852	CXCL9	3572.62	5.38036	0.532897	10.0964	5.72908e-24	4.09446e-21
ENSBTAG00000050877		41.2129	3.61253	0.600188	6.019	1.755e-09	2.43074e-07
ENSBTAG00000051195		80.9645	-0.902801	0.274095	-3.29375	0.000988607	0.0272437
ENSBTAG00000051519		620.101	-4.66636	0.984894	-4.73793	2.15915e-06	0.000157459
ENSBTAG00000051600		29.6901	1.33641	0.346622	3.85552	0.000115483	0.00480963
ENSBTAG00000051832		142.152	-1.21449	0.389348	-3.11929	0.00181287	0.0425068
ENSBTAG00000051845		137.892	3.2764	0.654317	5.00735	5.51842e-07	4.42142e-05
ENSBTAG00000052147		16.255	2.15952	0.682571	3.16379	0.00155727	0.0377371
ENSBTAG00000052255	TVP23A	446.707	0.730317	0.225119	3.24413	0.00117809	0.0306474
ENSBTAG00000052397		227.883	6.32677	1.48066	4.27295	1.92902e-05	0.00105723
ENSBTAG00000052436		34.6316	2.30039	0.311603	7.38244	1.55418e-13	4.33882e-11
ENSBTAG00000052515	TMIE	58.7293	-2.81527	0.502965	-5.59734	2.17661e-08	2.44588e-06
ENSBTAG00000052577		73.2688	2.7529	0.632917	4.34954	1.36421e-05	0.000786267
ENSBTAG00000052803		397.421	-0.665446	0.204692	-3.25096	0.00115016	0.0303677
ENSBTAG00000052878		102.575	3.04355	0.489998	6.21136	5.25272e-10	8.23249e-08
ENSBTAG00000053050	SAMD9	391.548	2.1968	0.355394	6.1813	6.35769e-10	9.87763e-08
ENSBTAG00000053153		504.756	0.50558	0.166065	3.04448	0.00233083	0.0497987
ENSBTAG00000053179		70.0713	1.01112	0.28036	3.60651	0.000310339	0.0111153
ENSBTAG00000053497	GNLY	58.2375	2.78167	0.42521	6.54189	6.07469e-11	1.18142e-08
ENSBTAG00000053581	SUCNR1	61.9492	1.40168	0.439356	3.19031	0.00142121	0.0352916
ENSBTAG00000053806		212.914	1.92157	0.262821	7.31132	2.64534e-13	7.16125e-11
ENSBTAG00000053891		98.3678	-1.03067	0.306722	-3.36028	0.000778629	0.0230709
ENSBTAG00000054057	NRG1	56.549	1.298	0.396578	3.27299	0.00106416	0.0287212
ENSBTAG00000054072	ADM2	44.5937	2.00807	0.460897	4.35688	1.3193e-05	0.000762846
ENSBTAG00000054148		32.9716	7.30091	1.06962	6.82569	8.75012e-12	2.00434e-09
ENSBTAG00000054194	SH2D1B	16.705	2.39566	0.537895	4.45377	8.43751e-06	0.000511027
ENSBTAG00000054649		123.189	2.53018	0.436366	5.7983	6.69915e-09	8.25474e-07
ENSBTAG00000054656	PAIP2B	551.047	0.831985	0.205991	4.03894	5.36928e-05	0.00254464
ENSBTAG00000054666		10.0007	3.6583	0.825141	4.43355	9.26943e-06	0.000552057
ENSBTAG00000054758		576.079	-0.782759	0.251777	-3.10894	0.00187761	0.0433516
ENSBTAG00000055017	SCIMP	87.3174	1.94284	0.342006	5.68073	1.34124e-08	1.57657e-06
ENSBTAG00000055183	HRCT1	99.7452	-1.1566	0.376742	-3.07	0.00214061	0.0471809
ENSBTAG00000055197		64.6395	2.03034	0.382574	5.30705	1.11413e-07	1.01772e-05
ENSBTAG00000055240		430.657	1.9064	0.564355	3.37802	0.000730102	0.0219239
ENSBTAG00000055295		33.9041	2.65837	0.824339	3.22485	0.00126036	0.0322172

## Sheet: res.10.Nc7vsNc1H.cot
gene_id	gene_name	baseMean	log2FoldChange	lfcSE	stat	pvalue	padj
ENSBTAG00000000575	TNC	191.839	-3.39004	0.75631	-4.48234	7.38286e-06	0.0456489
ENSBTAG00000007074	ZKSCAN8	195.478	1.62052	0.36164	4.48103	7.42822e-06	0.0456489
ENSBTAG00000015264	ITGAE	210.115	-0.766873	0.176037	-4.35632	1.3227e-05	0.0487706
ENSBTAG00000034077	ASIP	22.1689	-1.81401	0.415231	-4.36869	1.24994e-05	0.0487706

## Sheet: res.20.Nc7vsNc1H.cot
gene_id	gene_name	baseMean	log2FoldChange	lfcSE	stat	pvalue	padj
ENSBTAG00000000095	CD274	11.4591	3.6857	0.562329	6.55435	5.58849e-11	7.21594e-09
ENSBTAG00000000133	CD68	343.163	0.92336	0.182157	5.06903	3.99845e-07	2.53614e-05
ENSBTAG00000000144		10.7752	3.71619	1.02326	3.63173	0.000281525	0.00858199
ENSBTAG00000000163	DDIT4	678.92	1.31154	0.222615	5.89153	3.82639e-09	3.7188e-07
ENSBTAG00000000181	SUSD3	29.4012	1.57558	0.316587	4.97675	6.46607e-07	3.94889e-05
ENSBTAG00000000240	AKAP7	83.3468	1.27121	0.345196	3.68257	0.000230894	0.00722123
ENSBTAG00000000277	IL18	35.2105	2.06265	0.411766	5.00927	5.46364e-07	3.40317e-05
ENSBTAG00000000283	CSF1	919.241	0.846966	0.205733	4.11681	3.84146e-05	0.00151952
ENSBTAG00000000292	TCIRG1	1465.86	1.19681	0.281616	4.2498	2.1396e-05	0.000916529
ENSBTAG00000000306	ITK	9.27227	5.16708	0.71235	7.25356	4.05949e-13	7.33834e-11
ENSBTAG00000000428	BAK1	1141.6	0.75701	0.194168	3.89873	9.66967e-05	0.00343416
ENSBTAG00000000432		30.8034	4.46165	0.458506	9.73085	2.22729e-22	2.01314e-19
ENSBTAG00000000495	HAVCR2	74.9662	0.716857	0.205111	3.49498	0.000474104	0.0136689
ENSBTAG00000000559	PLTP	424.101	1.29657	0.380196	3.41025	0.000649025	0.0177495
ENSBTAG00000000581	DOCK10	183.706	0.686564	0.1983	3.46224	0.000535695	0.0150603
ENSBTAG00000000671	PARP3	180.632	1.31226	0.284571	4.61136	4.00051e-06	0.000206621
ENSBTAG00000000711	NDRG1	2035.22	1.64904	0.395486	4.16965	3.05074e-05	0.00125337
ENSBTAG00000000715		15.8825	5.30095	0.629554	8.42016	3.7596e-17	1.51225e-14
ENSBTAG00000000812	CD300A	30.8856	3.02454	0.383247	7.89187	2.9768e-15	7.79879e-13
ENSBTAG00000000978	ASH2L	1752.12	-0.336901	0.0858059	-3.92632	8.62556e-05	0.00310606
ENSBTAG00000001008	PRF1	10.2602	6.29505	1.20604	5.21961	1.79304e-07	1.22312e-05
ENSBTAG00000001009	HCLS1	257.455	1.51668	0.327433	4.63202	3.62114e-06	0.000188644
ENSBTAG00000001066	PILRA	92.791	2.77418	0.894925	3.0999	0.00193583	0.0430804
ENSBTAG00000001086	FHL2	240.103	1.6373	0.41629	3.93309	8.38608e-05	0.0030319
ENSBTAG00000001143		263.655	4.82888	0.728125	6.63194	3.31311e-11	4.46949e-09
ENSBTAG00000001152	TLE6	270.399	1.12552	0.356352	3.15846	0.00158606	0.0365704
ENSBTAG00000001165	AIFM2	240.229	0.617905	0.183896	3.36007	0.000779223	0.0202676
ENSBTAG00000001193	UNC93B1	1356.22	1.00591	0.194137	5.18146	2.2016e-07	1.48502e-05
ENSBTAG00000001198	GIMAP7	13.9603	4.7034	0.657628	7.15207	8.54819e-13	1.43079e-10
ENSBTAG00000001235	CD200R1L	85.1202	1.24226	0.393714	3.15522	0.00160375	0.0369003
ENSBTAG00000001273	NLRP3	24.6501	2.54426	0.400154	6.3582	2.04128e-10	2.35033e-08
ENSBTAG00000001294	PPP1R15A	1745.81	1.16282	0.250397	4.64389	3.41907e-06	0.000180194
ENSBTAG00000001320	VPS16	1340.51	0.214052	0.0691106	3.09724	0.00195333	0.0432725
ENSBTAG00000001321	IL1B	20.4565	2.79766	0.590841	4.73504	2.19013e-06	0.000120338
ENSBTAG00000001491	NWD2	161.985	-0.96287	0.313907	-3.06737	0.00215949	0.0468024
ENSBTAG00000001576	TMEM140	188.789	1.47989	0.225616	6.55931	5.40577e-11	7.03022e-09
ENSBTAG00000001598	MAP7	1399.24	-0.380232	0.110604	-3.43777	0.000586521	0.0163367
ENSBTAG00000001602	IL4R	391.638	0.911058	0.182448	4.99353	5.92854e-07	3.64524e-05
ENSBTAG00000001725	CXCL10	762.056	3.88748	0.49159	7.90797	2.61617e-15	6.95479e-13
ENSBTAG00000001727	PRXL2B	229.105	0.586686	0.182898	3.20772	0.00133792	0.0318545
ENSBTAG00000001822	SNX10	303.225	1.61645	0.478246	3.37996	0.000724962	0.019244
ENSBTAG00000001824	SLC2A6	40.8105	2.40892	0.368981	6.52856	6.64043e-11	8.45345e-09
ENSBTAG00000001904	ZNF276	823.704	0.367394	0.0940564	3.90611	9.37952e-05	0.00333767
ENSBTAG00000001941	SEMA4D	173.653	0.962241	0.165972	5.79762	6.72632e-09	6.23547e-07
ENSBTAG00000002041	SASH3	74.809	1.64194	0.304139	5.39865	6.71424e-08	5.04411e-06
ENSBTAG00000002046	COX8B	45.6164	1.18202	0.367042	3.2204	0.00128013	0.0306502
ENSBTAG00000002069	BOLA	2756.31	3.25852	0.616947	5.28169	1.27994e-07	9.14526e-06
ENSBTAG00000002096	FCGR3A	87.4477	4.51526	0.400337	11.2786	1.67321e-29	4.32094e-26
ENSBTAG00000002115	C13H20orf96	32.6146	0.857307	0.281229	3.04843	0.00230041	0.0493878
ENSBTAG00000002296	STING1	193.599	1.73932	0.182477	9.53171	1.54713e-21	1.33179e-18
ENSBTAG00000002309	CSPG5	631.46	-0.837888	0.2285	-3.66691	0.000245499	0.00759912
ENSBTAG00000002357	TICAM2	250.626	0.464565	0.13545	3.42979	0.000604044	0.0167474
ENSBTAG00000002416		12.921	3.3065	0.543648	6.08206	1.18652e-09	1.21179e-07
ENSBTAG00000002435	PTPRE	108.576	1.4063	0.333863	4.21221	2.52879e-05	0.00106309
ENSBTAG00000002497	ELOVL2	1682.48	-0.712803	0.22398	-3.18243	0.00146042	0.034328
ENSBTAG00000002585	SLC16A2	463.039	-1.32185	0.354551	-3.72823	0.000192832	0.00620254
ENSBTAG00000002596	VSTM1	36.0194	1.4768	0.380179	3.88449	0.000102547	0.00359949
ENSBTAG00000002623	SAMSN1	18.8083	2.27983	0.672083	3.39219	0.000693359	0.0186683
ENSBTAG00000002624	PSTPIP2	145.177	1.19676	0.310819	3.85035	0.000117948	0.00407675
ENSBTAG00000002647	RGS10	72.0529	1.97017	0.234059	8.41743	3.84817e-17	1.51225e-14
ENSBTAG00000002669	RASSF4	440.703	1.08274	0.242157	4.47122	7.77756e-06	0.000373923
ENSBTAG00000002702	TSPAN32	88.2981	1.51102	0.446693	3.38268	0.000717818	0.0191104
ENSBTAG00000002773		37.2024	2.86224	0.513402	5.57505	2.47453e-08	2.07093e-06
ENSBTAG00000002786		59.1601	1.90092	0.549709	3.45805	0.000544098	0.0152728
ENSBTAG00000002846	TRAF3IP3	41.9379	2.43868	0.332952	7.32441	2.39948e-13	4.6305e-11
ENSBTAG00000002885	MSR1	186.517	2.24646	0.27891	8.05444	7.98432e-16	2.32794e-13
ENSBTAG00000002922	GAB2	228.561	0.745165	0.218191	3.41519	0.000637382	0.017484
ENSBTAG00000002923	CX3CR1	220.161	2.66689	0.418891	6.36655	1.93328e-10	2.25471e-08
ENSBTAG00000002941	FES	823.046	0.567223	0.14714	3.85498	0.000115738	0.0040115
ENSBTAG00000002947	LY9	56.8586	1.89436	0.384337	4.92891	8.26913e-07	4.93337e-05
ENSBTAG00000002951	CD244	21.3577	1.09526	0.338508	3.23557	0.001214	0.0294413
ENSBTAG00000002981	PIMREG	81.9708	1.08764	0.300152	3.62362	0.000290504	0.00881115
ENSBTAG00000003012	TRAF1	176.72	0.968679	0.291839	3.31923	0.000902673	0.023015
ENSBTAG00000003016	PTPN7	29.7994	2.14757	0.477494	4.49759	6.87291e-06	0.000331311
ENSBTAG00000003038	TAP2	303.752	1.79649	0.193999	9.26027	2.03917e-20	1.36526e-17
ENSBTAG00000003039	PSMB8	554.952	3.45851	0.280456	12.3317	6.11095e-35	2.76169e-31
ENSBTAG00000003152	IFI27	729.889	2.94687	0.715442	4.11895	3.8061e-05	0.00150883
ENSBTAG00000003166	AXL	903.83	1.00469	0.302525	3.32101	0.000896926	0.0229007
ENSBTAG00000003192	TBC1D16	450.342	-1.31564	0.254436	-5.1708	2.33096e-07	1.56062e-05
ENSBTAG00000003199	SLC35C1	417.538	0.768587	0.181506	4.23451	2.29049e-05	0.000974241
ENSBTAG00000003255	CD4	31.5565	2.61082	0.49692	5.254	1.48827e-07	1.04683e-05
ENSBTAG00000003305	NCF1	169.789	3.35459	0.366101	9.16304	5.04573e-20	3.04039e-17
ENSBTAG00000003326	NAIP	34.1365	3.45844	0.687837	5.02799	4.95644e-07	3.10026e-05
ENSBTAG00000003341	DOK2	100.073	2.2285	0.258201	8.63087	6.0889e-18	2.68461e-15
ENSBTAG00000003396	MAFB	88.7763	1.71694	0.462752	3.71029	0.000207024	0.0065312
ENSBTAG00000003418	MSN	5264.2	0.476119	0.117365	4.05673	4.97652e-05	0.00188993
ENSBTAG00000003449	KCP	34.8867	1.5441	0.467114	3.30561	0.000947688	0.0239935
ENSBTAG00000003667	TLN2	9455.26	-0.797611	0.233203	-3.42024	0.000625656	0.0172672
ENSBTAG00000003707	GRAP	209.436	0.996863	0.194873	5.11545	3.12996e-07	2.03526e-05
ENSBTAG00000003773	SLC25A13	1373	-0.35568	0.104376	-3.40767	0.000655195	0.01788
ENSBTAG00000003806	ECM1	2243.61	1.10639	0.293498	3.76965	0.000163476	0.00540247
ENSBTAG00000003827	RIMS2	30.1508	-2.23214	0.71944	-3.10261	0.00191824	0.0428098
ENSBTAG00000003929	PHF10	2612.87	-0.228159	0.060307	-3.78329	0.000154766	0.00517136
ENSBTAG00000003959	ARHGAP24	223.165	1.09534	0.330335	3.31584	0.000913697	0.0232554
ENSBTAG00000003961	SNX20	21.3008	1.2033	0.328092	3.66756	0.000244878	0.00759289
ENSBTAG00000004037	JUN	4683.8	1.17849	0.206746	5.70017	1.19687e-08	1.07108e-06
ENSBTAG00000004043		111.192	1.59623	0.424338	3.7617	0.000168764	0.00554681
ENSBTAG00000004189	MLXIP	1084.28	0.634062	0.156545	4.05035	5.11422e-05	0.00193006
ENSBTAG00000004291	SEPTIN6	272.532	0.870641	0.185286	4.69889	2.61577e-06	0.000141998
ENSBTAG00000004305	RGS16	25.1235	1.65747	0.528896	3.13383	0.00172539	0.0391832
ENSBTAG00000004337	PDE1B	7518.04	-0.577426	0.1762	-3.2771	0.00104879	0.0260784
ENSBTAG00000004339		110.185	2.05143	0.258761	7.92789	2.22897e-15	6.01388e-13
ENSBTAG00000004540	NUB1	716.186	0.418696	0.11837	3.53719	0.000404405	0.0118292
ENSBTAG00000004542	FAM78A	223.152	1.01957	0.204174	4.99363	5.92559e-07	3.64524e-05
ENSBTAG00000004558	C10H15orf48	40.008	2.10177	0.353326	5.94854	2.70553e-09	2.68724e-07
ENSBTAG00000004560	CLEC4F	26.7695	2.14398	0.58661	3.65486	0.000257326	0.00791103
ENSBTAG00000004587	DUSP6	1640.41	0.49469	0.156588	3.15919	0.00158208	0.0365704
ENSBTAG00000004594	MMP7	112.665	-1.69058	0.553937	-3.05193	0.00227374	0.0490482
ENSBTAG00000004653	ADGRA3	1066.89	-0.48821	0.144258	-3.38429	0.000713634	0.0190552
ENSBTAG00000004679	WARS1	1838.8	2.12477	0.150227	14.1438	2.04098e-45	1.84474e-41
ENSBTAG00000004716	RETN	55.7344	1.2567	0.405593	3.09842	0.00194554	0.0431528
ENSBTAG00000004742	RUNX1	19.9527	1.21275	0.392523	3.08962	0.0020041	0.0439662
ENSBTAG00000004767	SYK	50.9461	1.63946	0.470949	3.48119	0.000499183	0.0141217
ENSBTAG00000004852	PLEKHO1	530.284	1.28072	0.185512	6.9037	5.06668e-12	7.82823e-10
ENSBTAG00000004894	GIMAP5	10.4753	4.56018	0.869722	5.24326	1.57765e-07	1.10113e-05
ENSBTAG00000004903	KRT15	136.009	1.61115	0.472913	3.40686	0.00065714	0.01788
ENSBTAG00000004950	BRB	2579.57	1.56894	0.299801	5.23329	1.66519e-07	1.15332e-05
ENSBTAG00000004951	C15H11orf1	79.6411	-1.01349	0.290069	-3.49396	0.000475911	0.0136821
ENSBTAG00000004954	TOX	8.27547	2.28806	0.636096	3.59704	0.000321863	0.00968105
ENSBTAG00000004964	PCGF5	1109.74	-0.982982	0.272799	-3.60332	0.000314175	0.00948137
ENSBTAG00000004989	IRF5	292.901	1.97837	0.261358	7.56959	3.74411e-14	8.25393e-12
ENSBTAG00000005029	TAL1	413.706	0.620081	0.187642	3.30459	0.000951141	0.0240472
ENSBTAG00000005093	CES2	46.9348	-0.879246	0.279288	-3.14817	0.00164295	0.0376195
ENSBTAG00000005146		798.912	3.50091	0.440008	7.95648	1.77004e-15	4.92262e-13
ENSBTAG00000005170	ADGRG5	18.9698	1.82425	0.489706	3.7252	0.000195159	0.00625512
ENSBTAG00000005182	BoLA	531.083	2.10368	0.275642	7.63194	2.31247e-14	5.16081e-12
ENSBTAG00000005186	DBNDD2	194.682	0.876222	0.271291	3.22982	0.00123869	0.0297763
ENSBTAG00000005198	FGF1	501.095	1.08184	0.291126	3.71604	0.000202367	0.0064266
ENSBTAG00000005215	IL10RA	71.539	2.33458	0.308548	7.56636	3.83824e-14	8.3595e-12
ENSBTAG00000005218	PDE3B	30.7739	1.304	0.398078	3.27574	0.00105384	0.026168
ENSBTAG00000005251		15.7422	1.67883	0.457059	3.67312	0.00023961	0.00745514
ENSBTAG00000005260	SPP1	5004.84	1.50878	0.370234	4.07521	4.59737e-05	0.00176042
ENSBTAG00000005377	SOSTDC1	351.851	-1.32133	0.41882	-3.15489	0.00160561	0.0369003
ENSBTAG00000005390	GMFG	275.892	1.71436	0.325171	5.27217	1.3482e-07	9.59502e-06
ENSBTAG00000005394	COX18	495.122	-0.84815	0.263851	-3.2145	0.00130672	0.0312455
ENSBTAG00000005413	NLRC5	177.221	2.86392	0.486219	5.8902	3.85739e-09	3.72888e-07
ENSBTAG00000005419	AOC1	30.9897	3.58436	0.957759	3.74244	0.000182243	0.00591455
ENSBTAG00000005448		85.8244	1.39496	0.323694	4.3095	1.63628e-05	0.000719682
ENSBTAG00000005475	TCAF2	144.341	0.967888	0.311051	3.11167	0.00186035	0.0417757
ENSBTAG00000005477	LAPTM5	2437.13	1.43303	0.17773	8.06295	7.44764e-16	2.26631e-13
ENSBTAG00000005525	LHX6	104.964	0.806159	0.219097	3.67945	0.000233734	0.00729742
ENSBTAG00000005586	GATM	286.541	-1.24925	0.394572	-3.16609	0.00154502	0.035945
ENSBTAG00000005592	MCOLN1	1135.52	0.420404	0.129467	3.24718	0.00116554	0.0284339
ENSBTAG00000005603	CXCL11	126.441	2.20039	0.300438	7.32395	2.40785e-13	4.6305e-11
ENSBTAG00000005628	CD52	66.6406	2.86906	0.380155	7.54707	4.45143e-14	9.57957e-12
ENSBTAG00000005748	SOX17	286.655	0.684103	0.215056	3.18105	0.00146744	0.0343613
ENSBTAG00000005754	PPM1K	1152.77	-0.65783	0.203431	-3.23368	0.00122206	0.0295663
ENSBTAG00000005793	PEA15	3779.14	0.548895	0.154718	3.54772	0.000388579	0.0114396
ENSBTAG00000005814	PSME2	1438.73	0.749584	0.221267	3.38769	0.000704826	0.0188758
ENSBTAG00000005816	IRF9	924.535	1.12495	0.20699	5.43479	5.486e-08	4.33058e-06
ENSBTAG00000005892	ZAP70	78.1176	1.22535	0.261909	4.67856	2.88903e-06	0.000155431
ENSBTAG00000005915	SFMBT2	67.7831	1.3003	0.241069	5.39387	6.89547e-08	5.12961e-06
ENSBTAG00000005934	TTYH3	1677.15	0.520923	0.139921	3.72297	0.000196892	0.00629001
ENSBTAG00000005947	PLAU	493.244	1.74893	0.443424	3.94414	8.00856e-05	0.00290122
ENSBTAG00000005978	PIK3R5	71.627	1.56881	0.382055	4.10625	4.02134e-05	0.00158374
ENSBTAG00000006017	NFKB2	1311.78	0.679729	0.17996	3.77712	0.000158653	0.00528171
ENSBTAG00000006078		97.5826	2.65367	0.489085	5.42578	5.77036e-08	4.49615e-06
ENSBTAG00000006208	ADCY7	293.142	1.28087	0.21677	5.90889	3.4442e-09	3.38374e-07
ENSBTAG00000006240	TLR4	127.422	0.935607	0.198384	4.71614	2.4036e-06	0.000130873
ENSBTAG00000006256	PTPRO	18.4887	2.41111	0.588932	4.09404	4.23928e-05	0.00165873
ENSBTAG00000006262	LIMS2	516.512	1.09041	0.244407	4.46145	8.14073e-06	0.000388285
ENSBTAG00000006282	POU2AF1	46.8619	-1.46954	0.366353	-4.01127	6.03924e-05	0.00225096
ENSBTAG00000006360	CD180	14.3022	4.451	0.915503	4.86182	1.16314e-06	6.73913e-05
ENSBTAG00000006377	MYO1G	26.4569	3.82939	0.599325	6.3895	1.66424e-10	1.95354e-08
ENSBTAG00000006378	RIPK1	674.723	0.475989	0.0974431	4.88479	1.03538e-06	6.09662e-05
ENSBTAG00000006384		88.2688	-1.89223	0.5246	-3.60699	0.000309769	0.00936404
ENSBTAG00000006449	REXO5	361.541	-0.461336	0.137067	-3.36577	0.000763295	0.019967
ENSBTAG00000006452	CD3D	13.6832	4.05822	0.659419	6.15423	7.54426e-10	8.0951e-08
ENSBTAG00000006466	CD53	81.4892	2.76122	0.335856	8.22146	2.01041e-16	6.60766e-14
ENSBTAG00000006490	BOLA-DOA	66.2957	5.83336	1.01873	5.72611	1.02762e-08	9.28816e-07
ENSBTAG00000006526	BCL2L1	1371.37	0.505066	0.147821	3.41674	0.000633765	0.0174377
ENSBTAG00000006546	GSTA2	94.9469	-1.29523	0.340987	-3.79849	0.000145581	0.0049007
ENSBTAG00000006549	CALHM6	24.3321	4.82237	0.511212	9.43322	3.97677e-21	3.26764e-18
ENSBTAG00000006552	LAMP3	32.8178	1.64931	0.373029	4.42139	9.80687e-06	0.000461663
ENSBTAG00000006572	CARD9	80.4305	1.87582	0.292496	6.41313	1.42566e-10	1.68442e-08
ENSBTAG00000006619	MATK	171.617	1.01735	0.249462	4.07816	4.53932e-05	0.00175336
ENSBTAG00000006633	IRF3	3358.42	0.400633	0.12857	3.11607	0.00183279	0.041208
ENSBTAG00000006775	SLC12A7	2791.19	0.534589	0.11235	4.75826	1.95269e-06	0.000107947
ENSBTAG00000006801	TMEM106A	316.824	1.69557	0.215043	7.88482	3.14995e-15	8.13452e-13
ENSBTAG00000006851		21.7833	1.72076	0.333769	5.15554	2.52901e-07	1.67461e-05
ENSBTAG00000006894	NOS2	1738.34	0.974532	0.290679	3.3526	0.000800559	0.0207927
ENSBTAG00000006939	FGD3	66.7848	1.19691	0.293974	4.07149	4.67139e-05	0.00178153
ENSBTAG00000006951	LMO2	780.721	0.773809	0.137144	5.64232	1.67776e-08	1.46016e-06
ENSBTAG00000006998	RASGRP4	110.436	1.65969	0.438359	3.78613	0.000153009	0.00512212
ENSBTAG00000007084	MAP3K14	444.316	0.651495	0.167453	3.89062	9.99881e-05	0.00352336
ENSBTAG00000007103	ITGAL	168.017	2.08773	0.345045	6.0506	1.44304e-09	1.46549e-07
ENSBTAG00000007113	TRRAP	5912.93	-0.533371	0.156824	-3.40108	0.000671194	0.0181907
ENSBTAG00000007153	C1QA	1176.03	2.9196	0.352374	8.2855	1.17615e-16	4.16889e-14
ENSBTAG00000007181	KIFC3	495.479	0.544397	0.120449	4.51972	6.19213e-06	0.000301712
ENSBTAG00000007213	SIRPA	2159.77	0.921304	0.219153	4.20393	2.62323e-05	0.00109263
ENSBTAG00000007268	F13A1	293.041	1.57651	0.404577	3.89669	9.75172e-05	0.00344974
ENSBTAG00000007338	TYROBP	134.355	2.02761	0.283022	7.16412	7.82864e-13	1.3226e-10
ENSBTAG00000007388	ZC3H12D	37.9105	2.47674	0.4124	6.00568	1.90533e-09	1.91348e-07
ENSBTAG00000007389	IFI35	608.361	0.851458	0.235879	3.60972	0.000306523	0.00928143
ENSBTAG00000007397	FOLH1B	16.2314	3.27023	0.703258	4.65012	3.31744e-06	0.000175349
ENSBTAG00000007409	MILR1	48.2343	2.10611	0.431025	4.8863	1.02751e-06	6.07002e-05
ENSBTAG00000007450	C2	379.584	2.36172	0.306905	7.69528	1.41181e-14	3.27195e-12
ENSBTAG00000007492	ADAMTSL2	150.136	1.57157	0.255089	6.16087	7.23485e-10	7.8314e-08
ENSBTAG00000007522	RAP1GDS1	507.828	0.325154	0.098743	3.29293	0.000991474	0.0249275
ENSBTAG00000007531	NCF4	41.8647	2.27698	0.346279	6.57558	4.84655e-11	6.34862e-09
ENSBTAG00000007626	IL2RG	166.075	2.11347	0.30206	6.99684	2.61807e-12	4.18821e-10
ENSBTAG00000007644	GNG7	190.491	0.657414	0.207969	3.16112	0.00157165	0.0363772
ENSBTAG00000007661	MYO1F	144.194	2.57464	0.333356	7.72339	1.13279e-14	2.6594e-12
ENSBTAG00000007755	APOBEC3H	67.0087	1.19018	0.281469	4.22845	2.35312e-05	0.000996189
ENSBTAG00000007773	VCAM1	286.983	1.55935	0.499545	3.12154	0.0017991	0.0405515
ENSBTAG00000007804	RILPL2	253.94	1.00481	0.231254	4.34503	1.3926e-05	0.000623118
ENSBTAG00000007828	SLA	51.3905	2.39192	0.484438	4.93752	7.91221e-07	4.73606e-05
ENSBTAG00000007836	PPA1	852.387	0.565898	0.166118	3.40661	0.000657751	0.01788
ENSBTAG00000007921	DAPP1	102.161	1.63496	0.430604	3.79691	0.00014651	0.00492281
ENSBTAG00000007932	HCK	607.589	0.618728	0.151292	4.08961	4.32092e-05	0.00168703
ENSBTAG00000007935	CALCOCO2	756.366	0.738595	0.151659	4.8701	1.1154e-06	6.50421e-05
ENSBTAG00000007988	STX2	223.949	0.65441	0.176303	3.71184	0.000205754	0.00650568
ENSBTAG00000008004	NCF2	45.5755	2.04893	0.42884	4.77784	1.7719e-06	9.94006e-05
ENSBTAG00000008008	TLR2	96.6451	2.13322	0.343819	6.20448	5.48798e-10	5.97628e-08
ENSBTAG00000008021		45.4112	1.60289	0.474375	3.37896	0.000727617	0.0192861
ENSBTAG00000008057	PARVG	54.8122	2.7176	0.322788	8.41915	3.79241e-17	1.51225e-14
ENSBTAG00000008092	RAB37	15.822	1.8428	0.480979	3.83135	0.000127442	0.00437147
ENSBTAG00000008099	CCR5	77.7662	2.69989	0.338111	7.98523	1.40262e-15	3.96175e-13
ENSBTAG00000008143	STK17A	611.043	0.903289	0.194778	4.63753	3.52591e-06	0.000184748
ENSBTAG00000008165	ITGA2B	561.39	0.555159	0.126987	4.37178	1.23237e-05	0.000559737
ENSBTAG00000008259	ACOD1	17.8528	3.37181	0.497921	6.77177	1.27213e-11	1.78267e-09
ENSBTAG00000008283	FLI1	722.697	0.575131	0.174068	3.30407	0.000952927	0.0240587
ENSBTAG00000008296	EEF1AKMT1	546.524	0.328716	0.0854084	3.84876	0.000118718	0.00409556
ENSBTAG00000008329	CYTIP	21.7265	2.5768	0.528214	4.87832	1.06994e-06	6.27964e-05
ENSBTAG00000008330	RNF19B	405.805	1.63838	0.207877	7.88149	3.23509e-15	8.23671e-13
ENSBTAG00000008411	PLEKHO2	340.488	0.833032	0.212295	3.92393	8.71167e-05	0.00313083
ENSBTAG00000008423	TIMM22	304.659	0.43367	0.128591	3.37249	0.000744924	0.0196426
ENSBTAG00000008493	AQP3	144.302	2.17893	0.562457	3.87395	0.000107086	0.00374428
ENSBTAG00000008513	RHEX	23.5401	1.49481	0.3957	3.77764	0.000158319	0.00528032
ENSBTAG00000008545	ATF3	441.102	0.996085	0.308264	3.23127	0.00123241	0.0296719
ENSBTAG00000008550	GIMAP7	28.0164	3.91757	0.448385	8.73706	2.39254e-18	1.20139e-15
ENSBTAG00000008556	POU2F2	46.2378	2.69631	0.623624	4.32362	1.53491e-05	0.000680064
ENSBTAG00000008573	ZFP36	5094.1	0.723498	0.172664	4.19022	2.78685e-05	0.00115545
ENSBTAG00000008583	PALD1	344.221	0.64053	0.181185	3.53523	0.000407426	0.0118983
ENSBTAG00000008592	FCGR1A	80.6695	1.94671	0.542586	3.58784	0.000333427	0.00999155
ENSBTAG00000008603	TASL	61.688	2.8067	0.366125	7.66595	1.77509e-14	4.01103e-12
ENSBTAG00000008612	C1R	253.182	2.40905	0.466235	5.16702	2.37854e-07	1.5866e-05
ENSBTAG00000008631	CORO1A	229.34	2.88117	0.271974	10.5936	3.19225e-26	4.80886e-23
ENSBTAG00000008636	PDE4B	179.41	1.03932	0.280557	3.70448	0.000211823	0.00664778
ENSBTAG00000008792	RNASE6	1137.71	2.01657	0.250083	8.06359	7.40829e-16	2.26631e-13
ENSBTAG00000008936	ABCC2	3475.94	-0.782029	0.23965	-3.26322	0.00110155	0.0270554
ENSBTAG00000008937	CELF2	78.5752	1.29733	0.297293	4.36382	1.27811e-05	0.000574738
ENSBTAG00000008953	TAP1	468.634	4.02621	0.37459	10.7483	6.03663e-27	1.09124e-23
ENSBTAG00000008954	PSMB9	168.578	4.09369	0.32256	12.6912	6.61446e-37	3.98565e-33
ENSBTAG00000008956	CD8B	7.03753	3.26076	0.822339	3.96522	7.33269e-05	0.00269417
ENSBTAG00000008997	ENG	2702.61	0.849433	0.206099	4.12148	3.7645e-05	0.00149562
ENSBTAG00000009064	CSF2RB	81.8268	1.58622	0.519819	3.05148	0.00227716	0.0490635
ENSBTAG00000009091	RNASEL	107.165	0.934501	0.266059	3.51238	0.000444114	0.0128864
ENSBTAG00000009137	NKG7	105.214	2.83814	0.343517	8.26199	1.43268e-16	4.98047e-14
ENSBTAG00000009183	SHISA5	4481.58	0.683336	0.198357	3.44498	0.000571111	0.0159814
ENSBTAG00000009206	FOXS1	187.191	2.28556	0.445794	5.12694	2.94494e-07	1.92186e-05
ENSBTAG00000009353	EVI2B	50.2063	2.18925	0.42564	5.14344	2.69755e-07	1.7748e-05
ENSBTAG00000009354	EVI2A	30.9369	2.07791	0.407277	5.10196	3.36153e-07	2.1625e-05
ENSBTAG00000009381	LCP2	79.516	1.83502	0.395992	4.634	3.58675e-06	0.000187392
ENSBTAG00000009421	CD1E	11.5801	2.50867	0.687461	3.64918	0.000263082	0.00807424
ENSBTAG00000009496	STAT5A	330.372	0.97798	0.197119	4.96138	6.99952e-07	4.23179e-05
ENSBTAG00000009554	EHBP1L1	1478.87	0.756708	0.185706	4.07475	4.60629e-05	0.00176042
ENSBTAG00000009614	NRROS	148.972	0.924038	0.184511	5.00803	5.49903e-07	3.40432e-05
ENSBTAG00000009631	ZNF683	3.1753	4.73653	1.47544	3.21026	0.00132616	0.0316266
ENSBTAG00000009658	PLEK	60.6857	2.73817	0.313994	8.72043	2.77156e-18	1.35409e-15
ENSBTAG00000009664		176.697	2.16533	0.268593	8.06173	7.52218e-16	2.26631e-13
ENSBTAG00000009677	PARP10	1061.34	0.935171	0.249553	3.74739	0.000178688	0.0058297
ENSBTAG00000009717	FGL2	23.592	2.22846	0.578103	3.85477	0.000115838	0.0040115
ENSBTAG00000009737	LTC4S	59.0357	1.44543	0.394263	3.66616	0.000246223	0.00760849
ENSBTAG00000009768	IFIT3	42.4945	2.85537	0.511574	5.58154	2.38404e-08	2.00448e-06
ENSBTAG00000009786	SCIN	180.2	2.10555	0.332429	6.33385	2.39119e-10	2.73579e-08
ENSBTAG00000009788		105.058	-1.60848	0.514893	-3.12391	0.00178463	0.0403558
ENSBTAG00000009844	CCN1	4482.54	0.737718	0.212088	3.47836	0.000504483	0.0142493
ENSBTAG00000009848	GPR171	5.4928	3.23844	0.725349	4.46466	8.01949e-06	0.000383514
ENSBTAG00000009849	PLAC8A	509.569	5.11495	0.733134	6.97682	3.01926e-12	4.78765e-10
ENSBTAG00000009850	GIMAP7	7.71016	4.77964	0.876068	5.45578	4.8757e-08	3.88273e-06
ENSBTAG00000009933	DTX3L	163.077	1.00647	0.3278	3.07038	0.00213789	0.0463989
ENSBTAG00000009975	PBX4	76.2811	1.57703	0.348704	4.52255	6.10977e-06	0.000298504
ENSBTAG00000010002	IRF2	779.557	0.373653	0.122308	3.05503	0.00225039	0.0486024
ENSBTAG00000010060	SLC43A3	4692.15	0.517964	0.146671	3.53148	0.000413247	0.0120488
ENSBTAG00000010153	ANXA3	1405.08	0.545539	0.137471	3.96838	7.23618e-05	0.002665
ENSBTAG00000010155		54.5408	3.04798	0.668715	4.55796	5.16526e-06	0.000257417
ENSBTAG00000010303	ICAM1	525.053	2.15397	0.305094	7.06	1.66501e-12	2.68736e-10
ENSBTAG00000010365	SQOR	237.94	0.860857	0.201666	4.26872	1.96596e-05	0.00084818
ENSBTAG00000010388	MGAT4A	2273.22	-0.542015	0.170249	-3.18366	0.00145423	0.0342294
ENSBTAG00000010427	RASSF5	86.4458	1.44403	0.224463	6.43328	1.24883e-10	1.50501e-08
ENSBTAG00000010447	LSP1	282.44	1.77607	0.223612	7.94267	1.97883e-15	5.41989e-13
ENSBTAG00000010449	MOCS1	212.498	0.624332	0.197179	3.16633	0.00154376	0.035945
ENSBTAG00000010458		19.3887	2.57049	0.372565	6.89945	5.22041e-12	7.99741e-10
ENSBTAG00000010472	TNFAIP8L3	21.3758	1.40199	0.460064	3.04739	0.00230837	0.0495
ENSBTAG00000010493	SERTAD1	398.724	0.732298	0.214396	3.41563	0.00063634	0.0174819
ENSBTAG00000010521	PVRIG	8.45549	3.40614	0.636895	5.34805	8.89092e-08	6.53338e-06
ENSBTAG00000010645	BOLA-DRA	973.078	4.90161	0.802889	6.10497	1.0282e-09	1.05607e-07
ENSBTAG00000010668	GEMIN7	230.517	0.48901	0.153791	3.1797	0.00147427	0.034432
ENSBTAG00000010775	POGK	2121.18	-0.571742	0.126614	-4.51563	6.31303e-06	0.000305953
ENSBTAG00000010785	FAS	24.5463	2.50666	0.504094	4.97261	6.60579e-07	4.02063e-05
ENSBTAG00000010880	TNNI2	134.727	1.4959	0.420478	3.55762	0.000374235	0.0110902
ENSBTAG00000010888	VSIR	609.765	0.680279	0.160235	4.24551	2.18102e-05	0.000929864
ENSBTAG00000010948	CLIC2	61.2753	1.47967	0.39427	3.75293	0.00017478	0.00571969
ENSBTAG00000010963	IL16	28.5267	1.91432	0.297793	6.42836	1.28985e-10	1.54415e-08
ENSBTAG00000010992	CTSH	393.637	1.64192	0.307207	5.34466	9.05857e-08	6.62963e-06
ENSBTAG00000011007	TTYH2	629.238	0.816318	0.210655	3.87514	0.000106564	0.00373324
ENSBTAG00000011100	CTSC	596.936	1.36848	0.252733	5.41474	6.13781e-08	4.74159e-06
ENSBTAG00000011182	PDLIM1	1047.83	0.495808	0.160378	3.09149	0.00199155	0.0438506
ENSBTAG00000011193	C1QC	767.768	3.16541	0.443167	7.14269	9.15215e-13	1.51783e-10
ENSBTAG00000011195		12.2637	3.06611	0.509709	6.01541	1.79434e-09	1.81209e-07
ENSBTAG00000011196	C1QB	1305.42	3.24111	0.431692	7.50792	6.00744e-14	1.24823e-11
ENSBTAG00000011236	STX11	48.1188	1.02904	0.295401	3.48354	0.000494824	0.0140644
ENSBTAG00000011316	ZC3H12A	204.596	0.675401	0.206864	3.26495	0.00109485	0.026964
ENSBTAG00000011343	XAF1	189.4	2.23052	0.288223	7.73885	1.00321e-14	2.38619e-12
ENSBTAG00000011358	IER3	1993.64	0.863931	0.22682	3.80888	0.000139595	0.00475229
ENSBTAG00000011382	SLC9A3R1	536.866	0.607133	0.187889	3.23134	0.00123213	0.0296719
ENSBTAG00000011409	CD72	28.5573	2.17361	0.402607	5.39882	6.70788e-08	5.04411e-06
ENSBTAG00000011411	SIT1	10.2889	3.02552	0.591743	5.1129	3.17257e-07	2.05558e-05
ENSBTAG00000011421	CD37	106.276	3.03675	0.477393	6.36112	2.00288e-10	2.32091e-08
ENSBTAG00000011437		823.099	0.630736	0.167181	3.77278	0.000161441	0.00534499
ENSBTAG00000011467	BATF2	90.3304	3.74962	0.575518	6.51521	7.2586e-11	9.11206e-09
ENSBTAG00000011481	IL12RB1	10.5436	3.31052	0.700557	4.72556	2.29481e-06	0.000125327
ENSBTAG00000011511		106.461	2.2663	0.387445	5.84936	4.9347e-09	4.67482e-07
ENSBTAG00000011515	SELL	153.931	3.49597	0.509198	6.86564	6.61928e-12	9.64974e-10
ENSBTAG00000011545	GDA	43.3279	1.99462	0.510133	3.91001	9.22929e-05	0.00329719
ENSBTAG00000011563	TNFSF13B	16.3771	2.72754	0.682626	3.99566	6.45137e-05	0.00238978
ENSBTAG00000011602	RASAL3	25.8019	1.9231	0.324955	5.91807	3.25745e-09	3.21776e-07
ENSBTAG00000011655	SAMD10	119.237	0.671928	0.184583	3.64024	0.000272387	0.00833154
ENSBTAG00000011658	PTPN18	150.171	1.10301	0.161451	6.83186	8.38184e-12	1.19306e-09
ENSBTAG00000011734	ANKRD1	86.7566	1.76367	0.453982	3.88489	0.000102378	0.00359949
ENSBTAG00000011860	SUPT20H	4972.83	-0.338061	0.0989052	-3.41802	0.000630774	0.0173818
ENSBTAG00000011887	CD22	58.3608	3.25367	0.636598	5.11104	3.20395e-07	2.0685e-05
ENSBTAG00000011934	PCK2	97.3297	0.864084	0.247563	3.49036	0.000482362	0.0137751
ENSBTAG00000011982	BATF3	38.8988	2.21123	0.294664	7.50425	6.17804e-14	1.26909e-11
ENSBTAG00000012046	JUNB	1791.76	1.00391	0.209912	4.78251	1.73119e-06	9.77961e-05
ENSBTAG00000012082	TNFRSF12A	563.736	1.20204	0.273367	4.39716	1.09675e-05	0.000507059
ENSBTAG00000012083	IRX3	162.73	1.62238	0.450667	3.59995	0.000318273	0.00958904
ENSBTAG00000012208		323.378	2.20452	0.486793	4.52865	5.93616e-06	0.000291598
ENSBTAG00000012216	MLKL	31.7221	1.38389	0.414086	3.34203	0.000831689	0.0214471
ENSBTAG00000012330	B2M	4058.38	2.51959	0.270932	9.29972	1.40818e-20	9.79065e-18
ENSBTAG00000012335	UBA7	706.131	2.36376	0.341172	6.92836	4.25743e-12	6.63723e-10
ENSBTAG00000012348	LRRC71	102.672	-1.70198	0.466696	-3.64688	0.000265446	0.00813299
ENSBTAG00000012352	PARP16	607.769	-0.407137	0.130656	-3.11609	0.00183265	0.041208
ENSBTAG00000012406	ZBP1	274.156	3.96718	0.800677	4.95479	7.24102e-07	4.3632e-05
ENSBTAG00000012419	BCL2L15	12.3477	4.72729	0.686985	6.88122	5.93434e-12	8.84257e-10
ENSBTAG00000012442	CTSB	17799.4	0.50104	0.126676	3.95528	7.64449e-05	0.00278608
ENSBTAG00000012451	BOLA-DMB	282.267	4.26747	0.386987	11.0274	2.81865e-28	6.3691e-25
ENSBTAG00000012519	XDH	364.5	1.24367	0.368187	3.37781	0.000730659	0.0193384
ENSBTAG00000012525	ABO	31.8255	1.01617	0.322898	3.14704	0.00164932	0.0376925
ENSBTAG00000012526	APBB1IP	158.513	1.93045	0.314184	6.14434	8.02971e-10	8.53841e-08
ENSBTAG00000012592	ANKLE1	80.5163	0.766844	0.203917	3.76057	0.000169528	0.00556181
ENSBTAG00000012595	RIDA	217.254	1.03729	0.236829	4.37988	1.18744e-05	0.000542054
ENSBTAG00000012684	CCL19	7.72085	4.38701	1.15698	3.79179	0.000149567	0.00501617
ENSBTAG00000012695	LCK	25.6879	2.87382	0.348768	8.23991	1.72337e-16	5.87801e-14
ENSBTAG00000012815	CLEC12A	55.1162	2.65734	0.423079	6.28094	3.36532e-10	3.7322e-08
ENSBTAG00000012829	EBI3	112.823	1.04233	0.249386	4.17959	2.92032e-05	0.00120526
ENSBTAG00000012989	UBE2L6	379.914	1.01965	0.213376	4.77865	1.76475e-06	9.93811e-05
ENSBTAG00000013030	LRRC8A	1806.11	0.332213	0.107992	3.07627	0.0020961	0.0456521
ENSBTAG00000013063	ITGB1BP1	987.697	0.286262	0.0940353	3.0442	0.00233302	0.0497789
ENSBTAG00000013096	UNC119	689.107	0.76883	0.147204	5.22289	1.76153e-07	1.20618e-05
ENSBTAG00000013116	PLCB4	1551.2	-0.433875	0.141311	-3.07035	0.00213809	0.0463989
ENSBTAG00000013118	CD86	244.987	1.40351	0.307745	4.56064	5.09983e-06	0.000255373
ENSBTAG00000013125	PLAUR	173.781	2.51689	0.590081	4.26533	1.99603e-05	0.0008591
ENSBTAG00000013185	TIMD4	115.651	2.12669	0.4068	5.22785	1.71488e-07	1.1832e-05
ENSBTAG00000013201	ALOX5AP	81.9472	1.85752	0.285767	6.5001	8.02656e-11	9.93809e-09
ENSBTAG00000013281	SPATA21	356.724	-0.86581	0.257269	-3.36539	0.00076435	0.019967
ENSBTAG00000013282	NECAP2	1933.09	0.384198	0.124408	3.0882	0.0020137	0.0440699
ENSBTAG00000013290	DYSF	1064.27	0.768428	0.152291	5.04579	4.5166e-07	2.84483e-05
ENSBTAG00000013367	PPT1	1407.37	0.689025	0.145024	4.75111	2.02307e-06	0.000111497
ENSBTAG00000013462	L1CAM	62.9135	2.64616	0.591995	4.46991	7.82537e-06	0.000375223
ENSBTAG00000013486	C5H12orf66	79.7613	-0.947876	0.287182	-3.30061	0.00096476	0.0243235
ENSBTAG00000013569	CD38	64.8917	2.28888	0.382732	5.98037	2.22626e-09	2.22343e-07
ENSBTAG00000013607	WDR1	6846.54	0.289633	0.0755048	3.83595	0.000125078	0.00429856
ENSBTAG00000013641	BAG3	346.815	1.19484	0.231746	5.15583	2.52511e-07	1.67461e-05
ENSBTAG00000013699	TBC1D1	357.15	0.556798	0.179235	3.10653	0.001893	0.0423512
ENSBTAG00000013705	NFKBIE	295.842	0.580175	0.131728	4.40434	1.06109e-05	0.000494362
ENSBTAG00000013755	ITGB5	4183.13	-0.539708	0.15879	-3.39888	0.000676616	0.0183101
ENSBTAG00000013855	ORMDL3	1474.31	0.411405	0.128554	3.20025	0.00137308	0.0325309
ENSBTAG00000013863	DUSP1	1381.05	0.818197	0.247392	3.30729	0.000942028	0.0238836
ENSBTAG00000013869	SH3BP4	424.774	0.491642	0.159118	3.08981	0.00200287	0.0439662
ENSBTAG00000013900	TRIM21	465.038	0.955228	0.203424	4.69575	2.65631e-06	0.000143767
ENSBTAG00000013919		653.795	4.80801	0.719772	6.67991	2.39095e-11	3.27434e-09
ENSBTAG00000014016	IKZF1	17.7634	2.00429	0.458831	4.36826	1.25241e-05	0.000567413
ENSBTAG00000014075	ITIH2	614.734	-1.39356	0.323855	-4.30304	1.68472e-05	0.000739192
ENSBTAG00000014088	MBNL3	807.42	-0.708411	0.219788	-3.22316	0.00126785	0.0304368
ENSBTAG00000014090	ARID5A	194.955	1.64358	0.25991	6.32367	2.55421e-10	2.88578e-08
ENSBTAG00000014113	CCL8	49.1746	2.12882	0.464433	4.58369	4.56838e-06	0.000231974
ENSBTAG00000014170	MAP7D3	97.5523	0.701166	0.216254	3.24232	0.0011856	0.0288065
ENSBTAG00000014172	FGD2	187.416	3.21228	0.447986	7.17049	7.47293e-13	1.27442e-10
ENSBTAG00000014199	TBX21	13.0676	3.83068	0.695645	5.50666	3.65701e-08	2.95124e-06
ENSBTAG00000014220		17.0413	1.9651	0.408201	4.81405	1.47898e-06	8.48747e-05
ENSBTAG00000014224	IGSF9B	221.029	-0.798329	0.246903	-3.23337	0.00122341	0.0295663
ENSBTAG00000014228	TFEC	54.3069	1.79493	0.414604	4.32927	1.49608e-05	0.000664486
ENSBTAG00000014237	CYTH4	164.34	1.84159	0.328127	5.61244	1.99498e-08	1.69311e-06
ENSBTAG00000014261	TARS1	1697.18	0.489173	0.140929	3.47106	0.000518412	0.0145971
ENSBTAG00000014390	MTMR9	176.58	0.856935	0.175271	4.8892	1.01244e-06	6.02036e-05
ENSBTAG00000014402	GIMAP8	33.4653	3.08773	0.54126	5.70471	1.16543e-08	1.04813e-06
ENSBTAG00000014432	HNMT	27.5203	1.71056	0.433268	3.94803	7.87956e-05	0.00286022
ENSBTAG00000014447	RPS6KA1	516.834	0.633094	0.149901	4.22342	2.40625e-05	0.0010163
ENSBTAG00000014496	CCR6	15.9205	1.99376	0.450275	4.42788	9.51633e-06	0.000449156
ENSBTAG00000014529	GBP4	57.8494	3.43455	0.521613	6.58448	4.56473e-11	6.02311e-09
ENSBTAG00000014612	DOCK2	87.269	1.7515	0.366681	4.77662	1.78262e-06	9.9458e-05
ENSBTAG00000014698	CARD11	257.518	1.50708	0.334377	4.50714	6.57068e-06	0.000317589
ENSBTAG00000014707	ISG15	291.886	3.01129	0.739849	4.07014	4.69845e-05	0.00178808
ENSBTAG00000014728	TAPBPL	323.462	1.49729	0.159711	9.37496	6.92008e-21	5.43888e-18
ENSBTAG00000014762	ISG20	52.9369	3.52041	0.720156	4.88841	1.01655e-06	6.02496e-05
ENSBTAG00000014821	SLC7A7	290.816	1.8332	0.280915	6.52581	6.76335e-11	8.54972e-09
ENSBTAG00000014878	COX7A1	61.2694	1.08602	0.299426	3.62701	0.000286722	0.00871105
ENSBTAG00000014898	HK3	51.9433	2.61273	0.284259	9.19138	3.87833e-20	2.50388e-17
ENSBTAG00000014907	IL11RA	775.542	0.646179	0.155068	4.16706	3.08554e-05	0.00126193
ENSBTAG00000014908	CCL27	17.9055	2.40726	0.583661	4.12441	3.7168e-05	0.00148319
ENSBTAG00000014953		8.44846	3.86452	0.934665	4.13465	3.55494e-05	0.00142806
ENSBTAG00000014972	PTGER4	92.6614	1.96305	0.378827	5.18191	2.19623e-07	1.48502e-05
ENSBTAG00000015013	C2CD2L	668.156	0.588365	0.118535	4.96362	6.91918e-07	4.19725e-05
ENSBTAG00000015032	CD14	659.002	1.51763	0.281166	5.39763	6.75264e-08	5.04411e-06
ENSBTAG00000015060	GBP5	73.7231	5.08766	1.11046	4.58158	4.61468e-06	0.000233668
ENSBTAG00000015094	VNN1	54.2612	1.28645	0.392066	3.28121	0.00103361	0.0258074
ENSBTAG00000015160	PLD4	196.604	2.10582	0.366423	5.74697	9.08565e-09	8.25333e-07
ENSBTAG00000015228	CD74	4452.3	4.74024	0.60635	7.81766	5.38151e-15	1.33262e-12
ENSBTAG00000015241	EPHX2	17388.6	-0.500302	0.158706	-3.15237	0.00161951	0.0371521
ENSBTAG00000015297	BANK1	27.3691	2.66433	0.624055	4.26938	1.96018e-05	0.000847708
ENSBTAG00000015512	HEXB	1190.58	0.637484	0.120932	5.27144	1.3536e-07	9.59569e-06
ENSBTAG00000015520	SLC11A1	23.9789	3.48279	0.644103	5.40719	6.40197e-08	4.90375e-06
ENSBTAG00000015636	SHFL	252.039	1.37693	0.25296	5.44326	5.23135e-08	4.14768e-06
ENSBTAG00000015649	TMEM156	33.3027	3.16071	0.446616	7.07702	1.47288e-12	2.42049e-10
ENSBTAG00000015707	TREML2	6.26645	2.9062	0.577551	5.03193	4.85572e-07	3.04781e-05
ENSBTAG00000015708	CXCR6	8.67009	5.68314	0.900337	6.31224	2.75028e-10	3.08801e-08
ENSBTAG00000015710	CD3E	52.851	3.55345	0.34254	10.3738	3.26187e-25	4.21177e-22
ENSBTAG00000015718	CASP8	165.113	1.29534	0.242917	5.33242	9.69117e-08	7.03563e-06
ENSBTAG00000015727	IFI47	83.1875	3.97016	0.573034	6.92831	4.25911e-12	6.63723e-10
ENSBTAG00000015730	BOLA-DMA	264.597	2.29864	0.395769	5.80803	6.32126e-09	5.89018e-07
ENSBTAG00000015742	ICAM3	8.06369	2.22469	0.697568	3.1892	0.00142665	0.0336679
ENSBTAG00000015752	SP110	141.259	2.05773	0.367639	5.59714	2.17919e-08	1.8408e-06
ENSBTAG00000015769	VSIG4	151.402	1.16754	0.288487	4.04712	5.18519e-05	0.00195167
ENSBTAG00000015779	PML	1421.43	0.789507	0.191123	4.13088	3.61379e-05	0.00144848
ENSBTAG00000015815	CFP	558.932	0.786566	0.203385	3.86738	0.000110013	0.0038392
ENSBTAG00000015856	CFAP126	120.63	0.768041	0.214087	3.58752	0.000333844	0.00999155
ENSBTAG00000015955	ERGIC1	4362.11	0.567293	0.152613	3.71719	0.000201449	0.00641124
ENSBTAG00000016061	RSAD2	103.927	1.84945	0.553636	3.34055	0.000836135	0.0215304
ENSBTAG00000016078	STXBP4	251.843	-0.973724	0.300196	-3.24363	0.00118017	0.0287133
ENSBTAG00000016204	C1RL	29.248	1.92195	0.561291	3.42416	0.000616698	0.0170721
ENSBTAG00000016208	TGM2	3204.09	1.66072	0.464511	3.5752	0.000349965	0.0104395
ENSBTAG00000016217	RBM43	124.195	0.899724	0.219638	4.09639	4.19651e-05	0.00164556
ENSBTAG00000016344	PIK3R6	163.758	0.63785	0.207203	3.07838	0.00208132	0.0454397
ENSBTAG00000016345	IL2RB	19.4038	3.55128	0.641928	5.53221	3.16221e-08	2.6102e-06
ENSBTAG00000016357	VNN2	24.7567	2.24353	0.542484	4.13566	3.53939e-05	0.00142498
ENSBTAG00000016411	RNF122	322.009	0.905568	0.221559	4.08725	4.36517e-05	0.00170063
ENSBTAG00000016532	MAPKAPK3	545.548	0.633052	0.12983	4.87602	1.0825e-06	6.33282e-05
ENSBTAG00000016546	PARP12	800.033	1.05163	0.247353	4.25155	2.12293e-05	0.000911549
ENSBTAG00000016548	TEX12	22.0059	1.48004	0.455146	3.25179	0.00114679	0.0280576
ENSBTAG00000016625	TMEM131L	262.95	0.631551	0.176721	3.57371	0.000351959	0.0104816
ENSBTAG00000016656	PARP14	655.512	1.72659	0.31984	5.39829	6.72804e-08	5.04411e-06
ENSBTAG00000016661	USP18	165.169	2.19649	0.541724	4.05462	5.02159e-05	0.00190305
ENSBTAG00000016683	NFKBIA	1047.92	1.33736	0.260021	5.14327	2.69996e-07	1.7748e-05
ENSBTAG00000016698	SLAMF8	23.6111	4.23659	0.470899	8.9968	2.32391e-19	1.27301e-16
ENSBTAG00000016791	PEX7	692.473	-0.339706	0.0883812	-3.84364	0.000121221	0.00417393
ENSBTAG00000016828	TAPBP	4396.64	0.652839	0.120904	5.39964	6.67729e-08	5.04411e-06
ENSBTAG00000016874	DNAJB1	4300.92	1.16396	0.243209	4.78586	1.70255e-06	9.67831e-05
ENSBTAG00000016886	MT3	43.0397	6.80177	1.65491	4.11005	3.9558e-05	0.00156133
ENSBTAG00000016933	IL27RA	311.741	0.61134	0.180411	3.38859	0.000702521	0.018842
ENSBTAG00000016944	ADORA2A	279.668	1.11923	0.282603	3.96044	7.48104e-05	0.00273754
ENSBTAG00000017060	ITGB2	226.205	2.54762	0.338015	7.537	4.80891e-14	1.02271e-11
ENSBTAG00000017135	CTSS	858.166	2.23371	0.305643	7.30826	2.70632e-13	5.04352e-11
ENSBTAG00000017242	FADS6	148.823	0.871228	0.244448	3.56406	0.000365164	0.010857
ENSBTAG00000017249	SBSPON	128.797	1.12269	0.300116	3.74086	0.000183395	0.00594127
ENSBTAG00000017256	CD2	10.8777	3.82792	0.519442	7.36928	1.71551e-13	3.40784e-11
ENSBTAG00000017273	LRRC25	64.5557	1.74654	0.444312	3.93088	8.46359e-05	0.00305382
ENSBTAG00000017280	C3	382.602	2.45328	0.468367	5.23794	1.6238e-07	1.12898e-05
ENSBTAG00000017287	DRAM1	289.534	1.34264	0.314349	4.27118	1.94445e-05	0.000842922
ENSBTAG00000017313	ADA2	91.3886	2.42191	0.287585	8.42156	3.71518e-17	1.51225e-14
ENSBTAG00000017363	SAT1	4736.65	0.989017	0.182222	5.42754	5.71351e-08	4.47113e-06
ENSBTAG00000017367	IFIT5	534.246	0.705189	0.211164	3.33953	0.000839201	0.0215486
ENSBTAG00000017469	CCDC88A	409.861	1.26244	0.302862	4.16837	3.06781e-05	0.00125752
ENSBTAG00000017530	PLGRKT	481.206	0.393214	0.129134	3.045	0.00232684	0.0497778
ENSBTAG00000017602	TMEM45B	1143.82	-0.522364	0.158695	-3.29163	0.00099609	0.0250088
ENSBTAG00000017659	BFSP2	20.357	2.93783	0.436265	6.73405	1.65005e-11	2.27695e-09
ENSBTAG00000017670		131.974	3.70125	0.456651	8.10521	5.26528e-16	1.69965e-13
ENSBTAG00000017689	BRMS1	1958.91	0.424848	0.138712	3.0628	0.00219277	0.0474147
ENSBTAG00000017722	F5	56.3665	2.0781	0.360383	5.76635	8.10056e-09	7.43319e-07
ENSBTAG00000017855	ITM2C	1458.2	0.784384	0.186611	4.20331	2.63039e-05	0.00109309
ENSBTAG00000017873	USF1	1151.65	0.375374	0.117032	3.20744	0.00133924	0.0318545
ENSBTAG00000017875	ARHGAP30	380.168	1.38073	0.141788	9.73797	2.0766e-22	2.01314e-19
ENSBTAG00000017905	WDR91	518.092	0.60017	0.108171	5.54836	2.88363e-08	2.39116e-06
ENSBTAG00000017970	ZYX	8693.25	0.694507	0.214	3.24536	0.00117303	0.028578
ENSBTAG00000018013	EMP3	328.057	1.25626	0.298497	4.20862	2.56938e-05	0.00107765
ENSBTAG00000018015	IL27	55.7963	1.32253	0.426722	3.09929	0.00193988	0.0430804
ENSBTAG00000018040	PSMB10	484.613	2.16807	0.271388	7.98883	1.36229e-15	3.90891e-13
ENSBTAG00000018065	YARS1	1496.45	0.316737	0.0866609	3.65491	0.000257277	0.00791103
ENSBTAG00000018073	TSPO	566.795	0.971415	0.310983	3.1237	0.00178595	0.0403558
ENSBTAG00000018119	AOAH	40.3186	1.95373	0.514322	3.79864	0.000145491	0.0049007
ENSBTAG00000018176	CYBC1	744.849	0.433363	0.109419	3.96058	7.47678e-05	0.00273754
ENSBTAG00000018189	CSTB	496.42	2.64275	0.699986	3.77544	0.000159726	0.00530765
ENSBTAG00000018223	CHI3L1	56.7139	2.82753	0.49633	5.69686	1.22032e-08	1.08668e-06
ENSBTAG00000018303	PAPPA2	86.6565	-2.08407	0.616013	-3.38316	0.000716565	0.0191052
ENSBTAG00000018331	CLEC3B	1353.57	0.834516	0.262433	3.17991	0.00147319	0.034432
ENSBTAG00000018366	SLC15A3	121.622	2.04506	0.253787	8.05816	7.74487e-16	2.29515e-13
ENSBTAG00000018523	TRIM38	117.913	1.08074	0.191686	5.63807	1.7197e-08	1.48742e-06
ENSBTAG00000018699	KAT7	1986.54	-0.233038	0.0754727	-3.08771	0.00201706	0.04409
ENSBTAG00000018773	RND1	57.9365	1.18483	0.317248	3.73471	0.000187929	0.00607728
ENSBTAG00000018774		539.252	0.751959	0.211298	3.55877	0.0003726	0.0110599
ENSBTAG00000018785	TUBB1	32.8103	1.35969	0.325059	4.18288	2.87835e-05	0.00119066
ENSBTAG00000018966	PLCE1	163.967	-1.79626	0.409073	-4.39105	1.12803e-05	0.000518866
ENSBTAG00000018975	KCNT1	17.7308	2.1042	0.5663	3.7157	0.000202642	0.0064266
ENSBTAG00000018993	ITGB7	112.571	3.45876	0.206721	16.7315	7.72435e-63	1.39633e-58
ENSBTAG00000019033	CD84	51.6402	1.87624	0.272692	6.88045	5.96624e-12	8.84257e-10
ENSBTAG00000019054	EPSTI1	440.243	2.18839	0.357131	6.12769	8.91624e-10	9.37086e-08
ENSBTAG00000019065	EEPD1	204.615	0.470555	0.154588	3.04392	0.00233515	0.0497789
ENSBTAG00000019079	PLCB2	193.826	1.28215	0.26472	4.84342	1.27621e-06	7.37061e-05
ENSBTAG00000019174	ZNF710	220.142	0.585272	0.189314	3.09154	0.00199124	0.0438506
ENSBTAG00000019229	TMEM144	522.433	-1.14538	0.266896	-4.29148	1.77487e-05	0.000774986
ENSBTAG00000019250	BTK	70.2196	2.00915	0.31756	6.32684	2.5023e-10	2.84491e-08
ENSBTAG00000019329	LYL1	212.364	0.977493	0.222198	4.3992	1.08649e-05	0.0005036
ENSBTAG00000019386	BOLA-NC1	689.775	3.51769	0.383359	9.17597	4.47525e-20	2.78962e-17
ENSBTAG00000019409	GNPTAB	229.671	1.48931	0.258406	5.76346	8.2409e-09	7.52377e-07
ENSBTAG00000019428	CCR1	73.5931	2.02261	0.349122	5.79342	6.8968e-09	6.36089e-07
ENSBTAG00000019526	CMTM6	2882.1	0.392414	0.100422	3.90765	9.31992e-05	0.003323
ENSBTAG00000019567	IL21R	41.5473	3.39013	0.362187	9.36016	7.96189e-21	5.99696e-18
ENSBTAG00000019588	BLA-DQB	514.003	4.49433	1.02099	4.40193	1.07292e-05	0.000498592
ENSBTAG00000019612	RNASE4	878.109	1.35869	0.369747	3.67465	0.000238172	0.00742318
ENSBTAG00000019711		60.8625	1.61928	0.338308	4.78641	1.69791e-06	9.67831e-05
ENSBTAG00000019712	ST14	5915.58	0.591788	0.158525	3.7331	0.000189136	0.00610538
ENSBTAG00000019741	C3AR1	139.67	2.93886	0.328765	8.93908	3.92416e-19	2.08638e-16
ENSBTAG00000019754	CAVIN3	495.538	1.12775	0.253996	4.44003	8.99453e-06	0.000425639
ENSBTAG00000019872	PIK3AP1	52.3777	1.55564	0.491852	3.16282	0.00156251	0.0362585
ENSBTAG00000019916	CLMN	714.248	-0.550585	0.160292	-3.43489	0.000592798	0.0164702
ENSBTAG00000019960	TM4SF18	200.283	0.877923	0.279743	3.13832	0.0016992	0.0387344
ENSBTAG00000019967	RASA3	512.707	1.03102	0.200988	5.12976	2.90116e-07	1.90016e-05
ENSBTAG00000019975	IL7R	13.9766	2.29183	0.656523	3.49086	0.000481477	0.0137751
ENSBTAG00000019979	CMPK2	76.895	1.13538	0.312954	3.62794	0.000285696	0.00869448
ENSBTAG00000020000	RAP1GAP2	13.3118	1.73309	0.506575	3.42119	0.00062347	0.0172331
ENSBTAG00000020015	DFFB	271.599	0.442439	0.125803	3.51691	0.000436594	0.0126886
ENSBTAG00000020080	MYBPC2	80.1209	1.5657	0.487529	3.21151	0.0013204	0.031531
ENSBTAG00000020116	JSP.1	5378.99	4.92135	0.419867	11.7212	9.92719e-32	2.9909e-28
ENSBTAG00000020166	ZNFX1	1616.16	0.668282	0.138892	4.81153	1.49779e-06	8.56824e-05
ENSBTAG00000020270	NFKB1	1356.84	0.309313	0.0919095	3.36541	0.000764305	0.019967
ENSBTAG00000020305	TOR1A	1157.49	0.404039	0.111063	3.63792	0.000274853	0.00839276
ENSBTAG00000020311	USP20	1602.66	0.747495	0.201757	3.70492	0.000211456	0.00664778
ENSBTAG00000020350	DUSP2	22.8231	2.51105	0.388993	6.45525	1.08043e-10	1.31965e-08
ENSBTAG00000020394	TNFAIP8L2	55.6798	1.73954	0.326969	5.32018	1.03663e-07	7.49569e-06
ENSBTAG00000020395	LYSMD1	225.476	0.436671	0.0990747	4.40749	1.04573e-05	0.000488467
ENSBTAG00000020407	MTSS1	908.121	1.46409	0.233008	6.28343	3.31193e-10	3.69566e-08
ENSBTAG00000020433	NLRP1	18.7716	1.95777	0.430558	4.54706	5.44007e-06	0.000268689
ENSBTAG00000020535	PYCARD	155.937	1.78549	0.245891	7.26129	3.83406e-13	7.00084e-11
ENSBTAG00000020536	HERC6	276.311	1.84276	0.367909	5.00875	5.47835e-07	3.40317e-05
ENSBTAG00000020538	HERC5	166.004	1.43161	0.287494	4.97962	6.37096e-07	3.90399e-05
ENSBTAG00000020602	IDO1	31.8283	6.46201	1.3872	4.6583	3.18835e-06	0.00016902
ENSBTAG00000020649	CIITA	136.335	3.36894	0.314458	10.7135	8.79906e-27	1.446e-23
ENSBTAG00000020701	MEF2C	338.854	0.834876	0.239191	3.49041	0.000482281	0.0137751
ENSBTAG00000020736	CD40	265.138	1.93256	0.222218	8.69669	3.4171e-18	1.62555e-15
ENSBTAG00000020772	ARHGAP45	351.274	0.815167	0.197762	4.12195	3.75682e-05	0.00149562
ENSBTAG00000020773	CTSW	15.617	4.34721	0.51773	8.39667	4.59332e-17	1.72986e-14
ENSBTAG00000020791	RAPGEF1	2340.32	0.326879	0.10274	3.18162	0.00146455	0.034338
ENSBTAG00000020855	PTPN4	334.497	-0.854912	0.240955	-3.54802	0.000388141	0.0114396
ENSBTAG00000020859	SERPINF2	61.0023	1.67898	0.499617	3.36053	0.00077793	0.0202632
ENSBTAG00000020872	C5AR1	106.917	1.52477	0.40042	3.80792	0.000140139	0.00476181
ENSBTAG00000020884	CASP4	283.709	1.58309	0.192287	8.23292	1.827e-16	6.11606e-14
ENSBTAG00000020893	MATN3	21.2662	1.24485	0.400178	3.11073	0.00186626	0.0418565
ENSBTAG00000020904	JAK3	189.2	1.64317	0.240298	6.83805	8.0281e-12	1.15178e-09
ENSBTAG00000020921	PRKCB	205.092	2.55479	0.304097	8.40124	4.41784e-17	1.69918e-14
ENSBTAG00000020936	NOD2	28.3773	1.26369	0.277082	4.56072	5.09789e-06	0.000255373
ENSBTAG00000020963	RASSF1	1140.82	0.453177	0.147757	3.06704	0.00216186	0.0468024
ENSBTAG00000021041	PRAM1	14.0016	1.61193	0.486176	3.31554	0.000914675	0.0232554
ENSBTAG00000021077	BOLA-DQB	9.63644	5.72024	1.03772	5.51232	3.5414e-08	2.88369e-06
ENSBTAG00000021133	TENM3	320.289	-0.569882	0.184271	-3.09264	0.00198386	0.0438414
ENSBTAG00000021141	CD8A	16.795	3.45843	0.504688	6.85261	7.25138e-12	1.04867e-09
ENSBTAG00000021219	SEPTIN1	53.0456	1.57329	0.257078	6.11988	9.36463e-10	9.72899e-08
ENSBTAG00000021249	LAT	62.1766	1.6118	0.292339	5.51346	3.5184e-08	2.87793e-06
ENSBTAG00000021294	VWA1	1138.39	0.568841	0.1807	3.14798	0.00164404	0.0376195
ENSBTAG00000021301	ACSF2	207.874	0.667725	0.158764	4.20578	2.60182e-05	0.00108873
ENSBTAG00000021358	BLNK	104.018	1.34559	0.295767	4.5495	5.37748e-06	0.000267057
ENSBTAG00000021364	TNK2	1424.19	0.313349	0.101339	3.09209	0.00198755	0.0438506
ENSBTAG00000021395	PSME1	2341.54	0.87685	0.200919	4.3642	1.2759e-05	0.000574738
ENSBTAG00000021424	CSK	1447.11	0.683425	0.144603	4.7262	2.28758e-06	0.000125311
ENSBTAG00000021435	MAFF	394.115	0.593726	0.191532	3.09988	0.00193599	0.0430804
ENSBTAG00000021467	IGFBP6	276.253	1.5229	0.454952	3.34738	0.000815789	0.0210973
ENSBTAG00000021474	GSDMD	278.579	1.89363	0.242419	7.8114	5.65543e-15	1.38153e-12
ENSBTAG00000021514	DNPEP	729.778	0.45883	0.123144	3.72597	0.000194564	0.00624714
ENSBTAG00000021523	STAT3	834.43	0.696044	0.182846	3.80673	0.000140817	0.0047759
ENSBTAG00000021527	IGF1R	704.116	-0.746828	0.22218	-3.36136	0.000775597	0.0202315
ENSBTAG00000021553	PTPN14	275.394	-0.66178	0.211015	-3.13617	0.00171171	0.0389425
ENSBTAG00000021697	PDGFB	761.575	0.962561	0.19964	4.82149	1.42488e-06	8.20303e-05
ENSBTAG00000021703	MED12L	169.421	-1.07188	0.330014	-3.24798	0.00116226	0.0283922
ENSBTAG00000021709	SPI1	241.418	2.17778	0.355548	6.12513	9.06094e-10	9.46789e-08
ENSBTAG00000021766	HBEGF	199.083	1.25532	0.360435	3.48278	0.000496235	0.0140664
ENSBTAG00000021791	PARP9	254.36	1.4672	0.33401	4.3927	1.11952e-05	0.000516265
ENSBTAG00000021818	ADGRE5	1368.52	0.835094	0.201562	4.14312	3.42614e-05	0.00138942
ENSBTAG00000021837	RGS19	230.461	0.961814	0.170472	5.64208	1.68011e-08	1.46016e-06
ENSBTAG00000021901	TRPM2	25.3869	3.01408	0.480827	6.26853	3.64483e-10	4.01753e-08
ENSBTAG00000021958	GZMA	5.14256	3.7515	0.958712	3.91307	9.11312e-05	0.00326214
ENSBTAG00000022489		559.806	1.5501	0.387454	4.00074	6.31449e-05	0.00234388
ENSBTAG00000022989	FAM174B	79.3128	-1.07565	0.343	-3.13601	0.00171263	0.0389425
ENSBTAG00000023028	WDFY4	240.065	1.15829	0.287112	4.03428	5.47703e-05	0.00204986
ENSBTAG00000023144	PTPRC	146.789	2.51997	0.328297	7.67588	1.64287e-14	3.75927e-12
ENSBTAG00000023551	MOB3C	246.749	0.459405	0.131489	3.49387	0.000476077	0.0136821
ENSBTAG00000023635	CLEC6A	16.693	4.35723	0.819632	5.31609	1.06023e-07	7.63574e-06
ENSBTAG00000023659	MT2A	79.8911	3.22444	0.687623	4.68925	2.74204e-06	0.000147964
ENSBTAG00000023976	ARHGAP25	190.845	1.14795	0.240874	4.76578	1.88123e-06	0.000104637
ENSBTAG00000024091	MALL	160.331	0.763079	0.203677	3.74652	0.000179306	0.0058297
ENSBTAG00000024272		28.3706	5.00655	0.954155	5.2471	1.54514e-07	1.08261e-05
ENSBTAG00000024503	FCER1G	439.641	2.18093	0.333846	6.53274	6.45782e-11	8.27929e-09
ENSBTAG00000024801	RANBP17	644.594	-0.638177	0.148586	-4.29501	1.74682e-05	0.000764584
ENSBTAG00000024803	ENDOD1	201.433	0.556592	0.170054	3.27303	0.00106401	0.026348
ENSBTAG00000024869	CX3CL1	135.935	1.11556	0.251143	4.44194	8.91519e-06	0.000422992
ENSBTAG00000024918	BIRC3	298.432	1.03746	0.193032	5.37457	7.67652e-08	5.68723e-06
ENSBTAG00000024928	TNFRSF1B	1160.87	0.698983	0.206071	3.39195	0.000693981	0.0186683
ENSBTAG00000024960		207.653	2.50137	0.274979	9.09658	9.32227e-20	5.26621e-17
ENSBTAG00000025219		76.6362	1.80558	0.356076	5.07077	3.96211e-07	2.52194e-05
ENSBTAG00000025250	CCL3	21.2708	2.66138	0.50922	5.22639	1.72851e-07	1.18807e-05
ENSBTAG00000025257	CCL4	21.1209	3.40645	0.544282	6.25862	3.88403e-10	4.25525e-08
ENSBTAG00000025258		5.19223	4.61548	1.12939	4.0867	4.3756e-05	0.00170103
ENSBTAG00000025398		64.2393	3.66549	1.19231	3.07428	0.0021101	0.0459017
ENSBTAG00000025401	DOK3	45.3162	1.55839	0.337	4.6243	3.75863e-06	0.000195244
ENSBTAG00000025405	BATF	35.0409	1.84429	0.405881	4.54391	5.52198e-06	0.000271991
ENSBTAG00000025425	RAB24	1265.27	0.634501	0.201773	3.14462	0.00166301	0.0379574
ENSBTAG00000025434	ZFP36L1	5241.41	0.656121	0.140324	4.67574	2.9289e-06	0.000157109
ENSBTAG00000025462	GADD45B	521.096	1.13057	0.156782	7.21108	5.55111e-13	9.64878e-11
ENSBTAG00000025471	TNF	34.9278	3.01257	0.916713	3.28628	0.00101521	0.0254535
ENSBTAG00000025622	DEF6	271.264	0.5935	0.159899	3.71172	0.000205856	0.00650568
ENSBTAG00000025762	CNP	824.401	0.682972	0.148762	4.59104	4.41051e-06	0.000225222
ENSBTAG00000026080		134.735	2.24439	0.367169	6.11268	9.79709e-10	1.01201e-07
ENSBTAG00000026326	SPN	19.9736	2.57258	0.56183	4.57893	4.67366e-06	0.000235994
ENSBTAG00000026384	ZAR1L	129.125	-0.932989	0.245371	-3.80236	0.000143323	0.00485177
ENSBTAG00000026676	SDC3	982.356	0.780153	0.211693	3.68531	0.000228427	0.00715645
ENSBTAG00000027051	PTAFR	125.007	2.63684	0.255114	10.3359	4.84746e-25	5.84184e-22
ENSBTAG00000027204		34.6171	4.36967	0.526516	8.29922	1.04793e-16	3.78868e-14
ENSBTAG00000027246	UBD	94.098	4.28829	0.815686	5.25728	1.46202e-07	1.03238e-05
ENSBTAG00000027279		24.2746	2.76696	0.73531	3.76298	0.000167901	0.00552848
ENSBTAG00000027317	RNF114	1194.31	0.355659	0.0851549	4.17661	2.9588e-05	0.00121837
ENSBTAG00000027407	TNFRSF6B	211.938	2.27088	0.418925	5.42072	5.93596e-08	4.60533e-06
ENSBTAG00000027684	FOLR2	290.261	1.02753	0.32504	3.16123	0.00157105	0.0363772
ENSBTAG00000027875	CCDC141	40.8358	1.52682	0.467797	3.26386	0.00109906	0.0270308
ENSBTAG00000027924	SNX18	1454.38	-0.374899	0.118258	-3.17017	0.00152348	0.0355355
ENSBTAG00000030301	MAP7D1	1554.52	0.494072	0.146558	3.37117	0.000748492	0.019695
ENSBTAG00000030369	IFFO1	172.055	0.730474	0.196921	3.70948	0.000207683	0.00654055
ENSBTAG00000030629	MGC127133	99.989	2.10022	0.642504	3.2688	0.00108003	0.0266552
ENSBTAG00000030757	ELFN1	240.643	-1.15839	0.316514	-3.65985	0.000252362	0.00778489
ENSBTAG00000030845	MPEG1	323.51	2.7573	0.302224	9.12335	7.28381e-20	4.2474e-17
ENSBTAG00000030932	IFI44L	164.618	2.4132	0.412569	5.8492	4.93937e-09	4.67482e-07
ENSBTAG00000030940	GIMAP7	30.6333	5.03409	0.463011	10.8725	1.55868e-27	3.1307e-24
ENSBTAG00000030973	TUBA1D	37.7432	-1.22051	0.377725	-3.2312	0.0012327	0.0296719
ENSBTAG00000031214		18.3148	2.22469	0.697545	3.18932	0.00142609	0.0336679
ENSBTAG00000031231	IRF1	592.806	3.34569	0.285363	11.7243	9.56445e-32	2.9909e-28
ENSBTAG00000031355		13.5502	2.86821	0.422882	6.78252	1.18099e-11	1.66787e-09
ENSBTAG00000031441	FXYD5	340.111	1.09749	0.242974	4.51689	6.27535e-06	0.000304945
ENSBTAG00000031444	LY86	25.1872	4.0673	0.689129	5.90209	3.58929e-09	3.50723e-07
ENSBTAG00000031701	TAGAP	38.4458	2.51814	0.347568	7.24502	4.3237e-13	7.66269e-11
ENSBTAG00000031750	PLAC8B	433.71	3.289	0.453623	7.25052	4.15177e-13	7.43085e-11
ENSBTAG00000031809	DENND1C	99.271	1.95945	0.242219	8.08958	5.98706e-16	1.89874e-13
ENSBTAG00000031814	SDS	27.3996	4.05318	1.24004	3.26859	0.00108083	0.0266552
ENSBTAG00000031851	SELPLG	237.927	1.06595	0.232342	4.58786	4.47819e-06	0.000228035
ENSBTAG00000032106	PLPP4	7.57606	2.42952	0.634621	3.8283	0.000129031	0.00441761
ENSBTAG00000032265	RTP4	24.38	3.21536	0.493757	6.51203	7.41407e-11	9.24305e-09
ENSBTAG00000032277	KYNU	5.7837	3.5667	1.08995	3.27233	0.00106663	0.026377
ENSBTAG00000032369	NMI	602.356	1.13059	0.169742	6.66062	2.72672e-11	3.70608e-09
ENSBTAG00000032485	LHFPL1	127.603	0.672087	0.214601	3.1318	0.00173741	0.0393789
ENSBTAG00000032774	ADIRF	149.445	1.13382	0.273058	4.15229	3.29163e-05	0.00134015
ENSBTAG00000033127	C16H1orf100	44.4477	-1.16729	0.324949	-3.59222	0.000327867	0.00984528
ENSBTAG00000033304	TCIM	804.714	1.91117	0.277631	6.88384	5.82606e-12	8.84257e-10
ENSBTAG00000033345	STAR	2237.74	-0.719174	0.202656	-3.54875	0.000387071	0.0114396
ENSBTAG00000033545	EBD	661.722	1.48474	0.432272	3.43473	0.000593134	0.0164702
ENSBTAG00000033731	PRCP	369.756	0.537207	0.115242	4.66156	3.13823e-06	0.000166852
ENSBTAG00000033902	SLC25A32	670.073	-0.625806	0.176362	-3.54841	0.000387564	0.0114396
ENSBTAG00000034077	ASIP	22.1689	1.26155	0.37639	3.35172	0.000803126	0.0208294
ENSBTAG00000034138		38.742	-1.72208	0.493265	-3.49118	0.000480899	0.0137751
ENSBTAG00000034295	LAG3	16.993	2.19559	0.506613	4.33385	1.46521e-05	0.00065238
ENSBTAG00000034349	IFI44	47.608	2.44134	0.539257	4.52723	5.97614e-06	0.000292766
ENSBTAG00000034366		36.8127	2.22887	0.58668	3.79912	0.000145213	0.0049007
ENSBTAG00000034384	VWA3B	42.8782	1.37262	0.31755	4.32253	1.54247e-05	0.00068008
ENSBTAG00000034501	CFI	67.3646	1.80561	0.532622	3.39004	0.000698821	0.0187706
ENSBTAG00000034609		15.0313	4.58068	0.835369	5.48341	4.17195e-08	3.35183e-06
ENSBTAG00000034918	IFIT2	35.4594	2.98408	0.576835	5.17319	2.30127e-07	1.54647e-05
ENSBTAG00000035587	ARRB2	486.605	0.658909	0.133161	4.94821	7.48984e-07	4.49814e-05
ENSBTAG00000036260	LPXN	43.5034	2.16413	0.314534	6.88042	5.96777e-12	8.84257e-10
ENSBTAG00000037452		31.0849	2.59685	0.64088	4.05201	5.07803e-05	0.00192041
ENSBTAG00000037465	TRIM34	155.443	0.86217	0.17071	5.05048	4.4069e-07	2.78544e-05
ENSBTAG00000037510		16.0346	3.90591	0.44602	8.75725	2.00065e-18	1.03331e-15
ENSBTAG00000037527	OAS1Z	25.9207	2.85045	0.690207	4.12984	3.63014e-05	0.00145182
ENSBTAG00000037634		27.5334	5.49613	0.761771	7.21494	5.3959e-13	9.47006e-11
ENSBTAG00000037702	SP140L	69.9032	1.65737	0.397926	4.16502	3.11325e-05	0.00127039
ENSBTAG00000037735	C5AR2	44.1915	1.87181	0.586893	3.18936	0.00142587	0.0336679
ENSBTAG00000037811	CCL2	51.1994	2.32312	0.529906	4.38402	1.16508e-05	0.000533193
ENSBTAG00000037937		226.13	2.77419	0.474627	5.84498	5.06631e-09	4.76999e-07
ENSBTAG00000038128	BOLA-DQA5	24.1902	7.33666	0.753891	9.73172	2.20817e-22	2.01314e-19
ENSBTAG00000038154	HSH2D	19.2651	2.17875	0.549037	3.96831	7.23855e-05	0.002665
ENSBTAG00000038233		124.434	4.71901	0.657468	7.17754	7.09753e-13	1.22192e-10
ENSBTAG00000038488	TMSB4X	17080.2	0.939031	0.24645	3.81023	0.000138839	0.00473546
ENSBTAG00000038490	CLEC4A	18.641	2.83705	0.535579	5.29717	1.1761e-07	8.43665e-06
ENSBTAG00000038619		453.36	1.06151	0.262311	4.04676	5.19309e-05	0.00195167
ENSBTAG00000038625		55.1533	4.53639	0.617406	7.3475	2.01944e-13	3.96798e-11
ENSBTAG00000038650	MS4A7	35.2242	2.56487	0.340675	7.52879	5.12128e-14	1.07648e-11
ENSBTAG00000038737	P2RY6	81.0773	3.05678	0.418149	7.31027	2.66605e-13	5.02023e-11
ENSBTAG00000038844	ANKRD35	223.6	0.512522	0.165368	3.09928	0.00193989	0.0430804
ENSBTAG00000038938	GBP2	194.761	5.42339	0.727416	7.4557	8.93917e-14	1.79548e-11
ENSBTAG00000039035	HSPA6	232.247	2.68292	0.56159	4.77736	1.77609e-06	9.94006e-05
ENSBTAG00000039050	P2RY2	121.554	1.25895	0.371018	3.39322	0.000690756	0.0186607
ENSBTAG00000039160	VAV1	135.027	1.69554	0.28869	5.87323	4.27387e-09	4.10951e-07
ENSBTAG00000039275	ERAP2	106.374	1.3778	0.367154	3.75265	0.000174973	0.00571969
ENSBTAG00000039324	FGFBP3	53.0454	-1.58981	0.488911	-3.25174	0.00114701	0.0280576
ENSBTAG00000039355	MADCAM1	7.56568	2.77604	0.649819	4.27202	1.93713e-05	0.000841767
ENSBTAG00000039738	TMIGD3	94.909	1.1565	0.345663	3.34573	0.000820662	0.021193
ENSBTAG00000039861	OAS1Y	353.354	2.37177	0.581946	4.07558	4.59e-05	0.00176042
ENSBTAG00000039958	GYS1	1143.27	0.443111	0.128754	3.44154	0.000578404	0.0161355
ENSBTAG00000039980	CLECL1	14.5332	3.81916	0.817824	4.66991	3.01331e-06	0.000161159
ENSBTAG00000039993	CD1D	87.2947	2.15857	0.382081	5.64951	1.60902e-08	1.41195e-06
ENSBTAG00000040190	CCDC88B	155.741	1.48794	0.220218	6.75667	1.41202e-11	1.96346e-09
ENSBTAG00000040244	APOL3	28.2184	3.67036	0.534262	6.86997	6.42169e-12	9.43779e-10
ENSBTAG00000040290	GSTO2	21.1764	-1.20403	0.360471	-3.34016	0.000837299	0.0215304
ENSBTAG00000040331		8.5266	3.77619	0.707917	5.33423	9.59527e-08	6.9941e-06
ENSBTAG00000040361	LFNG	249.46	1.15838	0.206058	5.62162	1.8918e-08	1.6255e-06
ENSBTAG00000040512	PCP4L1	10.9665	2.50819	0.606385	4.1363	3.52948e-05	0.00142416
ENSBTAG00000043480	SNORD14	282.178	0.952851	0.233435	4.08186	4.46764e-05	0.00172937
ENSBTAG00000044129	ST6GALNAC6	675.315	0.887158	0.254515	3.48568	0.000490889	0.0139745
ENSBTAG00000045588		178.957	1.54246	0.377502	4.08597	4.38928e-05	0.00170268
ENSBTAG00000045767	LAT2	206.449	2.20849	0.342405	6.44993	1.11898e-10	1.35758e-08
ENSBTAG00000045854		7.05253	3.1836	0.780811	4.0773	4.55617e-05	0.00175612
ENSBTAG00000045862	FERMT3	339.527	1.79803	0.326307	5.51023	3.58375e-08	2.90509e-06
ENSBTAG00000045880		59.0681	2.2727	0.609262	3.73024	0.000191294	0.00616404
ENSBTAG00000045901	CLDN6	918.297	1.28515	0.350261	3.66912	0.000243389	0.0075597
ENSBTAG00000045948	CSF2RA	28.8297	1.64462	0.354492	4.63937	3.49473e-06	0.000183646
ENSBTAG00000046012	SOWAHD	26.4207	1.74581	0.382208	4.56771	4.93078e-06	0.000248283
ENSBTAG00000046158	CFB	143.955	2.72301	0.503177	5.41164	6.24492e-08	4.8038e-06
ENSBTAG00000046324		532.651	1.32798	0.245732	5.4042	6.50993e-08	4.9654e-06
ENSBTAG00000046419	TPC3	18.7409	5.39051	0.875973	6.15373	7.56802e-10	8.0951e-08
ENSBTAG00000046516	FUT7	16.0182	2.18095	0.504538	4.32267	1.54152e-05	0.00068008
ENSBTAG00000046555	WAS	151.292	2.22023	0.211744	10.4855	1.00761e-25	1.40112e-22
ENSBTAG00000046580	DHX58	357.439	1.41196	0.30633	4.60927	4.04085e-06	0.000208109
ENSBTAG00000046654	CERK	556.048	0.649269	0.203794	3.18591	0.00144301	0.0340095
ENSBTAG00000046668	ANG2	89.2559	2.49327	0.321778	7.74842	9.30427e-15	2.24258e-12
ENSBTAG00000046750	B3GNT3	543.348	1.13524	0.223428	5.08101	3.75424e-07	2.39807e-05
ENSBTAG00000046862	MARCKSL1	3151.78	0.80308	0.182091	4.41031	1.03221e-05	0.000483399
ENSBTAG00000047133		147.615	2.1515	0.249028	8.63957	5.64233e-18	2.54991e-15
ENSBTAG00000047412	TNFSF18	29.1249	1.16106	0.243989	4.75866	1.94885e-06	0.000107947
ENSBTAG00000047448	C25H16orf54	6.97823	3.13603	0.731154	4.28915	1.79358e-05	0.000781265
ENSBTAG00000047531	ARHGAP4	195.63	2.16306	0.380136	5.69022	1.26874e-08	1.12427e-06
ENSBTAG00000047680	IRF7	1150.06	1.32802	0.236256	5.62111	1.89734e-08	1.6255e-06
ENSBTAG00000047707	BOLA-DOB	20.819	5.96511	0.922939	6.46317	1.02531e-10	1.26086e-08
ENSBTAG00000047739	TSC22D1	2605.82	0.490054	0.138535	3.53741	0.000404074	0.0118292
ENSBTAG00000047876	SH3TC1	577.246	0.46433	0.131626	3.52766	0.000419257	0.0122044
ENSBTAG00000047914	CDHR5	38.6518	3.27274	0.718051	4.5578	5.16912e-06	0.000257417
ENSBTAG00000048122	CFD	402.879	1.7618	0.234933	7.49916	6.42266e-14	1.30452e-11
ENSBTAG00000048353		65.6405	3.93543	0.725073	5.42763	5.71074e-08	4.47113e-06
ENSBTAG00000048470	IFITM1	451.32	1.19826	0.310541	3.85862	0.00011403	0.00396751
ENSBTAG00000048740		224.888	0.692092	0.219103	3.15875	0.00158445	0.0365704
ENSBTAG00000048782		3389.33	2.53326	0.271376	9.33489	1.01095e-20	7.30995e-18
ENSBTAG00000048899		9.12741	2.60413	0.468515	5.55826	2.72478e-08	2.26986e-06
ENSBTAG00000048906	AHNAK2	185.536	0.860935	0.270558	3.18208	0.00146222	0.034328
ENSBTAG00000048959		138.982	3.46517	0.409608	8.45971	2.6804e-17	1.15366e-14
ENSBTAG00000048980		544.214	1.4949	0.344207	4.34302	1.40538e-05	0.000627283
ENSBTAG00000049187		246.942	-0.891553	0.262772	-3.39287	0.000691635	0.0186607
ENSBTAG00000049297		147.677	1.45821	0.421796	3.45716	0.000545904	0.0152997
ENSBTAG00000049422	TIFA	29.0184	2.33445	0.353341	6.60678	3.92768e-11	5.22064e-09
ENSBTAG00000049677		10.4929	2.99751	0.452858	6.61908	3.61436e-11	4.83976e-09
ENSBTAG00000049808		23.4246	3.12468	0.537146	5.81718	5.98489e-09	5.60564e-07
ENSBTAG00000050052		20.4734	3.94197	0.400686	9.83804	7.7198e-23	8.20887e-20
ENSBTAG00000050172		316.646	0.608483	0.178601	3.40694	0.000656956	0.01788
ENSBTAG00000050239	CASP1	25.6147	3.36771	0.40301	8.35639	6.4669e-17	2.38576e-14
ENSBTAG00000050333	PROKR1	6.95752	3.50352	0.675962	5.18301	2.18328e-07	1.48373e-05
ENSBTAG00000050334	CD83	70.2714	2.67536	0.367194	7.28595	3.19417e-13	5.89194e-11
ENSBTAG00000050417		24.7342	2.83301	0.361873	7.82872	4.92853e-15	1.2374e-12
ENSBTAG00000050420		31.7084	2.50942	0.409017	6.13523	8.50337e-10	8.9892e-08
ENSBTAG00000050435		206.347	0.916691	0.231607	3.95796	7.55913e-05	0.00276053
ENSBTAG00000050474	RUNX3	12.1943	1.74237	0.425157	4.09818	4.16403e-05	0.00163637
ENSBTAG00000050611		1854.29	0.994673	0.32328	3.07682	0.00209223	0.0456228
ENSBTAG00000050723		253.972	-3.55434	1.12667	-3.15473	0.00160649	0.0369003
ENSBTAG00000050786		132.238	1.44595	0.312866	4.62162	3.80763e-06	0.000197222
ENSBTAG00000050846		63.135	3.62304	1.01161	3.58147	0.000341672	0.0102089
ENSBTAG00000050852	CXCL9	532.179	4.73307	0.462783	10.2274	1.49454e-24	1.68855e-21
ENSBTAG00000051298	PVR	329.676	1.03087	0.291278	3.53914	0.00040144	0.0117806
ENSBTAG00000051519		753.494	-3.64287	1.02694	-3.54731	0.00038919	0.0114396
ENSBTAG00000051550	TLX2	134.855	-1.12901	0.335445	-3.36572	0.000763438	0.019967
ENSBTAG00000051845		25.8775	4.27645	0.729939	5.85864	4.66671e-09	4.4635e-07
ENSBTAG00000051907	CYBA	365.793	1.4611	0.227667	6.4177	1.38344e-10	1.64529e-08
ENSBTAG00000052306	IFITM3	409.485	1.1388	0.247666	4.59814	4.26277e-06	0.000218295
ENSBTAG00000052352		19.3928	1.64633	0.377903	4.3565	1.3216e-05	0.000592817
ENSBTAG00000052709		39.1118	1.0703	0.313593	3.41304	0.000642434	0.0175959
ENSBTAG00000052752		19.1556	1.93687	0.49699	3.89721	9.7308e-05	0.00344909
ENSBTAG00000052878		40.8092	4.10011	0.47406	8.64892	5.19892e-18	2.40977e-15
ENSBTAG00000052916		8.6531	1.51549	0.485396	3.12218	0.00179518	0.0405136
ENSBTAG00000052996		57.7721	1.2259	0.382366	3.20609	0.0013455	0.0319613
ENSBTAG00000053050	SAMD9	86.3985	2.66838	0.48394	5.51385	3.51065e-08	2.87793e-06
ENSBTAG00000053071		143.395	1.81764	0.37358	4.86545	1.14196e-06	6.63768e-05
ENSBTAG00000053179		19.4559	2.26104	0.53544	4.22276	2.41326e-05	0.00101689
ENSBTAG00000053457		623.73	-0.839735	0.251906	-3.33353	0.000857522	0.0219567
ENSBTAG00000053464		61.0468	-1.53619	0.361583	-4.24851	2.15197e-05	0.000919651
ENSBTAG00000053497	GNLY	8.83229	3.86742	1.10495	3.50009	0.000465106	0.0134309
ENSBTAG00000053806		189.905	1.18822	0.297746	3.99071	6.58748e-05	0.00243521
ENSBTAG00000053807	OAS1X	77.0862	2.89717	0.904397	3.20343	0.00135802	0.0322165
ENSBTAG00000054131	TWF2	1018.36	0.588294	0.173704	3.38676	0.000707219	0.0189118
ENSBTAG00000054188	CMTM3	557.074	0.780779	0.193955	4.02558	5.68358e-05	0.00212277
ENSBTAG00000054367	WNT5B	71.3662	3.01985	0.718242	4.20451	2.61651e-05	0.00109235
ENSBTAG00000054438	GPSM3	71.621	1.69274	0.301283	5.61843	1.927e-08	1.64313e-06
ENSBTAG00000054649		32.4012	3.86606	0.528551	7.31446	2.58427e-13	4.91745e-11
ENSBTAG00000055017	SCIMP	20.1672	4.69885	0.664176	7.07471	1.49757e-12	2.43888e-10
ENSBTAG00000055216		99.5477	-1.75727	0.531033	-3.30915	0.000935782	0.0237586
