# Supplementary material for: Whole-transcriptome analysis reveals virulence-specific pathogen−host interactions at the placenta in bovine neosporosis
Source: Front Immunol. 2023 Jul 14;14:1198609. doi: 10.3389/fimmu.2023.1198609 (PMC10380943; doi:10.3389/fimmu.2023.1198609)
Supplement: Supplementary file 6 [file Table_5.xlsx]

## Sheet: GO.Nc7vsNc1H.10.car
parent	parentTerm	go_id	Term	GeneRatio	BgRatio	pvalue	p.adjust	qvalue	geneID	Count	gene_name
GO:0002460	adaptive immune response based on somatic recombination of immune receptors built from immunoglobulin superfamily domains	GO:0002250	adaptive immune response	4/13	176/11020	4.01719e-05	0.00183786	0.00117344	ENSBTAG00000006377/ENSBTAG00000027204/ENSBTAG00000021141/ENSBTAG00000006864	4	MYO1G/CD8A
GO:0002253	activation of immune response	GO:0002253	activation of immune response	4/13	150/11020	2.14324e-05	0.00183786	0.00117344	ENSBTAG00000006377/ENSBTAG00000027204/ENSBTAG00000006864/ENSBTAG00000010521	4	MYO1G/PVRIG
GO:0002429	immune response-activating cell surface receptor signaling pathway	GO:0002429	immune response-activating cell surface receptor signaling pathway	3/13	106/11020	0.000230655	0.004221	0.00269503	ENSBTAG00000006377/ENSBTAG00000027204/ENSBTAG00000010521	3	MYO1G/PVRIG
GO:0002443	leukocyte mediated immunity	GO:0002443	leukocyte mediated immunity	4/13	168/11020	3.34722e-05	0.00183786	0.00117344	ENSBTAG00000006377/ENSBTAG00000027204/ENSBTAG00000021141/ENSBTAG00000006864	4	MYO1G/CD8A
GO:0002460	adaptive immune response based on somatic recombination of immune receptors built from immunoglobulin superfamily domains	GO:0002460	adaptive immune response based on somatic recombination of immune receptors built from immunoglobulin superfamily domains	4/13	146/11020	1.92654e-05	0.00183786	0.00117344	ENSBTAG00000006377/ENSBTAG00000027204/ENSBTAG00000021141/ENSBTAG00000006864	4	MYO1G/CD8A
GO:0002253	activation of immune response	GO:0002684	positive regulation of immune system process	5/13	458/11020	0.00011834	0.00360936	0.00230451	ENSBTAG00000014725/ENSBTAG00000006377/ENSBTAG00000027204/ENSBTAG00000006864/ENSBTAG00000010521	5	CD27/MYO1G/PVRIG
GO:0002429	immune response-activating cell surface receptor signaling pathway	GO:0002757	immune response-activating signal transduction	3/13	106/11020	0.000230655	0.004221	0.00269503	ENSBTAG00000006377/ENSBTAG00000027204/ENSBTAG00000010521	3	MYO1G/PVRIG
GO:0002429	immune response-activating cell surface receptor signaling pathway	GO:0002764	immune response-regulating signaling pathway	3/13	114/11020	0.000285933	0.00436047	0.00278408	ENSBTAG00000006377/ENSBTAG00000027204/ENSBTAG00000010521	3	MYO1G/PVRIG
GO:0002429	immune response-activating cell surface receptor signaling pathway	GO:0002768	immune response-regulating cell surface receptor signaling pathway	3/13	113/11020	0.000278598	0.00436047	0.00278408	ENSBTAG00000006377/ENSBTAG00000027204/ENSBTAG00000010521	3	MYO1G/PVRIG
GO:0045087	innate immune response	GO:0045087	innate immune response	4/13	309/11020	0.000354771	0.0049613	0.0031677	ENSBTAG00000038625/ENSBTAG00000001143/ENSBTAG00000027204/ENSBTAG00000006864	4
GO:0002253	activation of immune response	GO:0050776	regulation of immune response	4/13	359/11020	0.00062698	0.00764916	0.00488385	ENSBTAG00000006377/ENSBTAG00000027204/ENSBTAG00000006864/ENSBTAG00000010521	4	MYO1G/PVRIG
GO:0002253	activation of immune response	GO:0050778	positive regulation of immune response	4/13	254/11020	0.000167276	0.004221	0.00269503	ENSBTAG00000006377/ENSBTAG00000027204/ENSBTAG00000006864/ENSBTAG00000010521	4	MYO1G/PVRIG
GO:0045087	innate immune response	GO:0098542	defense response to other organism	4/13	438/11020	0.00132201	0.0151205	0.00965417	ENSBTAG00000038625/ENSBTAG00000001143/ENSBTAG00000027204/ENSBTAG00000006864	4

## Sheet: GSEA.Nc7vsNc1H.10.car
Description	setSize	enrichmentScore	NES	pvalue	p.adjust	qvalues	rank	leading_edge	ENSEMBL	gene_name	Count
HALLMARK_INTERFERON_GAMMA_RESPONSE	178	0.641025	2.88736	1.56326e-26	7.81631e-25	3.78474e-25	2515	tags=53%, list=18%, signal=44%	ENSBTAG00000038625/ENSBTAG00000018993/ENSBTAG00000008953/ENSBTAG00000008954/ENSBTAG00000012330/ENSBTAG00000010303/ENSBTAG00000018994/ENSBTAG00000020649/ENSBTAG00000015228/ENSBTAG00000031231/ENSBTAG00000003039/ENSBTAG00000020116/ENSBTAG00000020602/ENSBTAG00000005413/ENSBTAG00000001197/ENSBTAG00000001725/ENSBTAG00000008612/ENSBTAG00000013919/ENSBTAG00000004679/ENSBTAG00000037605/ENSBTAG00000000341/…	CD86/RTP4/TNFSF10/P2RY14/MX2/TNFAIP6/STAT4/CASP8/SLAMF7/FCGR1A/TXNIP/VCAM1/NA/IFI44/IFI44L/PDE4B/BTG1/ITGB7/STAT2/USP18/SSPN/C1R/C1S/UPP1/ARL4A/IL6/NOD1/IRF5/BPGM/BANK1/HERC6/CXCL9/CXCL10/CXCL11/CD38/IFI30/ICAM1/IRF1/ISOC1/CD74/ST8SIA4/ST3GAL5/PELI1/RSAD2/CMPK2/TOR1B/IRF9/PSME2/PSME1/GCH1/B2M/LATS2/CASP1/CASP4/IL10RA/UBE2L6/SERPING1/ZBP1/CD40/ZNFX1/SELP/ISG15/PLA2G4A/LCP2/NFKBIA/IFI27/WARS1/NLRC5…	95
HALLMARK_EPITHELIAL_MESENCHYMAL_TRANSITION	186	0.630813	2.85145	5.96094e-26	1.49024e-24	7.21588e-25	2826	tags=59%, list=20%, signal=48%	ENSBTAG00000021217/ENSBTAG00000014737/ENSBTAG00000006367/ENSBTAG00000019517/ENSBTAG00000018123/ENSBTAG00000000575/ENSBTAG00000015844/ENSBTAG00000009844/ENSBTAG00000017165/ENSBTAG00000011274/ENSBTAG00000000310/ENSBTAG00000013745/ENSBTAG00000003505/ENSBTAG00000013103/ENSBTAG00000005077/ENSBTAG00000022155/ENSBTAG00000014835/ENSBTAG00000012678/ENSBTAG00000027625/ENSBTAG00000003018/ENSBTAG00000001865/…	FSTL1/ITGB5/PTX3/PFN2/PCOLCE2/COL6A2/BGN/FLNA/SAT1/COL5A2/COL3A1/FAP/FN1/IGFBP2/SERPINE2/COL11A1/VCAM1/CCN1/JUN/GPX7/P3H1/COL6A3/GPC1/LUM/DCN/ITGA5/LRP1/TIMP3/MGP/MFAP5/ENO2/FBLN1/TFPI2/COL1A2/IL6/SFRP4/IGFBP3/INHBA/CALU/CXCL8/CXCL2/TPM2/BMP1/GAS1/ECM2/TNC/CRLF1/COLGALT1/COL5A3/GADD45B/FBN2/FSTL3/TGFBI/DPYSL3/PDGFRB/SPARC/COL5A1/CCN2/MMP14/THBS1/NID2/TPM1/FBN1/POSTN/SGCG/TAGLN/SERPINH1/BDNF/FZD8/…	110
HALLMARK_ALLOGRAFT_REJECTION	152	0.630458	2.79543	2.66171e-21	4.43618e-20	2.14804e-20	2299	tags=46%, list=16%, signal=39%	ENSBTAG00000021141/ENSBTAG00000015710/ENSBTAG00000008953/ENSBTAG00000006452/ENSBTAG00000047707/ENSBTAG00000024960/ENSBTAG00000012330/ENSBTAG00000010303/ENSBTAG00000006453/ENSBTAG00000006490/ENSBTAG00000015228/ENSBTAG00000000306/ENSBTAG00000012451/ENSBTAG00000010645/ENSBTAG00000021145/ENSBTAG00000003255/ENSBTAG00000020116/ENSBTAG00000038938/ENSBTAG00000007626/ENSBTAG00000005892/ENSBTAG00000017256/…	IFNGR2/HCLS1/CD86/NCK1/NA/ITGB2/IL2RG/WAS/STAT4/LCK/CTSS/CD2/CSF1/GBP2/NCF4/CD4/IL6/INHBA/TLR6/CXCL9/GCNT1/IL27RA/ICAM1/NLRP3/CD74/ITK/ST8SIA4/ZAP70/IL1B/CD8A/B2M/CD3E/CD3D/CD3G/APBB1/SPI1/CD40/IL10/PTPRC/LCP2/FYB1/IL16/GZMB/WARS1/PSMB10/MAP4K1/CCL2/STAB1/CCR5/BOLA-DOB/TAP2/TAP1/BOLA-DMB/BOLA-DMA/BOLA-DOA/CCND3/BOLA-DRA/LTB/JSP.1/BOLA/LY86/IRF4/FAS/ETS1/PRF1/PRKCB/IL4R/ITGAL	70
HALLMARK_INFLAMMATORY_RESPONSE	157	0.609611	2.69179	1.75208e-19	2.19009e-18	1.06047e-18	2508	tags=52%, list=18%, signal=43%	ENSBTAG00000031252/ENSBTAG00000010303/ENSBTAG00000021672/ENSBTAG00000006984/ENSBTAG00000018994/ENSBTAG00000031231/ENSBTAG00000015708/ENSBTAG00000027051/ENSBTAG00000026275/ENSBTAG00000013745/ENSBTAG00000001725/ENSBTAG00000039477/ENSBTAG00000008507/ENSBTAG00000012695/ENSBTAG00000008096/ENSBTAG00000014972/ENSBTAG00000027516/ENSBTAG00000005215/ENSBTAG00000007901/ENSBTAG00000048508/ENSBTAG00000005603/…	IFNGR2/IFNAR1/RTP4/TNFSF10/CHST2/NA/NDP/CALCRL/TNFAIP6/LCK/PTAFR/KCNA3/CSF1/F3/PDE4B/ATP2B1/ITGA5/IL6/INHBA/CLEC5A/PCDH7/CXCL8/CXCL9/CXCL10/CXCL11/LPAR1/SLC31A2/ICAM1/ADGRE1/IRF1/NLRP3/HBEGF/CD14/IL1R1/IL18R1/IL1B/TPBG/MMP14/RASGRP1/GCH1/IL10RA/P2RY2/CD82/APLNR/CD40/MYC/IL10/CD55/RGS1/TNFRSF1B/PDPN/LCP2/PTGER4/IL7R/SELENOS/NFKBIA/NOD2/SCN1B/AXL/PLAUR/PVR/PTGIR/C5AR1/EMP3/CCL2/SCARF1/PIK3R5/ADORA2…	82
HALLMARK_TNFA_SIGNALING_VIA_NFKB	178	0.560166	2.52315	1.53088e-16	1.53088e-15	7.41266e-16	2954	tags=46%, list=21%, signal=36%	ENSBTAG00000008953/ENSBTAG00000020355/ENSBTAG00000013863/ENSBTAG00000018424/ENSBTAG00000010303/ENSBTAG00000050334/ENSBTAG00000000507/ENSBTAG00000031231/ENSBTAG00000047424/ENSBTAG00000000575/ENSBTAG00000009844/ENSBTAG00000001725/ENSBTAG00000008507/ENSBTAG00000001824/ENSBTAG00000009496/ENSBTAG00000052504/ENSBTAG00000021435/ENSBTAG00000008096/ENSBTAG00000014972/ENSBTAG00000004322/ENSBTAG00000015127/…	IFNGR2/PTX3/NA/SAT1/NFE2L2/NR4A2/TNFAIP6/CFLAR/RNF19B/CSF1/F3/CCN1/DNAJB4/PDE4B/JUN/ACKR3/ATP2B1/BTG1/NR4A1/DRAM1/SLC2A3/MAFF/IL6/INHBA/NFKB1/CXCL2/CXCL10/CXCL11/TNIP2/KLF9/KLF4/TNC/TRAF1/GFPT2/SQSTM1/KLF2/JUNB/ICAM1/LDLR/TRIP10/GADD45B/IRF1/HBEGF/IL1B/EHD3/SLC2A6/GCH1/FOS/BIRC3/FUT4/PFKFB3/BMP2/PMEPA1/SDC4/MYC/CEBPD/KLF10/GEM/SPSB1/ATF3/DUSP1/PTGER4/IL7R/NFKBIA/ZFP36/PLAUR/PPP1R15A/CCL2/PER1/EIF…	81
HALLMARK_INTERFERON_ALPHA_RESPONSE	91	0.64138	2.62771	4.13745e-14	3.44787e-13	1.6695e-13	2042	tags=47%, list=14%, signal=41%	ENSBTAG00000038625/ENSBTAG00000008953/ENSBTAG00000001576/ENSBTAG00000008954/ENSBTAG00000012330/ENSBTAG00000015228/ENSBTAG00000031231/ENSBTAG00000003039/ENSBTAG00000008291/ENSBTAG00000020116/ENSBTAG00000038938/ENSBTAG00000001725/ENSBTAG00000004679/ENSBTAG00000012989/ENSBTAG00000019979/ENSBTAG00000011467/ENSBTAG00000004840/ENSBTAG00000015718/ENSBTAG00000005603/ENSBTAG00000002069/ENSBTAG00000000283/…	CASP8/TXNIP/CSF1/NA/GBP2/IFI44/STAT2/C1S/TMEM140/HERC6/CXCL10/CXCL11/IFI30/IRF1/CD74/RSAD2/CMPK2/TENT5A/IRF9/PSME2/PSME1/B2M/LPAR6/CASP1/UBE2L6/PROCR/ISG15/OAS1Z/IFI27/WARS1/CNP/DHX58/IFI35/UBA7/PSMB8/TAP1/PSMB9/JSP.1/BOLA/IFIT3/BATF2/IL4R	43
HALLMARK_MYC_TARGETS_V1	198	-0.450086	-2.24767	5.20687e-12	3.71919e-11	1.80087e-11	4534	tags=50%, list=32%, signal=34%	ENSBTAG00000011645/ENSBTAG00000021262/ENSBTAG00000013123/ENSBTAG00000014558/ENSBTAG00000021461/ENSBTAG00000007367/ENSBTAG00000016578/ENSBTAG00000012241/ENSBTAG00000014549/ENSBTAG00000008873/ENSBTAG00000047249/ENSBTAG00000000252/ENSBTAG00000010451/ENSBTAG00000002784/ENSBTAG00000001926/ENSBTAG00000007606/ENSBTAG00000031473/ENSBTAG00000021691/ENSBTAG00000015077/ENSBTAG00000013593/ENSBTAG00000013952/…	TOMM70/NCBP2/RFC4/TRA2B/U2AF1/CSTF2/PRPS2/HNRNPA3/PSMD14/MCM6/NA/HSPD1/HSPE1/ORC2/HNRNPR/CCT3/ILF2/MRPL9/PABPC4/HNRNPA1/CCT2/XPOT/PA2G4/CDK2/MCM5/EIF3D/PHB2/HNRNPA2B1/PPIA/POLD2/CUL1/CCNA2/HNRNPD/NCBP1/IARS1/FAM120A/RAD23B/POLE3/ACP1/VDAC1/G3BP1/STARD7/CCT7/SRSF7/CCT4/PCBP1/CAD/YWHAQ/SET/HDAC2/SYNCRIP/HNRNPC/APEX1/EIF2S1/TFDP1/RRM1/MCM4/COPS5/PABPC1/HNRNPU/TARDBP/ABCE1/RAN/SF3A1/SNRPD3/UBE2L3/NPM…	99
HALLMARK_KRAS_SIGNALING_UP	168	0.508744	2.27367	1.6703e-11	1.04394e-10	5.05487e-11	3358	tags=52%, list=24%, signal=40%	ENSBTAG00000008864/ENSBTAG00000020355/ENSBTAG00000018347/ENSBTAG00000021145/ENSBTAG00000003039/ENSBTAG00000007626/ENSBTAG00000019733/ENSBTAG00000000820/ENSBTAG00000001725/ENSBTAG00000016514/ENSBTAG00000024091/ENSBTAG00000000442/ENSBTAG00000036078/ENSBTAG00000001244/ENSBTAG00000006108/ENSBTAG00000008997/ENSBTAG00000048237/ENSBTAG00000001060/ENSBTAG00000031287/ENSBTAG00000005215/ENSBTAG00000048508/…	APOD/ST6GAL1/ZNF639/ITGB2/IL2RG/TSPAN7/HOXD11/CXCR4/LAPTM5/EPHB2/FCER1G/CTSS/PTBP2/EVI5/ADGRL4/CSF2RA/EMP1/C3AR1/CLEC4A/IKZF1/GNG11/TSPAN13/NA/CROT/RELN/IGFBP3/INHBA/BPGM/TMEM176A/CXCL10/SPARCL1/IL33/GADD45G/KLF4/TRAF1/GFPT2/PLVAP/ANGPTL4/HBEGF/MALL/IL1B/MYCN/TRIB2/ID2/ENG/PRDM1/AKAP12/ALDH1A2/CDADC1/FGF9/BIRC3/IL10RA/SPON1/NRP1/BMP2/LY96/PIGR/SDCCAG8/PRRX1/TNFRSF1B/RGS16/HSD11B1/CPE/MMP11/DOCK2/…	88
HALLMARK_COMPLEMENT	162	0.470226	2.09321	1.35945e-08	7.55252e-08	3.65701e-08	2309	tags=36%, list=16%, signal=30%	ENSBTAG00000011851/ENSBTAG00000008954/ENSBTAG00000006984/ENSBTAG00000031231/ENSBTAG00000010992/ENSBTAG00000015844/ENSBTAG00000008612/ENSBTAG00000012695/ENSBTAG00000001244/ENSBTAG00000003043/ENSBTAG00000016385/ENSBTAG00000021435/ENSBTAG00000004840/ENSBTAG00000024503/ENSBTAG00000008827/ENSBTAG00000046555/ENSBTAG00000025424/ENSBTAG00000039275/ENSBTAG00000020053/ENSBTAG00000033731/ENSBTAG00000007153/…	CP/WAS/DOCK10/LCK/C1QC/C1QA/FCER1G/S100A12/S100A9/CTSS/F3/CPM/LRP1/PRDM4/C1R/C1S/MAFF/PDGFB/TFPI2/IL6/DOCK4/ANXA5/CXCL2/C3/IRF1/ERAP2/EHD3/HSPA5/FCN1/FYN/MMP14/RASGRP1/GNG2/F10/CASP1/CASP4/SERPING1/ZEB1/CD55/SERPINC1/PLA2G4A/LCP2/CALM/CTSH/GZMB/LGMN/CDH13/PLAUR/KLK1/PIK3R5/GNAI2/PSMB9/NOTCH4/PRCP/EHD1/SPOCK2/PLAT/MSRB1	58
HALLMARK_HYPOXIA	181	0.455181	2.0561	2.45256e-08	1.22628e-07	5.93777e-08	2991	tags=43%, list=21%, signal=34%	ENSBTAG00000013863/ENSBTAG00000007449/ENSBTAG00000018424/ENSBTAG00000006367/ENSBTAG00000017869/ENSBTAG00000009844/ENSBTAG00000019754/ENSBTAG00000011274/ENSBTAG00000009886/ENSBTAG00000039477/ENSBTAG00000003505/ENSBTAG00000039684/ENSBTAG00000001060/ENSBTAG00000021435/ENSBTAG00000004322/ENSBTAG00000006037/ENSBTAG00000015127/ENSBTAG00000019203/ENSBTAG00000001823/ENSBTAG00000047998/ENSBTAG00000011140/…	TMEM45A/FAM162A/CP/CHST2/BGN/CXCR4/SDC3/PKLR/S100A4/F3/CCN1/JUN/ACKR3/GPC1/DCN/BTG1/KIF5A/DDIT3/LARGE1/HMOX1/SLC2A3/ENO2/MAFF/KDELR3/PDGFB/IL6/CAV1/IGFBP3/IGFBP1/GCK/CASP6/RBPJ/STBD1/PLAC8B/HS3ST1/PLIN2/GRHPR/BNIP3L/P4HA2/TGFBI/NAGK/HSPA5/COL5A1/TPBG/CCN2/AKAP12/CA12/RORA/ANXA2/PGF/FOS/TGFB3/SLC37A4/CAVIN3/PFKFB3/TGM2/CCN5/SDC4/NDRG1/EXT1/ERRFI1/ATF3/TPST2/DUSP1/STC2/ZFP36/PLAUR/PPP1R15A/WSB1/ADO…	77
HALLMARK_APOPTOSIS	146	0.463423	2.04251	8.16288e-08	3.7104e-07	1.79661e-07	2931	tags=42%, list=21%, signal=34%	ENSBTAG00000008953/ENSBTAG00000021467/ENSBTAG00000018994/ENSBTAG00000031231/ENSBTAG00000017869/ENSBTAG00000017256/ENSBTAG00000011274/ENSBTAG00000003505/ENSBTAG00000015978/ENSBTAG00000019915/ENSBTAG00000012441/ENSBTAG00000036078/ENSBTAG00000001244/ENSBTAG00000001008/ENSBTAG00000019267/ENSBTAG00000015718/ENSBTAG00000009124/ENSBTAG00000018073/ENSBTAG00000025462/ENSBTAG00000019079/ENSBTAG00000020060/…	APP/TNFSF10/BGN/SAT1/CFLAR/CASP8/PEA15/LMNA/TXNIP/CD2/JUN/LUM/DCN/IGFBP6/DDIT3/TIMP3/HMOX1/EMP1/ENO2/TSPO/IL6/CAV1/CASP6/CD38/ADD1/ANXA1/BNIP3L/GSN/SQSTM1/GADD45B/IRF1/CD14/PDGFRB/GPX3/IL1B/IGF2R/F2R/BCL2L2/PLCB2/GCH1/CASP1/CASP4/BIRC3/BMP2/BCL2L1/PSEN2/RNASEL/ATF3/AIFM3/MMP2/SMAD7/GPX1/TAP1/NEDD9/FAS/CASP7/FEZ1/RELA/CCND1/PRF1/GSR/PLAT	62
HALLMARK_IL6_JAK_STAT3_SIGNALING	72	0.574397	2.25879	1.01988e-07	4.24949e-07	2.05765e-07	2176	tags=43%, list=15%, signal=37%	ENSBTAG00000031231/ENSBTAG00000007626/ENSBTAG00000001725/ENSBTAG00000013843/ENSBTAG00000005603/ENSBTAG00000050852/ENSBTAG00000000283/ENSBTAG00000019338/ENSBTAG00000009987/ENSBTAG00000001602/ENSBTAG00000005273/ENSBTAG00000010785/ENSBTAG00000027513/ENSBTAG00000006078/ENSBTAG00000005816/ENSBTAG00000005910/ENSBTAG00000004037/ENSBTAG00000013569/ENSBTAG00000043959/ENSBTAG00000015032/ENSBTAG00000020674/…	IFNGR2/IFNAR1/IL13RA1/IL2RG/ITGA4/CSF1/LEPR/JUN/ACVRL1/STAT2/IL6/CXCL2/CXCL9/CXCL10/CXCL11/CD38/IRF1/CD14/IL1R1/IL18R1/IL1B/IRF9/NA/TNFRSF1B/PDGFC/PIK3R5/STAT3/ITGB3/LTB/FAS/IL4R	31
HALLMARK_IL2_STAT5_SIGNALING	177	0.441014	1.98354	2.5606e-07	9.84846e-07	4.76873e-07	2328	tags=34%, list=16%, signal=29%	ENSBTAG00000038625/ENSBTAG00000000078/ENSBTAG00000050334/ENSBTAG00000002333/ENSBTAG00000018994/ENSBTAG00000005668/ENSBTAG00000047495/ENSBTAG00000024493/ENSBTAG00000010106/ENSBTAG00000001725/ENSBTAG00000036078/ENSBTAG00000021435/ENSBTAG00000010526/ENSBTAG00000005215/ENSBTAG00000011765/ENSBTAG00000020542/ENSBTAG00000011982/ENSBTAG00000020755/ENSBTAG00000008250/ENSBTAG00000013468/ENSBTAG00000000283/…	NFKBIZ/CD86/TNFSF10/COL6A1/SYT11/SHE/CSF1/NA/EMP1/GABARAPL1/SLC2A3/MAFF/ARL4A/SLC39A8/HOPX/CXCL10/PLIN2/GLIPR2/PTCH1/TRAF1/GADD45B/SPRY4/ADAM19/IL18R1/NCS1/IGF2R/RORA/PRKCH/IL10RA/ITIH5/NRP1/BMP2/TGM2/NDRG1/MYC/PENK/IL10/SELP/DHRS3/TNFRSF1B/SERPINC1/BATF3/XBP1/PLPP1/CCNE1/APLP1/SLC1A5/FLT3LG/PTH1R/CCND3/AGER/LTB/CD83/IRF4/ST3GAL4/AHNAK/CD81/RNH1/IL4R	60
HALLMARK_COAGULATION	99	0.497523	2.05708	1.36055e-06	4.8591e-06	2.35283e-06	2356	tags=37%, list=17%, signal=31%	ENSBTAG00000011851/ENSBTAG00000012265/ENSBTAG00000002258/ENSBTAG00000010992/ENSBTAG00000015844/ENSBTAG00000008612/ENSBTAG00000015978/ENSBTAG00000019915/ENSBTAG00000014835/ENSBTAG00000001244/ENSBTAG00000006108/ENSBTAG00000016385/ENSBTAG00000021435/ENSBTAG00000019267/ENSBTAG00000004840/ENSBTAG00000048122/ENSBTAG00000007153/ENSBTAG00000011545/ENSBTAG00000009987/ENSBTAG00000012066/ENSBTAG00000007273/…	TF/USP11/C1QA/F3/LRP1/TIMP3/C1R/C1S/VWF/MAFF/PDGFB/TFPI2/GDA/ANXA1/BMP1/GSN/C3/CFD/SPARC/FYN/MMP14/FBN1/F10/PROZ/APOA1/SERPING1/SERPINC1/MMP11/CTSH/LGMN/MMP2/ITGB3/PECAM1/HTRA1/F11/PLAT/SH2B2	37
HALLMARK_UV_RESPONSE_DN	140	0.439922	1.93092	3.24941e-06	1.08314e-05	5.24466e-06	2228	tags=29%, list=16%, signal=25%	ENSBTAG00000021217/ENSBTAG00000013863/ENSBTAG00000011851/ENSBTAG00000016169/ENSBTAG00000018123/ENSBTAG00000017869/ENSBTAG00000009844/ENSBTAG00000015398/ENSBTAG00000012757/ENSBTAG00000013103/ENSBTAG00000012441/ENSBTAG00000039731/ENSBTAG00000034776/ENSBTAG00000013300/ENSBTAG00000019839/ENSBTAG00000013472/ENSBTAG00000021466/ENSBTAG00000009362/ENSBTAG00000019866/ENSBTAG00000009987/ENSBTAG00000009552/…	KALRN/ARHGEF9/COL5A2/COL3A1/RND3/COL11A1/F3/CCN1/DDAH1/ATP2B1/COL1A2/CAV1/GCNT1/LPAR1/CACNA1A/LTBP1/FYN/SYNE1/ANXA2/SIPA1L1/NRP1/ID1/MYC/SNAI2/DUSP1/MAP1B/NIPBL/TJP1/FBLN5/DBP/PMP22/ADORA2B/COL1A1/ITGB3/PRKCA/PTPRM/SMAD7/TGFBR2/KCNMA1/DLC1/RBPMS	41
HALLMARK_MYOGENESIS	158	0.417169	1.84615	8.79106e-06	2.74721e-05	1.33023e-05	2271	tags=33%, list=16%, signal=28%	ENSBTAG00000010447/ENSBTAG00000007181/ENSBTAG00000017537/ENSBTAG00000017816/ENSBTAG00000008507/ENSBTAG00000013103/ENSBTAG00000019915/ENSBTAG00000014835/ENSBTAG00000020223/ENSBTAG00000001865/ENSBTAG00000011082/ENSBTAG00000027516/ENSBTAG00000048122/ENSBTAG00000012237/ENSBTAG00000021466/ENSBTAG00000023600/ENSBTAG00000006720/ENSBTAG00000001823/ENSBTAG00000013980/ENSBTAG00000025462/ENSBTAG00000019368/…	APP/ITGB5/APOD/COL6A2/COL3A1/CASQ1/GJA5/CNN3/COL6A3/IGF1/LARGE1/SSPN/MAPK12/IGFBP3/AEBP1/SOD3/IGFBP7/TPM2/SORBS3/GSN/GADD45B/DBN1/CFD/HBEGF/GPX3/SPARC/EFS/SGCG/APLNR/PTGIS/PSEN2/FGF2/STC2/FST/MEF2A/BDKRB2/GABARAPL2/CDH13/GNAO1/KIFC3/NQO1/FXYD1/COX7A1/COL1A1/GAA/SPHK1/ITGB4/ACTN3/LSP1/CACNA1H/ADCY9/FHL1	52
HALLMARK_E2F_TARGETS	195	-0.339668	-1.70484	5.36521e-05	0.0001578	7.64086e-05	5281	tags=50%, list=37%, signal=32%	ENSBTAG00000017582/ENSBTAG00000017094/ENSBTAG00000017605/ENSBTAG00000021686/ENSBTAG00000016730/ENSBTAG00000002742/ENSBTAG00000011455/ENSBTAG00000011998/ENSBTAG00000015101/ENSBTAG00000020907/ENSBTAG00000003866/ENSBTAG00000000629/ENSBTAG00000014435/ENSBTAG00000013009/ENSBTAG00000003577/ENSBTAG00000019496/ENSBTAG00000011083/ENSBTAG00000001717/ENSBTAG00000005979/ENSBTAG00000014695/ENSBTAG00000006225/…	DONSON/TRA2B/STAG1/HMGB3/SMC1A/SPC25/MCM6/ORC2/BARD1/AK2/RPA2/PPP1R8/CKS1B/ANP32E/DCLRE1B/DEPDC1/CBX5/NUP107/TIMELESS/PAN2/PA2G4/TMPO/MCM5/CDKN1B/RAD51AP1/PHF5A/TBRG4/POLD2/NUP205/EZH2/HNRNPD/TACC3/SLBP/HMGB2/MELK/DDX39A/ILF3/HMMR/MTHFD2/MSH2/MMS22L/SYNCRIP/DUT/CDKN3/EIF2S1/BRCA2/POLD3/SSRP1/CDC25B/GINS1/AURKA/ATAD2/MCM4/RAD21/NBN/DSCC1/PLK4/POLE/RAN/CIT/PNN/NUDT21/GINS3/CTCF/LIG1/POLD1/SRSF1/TP5…	97
HALLMARK_G2M_CHECKPOINT	192	-0.321955	-1.61214	0.0001882	0.000522779	0.000253135	3931	tags=36%, list=28%, signal=27%	ENSBTAG00000014773/ENSBTAG00000001920/ENSBTAG00000021193/ENSBTAG00000001926/ENSBTAG00000033331/ENSBTAG00000007606/ENSBTAG00000011044/ENSBTAG00000008436/ENSBTAG00000007937/ENSBTAG00000013952/ENSBTAG00000020922/ENSBTAG00000018258/ENSBTAG00000000988/ENSBTAG00000017755/ENSBTAG00000020309/ENSBTAG00000000590/ENSBTAG00000014453/ENSBTAG00000014380/ENSBTAG00000011541/ENSBTAG00000019645/ENSBTAG00000015595/…	POLQ/TRA2B/STAG1/HMGB3/MCM6/BARD1/SRSF10/E2F2/CKS1B/MTF2/CDC7/STIL/RAD54L/SFPQ/DTYMK/SLC38A1/TMPO/MCM5/NUP50/CUL1/EZH2/CCNA2/HNRNPD/NSD2/TACC3/SAP30/RAD23B/UPF1/DDX39A/CHAF1A/G3BP1/HMMR/SYNCRIP/KATNA1/FBXO5/PRMT5/MNAT1/RPS6KA5/BRCA2/TFDP1/HSPA8/NUMA1/CDC25B/E2F1/RBL1/SQLE/RAD21/HNRNPU/PLK4/POLE/KMT5A/EWSR1/HIRA/CHMP1A/CTCF/SRSF1/LIG3/CBX1/KPNB1/SRSF2/TRAIP/CDC25A/MCM2/PRIM2/HMGA1/MAPK14/MCM3/NOLC…	70
HALLMARK_APICAL_JUNCTION	167	0.377817	1.68695	0.000222603	0.000585797	0.000283649	2755	tags=33%, list=19%, signal=27%	ENSBTAG00000012265/ENSBTAG00000010303/ENSBTAG00000015398/ENSBTAG00000010663/ENSBTAG00000008921/ENSBTAG00000010562/ENSBTAG00000017901/ENSBTAG00000000244/ENSBTAG00000019267/ENSBTAG00000007423/ENSBTAG00000008114/ENSBTAG00000038139/ENSBTAG00000019694/ENSBTAG00000022020/ENSBTAG00000003418/ENSBTAG00000003176/ENSBTAG00000007773/ENSBTAG00000014401/ENSBTAG00000019369/ENSBTAG00000012066/ENSBTAG00000030182/…	ADAMTS5/NECTIN3/CD86/ARHGEF6/MSN/CD99/MAP3K20/ADAM23/SDC3/CADM3/THBS3/ADAM15/ITGA10/VCAM1/NEXN/LIMA1/VWF/MAPK11/GNAI1/FLNC/BMP1/SORBS3/TRAF1/ICAM1/CD209/NRTN/AMH/TGFBI/CERCAM/FBN1/LAYN/SIRPA/MYL9/PLCG1/TNFRSF11B/CD34/PTPRC/CLDN5/FYB1/TJP1/MMP2/CDH11/RRAS/JUP/NA/PECAM1/ITGB4/PARD6G/GNAI2/JAM3/NRXN2/ACTN3/TSPAN4/PKD1/TAOK2	55
HALLMARK_P53_PATHWAY	184	0.353054	1.59628	0.000972961	0.0024324	0.00117779	2544	tags=28%, list=18%, signal=23%	ENSBTAG00000008953/ENSBTAG00000020355/ENSBTAG00000031252/ENSBTAG00000008291/ENSBTAG00000047495/ENSBTAG00000006125/ENSBTAG00000010106/ENSBTAG00000008507/ENSBTAG00000004322/ENSBTAG00000025434/ENSBTAG00000019203/ENSBTAG00000011266/ENSBTAG00000002770/ENSBTAG00000020060/ENSBTAG00000025622/ENSBTAG00000011140/ENSBTAG00000000711/ENSBTAG00000021766/ENSBTAG00000010785/ENSBTAG00000017363/ENSBTAG00000008428/…	APP/FAM162A/TM4SF1/SAT1/RNF19B/S100A4/S100A10/TXNIP/JUN/PLK3/BTG1/DRAM1/HMOX1/NA/UPP1/KLF4/STOM/IFI30/HBEGF/RALGDS/SESN1/F2R/CGRRF1/ZFP36L1/FOS/CASP1/ZBTB16/CD82/DDB2/BMP2/PROCR/NDRG1/WWP1/EPHX1/ATF3/TRIAP1/TCN2/JAG2/CDH13/PPP1R15A/SPHK1/ITGB4/MAPKAPK3/TAP1/DEF6/CCND3/FAS/CTSF/CD81/ZNF365/NUPR1	51
HALLMARK_DNA_REPAIR	147	-0.310336	-1.48421	0.00185956	0.00442752	0.00214385	5216	tags=50%, list=37%, signal=32%	ENSBTAG00000007453/ENSBTAG00000031792/ENSBTAG00000053244/ENSBTAG00000011455/ENSBTAG00000011998/ENSBTAG00000018772/ENSBTAG00000053003/ENSBTAG00000015220/ENSBTAG00000003058/ENSBTAG00000013727/ENSBTAG00000011083/ENSBTAG00000013563/ENSBTAG00000000435/ENSBTAG00000006225/ENSBTAG00000008642/ENSBTAG00000017147/ENSBTAG00000049516/ENSBTAG00000020777/ENSBTAG00000039630/ENSBTAG00000008873/ENSBTAG00000030966/…	UMPS/NCBP2/RFC4/BCAP31/POLA1/POLR2D/ERCC3/TAF12/RPA2/ELOA/MPC2/POLR3C/TAF13/AGO4/TARBP2/PRIM1/RAD52/RBX1/NT5C3A/GSDME/AK3/ELL/GPX4/DGUOK/GTF3C5/SNAPC4/SURF1/NELFB/DUT/POLR1D/TAF10/POLD3/CSTF3/SSRP1/CLP1/STX3/ADRM1/RAE1/ADA/VPS28/POLR2K/GTF2H3/TMED2/RFC5/DGCR8/TAF9/ERCC8/CCNO/TAF1C/NUDT21/SUPT5H/LIG1/POLD1/SUPT4H1/POLR2A/TP53/NME1/ALYREF/CANT1/TYMS/XPC/NELFE/POLR1H/ZWINT/POLL/TSG101/GTF2H1/DDB1/FE…	73
HALLMARK_MYC_TARGETS_V2	56	-0.412351	-1.68115	0.00388054	0.0088194	0.00427045	3317	tags=38%, list=23%, signal=29%	ENSBTAG00000014453/ENSBTAG00000015595/ENSBTAG00000025496/ENSBTAG00000012589/ENSBTAG00000010504/ENSBTAG00000001044/ENSBTAG00000015316/ENSBTAG00000010101/ENSBTAG00000012586/ENSBTAG00000039552/ENSBTAG00000017120/ENSBTAG00000007728/ENSBTAG00000007435/ENSBTAG00000000080/ENSBTAG00000013421/ENSBTAG00000017021/ENSBTAG00000021374/ENSBTAG00000014733/ENSBTAG00000008109/ENSBTAG00000002707/ENSBTAG00000002191	HSPD1/HSPE1/MCM5/NOP2/TBRG4/FARSA/IPO4/SORD/MCM4/PLK4/PES1/NPM1/GRWD1/TMEM97/PHB/BYSL/RRP12/NOLC1/PRMT3/SUPV3L1/PLK1	21
HALLMARK_TGF_BETA_SIGNALING	53	0.439618	1.64913	0.00525215	0.0114177	0.00552858	3080	tags=40%, list=22%, signal=31%	ENSBTAG00000016169/ENSBTAG00000030425/ENSBTAG00000015398/ENSBTAG00000012441/ENSBTAG00000008997/ENSBTAG00000006995/ENSBTAG00000021957/ENSBTAG00000002835/ENSBTAG00000054628/ENSBTAG00000012899/ENSBTAG00000046533/ENSBTAG00000001294/ENSBTAG00000005111/ENSBTAG00000012046/ENSBTAG00000000222/ENSBTAG00000000625/ENSBTAG00000002006/ENSBTAG00000006420/ENSBTAG00000014396/ENSBTAG00000008303/ENSBTAG00000021187	IFNGR2/BMPR2/ID3/JUNB/SPTBN1/ID2/ENG/SMAD6/THBS1/LTBP2/BMP2/PMEPA1/FKBP1A/ID1/KLF10/SMAD1/TJP1/PPP1R15A/RAB31/SMAD7/ARID4B	21
HALLMARK_OXIDATIVE_PHOSPHORYLATION	198	-0.266543	-1.33108	0.0114192	0.0237899	0.0115193	4974	tags=38%, list=35%, signal=25%	ENSBTAG00000006029/ENSBTAG00000006838/ENSBTAG00000053003/ENSBTAG00000005314/ENSBTAG00000027879/ENSBTAG00000008731/ENSBTAG00000017082/ENSBTAG00000006759/ENSBTAG00000018469/ENSBTAG00000002000/ENSBTAG00000018188/ENSBTAG00000020527/ENSBTAG00000011028/ENSBTAG00000012490/ENSBTAG00000009509/ENSBTAG00000013123/ENSBTAG00000002463/ENSBTAG00000001353/ENSBTAG00000011885/ENSBTAG00000003072/ENSBTAG00000004295/…	TOMM70/OPA1/NDUFB5/AIFM1/IDH3G/ABCB7/MTX2/NDUFB3/NDUFS1/IDH1/ATP6V0B/ATP5MC2/ATP5F1B/CS/LDHB/PHB2/NDUFA6/DLD/OGDH/NDUFB2/MRPL34/TIMM13/GPX4/ATP5F1D/VDAC1/HSPA9/IMMT/HADHA/NDUFA8/PMPCA/SURF1/MPC1/OXA1L/ATP6V1D/ALDH6A1/MTRF1/SUCLA2/FDX1/TIMM8B/SDHD/PDHX/ATP6V1H/MRPL15/ATP6V1C1/PDP1/MFN2/ETFDH/UQCR10/NNT/MTRR/SDHA/MRPS11/ETFA/UQCRFS1/COX4I1/GOT2/GPI/MRPS12/BCKDHA/SLC25A11/ACADVL/COX10/ACAA1/SLC25A6/…	76
HALLMARK_ANGIOGENESIS	29	0.504264	1.67279	0.0151159	0.0302317	0.0146385	1948	tags=34%, list=14%, signal=30%	ENSBTAG00000022155/ENSBTAG00000015457/ENSBTAG00000019203/ENSBTAG00000021466/ENSBTAG00000019866/ENSBTAG00000027020/ENSBTAG00000017753/ENSBTAG00000012409/ENSBTAG00000007319/ENSBTAG00000001745	APP/FSTL1/COL5A2/COL3A1/S100A4/LUM/POSTN/NRP1/JAG2/FGFR1	10
HALLMARK_UV_RESPONSE_UP	143	0.313907	1.37499	0.0271153	0.0521449	0.0252491	2236	tags=26%, list=16%, signal=22%	ENSBTAG00000008953/ENSBTAG00000007075/ENSBTAG00000000109/ENSBTAG00000010303/ENSBTAG00000000507/ENSBTAG00000031231/ENSBTAG00000020116/ENSBTAG00000011274/ENSBTAG00000010106/ENSBTAG00000019386/ENSBTAG00000005596/ENSBTAG00000004322/ENSBTAG00000002069/ENSBTAG00000017442/ENSBTAG00000016683/ENSBTAG00000001546/ENSBTAG00000016473/ENSBTAG00000030974/ENSBTAG00000016206/ENSBTAG00000027513/ENSBTAG00000025762/…	MAOA/IGFBP2/TUBA4A/BTG1/NR4A1/ENO2/NPTXR/IL6/CXCL2/JUNB/ICAM1/IRF1/MGAT1/GPX3/CDO1/MMP14/RASGRP1/GCH1/FOS/BMP2/GRINA/ATF3/NFKBIA/EIF5/CCNE1/DLG4/CNP/HYAL2/TAP1/CCND3/NA/BOLA-NC1/JSP.1/BOLA/HTR7/NAT1/SULT1A1	37
HALLMARK_XENOBIOTIC_METABOLISM	160	0.294781	1.31063	0.0499266	0.0922619	0.0446742	3486	tags=36%, list=25%, signal=28%	ENSBTAG00000012519/ENSBTAG00000000442/ENSBTAG00000014069/ENSBTAG00000016385/ENSBTAG00000015074/ENSBTAG00000011082/ENSBTAG00000008611/ENSBTAG00000011765/ENSBTAG00000017442/ENSBTAG00000013489/ENSBTAG00000018040/ENSBTAG00000021535/ENSBTAG00000005273/ENSBTAG00000000042/ENSBTAG00000038540/ENSBTAG00000016206/ENSBTAG00000010785/ENSBTAG00000018043/ENSBTAG00000015094/ENSBTAG00000008428/ENSBTAG00000040151/…	MAOA/CYP27A1/CDA/TMBIM6/IGF1/HMOX1/BCAT1/GABARAPL1/FBLN1/UPP1/PDK4/CROT/IGFBP1/TMEM176B/CASP6/ADH5/CCL25/SAR1B/IL1R1/XDH/ID2/PTGES/PTGDS/VNN1/CDO1/NDRG2/GCH1/ARG2/ENTPD5/F10/20ALPHA-HSD/EPHX1/HSD11B1/COMT/CYP1A1/HSD17B2/BREH1/PSMB10/LCAT/NQO1/TAT/ECH1/SERTAD1/APOE/SLC1A5/IGFBP4/JUP/PYCR1/ITIH4/CFB/DDAH2/FAS/RBP4/NA/F11/GSR/ASL/TPST1	58
HALLMARK_REACTIVE_OXYGEN_SPECIES_PATHWAY	48	0.381728	1.39913	0.0516667	0.0922619	0.0446742	2207	tags=25%, list=16%, signal=21%	ENSBTAG00000010447/ENSBTAG00000003642/ENSBTAG00000004855/ENSBTAG00000043553/ENSBTAG00000002941/ENSBTAG00000000640/ENSBTAG00000010913/ENSBTAG00000011182/ENSBTAG00000007115/ENSBTAG00000020632/ENSBTAG00000002953/ENSBTAG00000012046	PRDX1/TXN/JUNB/GPX3/SRXN1/PRDX6/SELENOS/FES/NQO1/PDLIM1/LSP1/GSR	12

## Sheet: GSEA.Nc7vsNc1H.20.car
Description	setSize	enrichmentScore	NES	pvalue	p.adjust	qvalues	rank	leading_edge	ENSEMBL	gene_name	Count
HALLMARK_INTERFERON_GAMMA_RESPONSE	190	0.827758	3.68522	1.81487e-69	9.07434e-68	5.54012e-68	1137	tags=64%, list=8%, signal=60%	ENSBTAG00000004679/ENSBTAG00000011467/ENSBTAG00000008953/ENSBTAG00000038625/ENSBTAG00000008954/ENSBTAG00000020649/ENSBTAG00000005413/ENSBTAG00000031231/ENSBTAG00000005603/ENSBTAG00000001725/ENSBTAG00000013569/ENSBTAG00000006078/ENSBTAG00000003039/ENSBTAG00000018040/ENSBTAG00000050852/ENSBTAG00000005989/ENSBTAG00000013919/ENSBTAG00000000095/ENSBTAG00000008471/ENSBTAG00000020602/ENSBTAG00000020736/…	IFNAR2/PARP14/RTP4/TNFSF10/MX2/MX1/IFIH1/STAT1/STAT4/CASP8/SLAMF7/ADAR/VCAM1/NA/IFI44/IFI44L/PDE4B/BTG1/ITGB7/STAT2/IL2RB/USP18/KLRK1/CD69/C1R/C1S/NAMPT/PSMA2/IRF5/PARP12/MARCHF1/NFKB1/HERC6/LAP3/CXCL9/CXCL10/CXCL11/CD38/DDX58/CD274/TRIM14/IFI30/ICAM1/IRF1/CD74/EIF2AK2/PNPT1/RSAD2/CMPK2/TOR1B/IRF9/RNF31/PSME2/PSME1/LYSMD2/B2M/EPSTI1/CASP1/CASP4/IL10RA/TRIM21/UBE2L6/SERPING1/PFKP/ZBP1/RBCK1/SAMHD1…	122
HALLMARK_INTERFERON_ALPHA_RESPONSE	93	0.867849	3.488	7.90189e-44	1.97547e-42	1.20608e-42	1007	tags=73%, list=7%, signal=68%	ENSBTAG00000004679/ENSBTAG00000011467/ENSBTAG00000008953/ENSBTAG00000012335/ENSBTAG00000038625/ENSBTAG00000008954/ENSBTAG00000031231/ENSBTAG00000005603/ENSBTAG00000001725/ENSBTAG00000003039/ENSBTAG00000005989/ENSBTAG00000038938/ENSBTAG00000021791/ENSBTAG00000013900/ENSBTAG00000015228/ENSBTAG00000016656/ENSBTAG00000014762/ENSBTAG00000032265/ENSBTAG00000005816/ENSBTAG00000012330/ENSBTAG00000011515/…	CD47/PARP9/PARP14/RTP4/LAMP3/MX1/IFIH1/CASP8/ADAR/MOV10/NA/GBP2/IFI44/IFI44L/STAT2/USP18/C1S/TMEM140/PARP12/NUB1/HERC6/LAP3/CXCL10/CXCL11/TRIM14/IFI30/IRF1/CD74/EIF2AK2/PNPT1/RSAD2/CMPK2/IRF9/RNF31/PSME2/PSME1/B2M/ELF1/EPSTI1/CASP1/TRIM21/UBE2L6/SELL/ISG15/IL15/OAS1Y/OAS1Z/TRAFD1/OASL/ISG20/IFI27/WARS1/TRIM25/DHX58/IFI35/LGALS3BP/UBA7/PSMB8/TAP1/PSMB9/JSP.1/BOLA/TRIM26/IFIT2/IFIT3/BATF2/IRF7/IL4R	68
HALLMARK_ALLOGRAFT_REJECTION	168	0.75987	3.34002	9.13121e-43	1.52187e-41	9.2914e-42	1085	tags=52%, list=8%, signal=49%	ENSBTAG00000004679/ENSBTAG00000008953/ENSBTAG00000018040/ENSBTAG00000050852/ENSBTAG00000038938/ENSBTAG00000020736/ENSBTAG00000012451/ENSBTAG00000007626/ENSBTAG00000010645/ENSBTAG00000025257/ENSBTAG00000015228/ENSBTAG00000017718/ENSBTAG00000020921/ENSBTAG00000003038/ENSBTAG00000007867/ENSBTAG00000006490/ENSBTAG00000012330/ENSBTAG00000005892/ENSBTAG00000021141/ENSBTAG00000016828/ENSBTAG00000016345/…	IFNAR2/CD47/CD96/NA/ITGB2/ELF4/CXCR3/IL2RG/WAS/LY75/STAT1/STAT4/LCK/FGR/CTSS/CD2/GBP2/BCL10/UBE2N/IFNG/IL2RB/CD4/CXCL9/SIT1/IL12RB1/ICAM1/NLRP3/CD74/ITK/ZAP70/IL18RAP/IL1B/CD8B/CD8A/F2R/B2M/IL18/CD3E/CD3D/SPI1/IL2RA/ABI1/CD40/LYN/FASLG/PTPRC/IL15/LIF/LCP2/GZMA/FYB1/IL16/WARS1/IRF8/CCL22/PSMB10/MAP4K1/CCL4/CCL2/NOS2/GALNT1/CCR5/BOLA-DOB/TAP2/TAP1/BOLA-DMB/BOLA-DMA/BOLA-DOA/TAPBP/BOLA-DRA/C2/LTB/TN…	88
HALLMARK_TNFA_SIGNALING_VIA_NFKB	189	0.644503	2.87093	1.16472e-25	1.22123e-24	7.45592e-25	1500	tags=41%, list=11%, signal=37%	ENSBTAG00000008953/ENSBTAG00000031231/ENSBTAG00000005603/ENSBTAG00000001725/ENSBTAG00000050334/ENSBTAG00000008330/ENSBTAG00000006078/ENSBTAG00000025257/ENSBTAG00000009658/ENSBTAG00000034918/ENSBTAG00000017287/ENSBTAG00000025471/ENSBTAG00000046409/ENSBTAG00000008142/ENSBTAG00000024918/ENSBTAG00000011600/ENSBTAG00000002135/ENSBTAG00000020270/ENSBTAG00000019975/ENSBTAG00000010303/ENSBTAG00000037811/…	BCL6/NA/NFE2L2/IFIH1/TANK/NR4A2/KYNU/RNF19B/MCL1/CCN1/PDE4B/ZC3H12A/PHLDA1/BTG1/DRAM1/OLR1/CD69/MAFF/NAMPT/NFKB1/CXCL10/CXCL11/DDX58/B4GALT1/TRAF1/JUNB/ICAM1/TNFSF9/IRF1/TNFAIP8/HBEGF/TNIP1/DUSP2/IL1A/IL1B/PLEK/MXD1/EHD3/SLC2A6/MARCKS/FOS/GPR183/BIRC3/IL18/CD44/MAP3K8/SDC4/B4GALT5/MSC/ZBTB10/LIF/PTGER4/IL7R/TNFAIP2/ZFP36/PLAUR/RELB/CCL4/CCL2/SOCS3/BHLHE40/TAP1/NFKBIE/TNF/CD83/IFIT2/NFKB2/PTPRE/PA…	77
HALLMARK_INFLAMMATORY_RESPONSE	167	0.665171	2.92058	1.22123e-25	1.22123e-24	7.45592e-25	1709	tags=44%, list=12%, signal=39%	ENSBTAG00000031231/ENSBTAG00000005603/ENSBTAG00000001725/ENSBTAG00000006078/ENSBTAG00000050852/ENSBTAG00000020736/ENSBTAG00000017718/ENSBTAG00000032265/ENSBTAG00000011515/ENSBTAG00000016828/ENSBTAG00000016345/ENSBTAG00000047680/ENSBTAG00000015133/ENSBTAG00000015708/ENSBTAG00000012695/ENSBTAG00000033748/ENSBTAG00000002135/ENSBTAG00000008682/ENSBTAG00000020270/ENSBTAG00000019975/ENSBTAG00000010303/…	RTP4/LAMP3/TNFSF10/NA/CYBB/CALCRL/ACVR2A/FZD5/LCK/PTAFR/CD48/SLAMF1/PDE4B/ACVR1B/SLC11A2/IL2RB/OLR1/CD69/C3AR1/AHR/NAMPT/NFKB1/CXCL5/CXCL9/CXCL10/CXCL11/SEMA4D/ICAM1/ADGRE1/TNFSF9/GNA15/IRF1/NLRP3/HBEGF/IL18R1/IL18RAP/EIF2AK2/IL1A/IL1B/MXD1/RASGRP1/HIF1A/GPR183/IL18/IL10RA/ABI1/KLF6/CD40/LYN/RGS1/SELL/RGS16/IL15/LIF/LCP2/PTGER4/IL7R/GPR132/NOD2/CCL22/CX3CL1/PLAUR/CCL2/PIK3R5/CCR7/KCNJ2/CXCR6/TAPB…	74
HALLMARK_IL6_JAK_STAT3_SIGNALING	74	0.730564	2.7931	8.17044e-17	6.8087e-16	4.15689e-16	1443	tags=46%, list=10%, signal=42%	ENSBTAG00000031231/ENSBTAG00000005603/ENSBTAG00000001725/ENSBTAG00000013569/ENSBTAG00000006078/ENSBTAG00000050852/ENSBTAG00000007626/ENSBTAG00000007867/ENSBTAG00000005816/ENSBTAG00000004386/ENSBTAG00000004380/ENSBTAG00000025471/ENSBTAG00000011481/ENSBTAG00000011600/ENSBTAG00000009256/ENSBTAG00000010785/ENSBTAG00000001602/ENSBTAG00000020892/ENSBTAG00000011578/ENSBTAG00000049808/ENSBTAG00000008441/…	IL2RG/ITGA4/STAT1/NA/ACVR1B/STAT2/HMOX1/TNFRSF1A/CXCL9/CXCL10/CXCL11/CD38/IL12RB1/IRF1/IL18R1/IL1B/IRF9/CD44/IL2RA/MAP3K8/PTPN1/PIK3R5/SOCS3/GRB2/PIM1/TNFRSF21/LTB/TNF/FAS/TNFRSF12A/SOCS1/IL4R	34
HALLMARK_IL2_STAT5_SIGNALING	184	0.523894	2.33055	7.08228e-12	5.05877e-11	3.08851e-11	3046	tags=45%, list=21%, signal=36%	ENSBTAG00000038625/ENSBTAG00000001725/ENSBTAG00000050334/ENSBTAG00000011515/ENSBTAG00000016345/ENSBTAG00000004386/ENSBTAG00000017824/ENSBTAG00000037452/ENSBTAG00000011600/ENSBTAG00000013451/ENSBTAG00000003012/ENSBTAG00000004273/ENSBTAG00000021596/ENSBTAG00000001602/ENSBTAG00000016208/ENSBTAG00000034985/ENSBTAG00000015632/ENSBTAG00000020892/ENSBTAG00000005215/ENSBTAG00000011578/ENSBTAG00000049808/…	NA/NFKBIZ/ALCAM/UMPS/TNFSF10/PLSCR2/ITGA6/SCN9A/FAM126B/ICOS/CD48/WLS/PHLDA1/IKZF4/IL2RB/ETFBKMT/GABARAPL1/MAFF/AHR/RHOH/CXCL10/TTC39B/TRAF1/GADD45B/CDC42SE2/IL1R2/IL1RL1/IL18R1/GALM/ANXA4/MXD1/LCLAT1/SH3BGRL2/PLAGL1/SNX9/F2RL2/RORA/BATF/IL10RA/SWAP70/CD44/IL2RA/MAP3K8/CST7/KLF6/BMP2/AHCY/TGM2/IL10/SELL/TNFRSF18/RGS16/BATF3/IRF6/P2RX4/LIF/PLPP1/FURIN/IRF8/PDCD2L/SLC1A5/FLT3LG/MYO1C/ENO3/BCL2/BHLH…	82
HALLMARK_MTORC1_SIGNALING	196	0.473309	2.11812	3.2151e-09	2.00944e-08	1.22682e-08	3026	tags=39%, list=21%, signal=31%	ENSBTAG00000004679/ENSBTAG00000007836/ENSBTAG00000037452/ENSBTAG00000008631/ENSBTAG00000007828/ENSBTAG00000015509/ENSBTAG00000018349/ENSBTAG00000039719/ENSBTAG00000003359/ENSBTAG00000017060/ENSBTAG00000038186/ENSBTAG00000014685/ENSBTAG00000003401/ENSBTAG00000007921/ENSBTAG00000009761/ENSBTAG00000048761/ENSBTAG00000001060/ENSBTAG00000015683/ENSBTAG00000048107/ENSBTAG00000017401/ENSBTAG00000016720/…	GSK3B/PFKL/ITGB2/HPRT1/GLA/PGK1/PSMD14/CXCR4/ACTR3/IDH1/PHGDH/DHCR24/TBK1/SHMT2/HSP90B1/TXNRD1/BCAT1/TPI1/GAPDH/CD9/ASNS/NAMPT/TES/SKAP2/YKT6/UBE2D3/DAPP1/CANX/IFI30/DDX39A/CALR/HSPA4/ETF1/HSPA9/GLRX/STARD4/SLC1A4/RAB1A/ACTR2/PNO1/HSPA5/PSMC6/ERO1A/NA/SORD/PSMA3/RDH11/SC5D/TRIB3/SLA/SQLE/ENO1/ATP2A2/SDF2L1/HMGCS1/WARS1/CYB5B/GPI/SLC1A5/PSME3/PSMD12/BHLHE40/GCLC/ELOVL5/EEF1E1/SCD/LDHA/GTF2H1/FADS1…	77
HALLMARK_COMPLEMENT	168	0.48649	2.13837	1.98841e-08	1.10467e-07	6.7443e-08	1956	tags=31%, list=14%, signal=27%	ENSBTAG00000008954/ENSBTAG00000031231/ENSBTAG00000005989/ENSBTAG00000017280/ENSBTAG00000047680/ENSBTAG00000009658/ENSBTAG00000021958/ENSBTAG00000006615/ENSBTAG00000050239/ENSBTAG00000012695/ENSBTAG00000017135/ENSBTAG00000007450/ENSBTAG00000004840/ENSBTAG00000032277/ENSBTAG00000021872/ENSBTAG00000020034/ENSBTAG00000039275/ENSBTAG00000020884/ENSBTAG00000016267/ENSBTAG00000014465/ENSBTAG00000046555/…	PLSCR2/LAMP2/WAS/GCA/KYNU/DOCK10/LCK/C1QC/FCER1G/CTSS/DUSP6/OLR1/C1R/C1S/MAFF/PIK3CG/LAP3/RNF4/C3/IRF1/ERAP2/PLEK/EHD3/HSPA5/FYN/RASGRP1/DOCK9/CASP1/CASP4/SERPING1/LYN/VCPIP1/PDP1/CD46/LCP2/GZMA/CTSH/MT3/PLAUR/PIK3R5/GRB2/PSMB9/PIM1/CFB/C2/HSPA1A/CASP7/EHD1/CTSD/IRF7/ADAM9/SERPINE1	52
HALLMARK_APOPTOSIS	151	0.483413	2.10397	3.00409e-07	1.50204e-06	9.17038e-07	1838	tags=25%, list=13%, signal=22%	ENSBTAG00000008953/ENSBTAG00000031231/ENSBTAG00000013569/ENSBTAG00000014762/ENSBTAG00000025471/ENSBTAG00000006615/ENSBTAG00000050239/ENSBTAG00000001008/ENSBTAG00000015718/ENSBTAG00000024918/ENSBTAG00000002135/ENSBTAG00000017256/ENSBTAG00000010349/ENSBTAG00000010785/ENSBTAG00000020199/ENSBTAG00000020884/ENSBTAG00000009091/ENSBTAG00000032808/ENSBTAG00000011578/ENSBTAG00000000277/ENSBTAG00000018994/…	TNFSF10/SAT1/CASP8/MCL1/CD2/BCL10/TIMP3/HMOX1/CD69/CD38/GNA15/GADD45B/IRF1/ETF1/IL1A/IL1B/F2R/PLCB2/NA/CASP1/CASP4/BIRC3/IL18/SC5D/CD44/PTK2/FASLG/RNASEL/ANKH/ISG20/CYLD/SMAD7/TAP1/TNF/FAS/CASP7/PRF1/TNFRSF12A	38
HALLMARK_E2F_TARGETS	195	-0.342674	-1.92151	2.35396e-06	1.06998e-05	6.53253e-06	4474	tags=49%, list=31%, signal=34%	ENSBTAG00000024476/ENSBTAG00000018812/ENSBTAG00000020459/ENSBTAG00000021686/ENSBTAG00000005862/ENSBTAG00000009819/ENSBTAG00000014380/ENSBTAG00000014773/ENSBTAG00000015280/ENSBTAG00000017133/ENSBTAG00000008963/ENSBTAG00000004790/ENSBTAG00000002279/ENSBTAG00000017582/ENSBTAG00000030170/ENSBTAG00000011855/ENSBTAG00000010577/ENSBTAG00000006225/ENSBTAG00000019703/ENSBTAG00000006656/ENSBTAG00000012865/…	DONSON/TFRC/SMC4/PRPS1/KIF4A/SUV39H1/PRDX4/RPA2/STMN1/CKS1B/CDKN2C/KIF2C/CDC20/CDCA8/RACGAP1/TIMELESS/PA2G4/CDCA3/NCAPD2/RAD51AP1/XRCC6/CENPM/HUS1/POLD2/ING3/CENPE/RFC1/PAICS/DCK/LYAR/TACC3/HMGB2/NA/PSIP1/MELK/CKS2/RNASEH2A/SPC24/RAD50/MXD3/PTTG1/HMMR/POLE4/RRM2/ASF1A/BUB1B/CCNB2/DUT/DLGAP5/DIAPH3/EXOSC8/RFC3/PDS5B/ZW10/POLD3/SSRP1/CDC25B/NOP56/AURKA/MYBL2/NBN/UBE2T/PLK4/CIT/RANBP1/TRIP13/ORC6/GI…	95
HALLMARK_KRAS_SIGNALING_UP	171	0.396619	1.74498	9.20326e-05	0.000383469	0.000234118	2098	tags=27%, list=15%, signal=23%	ENSBTAG00000001725/ENSBTAG00000003039/ENSBTAG00000007626/ENSBTAG00000021145/ENSBTAG00000033316/ENSBTAG00000017824/ENSBTAG00000024918/ENSBTAG00000014016/ENSBTAG00000017135/ENSBTAG00000019975/ENSBTAG00000002271/ENSBTAG00000003012/ENSBTAG00000017060/ENSBTAG00000005215/ENSBTAG00000038186/ENSBTAG00000014612/ENSBTAG00000001060/ENSBTAG00000004305/ENSBTAG00000003396/ENSBTAG00000011421/ENSBTAG00000013957/…	ITGB2/IL2RG/GALNT3/KIF5C/CXCR4/LAPTM5/FCER1G/CTSS/YRDC/DUSP6/PTPRR/C3AR1/IKZF1/AVL9/CXCL10/CBR4/PDCD1LG2/TRAF1/HBEGF/GLRX/IL1B/TNFAIP3/ERO1A/LCP1/CDADC1/CAB39L/BIRC3/IL10RA/MPZL2/MAFB/TOR1AIP2/RGS16/LIF/DOCK2/MAP3K1/ITGA2/IL7R/ANKH/MTMR10/IRF8/MAP4K1/PLAUR/CD37/PSMB8/CFB/PLAU	46
HALLMARK_CHOLESTEROL_HOMEOSTASIS	71	0.503768	1.91504	0.000131993	0.000507667	0.000309944	3935	tags=56%, list=28%, signal=41%	ENSBTAG00000031998/ENSBTAG00000006189/ENSBTAG00000055158/ENSBTAG00000016465/ENSBTAG00000000160/ENSBTAG00000019246/ENSBTAG00000014265/ENSBTAG00000005498/ENSBTAG00000013125/ENSBTAG00000000088/ENSBTAG00000012082/ENSBTAG00000011779/ENSBTAG00000011839/ENSBTAG00000055207/ENSBTAG00000015145/ENSBTAG00000022227/ENSBTAG00000018936/ENSBTAG00000015980/ENSBTAG00000009231/ENSBTAG00000045886/ENSBTAG00000001333/…	ALCAM/PLSCR2/CBS/LSS/NSDHL/PDK3/FDPS/PMVK/S100A11/CD9/SREBF2/GNAI1/ANXA5/FDFT1/STARD4/PNRC1/ACAT2/HMGCR/SC5D/TRIB3/SQLE/MAL2/TP53INP1/FBXO6/ERRFI1/HMGCS1/MVD/PLAUR/ALDOC/CXCL16/FASN/PCYT2/ACTG1/CTNNB1/PPARG/SCD/FADS2/CHKA/DHCR7/TNFRSF12A	40
HALLMARK_PI3K_AKT_MTOR_SIGNALING	100	0.448701	1.82735	0.000151208	0.000540028	0.000329701	4225	tags=49%, list=30%, signal=35%	ENSBTAG00000007626/ENSBTAG00000020921/ENSBTAG00000004380/ENSBTAG00000007828/ENSBTAG00000012695/ENSBTAG00000032808/ENSBTAG00000003401/ENSBTAG00000007921/ENSBTAG00000009761/ENSBTAG00000048761/ENSBTAG00000001060/ENSBTAG00000009223/ENSBTAG00000004736/ENSBTAG00000021767/ENSBTAG00000017401/ENSBTAG00000004211/ENSBTAG00000035662/ENSBTAG00000009522/ENSBTAG00000006378/ENSBTAG00000015114/ENSBTAG00000034222/…	NA/GSK3B/IL2RG/RPS6KA3/CXCR4/ACTR3/RALB/PIKFYVE/LCK/SFN/RPS6KA1/THEM4/PRKAA2/MKNK1/SLC2A1/UBE2N/ATF1/IRAK4/TBK1/STAT2/HSP90B1/CDKN1B/TNFRSF1A/PITX2/UBE2D3/DAPP1/EIF4E/MAPK9/CALR/CAMK4/ACTR2/TRAF2/MAP3K7/CAB39L/PPP2R1B/TRIB3/YWHAB/SLA/FASLG/ARPC3/MAPK1/PFN1/ARHGDIA/RPTOR/GRB2/MYD88/RIPK1/CFL1/PRKCB	49
HALLMARK_P53_PATHWAY	187	0.370412	1.64883	0.000521087	0.00173696	0.00106046	3268	tags=31%, list=23%, signal=24%	ENSBTAG00000008953/ENSBTAG00000008330/ENSBTAG00000004386/ENSBTAG00000017287/ENSBTAG00000050239/ENSBTAG00000010349/ENSBTAG00000010785/ENSBTAG00000018349/ENSBTAG00000020199/ENSBTAG00000009223/ENSBTAG00000019711/ENSBTAG00000046266/ENSBTAG00000004305/ENSBTAG00000007111/ENSBTAG00000002435/ENSBTAG00000013555/ENSBTAG00000000697/ENSBTAG00000001042/ENSBTAG00000008761/ENSBTAG00000000546/ENSBTAG00000020330/…	TP63/ZMAT3/SAT1/STEAP3/RNF19B/SFN/JUN/BTG1/ACVR1B/CSRNP2/VDR/DRAM1/HMOX1/NA/PMM1/UPP1/IFI30/TNFSF9/HBEGF/GM2A/IL1A/MXD1/SDC1/RXRA/F2R/FOS/RB1/CASP1/RRP8/BMP2/TRIB3/RGS16/HSPA4L/TRAFD1/LIF/AEN/OSGIN1/SERTAD3/PPM1D/TOB1/HEXIM1/BAIAP2/RHBDF2/SERPINB5/MAPKAPK3/TAP1/BAK1/DEF6/H1-2/FAS/PTPRE/ST14/CD81/CTSD/ZNF365/CDKN2AIP/SOCS1/NUPR1	58
HALLMARK_ANDROGEN_RESPONSE	95	0.436843	1.76297	0.000855448	0.00267327	0.0016321	3837	tags=47%, list=27%, signal=35%	ENSBTAG00000012330/ENSBTAG00000002340/ENSBTAG00000003359/ENSBTAG00000007214/ENSBTAG00000046588/ENSBTAG00000001296/ENSBTAG00000018255/ENSBTAG00000014551/ENSBTAG00000022294/ENSBTAG00000018857/ENSBTAG00000014615/ENSBTAG00000018382/ENSBTAG00000013391/ENSBTAG00000019565/ENSBTAG00000005958/ENSBTAG00000025496/ENSBTAG00000015249/ENSBTAG00000004489/ENSBTAG00000003339/ENSBTAG00000003619/ENSBTAG00000017363/…	ADAMTS1/SAT1/SMS/RPS6KA3/TMEM50A/GNAI3/DHCR24/DNAJB9/STEAP4/SEC24D/NKX3-1/PTK2B/B4GALT1/CDC14B/TNFAIP8/SLC26A2/ELL2/MERTK/PGM3/UBE2J1/SGK1/HMGCR/IQGAP2/SORD/ACTN1/B2M/TPD52/ZBTB10/PLPP1/HMGCS1/LIFR/ANKH/ABHD2/HOMER2/HSD17B14/APPBP2/KRT19/MYL12A/ELOVL5/SCD/FADS1/RAB4A/NCOA4/SPCS3/NGLY1	45
HALLMARK_UV_RESPONSE_UP	144	0.373731	1.61124	0.00214135	0.00629808	0.00384514	1976	tags=24%, list=14%, signal=21%	ENSBTAG00000008953/ENSBTAG00000031231/ENSBTAG00000014261/ENSBTAG00000020116/ENSBTAG00000010303/ENSBTAG00000019386/ENSBTAG00000021872/ENSBTAG00000020034/ENSBTAG00000002069/ENSBTAG00000011729/ENSBTAG00000007075/ENSBTAG00000002412/ENSBTAG00000000274/ENSBTAG00000016874/ENSBTAG00000008493/ENSBTAG00000012046/ENSBTAG00000020330/ENSBTAG00000004118/ENSBTAG00000025762/ENSBTAG00000017560/ENSBTAG00000010875/…	GLS/BTG1/TMBIM6/HMOX1/SLC6A12/ASNS/YKT6/MSX1/AQP3/DNAJB1/JUNB/ICAM1/IRF1/AMD1/RASGRP1/FOS/NUP58/LYN/GGH/ATP6V1C1/HNRNPU/TARS1/CYB5B/CEBPG/STARD3/CNP/ALAS1/TAP1/BAK1/NA/BOLA-NC1/JSP.1/BOLA/STIP1/PPIF	35
HALLMARK_HYPOXIA	183	0.337214	1.50092	0.00522585	0.0145162	0.00886255	4238	tags=43%, list=30%, signal=31%	ENSBTAG00000031750/ENSBTAG00000014762/ENSBTAG00000016208/ENSBTAG00000014465/ENSBTAG00000009844/ENSBTAG00000038186/ENSBTAG00000001060/ENSBTAG00000002683/ENSBTAG00000005998/ENSBTAG00000021435/ENSBTAG00000009863/ENSBTAG00000000396/ENSBTAG00000021204/ENSBTAG00000006396/ENSBTAG00000013790/ENSBTAG00000008573/ENSBTAG00000007449/ENSBTAG00000011224/ENSBTAG00000020330/ENSBTAG00000008683/ENSBTAG00000032996/…	KLHL24/PFKL/PGK1/ATP7A/SRPX/PDK3/CXCR4/SDC3/SELENBP1/CCN1/JUN/SLC2A1/EDN2/HDLBP/BTG1/HMOX1/MYH9/CDKN1B/TPI1/GAPDH/MAFF/TES/PPARGC1A/PGM2/PLAC8B/HS3ST1/FBP1/NDST1/GLRX/KDM3A/HSPA5/PNRC1/CCN2/TNFAIP3/CITED2/ERO1A/RORA/ANXA2/FOS/IRS2/PFKFB3/KLF6/PFKP/TGM2/SDC4/TPD52/ENO1/ERRFI1/B3GALT6/NOCT/MAP3K1/ISG20/MT2A/GPI/ZFP36/PLAUR/WSB1/ALDOC/ENO3/B4GALNT2/JMJD6/DTNA/NEDD4L/BCL2/VHL/BHLHE40/SLC6A6/PIM1/VEGF…	79
HALLMARK_MYOGENESIS	162	-0.250267	-1.34811	0.010173	0.0267711	0.0163445	1642	tags=20%, list=11%, signal=18%	ENSBTAG00000019788/ENSBTAG00000021466/ENSBTAG00000013347/ENSBTAG00000030190/ENSBTAG00000019219/ENSBTAG00000014401/ENSBTAG00000025210/ENSBTAG00000003994/ENSBTAG00000046467/ENSBTAG00000026461/ENSBTAG00000014835/ENSBTAG00000015988/ENSBTAG00000001776/ENSBTAG00000023600/ENSBTAG00000019574/ENSBTAG00000003956/ENSBTAG00000012897/ENSBTAG00000019368/ENSBTAG00000006550/ENSBTAG00000048903/ENSBTAG00000007181/…	ITGB5/APOD/COL3A1/SPEG/COL6A3/ITGA7/TEAD4/MAPK12/IGFBP3/SOD3/IGFBP7/SORBS3/SPARC/SGCD/LAMA2/EFS/COL4A2/DENND2B/APLNR/PRNP/PTP4A3/SMTN/GABARAPL2/CDH13/KIFC3/SIRT2/DMPK/SGCA/SPDEF/CACNA1H/MYH11/ATP2A1/SH2B1	33
HALLMARK_TGF_BETA_SIGNALING	54	0.43804	1.57482	0.0152553	0.0381384	0.0232845	3158	tags=41%, list=22%, signal=32%	ENSBTAG00000002835/ENSBTAG00000014465/ENSBTAG00000048761/ENSBTAG00000002006/ENSBTAG00000012441/ENSBTAG00000004279/ENSBTAG00000012046/ENSBTAG00000024603/ENSBTAG00000007118/ENSBTAG00000003245/ENSBTAG00000015991/ENSBTAG00000018127/ENSBTAG00000019853/ENSBTAG00000016420/ENSBTAG00000007895/ENSBTAG00000040350/ENSBTAG00000002939/ENSBTAG00000040282/ENSBTAG00000031184/ENSBTAG00000005111/ENSBTAG00000002625/…	XIAP/BCAR3/UBE2D3/JUNB/SLC20A1/ID2/MAP3K7/THBS1/PPM1A/BMP2/SMAD1/NCOR2/FURIN/CDH1/NOG/SMURF2/SMAD7/CTNNB1/RHOA/CDKN1C/SERPINE1/SMURF1	22
HALLMARK_ESTROGEN_RESPONSE_EARLY	174	0.328047	1.44425	0.0217013	0.0516698	0.0315458	2769	tags=30%, list=19%, signal=24%	ENSBTAG00000021872/ENSBTAG00000016208/ENSBTAG00000003359/ENSBTAG00000015107/ENSBTAG00000011578/ENSBTAG00000016073/ENSBTAG00000007356/ENSBTAG00000018019/ENSBTAG00000009223/ENSBTAG00000009863/ENSBTAG00000007763/ENSBTAG00000018431/ENSBTAG00000009991/ENSBTAG00000018488/ENSBTAG00000016465/ENSBTAG00000008493/ENSBTAG00000000546/ENSBTAG00000024603/ENSBTAG00000004824/ENSBTAG00000014903/ENSBTAG00000021286/…	NA/SLC37A1/GLA/MREG/SFN/MINDY1/SLC16A1/AFF1/FDFT1/B4GALT1/AQP3/UGCG/SLC26A2/WWC1/RHOBTB3/REEP1/SLC1A4/FAM102A/RASGRP1/FOS/ELF1/P2RY2/CD44/ASB13/TFAP2C/TGIF2/TGM2/MYBL1/NCOR2/MED13L/MAST4/ABHD2/ITPK1/BCL11B/ESRP2/KLK10/UNC119/MYBBP1A/TOB1/FASN/CANT1/BCL2/BHLHE40/FLNB/CISH/ELOVL5/NAV2/DHCR7/PPIF/ABCA3/ADCY9	52

## Sheet: GSEA.Nc7vsNc1H.10.cot
Description	setSize	enrichmentScore	NES	pvalue	p.adjust	qvalues	rank	leading_edge	ENSEMBL	gene_name	Count
HALLMARK_OXIDATIVE_PHOSPHORYLATION	197	-0.385933	-2.07275	1.26494e-08	6.32468e-07	3.86139e-07	3339	tags=47%, list=26%, signal=35%	ENSBTAG00000013340/ENSBTAG00000006396/ENSBTAG00000000605/ENSBTAG00000006029/ENSBTAG00000015892/ENSBTAG00000005907/ENSBTAG00000001353/ENSBTAG00000010480/ENSBTAG00000018283/ENSBTAG00000021651/ENSBTAG00000030384/ENSBTAG00000003072/ENSBTAG00000014820/ENSBTAG00000013123/ENSBTAG00000012113/ENSBTAG00000019852/ENSBTAG00000005096/ENSBTAG00000000091/ENSBTAG00000009462/ENSBTAG00000011028/ENSBTAG00000015156/…	ATP5PO/ATP5PF/NDUFB4/NDUFA1/COX7B/ABCB7/PDHA1/ATP5MC3/SDHB/NDUFS2/UQCRH/ATP6V0B/ATP5MC2/SLC25A3/LDHB/PHB2/NDUFA9/POLR2F/TOMM22/NDUFA6/NDUFA4/OGDH/NDUFA5/ATP6V1F/NDUFB2/GRPEL1/ATP5ME/NDUFB6/MRPL34/NDUFB7/NDUFA7/TIMM13/GPX4/ATP5F1D/NDUFS7/UQCR11/UQCRQ/MRPL35/SUCLG1/NDUFA8/PMPCA/SURF1/COX7A2/OXA1L/TIMM8B/ATP5MG/NDUFS3/TIMM10/IDH3B/ATP5F1E/CYC1/MGC148714/UQCRB/FH/COX6A1/ISCU/UQCR10/NDUFS4/NDUFS6/MRPS…	92
HALLMARK_KRAS_SIGNALING_UP	148	0.409572	2.13184	7.89872e-08	1.97468e-06	1.20559e-06	3216	tags=43%, list=25%, signal=32%	ENSBTAG00000001244/ENSBTAG00000013790/ENSBTAG00000024918/ENSBTAG00000017135/ENSBTAG00000021215/ENSBTAG00000019251/ENSBTAG00000019741/ENSBTAG00000021187/ENSBTAG00000012805/ENSBTAG00000003658/ENSBTAG00000006108/ENSBTAG00000005260/ENSBTAG00000037393/ENSBTAG00000014915/ENSBTAG00000024950/ENSBTAG00000004094/ENSBTAG00000034222/ENSBTAG00000035230/ENSBTAG00000014127/ENSBTAG00000033398/ENSBTAG00000049919/…	DCBLD2/ST6GAL1/ETV5/ZNF639/ITGB2/SATB1/WDR33/TFPI/GALNT3/LAPTM5/CTSS/PTBP2/EVI5/ADGRL4/PTPRR/C3AR1/TSPAN13/CROT/RELN/AVL9/SPP1/CXCL10/SPARCL1/CBR4/HBEGF/STRN/ADAM17/ID2/AKAP12/F2RL1/ALDH1A2/LCP1/CDADC1/CAB39L/BIRC3/SPON1/NRP1/MAFB/SDCCAG8/TOR1AIP2/PTGS2/GUCY1A1/CMKLR1/MMP11/MAP3K1/ITGA2/ANKH/MTMR10/PLAUR/PEG3/ACE/PECAM1/EPB41L3/PSMB8/F13A1/RBP4/VWA5A/ETS1/HKDC1/PLAU/CCSER2/PLAT/LAT2	63
HALLMARK_UV_RESPONSE_DN	131	0.400095	2.03919	1.29812e-06	2.16353e-05	1.32089e-05	3011	tags=39%, list=23%, signal=30%	ENSBTAG00000012757/ENSBTAG00000019892/ENSBTAG00000001835/ENSBTAG00000012441/ENSBTAG00000015541/ENSBTAG00000003265/ENSBTAG00000013227/ENSBTAG00000000231/ENSBTAG00000015413/ENSBTAG00000017869/ENSBTAG00000007101/ENSBTAG00000019832/ENSBTAG00000049919/ENSBTAG00000018254/ENSBTAG00000019866/ENSBTAG00000018114/ENSBTAG00000015398/ENSBTAG00000007909/ENSBTAG00000024015/ENSBTAG00000016943/ENSBTAG00000012818/…	DLG1/SCHIP1/RASA2/ATP2C1/DYRK1A/TFPI/ACVR2A/IGFBP5/PIAS3/NOTCH2/F3/DDAH1/ADGRL2/PTGFR/CDKN1B/CAV1/CDK13/PDLIM5/VLDLR/GCNT1/LPAR1/PDGFRB/PRKCE/ANXA4/PHF3/GJA1/CITED2/SYNJ2/SIPA1L1/PTPN21/PLCB4/NRP1/WDR37/HAS2/SNAI2/CDC42BPA/NEK7/DUSP1/DAB2/TJP1/PMP22/PTPRM/SMAD7/TGFBR2/ATXN1/ADD3/ZMIZ1/BMPR1A/DLC1/RBPMS/NR1D2	51
HALLMARK_DNA_REPAIR	147	-0.381619	-1.96333	2.39289e-06	2.99112e-05	1.82615e-05	4087	tags=52%, list=32%, signal=36%	ENSBTAG00000019077/ENSBTAG00000012037/ENSBTAG00000011455/ENSBTAG00000052516/ENSBTAG00000049309/ENSBTAG00000018772/ENSBTAG00000008487/ENSBTAG00000011354/ENSBTAG00000000054/ENSBTAG00000006305/ENSBTAG00000005464/ENSBTAG00000016590/ENSBTAG00000000639/ENSBTAG00000031792/ENSBTAG00000026660/ENSBTAG00000006225/ENSBTAG00000015002/ENSBTAG00000006015/ENSBTAG00000006661/ENSBTAG00000002918/ENSBTAG00000030384/…	UMPS/RFC4/POLR2H/BCAP31/TAF12/RPA2/CDA/MPC2/TAF13/GTF2B/TARBP2/AAAS/ADCY6/RAD52/POLR2F/RBX1/RALA/NUDT9/GUK1/POLR2E/GPX4/POLE4/DGUOK/AK1/GTF3C5/SNAPC4/SURF1/EDF1/NELFB/GTF2H5/DAD1/RAD51/DUT/POLR1D/TAF10/SSRP1/STX3/ITPA/ADRM1/ADA/VPS28/MRPL40/DGCR8/CCNO/TAF1C/APRT/POLR2I/ERCC2/ERCC1/LIG1/POLD1/SUPT4H1/NME1/ALYREF/NT5C/TYMS/SEC61A1/POLR1C/POLH/NELFE/POLR1H/ZWINT/FEN1/POLR2G/POLA2/POLD4/BRF2/POLB/MPG…	76
HALLMARK_MYC_TARGETS_V1	198	-0.330057	-1.77887	1.90389e-05	0.000190389	0.000116238	3182	tags=39%, list=25%, signal=30%	ENSBTAG00000017913/ENSBTAG00000003830/ENSBTAG00000010931/ENSBTAG00000012471/ENSBTAG00000011645/ENSBTAG00000010451/ENSBTAG00000000670/ENSBTAG00000001626/ENSBTAG00000002579/ENSBTAG00000023462/ENSBTAG00000006656/ENSBTAG00000011396/ENSBTAG00000012177/ENSBTAG00000014226/ENSBTAG00000013123/ENSBTAG00000013593/ENSBTAG00000031723/ENSBTAG00000019522/ENSBTAG00000009535/ENSBTAG00000006165/ENSBTAG00000012739/…	RFC4/U2AF1/PRDX4/EIF1AX/HSPE1/EEF1B2/CCT3/ILF2/MRPL9/CDC20/CTPS1/PABPC4/PSMB2/PA2G4/SLC25A3/MCM5/EIF3D/PHB2/PPIA/POLD2/SSBP1/RPL34/RPS6/LSM7/NOP16/NHP2/RACK1/STARD7/CCT7/PPM1G/HNRNPC/DUT/ERH/RPS3/CYC1/SRM/RPL6/RPLP0/CDC45/RANBP1/SNRPA1/COX5A/PSMA6/KARS1/GOT2/PSMD8/FBL/SNRPA/SNRPD2/RPL18/PRPF31/RPS5/TRIM28/C1QBP/NME1/PHB/PSMB3/TXNL4A/SNRPD1/TYMS/RPL14/GNL3/RRP9/RPS10/HSP90AB1/LSM2/NOLC1/BUB3/MRPL2…	77
HALLMARK_INTERFERON_ALPHA_RESPONSE	77	0.441751	2.04683	2.36199e-05	0.000196832	0.000120171	4386	tags=62%, list=34%, signal=41%	ENSBTAG00000004540/ENSBTAG00000038536/ENSBTAG00000004840/ENSBTAG00000010002/ENSBTAG00000020116/ENSBTAG00000008703/ENSBTAG00000003585/ENSBTAG00000002069/ENSBTAG00000015228/ENSBTAG00000022227/ENSBTAG00000003039/ENSBTAG00000012330/ENSBTAG00000020536/ENSBTAG00000008909/ENSBTAG00000004679/ENSBTAG00000016061/ENSBTAG00000007519/ENSBTAG00000046503/ENSBTAG00000004380/ENSBTAG00000016656/ENSBTAG00000005815/…	CD47/PARP9/PARP14/PLSCR2/MX1/IFIH1/NMI/CASP8/SP110/ADAR/CSF1/IFI44L/STAT2/C1S/TMEM140/PARP12/NUB1/HERC6/LAP3/CXCL10/TDRD7/TRIM14/IFI30/IRF1/CD74/EIF2AK2/PNPT1/RSAD2/CMPK2/NCOA7/IRF9/RNF31/B2M/LPAR6/NA/PROCR/OAS1Y/TRAFD1/IFI27/WARS1/UBA7/CCRL2/PSMB8/TAP1/PSMB9/JSP.1/BOLA/IRF2	48
HALLMARK_ALLOGRAFT_REJECTION	120	0.3812	1.91596	3.16726e-05	0.000226233	0.000138121	2435	tags=38%, list=19%, signal=31%	ENSBTAG00000012757/ENSBTAG00000017135/ENSBTAG00000019428/ENSBTAG00000013851/ENSBTAG00000012451/ENSBTAG00000003038/ENSBTAG00000013825/ENSBTAG00000014031/ENSBTAG00000020935/ENSBTAG00000021842/ENSBTAG00000020034/ENSBTAG00000020921/ENSBTAG00000020116/ENSBTAG00000020199/ENSBTAG00000018737/ENSBTAG00000023144/ENSBTAG00000007867/ENSBTAG00000008099/ENSBTAG00000008008/ENSBTAG00000020796/ENSBTAG00000018114/…	CD47/CD86/ITGB2/CFP/WAS/ACVR2A/DARS1/STAT1/FCGR2B/CTSS/GLMN/BCL10/BCAT1/TLR6/JAK2/GCNT1/CD74/MAP3K7/F2R/HIF1A/B2M/APBB1/SPI1/LYN/TPD52/TGFB2/PTPRC/TLR2/ABCE1/WARS1/PRKCG/NOS2/STAB1/CCR5/CCR1/TAP2/TAP1/BOLA-DMB/C2/JSP.1/BOLA/UBE2D1/ETS1/SRGN/PRKCB/ITGAL	46
HALLMARK_PROTEIN_SECRETION	93	0.407774	1.98044	4.05237e-05	0.000253273	0.00015463	2316	tags=38%, list=18%, signal=31%	ENSBTAG00000047223/ENSBTAG00000016708/ENSBTAG00000008438/ENSBTAG00000011225/ENSBTAG00000012387/ENSBTAG00000005481/ENSBTAG00000019256/ENSBTAG00000010492/ENSBTAG00000011100/ENSBTAG00000003450/ENSBTAG00000001977/ENSBTAG00000025358/ENSBTAG00000039630/ENSBTAG00000017139/ENSBTAG00000018846/ENSBTAG00000005016/ENSBTAG00000005661/ENSBTAG00000000393/ENSBTAG00000014691/ENSBTAG00000011748/ENSBTAG00000054239/…	LAMP2/GLA/ATP7A/YIPF6/VPS45/SSPN/CAV2/SEC24D/USO1/SH3GL2/ABCA1/SNX2/PAM/STX7/AP3B1/SCAMP1/SNAP23/TMX1/ADAM10/TMED10/CLN5/COPB1/GNAS/ATP6V1H/RAB2A/ARFGEF1/TPD52/NA/ARFIP1/TMED2/CLTC/VPS4B/GOLGA4/SGMS1/CTSC	35
HALLMARK_INTERFERON_GAMMA_RESPONSE	153	0.341706	1.78448	0.000154509	0.000858385	0.000524066	2797	tags=37%, list=22%, signal=30%	ENSBTAG00000020649/ENSBTAG00000018994/ENSBTAG00000020865/ENSBTAG00000020330/ENSBTAG00000021523/ENSBTAG00000020935/ENSBTAG00000004840/ENSBTAG00000020884/ENSBTAG00000000682/ENSBTAG00000010002/ENSBTAG00000020116/ENSBTAG00000007773/ENSBTAG00000007239/ENSBTAG00000004989/ENSBTAG00000011601/ENSBTAG00000007867/ENSBTAG00000014127/ENSBTAG00000008703/ENSBTAG00000002069/ENSBTAG00000006615/ENSBTAG00000022039/…	CD86/PARP14/TNFSF10/PLSCR2/TNFAIP6/STAT1/CASP8/ADAR/VCAM1/BTG1/ITGB7/STAT2/CSF2RB/SSPN/C1R/C1S/NAMPT/IRF5/HERC6/CXCL9/DDX58/JAK2/TRIM14/IFI30/IRF1/NA/CD74/EIF2AK2/PNPT1/ST3GAL5/PELI1/RSAD2/CMPK2/IRF9/RNF31/SPPL2A/HIF1A/B2M/CASP4/PFKP/SELP/PTGS2/PLA2G4A/TRAFD1/CMKLR1/WARS1/NLRC5/STAT3/PSMB8/TAP1/JSP.1/BOLA/RIPK1/CASP7/ARID5B/IRF2/CIITA	57
HALLMARK_INFLAMMATORY_RESPONSE	118	0.356184	1.78512	0.000181185	0.000905926	0.000553092	3980	tags=48%, list=31%, signal=34%	ENSBTAG00000019892/ENSBTAG00000018994/ENSBTAG00000019741/ENSBTAG00000008483/ENSBTAG00000002885/ENSBTAG00000020935/ENSBTAG00000020034/ENSBTAG00000017239/ENSBTAG00000019953/ENSBTAG00000007239/ENSBTAG00000007101/ENSBTAG00000008008/ENSBTAG00000008703/ENSBTAG00000014824/ENSBTAG00000018114/ENSBTAG00000022039/ENSBTAG00000007746/ENSBTAG00000013016/ENSBTAG00000032084/ENSBTAG00000015032/ENSBTAG00000001034/…	IFNAR1/DCBLD2/TNFSF10/CHST2/ATP2C1/CYBB/CALCRL/TNFAIP6/NMI/ACVR2A/FZD5/PTAFR/CSF1/GNAI3/F3/PDE4B/ACVR1B/SLC11A2/C3AR1/AHR/NAMPT/MET/CXCL9/CXCL10/ABCA1/LPAR1/ICAM1/IRF1/HBEGF/CD14/IL1R1/IL18R1/EIF2AK2/MMP14/HIF1A/GPR183/APLNR/ABI1/CD40/HAS2/LYN/SELE/NA/TLR2/ATP2A2/CMKLR1/PTGER4/AXL/PLAUR/C5AR1/SCARF1/KCNJ2/STAB1/CCRL2/GABBR1/PTPRE/MSR1	57
HALLMARK_COMPLEMENT	144	0.332395	1.71883	0.000437358	0.00198799	0.00121372	2015	tags=29%, list=16%, signal=25%	ENSBTAG00000001244/ENSBTAG00000017866/ENSBTAG00000017135/ENSBTAG00000017455/ENSBTAG00000047238/ENSBTAG00000021182/ENSBTAG00000009245/ENSBTAG00000013496/ENSBTAG00000000720/ENSBTAG00000020034/ENSBTAG00000002767/ENSBTAG00000011100/ENSBTAG00000004840/ENSBTAG00000020884/ENSBTAG00000010002/ENSBTAG00000005397/ENSBTAG00000007101/ENSBTAG00000017077/ENSBTAG00000000581/ENSBTAG00000014824/ENSBTAG00000020053/…	USP16/GNB4/PLSCR2/LAMP2/WAS/DPP4/DOCK10/CTSS/GNAI3/F3/CPM/C1R/C1S/CD36/DOCK4/CTSL/CTSV/ERAP2/EHD3/ME1/PREP/MMP14/DOCK9/COL4A2/CASP4/ZEB1/LYN/VCPIP1/ZFPM2/PDP1/CD46/LGMN/BRPF3/PLA2G7/C2/CASP7/CTSC/IRF2/PPP2CB/ADAM9/PLAT/ITGAM	42
HALLMARK_MYC_TARGETS_V2	56	-0.418146	-1.7862	0.000907996	0.00378331	0.00230981	3078	tags=43%, list=24%, signal=33%	ENSBTAG00000010451/ENSBTAG00000000670/ENSBTAG00000016034/ENSBTAG00000007728/ENSBTAG00000010504/ENSBTAG00000005304/ENSBTAG00000012745/ENSBTAG00000014733/ENSBTAG00000000080/ENSBTAG00000024162/ENSBTAG00000007435/ENSBTAG00000003225/ENSBTAG00000014453/ENSBTAG00000011951/ENSBTAG00000011889/ENSBTAG00000039962/ENSBTAG00000012589/ENSBTAG00000014549/ENSBTAG00000017120/ENSBTAG00000010734/ENSBTAG00000007367/…	SLC19A1/IMP4/HSPE1/MRTO4/PA2G4/MCM5/NOP2/TBRG4/FARSA/PPAN/NOP16/IPO4/SRM/NOC4L/PES1/EXOSC5/GRWD1/PHB/GNL3/RRP9/NOLC1/PLK1/DCTPP1/AIMP2	24
HALLMARK_TGF_BETA_SIGNALING	53	0.430994	1.86429	0.00133235	0.00512441	0.00312859	2126	tags=32%, list=16%, signal=27%	ENSBTAG00000002835/ENSBTAG00000011909/ENSBTAG00000012441/ENSBTAG00000021187/ENSBTAG00000015991/ENSBTAG00000014396/ENSBTAG00000000625/ENSBTAG00000018852/ENSBTAG00000000231/ENSBTAG00000006420/ENSBTAG00000015398/ENSBTAG00000048761/ENSBTAG00000006995/ENSBTAG00000002625/ENSBTAG00000004154/ENSBTAG00000018035/ENSBTAG00000007895	SKIL/ACVR1/BMPR2/UBE2D3/TGFBR1/SPTBN1/SLC20A1/ID2/MAP3K7/APC/SMAD6/KLF10/SMAD1/TJP1/CDH1/SMAD7/BMPR1A	17
HALLMARK_IL2_STAT5_SIGNALING	158	0.301108	1.58054	0.00180218	0.00643635	0.00392956	3537	tags=39%, list=27%, signal=28%	ENSBTAG00000018994/ENSBTAG00000017266/ENSBTAG00000026523/ENSBTAG00000001987/ENSBTAG00000005260/ENSBTAG00000003840/ENSBTAG00000005668/ENSBTAG00000025462/ENSBTAG00000006420/ENSBTAG00000019866/ENSBTAG00000016894/ENSBTAG00000001805/ENSBTAG00000018571/ENSBTAG00000001151/ENSBTAG00000005102/ENSBTAG00000021813/ENSBTAG00000008868/ENSBTAG00000010987/ENSBTAG00000000078/ENSBTAG00000022227/ENSBTAG00000054158/…	NFKBIZ/CD86/TNFSF10/PLSCR2/COL6A1/HUWE1/TLR7/CYFIP1/ITGAV/ITGA6/SCN9A/FAM126B/BMPR2/SYT11/SHE/ECM1/CSF1/PHLDA1/SOCS2/AHR/PHTF2/SLC39A8/SPP1/CXCL10/GLIPR2/PTCH1/GADD45B/ADAM19/IL1RL1/IL18R1/GALM/SPRED2/ANXA4/LCLAT1/SH3BGRL2/SNX14/NT5E/PLAGL1/SNX9/F2RL2/CAPN3/MYO1E/PRKCH/GPR83/SWAP70/NRP1/PRNP/AHCY/NCOA3/SELP/IRF6/GUCY1B1/AMACR/APLP1/SLC1A5/TWSG1/CCR4/CDCP1/NA/AHNAK/P4HA1	61
HALLMARK_E2F_TARGETS	195	-0.278666	-1.49601	0.00257829	0.00859429	0.00524704	2095	tags=26%, list=16%, signal=22%	ENSBTAG00000012861/ENSBTAG00000005010/ENSBTAG00000007937/ENSBTAG00000005269/ENSBTAG00000008353/ENSBTAG00000019984/ENSBTAG00000010721/ENSBTAG00000034529/ENSBTAG00000009363/ENSBTAG00000021820/ENSBTAG00000030965/ENSBTAG00000009586/ENSBTAG00000006185/ENSBTAG00000001038/ENSBTAG00000001938/ENSBTAG00000019777/ENSBTAG00000007435/ENSBTAG00000011998/ENSBTAG00000006972/ENSBTAG00000014453/ENSBTAG00000024476/…	KIF4A/CKS1B/CDKN2C/CDC20/CDCA8/MCM5/CDCA3/CENPM/HUS1/POLD2/TACC3/NA/CKS2/DDX39A/RNASEH2A/SPC24/MXD3/PTTG1/POLE4/TIPIN/CCNB2/DUT/SSRP1/CDC25B/SNRPB/GINS1/AURKA/TRIP13/ORC6/GINS3/LIG1/POLD1/UBE2S/AURKB/NME1/PSMC3IP/BIRC5/TK1/CDC25A/PRIM2/HMGA1/CDKN1A/MCM3/TCF19/NOLC1/GINS4/PLK1/KIF22/DCTPP1/MCM7	50
HALLMARK_HEDGEHOG_SIGNALING	27	0.482724	1.72845	0.00746172	0.0233179	0.0142362	3226	tags=48%, list=25%, signal=36%	ENSBTAG00000009565/ENSBTAG00000018373/ENSBTAG00000004292/ENSBTAG00000019866/ENSBTAG00000016221/ENSBTAG00000009903/ENSBTAG00000015361/ENSBTAG00000055120/ENSBTAG00000008036/ENSBTAG00000010402/ENSBTAG00000011971/ENSBTAG00000018517/ENSBTAG00000015717	AMOT/OPHN1/NRP2/MYH9/CELSR1/CRMP1/VLDLR/DPYSL2/CNTFR/PTCH1/RASA1/NRP1/HEY1	13
HALLMARK_ANDROGEN_RESPONSE	92	0.320117	1.54783	0.00832806	0.0244943	0.0149544	4504	tags=52%, list=35%, signal=34%	ENSBTAG00000054085/ENSBTAG00000003359/ENSBTAG00000019565/ENSBTAG00000010120/ENSBTAG00000007214/ENSBTAG00000004075/ENSBTAG00000002340/ENSBTAG00000017258/ENSBTAG00000013016/ENSBTAG00000012330/ENSBTAG00000012818/ENSBTAG00000046588/ENSBTAG00000013391/ENSBTAG00000019313/ENSBTAG00000046664/ENSBTAG00000010206/ENSBTAG00000014788/ENSBTAG00000014615/ENSBTAG00000007335/ENSBTAG00000004269/ENSBTAG00000000897/…	ITGAV/ACSL3/UAP1/GNAI3/DHCR24/DNAJB9/STEAP4/SEC24D/PDLIM5/HERC3/HPGD/NKX3-1/B4GALT1/CDC14B/TNFAIP8/SLC26A2/ELL2/PGM3/SGK1/MAP7/AKAP12/SRP19/HMGCR/IQGAP2/PIAS1/ACTN1/PTPN21/B2M/TSC22D1/IDI1/NDRG1/TPD52/ZBTB10/ELK4/GUCY1A1/PLPP1/SELENOP/LIFR/ANKH/ABHD2/MAF/APPBP2/ELOVL5/RRP12/ARID5B/ZMIZ1/NCOA4/GSR	48
HALLMARK_MITOTIC_SPINDLE	196	0.262568	1.40924	0.0104059	0.0289053	0.0176474	4023	tags=42%, list=31%, signal=30%	ENSBTAG00000009565/ENSBTAG00000006697/ENSBTAG00000010152/ENSBTAG00000014091/ENSBTAG00000015778/ENSBTAG00000013449/ENSBTAG00000021151/ENSBTAG00000002726/ENSBTAG00000009035/ENSBTAG00000017469/ENSBTAG00000021182/ENSBTAG00000020031/ENSBTAG00000021879/ENSBTAG00000018852/ENSBTAG00000000682/ENSBTAG00000005960/ENSBTAG00000002082/ENSBTAG00000015413/ENSBTAG00000002248/ENSBTAG00000005453/ENSBTAG00000044184/…	ITSN1/DLG1/ECT2/SMC4/RASA2/NCK1/ARHGAP4/OPHN1/SMC1A/MID1/SHROOM2/RAB3GAP1/CLASP1/ALS2/EPB41/CDC42/NOTCH2/SASS6/FGD6/RACGAP1/MYH9/FGD4/RAPGEF5/DOCK4/ANLN/CENPE/PDLIM5/PKD2/MAP1S/MYO9B/NA/SHROOM1/ARAP3/RASA1/ALMS1/LRPPRC/SPTBN1/CCDC88A/RABGAP1/ABL1/TSC1/TTK/MARCKS/EPB41L2/LATS1/FBXO5/EZR/APC/KIF23/NIN/MYO1E/DLGAP5/BRCA2/CENPJ/TUBGCP3/ABI1/KIF5B/PREX1/ARFGEF1/CDC42BPA/KIFAP3/ARL8A/CLIP1/RICTOR/AKAP1…	83
HALLMARK_TNFA_SIGNALING_VIA_NFKB	162	0.26972	1.42427	0.01634	0.043	0.0262527	3411	tags=35%, list=26%, signal=26%	ENSBTAG00000024918/ENSBTAG00000009012/ENSBTAG00000019255/ENSBTAG00000021187/ENSBTAG00000020330/ENSBTAG00000014396/ENSBTAG00000009496/ENSBTAG00000007239/ENSBTAG00000002082/ENSBTAG00000008401/ENSBTAG00000007101/ENSBTAG00000006654/ENSBTAG00000025462/ENSBTAG00000014127/ENSBTAG00000008008/ENSBTAG00000044208/ENSBTAG00000008330/ENSBTAG00000003851/ENSBTAG00000032084/ENSBTAG00000005947/ENSBTAG00000012818/…	PTX3/CCNL1/NFE2L2/IFIH1/TANK/NR4A2/TNFAIP6/CFLAR/RNF19B/CSF1/F3/PDE4B/ACKR3/PHLDA1/BTG1/NAMPT/PDLIM5/CXCL10/DDX58/B4GALT1/ABCA1/KLF2/ICAM1/TRIP10/GADD45B/IRF1/HBEGF/EHD3/ID2/MARCKS/PNRC1/SGK1/F2RL1/TSC22D1/GPR183/IRS2/BIRC3/FUT4/PFKFB3/SDC4/B4GALT5/ZBTB10/KLF10/PTGS2/TLR2/DUSP1/IL6ST/PTGER4/NFAT5/PLAUR/STAT5A/TAP1/NFKBIE/PTPRE/PLAU/DUSP4/LITAF	57
HALLMARK_APOPTOSIS	134	0.269209	1.37887	0.022487	0.0562176	0.0343223	2430	tags=27%, list=19%, signal=22%	ENSBTAG00000001244/ENSBTAG00000024918/ENSBTAG00000018994/ENSBTAG00000012441/ENSBTAG00000031358/ENSBTAG00000013851/ENSBTAG00000019246/ENSBTAG00000001745/ENSBTAG00000020884/ENSBTAG00000020199/ENSBTAG00000017869/ENSBTAG00000025462/ENSBTAG00000018254/ENSBTAG00000026403/ENSBTAG00000015978/ENSBTAG00000006615/ENSBTAG00000017753/ENSBTAG00000012537/ENSBTAG00000015032/ENSBTAG00000013391/ENSBTAG00000006844/…	APP/TNFSF10/CFLAR/CASP8/DAP3/DPYD/BCL10/LUM/DCN/TIMP3/CDKN1B/CAV1/CASP6/LEF1/ANXA1/BNIP3L/GADD45B/IRF1/ETF1/CD14/PDGFRB/SLC20A1/F2R/BMF/CASP4/BIRC3/SC5D/TGFB2/ANKH/SMAD7/TAP1/PDCD4/CASP7/VDAC2/PLAT/CREBBP	36
HALLMARK_APICAL_JUNCTION	162	0.262934	1.38843	0.0247347	0.0588921	0.0359552	3564	tags=34%, list=28%, signal=25%	ENSBTAG00000009565/ENSBTAG00000005917/ENSBTAG00000015910/ENSBTAG00000017455/ENSBTAG00000002714/ENSBTAG00000013769/ENSBTAG00000032092/ENSBTAG00000021151/ENSBTAG00000015991/ENSBTAG00000021879/ENSBTAG00000039820/ENSBTAG00000005960/ENSBTAG00000007773/ENSBTAG00000023144/ENSBTAG00000019289/ENSBTAG00000013363/ENSBTAG00000015398/ENSBTAG00000008114/ENSBTAG00000003176/ENSBTAG00000022244/ENSBTAG00000000211/…	CLDN8/NECTIN3/CD86/DLG1/PIK3CB/ARHGEF6/NLGN3/MSN/SHROOM2/CD99/MAP3K20/ARPC2/SDC3/ITGA10/VCAM1/CAP1/LIMA1/AMIGO2/MYH9/MAPK11/SGCE/GNAI1/SKAP2/HADH/B4GALT1/ICAM1/AMH/CTNNA1/VCAN/RASA1/TSC1/EPB41L2/FBN1/MPP5/MPZL2/PARVA/ITGB1/PLCG1/PTK2/CD34/PTPRC/ITGA2/TJP1/CDH11/CDH1/MYH10/NA/PECAM1/ITGB4/PARD6G/PBX2/JAM3/ACTN3/VCL/ADAM9	55
HALLMARK_P53_PATHWAY	174	-0.240812	-1.27224	0.0555556	0.120083	0.0733137	1682	tags=33%, list=13%, signal=29%	ENSBTAG00000001794/ENSBTAG00000004386/ENSBTAG00000000697/ENSBTAG00000019044/ENSBTAG00000013340/ENSBTAG00000017783/ENSBTAG00000007953/ENSBTAG00000006015/ENSBTAG00000014541/ENSBTAG00000021853/ENSBTAG00000009223/ENSBTAG00000038990/ENSBTAG00000018049/ENSBTAG00000000428/ENSBTAG00000012790/ENSBTAG00000015163/ENSBTAG00000011140/ENSBTAG00000020457/ENSBTAG00000016532/ENSBTAG00000017666/ENSBTAG00000008353/…	FAM162A/ABCC5/TM4SF1/PRMT2/IRAK1/TSPYL2/SFN/S100A4/S100A10/JUN/HMOX1/LDHB/H2AJ/PMM1/MXD4/NA/RPL36/MKNK2/RACK1/HDAC3/VAMP8/RXRA/RPS12/RRP8/TRIB3/BLCAP/ADA/EPHX1/WRAP73/PHLDA3/FBXW7/TRIAP1/ISCU/OSGIN1/SERTAD3/TGFB1/RPL18/BAX/TRAF4/BAIAP2/RHBDF2/FDXR/MAPKAPK3/IP6K2/SEC61A1/BAK1/CDKN1A/POLH/RAD9A/CTSD/PIDD1/EPS8L2/HRAS/DDIT4/RAB40C/ABAT/SOCS1/PDGFA	58
HALLMARK_XENOBIOTIC_METABOLISM	150	0.248609	1.29764	0.0566118	0.120083	0.0733137	3347	tags=35%, list=26%, signal=26%	ENSBTAG00000008332/ENSBTAG00000017866/ENSBTAG00000022471/ENSBTAG00000020980/ENSBTAG00000024381/ENSBTAG00000049973/ENSBTAG00000015571/ENSBTAG00000021187/ENSBTAG00000044160/ENSBTAG00000003359/ENSBTAG00000013825/ENSBTAG00000011027/ENSBTAG00000021226/ENSBTAG00000012537/ENSBTAG00000021118/ENSBTAG00000012519/ENSBTAG00000020070/ENSBTAG00000012818/ENSBTAG00000009841/ENSBTAG00000014069/ENSBTAG00000014521/…	GART/PROS1/MAOA/IDH1/AP4B1/TMBIM6/PTGES3/BCAT1/PDK4/CROT/CD36/ENPEP/CASP6/PDLIM5/UGDH/PTGR1/SAR1B/IL1R1/XDH/ID2/PTGES/MAN1A1/VNN1/ARPP19/DHRS7/ENTPD5/PTS/CAT/SMOX/AHCY/NFS1/TTPA/TGFB2/MCCC2/MARCHF6/CYP1A1/SLC1A5/ABCC3/IGFBP4/ACOX1/CNDP2/CYB5A/NPC1/ITIH4/SLC6A6/GCLC/ELOVL5/GCNT2/PAPSS2/CYP26A1/RBP4/NA	52
HALLMARK_UV_RESPONSE_UP	137	-0.253161	-1.28476	0.0597303	0.120083	0.0733137	2945	tags=30%, list=23%, signal=23%	ENSBTAG00000019927/ENSBTAG00000004078/ENSBTAG00000040199/ENSBTAG00000017442/ENSBTAG00000000428/ENSBTAG00000010584/ENSBTAG00000021744/ENSBTAG00000005191/ENSBTAG00000030650/ENSBTAG00000007825/ENSBTAG00000050696/ENSBTAG00000008635/ENSBTAG00000001546/ENSBTAG00000005596/ENSBTAG00000007572/ENSBTAG00000010304/ENSBTAG00000010178/ENSBTAG00000015804/ENSBTAG00000000128/ENSBTAG00000017733/ENSBTAG00000000064/…	RFC4/POLR2H/CLCN2/IGFBP2/UROD/STK25/HMOX1/TST/FKBP4/BID/ASNS/IL6/ATP6V1F/KCNH2/GRPEL1/PTPRD/SIGMAR1/DNAJB1/CLTB/MGAT1/SPR/CDO1/PSMC3/CA2/E2F5/EPHX1/CYB5R1/FGF18/FOSB/AP2S1/RPN1/BAK1/KLHDC3/APOM/FEN1/MARK2/STIP1/CHKA/MRPL23/PPIF/SULT1A1	41
HALLMARK_ANGIOGENESIS	26	0.391049	1.39938	0.0600414	0.120083	0.0733137	3309	tags=46%, list=26%, signal=34%	ENSBTAG00000001745/ENSBTAG00000005260/ENSBTAG00000015457/ENSBTAG00000019866/ENSBTAG00000017753/ENSBTAG00000001324/ENSBTAG00000012855/ENSBTAG00000012409/ENSBTAG00000019929/ENSBTAG00000022155/ENSBTAG00000009578/ENSBTAG00000014906	APP/FSTL1/SLCO2A1/ITGAV/LUM/SPP1/LPL/VCAN/POSTN/NRP1/PTK2/FGFR1	12
HALLMARK_UNFOLDED_PROTEIN_RESPONSE	106	-0.276295	-1.3478	0.064833	0.124186	0.075819	4708	tags=48%, list=36%, signal=31%	ENSBTAG00000018812/ENSBTAG00000002223/ENSBTAG00000004887/ENSBTAG00000016896/ENSBTAG00000014553/ENSBTAG00000018730/ENSBTAG00000011239/ENSBTAG00000004258/ENSBTAG00000046671/ENSBTAG00000006417/ENSBTAG00000017462/ENSBTAG00000013045/ENSBTAG00000001612/ENSBTAG00000027654/ENSBTAG00000007662/ENSBTAG00000003362/ENSBTAG00000012699/ENSBTAG00000013960/ENSBTAG00000009905/ENSBTAG00000017783/ENSBTAG00000000670/…	SERP1/SRPRB/DKC1/TSPYL2/CKS1B/HSP90B1/NFYB/ATF4/ASNS/WFS1/NOP14/PSAT1/LSM4/CALR/EEF2/NHP2/RPS14/DCTN1/MTHFD2/PREB/PDIA6/HSPA5/DCP2/CHAC1/DNAJC3/HYOU1/NOP56/ARFGAP1/CEBPB/EXOSC4/ZBTB17/SEC11A/DNAJA4/SLC7A5/HERPUD1/ATP6V0D1/EDC4/POP4/EXOSC5/GEMIN4/GOSR2/CXXC1/RRP9/NFYA/EXOSC1/NOLC1/SRPRA/BANF1/DDIT4/EIF4EBP1/LSM1	51
HALLMARK_SPERMATOGENESIS	73	-0.292979	-1.32635	0.0673267	0.124186	0.075819	2155	tags=27%, list=17%, signal=23%	ENSBTAG00000030453/ENSBTAG00000005269/ENSBTAG00000014068/ENSBTAG00000013784/ENSBTAG00000009618/ENSBTAG00000013600/ENSBTAG00000050992/ENSBTAG00000004126/ENSBTAG00000013009/ENSBTAG00000032613/ENSBTAG00000007897/ENSBTAG00000001842/ENSBTAG00000011595/ENSBTAG00000013153/ENSBTAG00000009126/ENSBTAG00000010336/ENSBTAG00000013250/ENSBTAG00000014727/ENSBTAG00000006589/ENSBTAG00000018115	RFC4/MLF1/PSMG1/PCSK1N/GSTM3/CFTR/POMC/SCG5/CCNB2/ZC3H14/AURKA/NEK2/PEBP1/NF2/CSNK2A2/YBX2/IP6K1/CNIH2/TALDO1/VDAC3	20
HALLMARK_IL6_JAK_STAT3_SIGNALING	60	0.315142	1.38549	0.0695443	0.124186	0.075819	3866	tags=47%, list=30%, signal=33%	ENSBTAG00000017866/ENSBTAG00000019428/ENSBTAG00000021523/ENSBTAG00000007867/ENSBTAG00000008008/ENSBTAG00000019338/ENSBTAG00000015032/ENSBTAG00000043959/ENSBTAG00000015361/ENSBTAG00000001034/ENSBTAG00000004380/ENSBTAG00000001887/ENSBTAG00000005273/ENSBTAG00000017745/ENSBTAG00000031231/ENSBTAG00000005816/ENSBTAG00000021819/ENSBTAG00000014764/ENSBTAG00000009064/ENSBTAG00000050852/ENSBTAG00000011698/…	IFNAR1/IL10RB/IL13RA1/STAM2/STAT1/CSF1/ACVR1B/ACVRL1/STAT2/CSF2RB/CD9/CD36/CXCL9/CXCL10/CNTFR/TYK2/IRF1/CD14/IL1R1/IL18R1/IRF9/TLR2/PDGFC/IL6ST/STAT3/SOCS3/CCR1/TNFRSF21	28
HALLMARK_EPITHELIAL_MESENCHYMAL_TRANSITION	161	0.230942	1.21608	0.0750507	0.129398	0.0790007	3942	tags=35%, list=30%, signal=24%	ENSBTAG00000001835/ENSBTAG00000015910/ENSBTAG00000009012/ENSBTAG00000021187/ENSBTAG00000032092/ENSBTAG00000016026/ENSBTAG00000007331/ENSBTAG00000001745/ENSBTAG00000013227/ENSBTAG00000015307/ENSBTAG00000005260/ENSBTAG00000007773/ENSBTAG00000025462/ENSBTAG00000019289/ENSBTAG00000014824/ENSBTAG00000011590/ENSBTAG00000001151/ENSBTAG00000007909/ENSBTAG00000014501/ENSBTAG00000025210/ENSBTAG00000010229/…	FSTL1/PTX3/PLOD2/PCOLCE2/COL6A2/ITGAV/COPA/ECM1/NOTCH2/VCAM1/GLIPR1/LUM/DCN/LRP1/TIMP3/MEST/SPP1/SGCB/GADD45B/FBN2/LOX/DPYSL3/PDGFRB/SPARC/VCAN/SDC1/ID2/COL12A1/GJA1/NT5E/LAMA2/THBS2/MMP14/NID2/FBN1/FERMT2/POSTN/COL4A1/COL4A2/CADM1/ITGB1/VIM/SDC4/SNAI2/QSOX1/ITGA2/DAB2/CDH11/APLP1/PLAUR/PMP22/IGFBP4/COL7A1/HTRA1/VEGFC/SFRP1	56
HALLMARK_REACTIVE_OXYGEN_SPECIES_PATHWAY	48	-0.325605	-1.36036	0.0804598	0.131283	0.0801516	4231	tags=52%, list=33%, signal=35%	ENSBTAG00000012046/ENSBTAG00000015972/ENSBTAG00000010731/ENSBTAG00000020632/ENSBTAG00000021632/ENSBTAG00000038186/ENSBTAG00000004855/ENSBTAG00000015892/ENSBTAG00000020780/ENSBTAG00000002072/ENSBTAG00000014970/ENSBTAG00000017996/ENSBTAG00000043581/ENSBTAG00000006165/ENSBTAG00000053003/ENSBTAG00000002203/ENSBTAG00000018937/ENSBTAG00000009509/ENSBTAG00000008340/ENSBTAG00000018854/ENSBTAG00000009676/…	SOD1/NDUFB4/PRDX4/NDUFS2/LAMTOR5/STK25/NDUFA6/MSRA/PRDX2/JUNB/CDKN2D/GPX4/SBNO2/ATOX1/GLRX/PTPA/GLRX2/PRDX6/TXNRD2/SELENOS/NQO1/EGLN2/ERCC2/FTL/HMOX2	25
HALLMARK_ESTROGEN_RESPONSE_LATE	150	-0.238657	-1.23076	0.0813953	0.131283	0.0801516	3158	tags=31%, list=24%, signal=24%	ENSBTAG00000009223/ENSBTAG00000010508/ENSBTAG00000017033/ENSBTAG00000009845/ENSBTAG00000043951/ENSBTAG00000020294/ENSBTAG00000012584/ENSBTAG00000047502/ENSBTAG00000015131/ENSBTAG00000014130/ENSBTAG00000008758/ENSBTAG00000018342/ENSBTAG00000007177/ENSBTAG00000009966/ENSBTAG00000030650/ENSBTAG00000020747/ENSBTAG00000044006/ENSBTAG00000015085/ENSBTAG00000008410/ENSBTAG00000022622/ENSBTAG00000006293/…	SIAH2/PLAC1/SFN/CELSR2/CDC20/GJB3/CHPT1/TST/PTPN6/FKBP4/BAG1/RNASEH2A/TJP3/KIF20A/SLC2A8/ASS1/CLIC3/METTL3/TRIM29/OVOL2/NXT1/GFUS/MGC148714/CA2/CPE/IDH2/ITPK1/CKB/XRCC3/GINS2/SLC7A5/LSR/BLVRB/RAPGEFL1/IMPA2/CISH/FKBP5/MAPK13/SLC29A1/ARL3/PRSS23/PLA2G16/ALDH3B1/PPIF/CXCL12/ABCA3/EMP2	47
HALLMARK_COAGULATION	88	0.263229	1.26301	0.0878244	0.137226	0.0837798	2071	tags=24%, list=16%, signal=20%	ENSBTAG00000001244/ENSBTAG00000017455/ENSBTAG00000054533/ENSBTAG00000006108/ENSBTAG00000004840/ENSBTAG00000007101/ENSBTAG00000017077/ENSBTAG00000019289/ENSBTAG00000014824/ENSBTAG00000048246/ENSBTAG00000015978/ENSBTAG00000034501/ENSBTAG00000008612/ENSBTAG00000016281/ENSBTAG00000005947/ENSBTAG00000006828/ENSBTAG00000007399/ENSBTAG00000007450/ENSBTAG00000046979/ENSBTAG00000012066/ENSBTAG00000020638	LAMP2/DPP4/F3/GNG12/RAPGEF3/TIMP3/C1R/C1S/CFI/ANXA1/CTSV/PREP/MMP14/MMP11/ITGA2/LGMN/PECAM1/C2/PLAU/ADAM9/PLAT	21
HALLMARK_G2M_CHECKPOINT	191	-0.218236	-1.16704	0.156863	0.237671	0.145104	2294	tags=24%, list=18%, signal=20%	ENSBTAG00000020457/ENSBTAG00000012063/ENSBTAG00000044006/ENSBTAG00000008181/ENSBTAG00000008292/ENSBTAG00000012861/ENSBTAG00000007937/ENSBTAG00000005269/ENSBTAG00000007986/ENSBTAG00000013162/ENSBTAG00000010721/ENSBTAG00000034529/ENSBTAG00000021820/ENSBTAG00000009586/ENSBTAG00000001225/ENSBTAG00000001938/ENSBTAG00000007435/ENSBTAG00000009618/ENSBTAG00000044150/ENSBTAG00000019888/ENSBTAG00000014453/…	KIF4A/UCK2/CKS1B/CDKN2C/RAD54L/CDC20/DTYMK/TROAP/MCM5/HUS1/H2AZ2/NSD2/TACC3/CKS2/DDX39A/CHAF1A/PTTG1/CCNB2/HSPA8/CDC25B/AURKA/E2F1/UBE2C/NEK2/HIRA/CDC45/GINS2/SLC7A5/CHMP1A/ORC6/E2F4/TGFB1/UBE2S/AURKB/BIRC5/SNRPD1/CDC25A/PRIM2/HMGA1/MCM3/NOLC1/INCENP/RBM14/PLK1/KIF22	45
HALLMARK_HYPOXIA	168	0.206383	1.09555	0.247012	0.357143	0.218045	3406	tags=30%, list=26%, signal=23%	ENSBTAG00000034323/ENSBTAG00000013790/ENSBTAG00000005008/ENSBTAG00000020644/ENSBTAG00000004280/ENSBTAG00000020330/ENSBTAG00000012387/ENSBTAG00000008401/ENSBTAG00000017869/ENSBTAG00000007101/ENSBTAG00000036262/ENSBTAG00000018254/ENSBTAG00000012537/ENSBTAG00000016021/ENSBTAG00000002341/ENSBTAG00000026676/ENSBTAG00000014788/ENSBTAG00000007335/ENSBTAG00000003602/ENSBTAG00000019110/ENSBTAG00000010018/…	GBE1/TMEM45A/CHST2/GPC4/IDS/ATP7A/SRPX/PDK1/SDC3/SELENBP1/F3/ACKR3/DCN/BTG1/LARGE1/MYH9/CDKN1B/CAV1/CASP6/RBPJ/STBD1/CCNG2/PLAC8B/VLDLR/BNIP3L/LOX/PAM/KDM3A/PNRC1/ZNF292/CITED2/AKAP12/IRS2/PFKFB3/PFKP/SDC4/TPD52/NA/DUSP1/MAP3K1/PLAUR/WSB1/GAA/NEDD4L/VHL/SLC6A6/GCNT2/MXI1/ETS1/CHST3/P4HA1	51
HALLMARK_ADIPOGENESIS	185	-0.205255	-1.0911	0.25	0.357143	0.218045	2710	tags=30%, list=21%, signal=24%	ENSBTAG00000009462/ENSBTAG00000046129/ENSBTAG00000001932/ENSBTAG00000046547/ENSBTAG00000001855/ENSBTAG00000006051/ENSBTAG00000006075/ENSBTAG00000009737/ENSBTAG00000018248/ENSBTAG00000010559/ENSBTAG00000019569/ENSBTAG00000030650/ENSBTAG00000053003/ENSBTAG00000052272/ENSBTAG00000008645/ENSBTAG00000006680/ENSBTAG00000045904/ENSBTAG00000007080/ENSBTAG00000018278/ENSBTAG00000008635/ENSBTAG00000005039/…	ATP5PO/SOD1/SLC19A1/COX7B/ARAF/SDHB/CDKN2C/ITGA7/TST/BCL2L13/SAMM50/PIM3/NDUFA5/ABCB8/ELOVL6/GRPEL1/LTC4S/NDUFB7/C3/GPX4/UQCR11/UQCRQ/ELMOD3/SUCLG1/PREB/CRAT/UCK1/NDUFS3/CYC1/COX6A1/ACADS/UQCR10/CHCHD10/DDT/CMBL/COQ9/APOE/RAB34/DHRS7B/NMT1/NA/CIDEA/JAGN1/UQCRC1/MGLL/COX8A/VEGFB/ESRRA/CD151/TALDO1/GPAT4/NKIRAS1/NDUFAB1/SULT1A1/MDH2	55
HALLMARK_PI3K_AKT_MTOR_SIGNALING	94	0.226257	1.10211	0.26087	0.362319	0.221205	2235	tags=24%, list=17%, signal=20%	ENSBTAG00000003401/ENSBTAG00000016708/ENSBTAG00000007921/ENSBTAG00000019210/ENSBTAG00000009761/ENSBTAG00000020921/ENSBTAG00000034222/ENSBTAG00000002177/ENSBTAG00000018254/ENSBTAG00000048761/ENSBTAG00000040055/ENSBTAG00000018131/ENSBTAG00000004380/ENSBTAG00000002625/ENSBTAG00000004772/ENSBTAG00000009522/ENSBTAG00000006378/ENSBTAG00000008338/ENSBTAG00000009059/ENSBTAG00000031575/ENSBTAG00000016836/…	PDK1/ACTR3/PIKFYVE/CAB39/THEM4/VAV3/ATF1/STAT2/CDKN1B/PITX2/UBE2D3/DAPP1/EIF4E/GNA14/ACTR2/MAP3K7/CAB39L/PPP2R1B/PLCB1/ADCY2/CLTC/RIPK1/PRKCB	23
HALLMARK_HEME_METABOLISM	164	0.202224	1.06738	0.311377	0.410012	0.250323	2000	tags=19%, list=15%, signal=16%	ENSBTAG00000020980/ENSBTAG00000019708/ENSBTAG00000010042/ENSBTAG00000015571/ENSBTAG00000024803/ENSBTAG00000002726/ENSBTAG00000004193/ENSBTAG00000021916/ENSBTAG00000019565/ENSBTAG00000007214/ENSBTAG00000020533/ENSBTAG00000010909/ENSBTAG00000005928/ENSBTAG00000017833/ENSBTAG00000008197/ENSBTAG00000013922/ENSBTAG00000016943/ENSBTAG00000017704/ENSBTAG00000001562/ENSBTAG00000015083/ENSBTAG00000000831/…	BACH1/DCUN1D1/LAMP2/MOSPD1/ATG4A/NFE2/ABCG2/KLF3/BNIP3L/EPOR/ACSL6/ELL2/FBXO34/ALDH6A1/ENDOD1/CAT/SDCBP/RNF19A/SLC30A1/NEK7/RANBP10/VEZF1/CTNS/CDC27/MYL4/RIOK3/GCLC/FBXO9/MINPP1/PICALM/NCOA4	31
HALLMARK_APICAL_SURFACE	34	0.287966	1.10573	0.311609	0.410012	0.250323	1249	tags=24%, list=10%, signal=21%	ENSBTAG00000004280/ENSBTAG00000005481/ENSBTAG00000020034/ENSBTAG00000005738/ENSBTAG00000004895/ENSBTAG00000017753/ENSBTAG00000000240/ENSBTAG00000000211	APP/SRPX/SHROOM2/AKAP7/ADAM10/LYN/ATP8B1/AFAP1L2	8
HALLMARK_NOTCH_SIGNALING	31	-0.289071	-1.05463	0.369478	0.47369	0.2892	3336	tags=42%, list=26%, signal=31%	ENSBTAG00000017542/ENSBTAG00000000569/ENSBTAG00000031476/ENSBTAG00000008688/ENSBTAG00000018593/ENSBTAG00000021482/ENSBTAG00000012817/ENSBTAG00000053583/ENSBTAG00000001470/ENSBTAG00000044019/ENSBTAG00000008097/ENSBTAG00000001061/ENSBTAG00000020485	HES1/APH1A/HEYL/RBX1/WNT2/DLL1/ARRB1/JAG1/PSENEN/KAT2A/PRKCA/PPARD/DTX2	13
HALLMARK_FATTY_ACID_METABOLISM	134	-0.202452	-1.02305	0.395712	0.494639	0.30199	3331	tags=32%, list=26%, signal=24%	ENSBTAG00000020371/ENSBTAG00000035247/ENSBTAG00000004855/ENSBTAG00000006270/ENSBTAG00000009231/ENSBTAG00000018283/ENSBTAG00000018986/ENSBTAG00000016211/ENSBTAG00000003072/ENSBTAG00000012113/ENSBTAG00000019852/ENSBTAG00000009462/ENSBTAG00000001932/ENSBTAG00000046547/ENSBTAG00000006075/ENSBTAG00000009737/ENSBTAG00000018688/ENSBTAG00000030629/ENSBTAG00000024960/ENSBTAG00000018248/ENSBTAG00000018813/…	MGC127133/CBR3/NSDHL/ACSL4/PDHA1/NA/S100A10/CYP4A22/UROD/D2HGDH/LGALS1/ADSL/PPARA/BLVRA/ALAD/LTC4S/GCDH/SUCLG1/CRAT/GSTZ1/IDH3B/ACOT8/CA2/EPHX1/FH/PRDX6/ACADS/MIF/MCEE/HSP90AA1/MLYCD/ENO3/ACADVL/CIDEA/ACAA1/MGLL/ECI2/UROS/PCBD1/NTHL1/ECI1/MDH2/HCCS	43
HALLMARK_GLYCOLYSIS	170	-0.184724	-0.973248	0.519841	0.633953	0.387045	2869	tags=25%, list=22%, signal=19%	ENSBTAG00000008077/ENSBTAG00000010957/ENSBTAG00000019782/ENSBTAG00000009462/ENSBTAG00000008758/ENSBTAG00000013025/ENSBTAG00000004315/ENSBTAG00000014357/ENSBTAG00000013761/ENSBTAG00000040432/ENSBTAG00000021468/ENSBTAG00000011140/ENSBTAG00000002995/ENSBTAG00000001601/ENSBTAG00000004625/ENSBTAG00000016783/ENSBTAG00000007172/ENSBTAG00000001767/ENSBTAG00000008756/ENSBTAG00000001687/ENSBTAG00000018854/…	SOD1/FAM162A/NDUFV3/GMPPA/STMN1/HAX1/B4GALT2/GPC1/HDLBP/TPI1/FKBP4/PPIA/STC1/PGLS/B4GALT7/KIF20A/PKM/SLC37A4/PYGB/AURKA/RBCK1/GFUS/SDC2/ELF3/MIF/GOT2/MED24/SLC16A3/NA/GALK1/ME2/GMPPB/LHPP/B3GAT3/TALDO1/DDIT4/ECD/POLR3K/GUSB/TPST1/CLDN3/MDH2	42
HALLMARK_PANCREAS_BETA_CELLS	15	0.292912	0.914847	0.575053	0.66568	0.406415	4427	tags=47%, list=34%, signal=31%	ENSBTAG00000048246/ENSBTAG00000015670/ENSBTAG00000016414/ENSBTAG00000003396/ENSBTAG00000044105/ENSBTAG00000017788/ENSBTAG00000023831	PAK3/DPP4/VDR/FOXO1/ELP4/MAFB/AKT3	7
HALLMARK_BILE_ACID_METABOLISM	81	0.201929	0.951422	0.579918	0.66568	0.406415	2287	tags=22%, list=18%, signal=18%	ENSBTAG00000020980/ENSBTAG00000009698/ENSBTAG00000002747/ENSBTAG00000013793/ENSBTAG00000003632/ENSBTAG00000004075/ENSBTAG00000006978/ENSBTAG00000021813/ENSBTAG00000024431/ENSBTAG00000003746/ENSBTAG00000004344/ENSBTAG00000019675/ENSBTAG00000032366/ENSBTAG00000020661/ENSBTAG00000015195/ENSBTAG00000021535/ENSBTAG00000005257/ENSBTAG00000016791	ABCD3/SCP2/PEX1/CROT/ABCA1/HSD17B4/PEX13/PEX7/NEDD4/CAT/IDI1/SLC23A2/AMACR/ABCA5/NPC1/CYP39A1/ATXN1/ACSL1	18
HALLMARK_KRAS_SIGNALING_DN	93	0.193911	0.941773	0.585799	0.66568	0.406415	2955	tags=28%, list=23%, signal=22%	ENSBTAG00000054085/ENSBTAG00000002940/ENSBTAG00000039820/ENSBTAG00000003632/ENSBTAG00000014255/ENSBTAG00000010496/ENSBTAG00000021287/ENSBTAG00000033690/ENSBTAG00000016061/ENSBTAG00000015361/ENSBTAG00000026885/ENSBTAG00000003650/ENSBTAG00000015902/ENSBTAG00000015450/ENSBTAG00000002347/ENSBTAG00000004154/ENSBTAG00000024715/ENSBTAG00000007002/ENSBTAG00000004269/ENSBTAG00000040209/ENSBTAG00000005359/…	CLDN8/SKIL/CHST2/ABCB11/NR4A2/TFCP2L1/BARD1/PTGFR/SLC16A7/VPS50/WNT16/IDUA/CNTFR/MAST3/RSAD2/SGK1/PTPRJ/TGFB2/COQ8A/SELENOP/RYR1/ZNF112/CYP39A1/CPEB3/TEX15/STAG3	26
HALLMARK_WNT_BETA_CATENIN_SIGNALING	39	-0.210748	-0.830625	0.735632	0.817369	0.499025	3336	tags=36%, list=26%, signal=27%	ENSBTAG00000017542/ENSBTAG00000031476/ENSBTAG00000012295/ENSBTAG00000016254/ENSBTAG00000012817/ENSBTAG00000001002/ENSBTAG00000007956/ENSBTAG00000013990/ENSBTAG00000044019/ENSBTAG00000014218/ENSBTAG00000030162/ENSBTAG00000016577/ENSBTAG00000000226/ENSBTAG00000007208	WNT6/TCF7/DLL1/JAG1/NKD1/KAT2A/HDAC5/AXIN2/HDAC11/PPARD/DKK1/FRAT1/DKK4/AXIN1	14
HALLMARK_PEROXISOME	86	0.179424	0.854788	0.795181	0.846892	0.51705	1569	tags=15%, list=12%, signal=13%	ENSBTAG00000020980/ENSBTAG00000009698/ENSBTAG00000006200/ENSBTAG00000013851/ENSBTAG00000003359/ENSBTAG00000010492/ENSBTAG00000013063/ENSBTAG00000004075/ENSBTAG00000006978/ENSBTAG00000003746/ENSBTAG00000004344/ENSBTAG00000019675/ENSBTAG00000032366	ABCD3/BCL10/SCP2/SLC25A17/HSD17B4/ITGB1BP1/CAT/IDI1/SLC23A2/VPS4B/ELOVL5/ATXN1/ACSL1	13
HALLMARK_ESTROGEN_RESPONSE_EARLY	159	-0.167026	-0.869159	0.796078	0.846892	0.51705	2623	tags=21%, list=20%, signal=17%	ENSBTAG00000013096/ENSBTAG00000017404/ENSBTAG00000024663/ENSBTAG00000018342/ENSBTAG00000021468/ENSBTAG00000016444/ENSBTAG00000020600/ENSBTAG00000015085/ENSBTAG00000012500/ENSBTAG00000017104/ENSBTAG00000008410/ENSBTAG00000022622/ENSBTAG00000014903/ENSBTAG00000008756/ENSBTAG00000001518/ENSBTAG00000004038/ENSBTAG00000032548/ENSBTAG00000015248/ENSBTAG00000016711/ENSBTAG00000015177/ENSBTAG00000004993/…	SIAH2/ISG20L2/MUC1/CELSR2/TTC39A/RAB17/KRT18/CHPT1/FKBP4/BAG1/TJP3/CLIC3/OVOL2/NXT1/SYBU/ELF3/LAD1/SEC14L2/RETREG1/SLC7A5/UNC119/MED24/RAPGEFL1/RARA/CISH/ARL3/PRSS23/PLA2G16/RHOD/ALDH3B1/PPIF/CXCL12/ABCA3/ABAT	34
HALLMARK_MTORC1_SIGNALING	193	0.14821	0.799012	0.931864	0.967872	0.590912	2486	tags=20%, list=19%, signal=16%	ENSBTAG00000015571/ENSBTAG00000003401/ENSBTAG00000007921/ENSBTAG00000003359/ENSBTAG00000003265/ENSBTAG00000019246/ENSBTAG00000007331/ENSBTAG00000009761/ENSBTAG00000013825/ENSBTAG00000010549/ENSBTAG00000019256/ENSBTAG00000011100/ENSBTAG00000002423/ENSBTAG00000004075/ENSBTAG00000036262/ENSBTAG00000017258/ENSBTAG00000048761/ENSBTAG00000015732/ENSBTAG00000007681/ENSBTAG00000051486/ENSBTAG00000004679/…	GBE1/PLOD2/ITGB2/GLA/CFP/PDK1/PSMD14/ACTR3/IGFBP5/ACSL3/MLLT11/BCAT1/NAMPT/IFRD1/SKAP2/UBE2D3/DAPP1/USO1/ETF1/DHFR/RAB1A/ACTR2/PNO1/ME1/PSMC6/UFM1/SC5D/IDI1/LGMN/WARS1/SLC1A5/PSMD12/GCLC/ELOVL5/ADD3/CTSC/PPA1/P4HA1	38
HALLMARK_CHOLESTEROL_HOMEOSTASIS	70	-0.155247	-0.700457	0.948515	0.967872	0.590912	3177	tags=26%, list=25%, signal=20%	ENSBTAG00000009231/ENSBTAG00000014777/ENSBTAG00000002326/ENSBTAG00000005183/ENSBTAG00000037673/ENSBTAG00000012817/ENSBTAG00000017765/ENSBTAG00000000160/ENSBTAG00000015145/ENSBTAG00000019847/ENSBTAG00000018936/ENSBTAG00000010304/ENSBTAG00000017007/ENSBTAG00000009490/ENSBTAG00000000704/ENSBTAG00000005069/ENSBTAG00000001868/ENSBTAG00000012059	CBS/LSS/NSDHL/S100A11/GSTM1/CPEB2/LGALS3/JAG1/TRIB3/FBXO6/MVK/MVD/PCYT2/STX5/TM7SF2/CHKA/GUSB	18
HALLMARK_MYOGENESIS	152	0.134595	0.705154	0.993976	0.993976	0.606848	1356	tags=11%, list=10%, signal=10%	ENSBTAG00000017866/ENSBTAG00000015910/ENSBTAG00000020345/ENSBTAG00000010649/ENSBTAG00000006491/ENSBTAG00000021916/ENSBTAG00000010549/ENSBTAG00000025462/ENSBTAG00000013980/ENSBTAG00000017753/ENSBTAG00000016021/ENSBTAG00000000393/ENSBTAG00000025210/ENSBTAG00000010229/ENSBTAG00000022244/ENSBTAG00000004344	APP/AGL/CNN3/SSPN/CD36/IFRD1/SOD3/GADD45B/LAMA2/COL4A2/ITGB1/MEF2A/MYL4/GAA/ACTN3/ACSL1	16

## Sheet: GSEA.Nc7vsNc1H.20.cot
Description	setSize	enrichmentScore	NES	pvalue	p.adjust	qvalues	rank	leading_edge	ENSEMBL	gene_name	Count
HALLMARK_INTERFERON_GAMMA_RESPONSE	180	0.805701	3.01154	7.37906e-49	3.68953e-47	2.4079e-47	1576	tags=63%, list=12%, signal=57%	ENSBTAG00000018993/ENSBTAG00000004679/ENSBTAG00000008954/ENSBTAG00000003039/ENSBTAG00000031231/ENSBTAG00000020116/ENSBTAG00000008953/ENSBTAG00000020649/ENSBTAG00000050852/ENSBTAG00000012330/ENSBTAG00000020736/ENSBTAG00000050239/ENSBTAG00000020884/ENSBTAG00000018040/ENSBTAG00000001725/ENSBTAG00000015228/ENSBTAG00000011343/ENSBTAG00000004989/ENSBTAG00000005215/ENSBTAG00000038625/ENSBTAG00000005603/…	CD86/PARP14/RTP4/TNFSF10/MX2/MX1/IFIH1/NMI/STAT1/CASP8/SP110/SLAMF7/FCGR1A/TXNIP/VCAM1/NA/IFI44/IFI44L/PDE4B/ITGB7/STAT2/CSF2RB/IL2RB/USP18/C1R/C1S/PTPN6/UPP1/FGL2/IRF5/PARP12/NFKB1/BANK1/HERC6/CXCL9/CXCL10/CXCL11/CD38/DDX58/CD274/TRIM14/ICAM1/IRF1/CD74/ST3GAL5/VAMP5/RSAD2/CMPK2/IRF9/PSME2/PSME1/LYSMD2/GCH1/B2M/EPSTI1/CASP1/CASP4/IL10RA/TRIM21/UBE2L6/ZBP1/RBCK1/CD40/ZNFX1/RIPK2/ISG15/PLA2G4A/OAS2…	114
HALLMARK_ALLOGRAFT_REJECTION	158	0.787793	2.89998	6.21185e-38	1.55296e-36	1.01351e-36	1503	tags=57%, list=11%, signal=51%	ENSBTAG00000004679/ENSBTAG00000020116/ENSBTAG00000012451/ENSBTAG00000008953/ENSBTAG00000046555/ENSBTAG00000015710/ENSBTAG00000050852/ENSBTAG00000012330/ENSBTAG00000003038/ENSBTAG00000024960/ENSBTAG00000020736/ENSBTAG00000020921/ENSBTAG00000012695/ENSBTAG00000018040/ENSBTAG00000008099/ENSBTAG00000015228/ENSBTAG00000007450/ENSBTAG00000023144/ENSBTAG00000017060/ENSBTAG00000038938/ENSBTAG00000017256/…	IFNGR2/HCLS1/CD86/NA/ITGB2/RPL39/IL2RG/CFP/WAS/LY75/INHBB/STAT1/LCK/FCGR2B/CTSS/CD2/CSF1/GBP2/NCF4/IL2RB/PTPN6/CD4/CCND2/TLR6/CXCL9/SIT1/CCL19/IL12RB1/IL27RA/ICAM1/NLRP3/CD74/ITK/ZAP70/IL1B/CD8B/CD8A/CAPG/F2R/B2M/IL18/CD3E/CD3D/F2/SPI1/CD40/LYN/RIPK2/PTPRC/TLR2/LCP2/GZMA/IL16/CSK/WARS1/AARS1/IRF8/PSMB10/MAP4K1/PRKCG/CCL4/CCL5/CCL2/NOS2/NME1/GALNT1/CCR5/CCR1/BOLA-DOB/TAP2/TAP1/BOLA-DMB/BOLA-DMA/BO…	90
HALLMARK_INTERFERON_ALPHA_RESPONSE	90	0.853604	2.94705	1.30447e-32	2.17411e-31	1.41889e-31	1109	tags=70%, list=8%, signal=65%	ENSBTAG00000004679/ENSBTAG00000008954/ENSBTAG00000003039/ENSBTAG00000031231/ENSBTAG00000020116/ENSBTAG00000008953/ENSBTAG00000012330/ENSBTAG00000050239/ENSBTAG00000001725/ENSBTAG00000015228/ENSBTAG00000038938/ENSBTAG00000038625/ENSBTAG00000005603/ENSBTAG00000012335/ENSBTAG00000011515/ENSBTAG00000032369/ENSBTAG00000001576/ENSBTAG00000011467/ENSBTAG00000032265/ENSBTAG00000019054/ENSBTAG00000030932/…	PARP9/PARP14/RTP4/LAMP3/MX1/IFIH1/NMI/CASP8/SP110/MOV10/CSF1/NA/GBP2/IFI44/IFI44L/STAT2/USP18/C1S/TMEM140/PARP12/NUB1/HERC6/CXCL10/CXCL11/IRF1/CD74/RSAD2/CMPK2/TENT5A/IRF9/PSME2/PSME1/B2M/EPSTI1/CASP1/TRIM21/UBE2L6/SELL/ISG15/OAS1Y/OAS1Z/ISG20/IFI27/WARS1/TRIM25/CNP/DHX58/IFI35/LGALS3BP/UBA7/CCRL2/PSMB8/TAP1/PSMB9/JSP.1/BOLA/IFIT2/IFIT3/BATF2/IRF7/IRF2/IL4R	63
HALLMARK_INFLAMMATORY_RESPONSE	143	0.751263	2.73211	3.08488e-28	3.8561e-27	2.51661e-27	1892	tags=59%, list=14%, signal=51%	ENSBTAG00000031231/ENSBTAG00000027051/ENSBTAG00000050852/ENSBTAG00000019741/ENSBTAG00000020736/ENSBTAG00000012695/ENSBTAG00000002885/ENSBTAG00000001725/ENSBTAG00000005215/ENSBTAG00000005603/ENSBTAG00000010303/ENSBTAG00000011515/ENSBTAG00000032369/ENSBTAG00000032265/ENSBTAG00000001273/ENSBTAG00000015708/ENSBTAG00000008008/ENSBTAG00000001941/ENSBTAG00000047680/ENSBTAG00000016345/ENSBTAG00000006078/…	IFNGR2/RTP4/LAMP3/TNFSF10/CHST2/NA/CYBB/NMI/LCK/PTAFR/CSF1/F3/PDE4B/ATP2B1/ITGA5/IL2RB/C3AR1/SRI/NFKB1/CXCL9/CXCL10/CXCL11/SEMA4D/SLC31A2/ICAM1/ADGRE1/EBI3/IRF1/NLRP3/HBEGF/CD14/IL1R1/IL1B/RASGRP1/GCH1/IL18/IL10RA/P2RY2/CD82/APLNR/KLF6/CD40/LYN/RIPK2/RGS1/SELL/SELE/TNFRSF1B/PDPN/RGS16/TLR2/LCP2/PTGER4/OSMR/IL7R/NFKBIA/NOD2/CX3CL1/CCL17/SCN1B/AXL/PLAUR/PVR/C5AR1/EMP3/CCL5/CCL2/SCARF1/PIK3R5/SPHK1/…	84
HALLMARK_TNFA_SIGNALING_VIA_NFKB	180	0.703475	2.62944	3.8195e-26	3.8195e-25	2.49272e-25	1932	tags=47%, list=14%, signal=41%	ENSBTAG00000031231/ENSBTAG00000008953/ENSBTAG00000009658/ENSBTAG00000001725/ENSBTAG00000008330/ENSBTAG00000005603/ENSBTAG00000050334/ENSBTAG00000025462/ENSBTAG00000010303/ENSBTAG00000001824/ENSBTAG00000020350/ENSBTAG00000025257/ENSBTAG00000008008/ENSBTAG00000004037/ENSBTAG00000017363/ENSBTAG00000006078/ENSBTAG00000024918/ENSBTAG00000014972/ENSBTAG00000034918/ENSBTAG00000016683/ENSBTAG00000000277/…	IFNGR2/NA/SAT1/IFIH1/NR4A2/KYNU/RNF19B/CSF1/F3/CCN1/PDE4B/JUN/ZC3H12A/PHLDA1/ATP2B1/NR4A1/DRAM1/MAFF/NFKB1/CXCL10/CXCL11/DDX58/NINJ1/TNC/TRAF1/KLF2/IER2/JUNB/ICAM1/GADD45B/IRF1/EGR1/HBEGF/DUSP2/IL1B/PLEK/SLC2A6/GCH1/FOS/BIRC3/FUT4/IL18/CD44/PFKFB3/KLF6/PMEPA1/SDC4/TRIB1/CEBPD/RIPK2/PTGS2/ATF3/TLR2/DUSP1/PTGER4/IL7R/NFKBIA/TNFAIP2/ZFP36/PLAUR/BCL3/RELB/PPP1R15A/CCL4/CCL5/CCL2/EIF1/STAT5A/SPHK1/TGI…	85
HALLMARK_IL6_JAK_STAT3_SIGNALING	72	0.775083	2.61517	2.60007e-16	2.16673e-15	1.41407e-15	1476	tags=53%, list=11%, signal=47%	ENSBTAG00000031231/ENSBTAG00000050852/ENSBTAG00000001725/ENSBTAG00000005603/ENSBTAG00000007626/ENSBTAG00000008008/ENSBTAG00000013569/ENSBTAG00000049808/ENSBTAG00000019428/ENSBTAG00000004037/ENSBTAG00000005816/ENSBTAG00000006078/ENSBTAG00000015032/ENSBTAG00000001602/ENSBTAG00000010785/ENSBTAG00000001321/ENSBTAG00000011481/ENSBTAG00000045948/ENSBTAG00000012082/ENSBTAG00000012829/ENSBTAG00000000283/…	IFNGR2/IL10RB/IL13RA1/IL2RG/STAT1/CSF1/JUN/CSF2RA/NA/ACVRL1/STAT2/HMOX1/CSF2RB/TNFRSF1A/CXCL9/CXCL10/CXCL11/CD38/IL12RB1/EBI3/IRF1/CD14/IL1R1/IL1B/IRF9/CD44/TNFRSF1B/TLR2/PIK3R5/STAT3/PTPN2/CCR1/BAK1/TNF/FAS/TNFRSF12A/IL4R	38
HALLMARK_COMPLEMENT	160	0.636273	2.34311	3.14504e-15	2.24646e-14	1.46611e-14	1607	tags=34%, list=12%, signal=30%	ENSBTAG00000008954/ENSBTAG00000031231/ENSBTAG00000046555/ENSBTAG00000009658/ENSBTAG00000050239/ENSBTAG00000007153/ENSBTAG00000012695/ENSBTAG00000020884/ENSBTAG00000007450/ENSBTAG00000017135/ENSBTAG00000011193/ENSBTAG00000024503/ENSBTAG00000017722/ENSBTAG00000047680/ENSBTAG00000011100/ENSBTAG00000046158/ENSBTAG00000010992/ENSBTAG00000017280/ENSBTAG00000008612/ENSBTAG00000021697/ENSBTAG00000033731/…	WAS/GPD2/KYNU/DOCK10/LCK/C1QC/C1QA/FCER1G/S100A13/CTSS/DUSP6/C1R/C1S/MAFF/PDGFB/PIK3CG/CTSB/C3/IRF1/ERAP2/PLEK/FYN/GNG2/CASP1/CASP4/F2/LYN/F5/PLA2G4A/CSRP1/LCP2/GZMA/CTSH/LGMN/SERPINA1/MT3/PLAUR/CCL5/PIK3R5/GNAI2/PSMB9/PLA2G7/CFB/C2/LIPA/CTSC/PRCP/EHD1/CTSD/IRF7/IRF2/PLAT/MSRB1/SERPINE1	54
HALLMARK_KRAS_SIGNALING_UP	160	0.577435	2.12643	2.40007e-10	1.50004e-09	9.78975e-10	1882	tags=37%, list=14%, signal=32%	ENSBTAG00000003039/ENSBTAG00000019741/ENSBTAG00000005477/ENSBTAG00000001725/ENSBTAG00000005215/ENSBTAG00000017060/ENSBTAG00000017135/ENSBTAG00000007626/ENSBTAG00000024503/ENSBTAG00000045767/ENSBTAG00000011421/ENSBTAG00000046158/ENSBTAG00000024918/ENSBTAG00000038490/ENSBTAG00000014612/ENSBTAG00000001321/ENSBTAG00000001294/ENSBTAG00000045948/ENSBTAG00000014016/ENSBTAG00000013125/ENSBTAG00000008997/…	ST6GAL1/ITGB2/IL2RG/LAPTM5/FCER1G/CTSS/CSF2RA/DUSP6/PTPRR/C3AR1/CLEC4A/CCND2/IKZF1/GNG11/IGFBP3/SPP1/CXCL10/IL33/TRAF1/PLVAP/RETN/HBEGF/GLRX/MALL/IL1B/TRIB2/ENG/LCP1/FGF9/BIRC3/IL10RA/MAFB/TRIB1/LY96/TNFRSF1B/RGS16/PTGS2/DOCK2/IL7R/ALDH1A3/IRF8/SCN1B/MAP4K1/PLAUR/PPP1R15A/CD37/TMEM100/JUP/ACE/PSMB8/CFB/H2BC12/F13A1/VWA5A/ETS1/IGF2/PLAU/PLAT/LAT2	59
HALLMARK_APOPTOSIS	149	0.585159	2.14579	3.12556e-10	1.73642e-09	1.13324e-09	2333	tags=40%, list=17%, signal=34%	ENSBTAG00000031231/ENSBTAG00000008953/ENSBTAG00000050239/ENSBTAG00000020884/ENSBTAG00000017256/ENSBTAG00000025462/ENSBTAG00000013569/ENSBTAG00000004037/ENSBTAG00000017363/ENSBTAG00000015032/ENSBTAG00000024918/ENSBTAG00000015718/ENSBTAG00000001008/ENSBTAG00000000277/ENSBTAG00000010785/ENSBTAG00000014762/ENSBTAG00000019079/ENSBTAG00000013367/ENSBTAG00000001321/ENSBTAG00000012082/ENSBTAG00000011358/…	BTG3/TNFSF10/SAT1/CASP8/PEA15/TXNIP/CD2/DPYD/JUN/PPT1/IGFBP6/AVPR1A/DDIT3/TIMP3/HMOX1/EMP1/CCND2/BID/TSPO/CD38/ANXA1/BNIP3L/GNA15/GADD45B/IRF1/CD14/SLC20A1/IL1B/IFNGR1/F2R/PLCB2/GCH1/CASP1/CASP4/BIRC3/IL18/CD44/F2/CDC25B/BCL2L1/PSEN2/RNASEL/ATF3/ISG20/FDXR/GPX1/TAP1/CDKN1A/TNF/IER3/FAS/PPP2R5B/RELA/CCND1/NA/PRF1/PLAT/RHOT2/TNFRSF12A/HSPB1	60
HALLMARK_IL2_STAT5_SIGNALING	172	0.523135	1.94406	2.0537e-07	1.02685e-06	6.70154e-07	2349	tags=35%, list=17%, signal=30%	ENSBTAG00000001725/ENSBTAG00000005215/ENSBTAG00000011982/ENSBTAG00000038625/ENSBTAG00000050334/ENSBTAG00000025462/ENSBTAG00000011515/ENSBTAG00000049808/ENSBTAG00000016345/ENSBTAG00000001602/ENSBTAG00000013118/ENSBTAG00000025405/ENSBTAG00000000711/ENSBTAG00000000283/ENSBTAG00000005260/ENSBTAG00000037452/ENSBTAG00000009717/ENSBTAG00000008296/ENSBTAG00000003806/ENSBTAG00000016208/ENSBTAG00000006526/…	NFKBIZ/CD86/TNFSF10/TLR7/ECM1/CSF1/NA/PHLDA1/SOCS2/IL2RB/EMP1/CCND2/MAFF/FGL2/SPP1/CXCL10/PLIN2/TRAF1/GADD45B/CAPG/ODC1/SMPDL3A/NT5E/IFNGR1/SNX9/F2RL2/CAPN3/BATF/EEF1AKMT1/GPR83/IL10RA/SWAP70/CD44/KLF6/CTSZ/BCL2L1/AHCY/TGM2/NDRG1/CA2/MAPKAPK2/IL10/SELL/TNFRSF1B/RGS16/BATF3/PUS1/IRF8/SLC1A5/FLT3LG/SYNGR2/CISH/CCND3/AGER/CD83/CD81/P4HA1/IL4R	61
HALLMARK_COAGULATION	97	0.587467	2.04891	2.38869e-07	1.08577e-06	7.08607e-07	1938	tags=36%, list=14%, signal=31%	ENSBTAG00000009658/ENSBTAG00000007153/ENSBTAG00000007450/ENSBTAG00000048122/ENSBTAG00000046158/ENSBTAG00000010992/ENSBTAG00000017280/ENSBTAG00000008612/ENSBTAG00000021697/ENSBTAG00000012442/ENSBTAG00000005947/ENSBTAG00000011545/ENSBTAG00000013607/ENSBTAG00000034501/ENSBTAG00000004587/ENSBTAG00000021435/ENSBTAG00000020638/ENSBTAG00000018843/ENSBTAG00000004840/ENSBTAG00000014465/ENSBTAG00000021378/…	C1QA/S100A13/F3/DUSP6/RAPGEF3/TIMP3/C1R/C1S/MAFF/PDGFB/CFI/WDR1/CTSB/GDA/ANXA1/C3/CFD/PLEK/FYN/F2RL2/APOA1/CAPN5/F2/CSRP1/FGG/CTSH/LGMN/SERPINA1/CFB/C2/HTRA1/PLAU/PLAT/SH2B2/SERPINE1	35
HALLMARK_P53_PATHWAY	182	0.501443	1.87604	1.10893e-06	4.62056e-06	3.01552e-06	1629	tags=27%, list=12%, signal=24%	ENSBTAG00000008953/ENSBTAG00000050239/ENSBTAG00000008330/ENSBTAG00000000163/ENSBTAG00000004037/ENSBTAG00000017363/ENSBTAG00000010785/ENSBTAG00000016532/ENSBTAG00000019711/ENSBTAG00000025434/ENSBTAG00000001294/ENSBTAG00000017287/ENSBTAG00000002435/ENSBTAG00000000711/ENSBTAG00000000428/ENSBTAG00000011358/ENSBTAG00000019712/ENSBTAG00000025622/ENSBTAG00000021766/ENSBTAG00000008545/ENSBTAG00000004305/…	IRAK1/SAT1/INHBB/RNF19B/SFN/S100A4/S100A10/TXNIP/JUN/DRAM1/HMOX1/NA/CCND2/UPP1/NINJ1/STOM/HBEGF/SDC1/RPS12/F2R/ZFP36L1/FOS/CASP1/CD82/DDB2/PROCR/NDRG1/COQ8A/RGS16/ATF3/TCN2/JAG2/PPP1R15A/SPHK1/FDXR/MAPKAPK3/TAP1/BAK1/DEF6/CCND3/IER3/FAS/PTPRE/ST14/CD81/CTSD/DDIT4/ABAT/NUPR1	49
HALLMARK_UV_RESPONSE_UP	141	0.493382	1.78773	2.3702e-05	9.11615e-05	5.94949e-05	1208	tags=19%, list=9%, signal=18%	ENSBTAG00000031231/ENSBTAG00000020116/ENSBTAG00000008953/ENSBTAG00000019386/ENSBTAG00000010303/ENSBTAG00000002069/ENSBTAG00000016683/ENSBTAG00000035587/ENSBTAG00000016874/ENSBTAG00000012046/ENSBTAG00000013367/ENSBTAG00000025762/ENSBTAG00000000428/ENSBTAG00000008493/ENSBTAG00000014261/ENSBTAG00000008545/ENSBTAG00000007075/ENSBTAG00000004322/ENSBTAG00000015582/ENSBTAG00000010106/ENSBTAG00000011729/…	PPT1/NR4A1/HMOX1/SLC6A12/BID/MSX1/AQP3/DNAJB1/JUNB/ICAM1/IRF1/FOS/GRINA/LYN/ATF3/TARS1/NFKBIA/ARRB2/STARD3/CNP/TAP1/BAK1/CCND3/NA/BOLA-NC1/JSP.1/BOLA	27
HALLMARK_HYPOXIA	175	0.469146	1.74634	4.73646e-05	0.000169159	0.000110399	2996	tags=39%, list=22%, signal=31%	ENSBTAG00000031750/ENSBTAG00000000163/ENSBTAG00000004037/ENSBTAG00000014762/ENSBTAG00000021697/ENSBTAG00000023659/ENSBTAG00000001294/ENSBTAG00000019754/ENSBTAG00000013125/ENSBTAG00000008573/ENSBTAG00000000711/ENSBTAG00000011358/ENSBTAG00000026676/ENSBTAG00000016208/ENSBTAG00000009844/ENSBTAG00000039958/ENSBTAG00000013863/ENSBTAG00000008545/ENSBTAG00000021435/ENSBTAG00000004322/ENSBTAG00000015582/…	CHST2/PDK3/CXCR4/SDC3/PKLR/EFNA1/S100A4/SELENBP1/F3/CCN1/JUN/BTG1/DDIT3/LARGE1/HMOX1/TPI1/MAFF/KDELR3/PDGFB/IGFBP3/RBPJ/PLAC8B/SAP30/PLIN2/BNIP3L/P4HA2/TGFBI/GLRX/KDM3A/UGP2/HSPA5/CCN2/ANXA2/PGF/FOS/TGFB3/CAVIN3/PFKFB3/KLF6/PFKP/TGM2/SDC4/NDRG1/ERRFI1/ATF3/SCARB1/DUSP1/STC2/ISG20/MT2A/GPI/ZFP36/PLAUR/PPP1R15A/GYS1/ALDOC/ADORA2B/CAVIN1/JMJD6/CDKN1A/IER3/PPP1R3C/DPYSL4/LDHA/ETS1/DDIT4/P4HA1/PHKG1/S…	69
HALLMARK_EPITHELIAL_MESENCHYMAL_TRANSITION	167	0.435787	1.61362	0.000574847	0.00191616	0.00125055	2802	tags=32%, list=21%, signal=26%	ENSBTAG00000025462/ENSBTAG00000004037/ENSBTAG00000017363/ENSBTAG00000010785/ENSBTAG00000012082/ENSBTAG00000013125/ENSBTAG00000018013/ENSBTAG00000005260/ENSBTAG00000003806/ENSBTAG00000016208/ENSBTAG00000051298/ENSBTAG00000009844/ENSBTAG00000007773/ENSBTAG00000020893/ENSBTAG00000011578/ENSBTAG00000012678/ENSBTAG00000020638/ENSBTAG00000011154/ENSBTAG00000003994/ENSBTAG00000054628/ENSBTAG00000014465/…	PFN2/FLNA/SAT1/RGS4/ECM1/VCAM1/CCN1/JUN/GPX7/P3H1/GLIPR1/ITGA5/TIMP3/MGP/IGFBP3/MEST/SPP1/MSX1/TPM2/TNC/COLGALT1/GADD45B/FSTL3/TGFBI/DPYSL3/CAPG/SDC1/MATN3/NT5E/CCN2/MMP14/SERPINH1/CD44/VIM/PMEPA1/MYL9/TGM2/SDC4/SNAI2/PLOD1/LAMC2/BASP1/PLAUR/PVR/EMP3/WNT5A/NA/ACTA2/FAS/HTRA1/TNFRSF12A/PLOD3/SERPINE1	53
HALLMARK_E2F_TARGETS	195	-0.282049	-1.45782	0.00109724	0.00342889	0.0022378	4361	tags=39%, list=32%, signal=27%	ENSBTAG00000020066/ENSBTAG00000000375/ENSBTAG00000017761/ENSBTAG00000014453/ENSBTAG00000015595/ENSBTAG00000005979/ENSBTAG00000002882/ENSBTAG00000006225/ENSBTAG00000012443/ENSBTAG00000030965/ENSBTAG00000027722/ENSBTAG00000017446/ENSBTAG00000010048/ENSBTAG00000001343/ENSBTAG00000009711/ENSBTAG00000014380/ENSBTAG00000018258/ENSBTAG00000024476/ENSBTAG00000013254/ENSBTAG00000012397/ENSBTAG00000007237/…	DONSON/TFRC/STAG1/HMGB3/SMC1A/RBBP7/SPC25/MCM6/ORC2/BARD1/RPA2/CKS1B/DCLRE1B/DEPDC1/KIF2C/RACGAP1/PAN2/TMPO/MCM5/NCAPD2/ING3/NUP205/DCK/NA/MELK/ILF3/LMNB1/HMMR/XPO1/RRM2/ASF1A/MMS22L/SYNCRIP/BUB1B/DLGAP5/DIAPH3/RFC3/BRCA2/MRE11/ZW10/WEE1/IPO7/SSRP1/CSE1L/ATAD2/MCM4/RAD21/POLE/CIT/CHEK2/RAD1/BRMS1L/NUDT21/CTCF/CCNE1/RAD51C/RPA1/SHMT1/TUBG1/BRCA1/SRSF2/MLH1/MCM2/PRIM2/TUBB/NUP153/HELLS/NOLC1/E2F8/C…	76
HALLMARK_SPERMATOGENESIS	78	-0.373116	-1.64141	0.00199743	0.00587478	0.00383407	2145	tags=29%, list=16%, signal=25%	ENSBTAG00000002305/ENSBTAG00000005456/ENSBTAG00000015325/ENSBTAG00000007689/ENSBTAG00000015280/ENSBTAG00000020338/ENSBTAG00000014068/ENSBTAG00000000526/ENSBTAG00000038258/ENSBTAG00000020444/ENSBTAG00000025442/ENSBTAG00000001887/ENSBTAG00000030979/ENSBTAG00000014205/ENSBTAG00000005936/ENSBTAG00000015692/ENSBTAG00000003128/ENSBTAG00000002166/ENSBTAG00000021761/ENSBTAG00000021921/ENSBTAG00000007284/…	TOPBP1/STAM2/SPATA6/MAST2/KIF2C/DMC1/CFTR/BRAF/PCSK4/LPIN1/STRBP/TTK/MAP7/CCNA1/MTOR/HSPA4L/TUBA3E/TUBA3D/CCT6B/PRKAR2A/CRISP2/HSPA1L/VDAC3	23
HALLMARK_MITOTIC_SPINDLE	199	-0.259454	-1.34128	0.00753459	0.0209294	0.0136592	3610	tags=36%, list=26%, signal=27%	ENSBTAG00000007634/ENSBTAG00000018108/ENSBTAG00000022004/ENSBTAG00000054239/ENSBTAG00000018852/ENSBTAG00000001081/ENSBTAG00000013380/ENSBTAG00000012818/ENSBTAG00000014030/ENSBTAG00000010109/ENSBTAG00000016368/ENSBTAG00000021193/ENSBTAG00000023814/ENSBTAG00000015778/ENSBTAG00000004448/ENSBTAG00000004190/ENSBTAG00000000211/ENSBTAG00000047756/ENSBTAG00000005136/ENSBTAG00000020566/ENSBTAG00000018449/…	DLG1/ECT2/RASA2/NCK1/PCNT/SHROOM2/TUBGCP5/TLK1/CLASP1/EPB41/CAPZB/SASS6/ARHGAP29/KIF2C/FGD6/RACGAP1/FGD4/STK38L/RAPGEF5/ANLN/PDLIM5/PALLD/CNTRL/MAP1S/NA/SYNPO/SOS1/LRPPRC/KIF3C/TSC1/TTK/WASF1/LATS1/FBXO5/APC/KIF23/MYO1E/DLGAP5/BRCA2/FARP1/ARHGEF7/TUBGCP3/CEP57/ARHGEF12/NUMA1/CKAP5/ABI1/KIF5B/STAU1/ARFGEF1/CDC42BPA/ARHGAP10/KNTC1/PXN/BCR/ACTN4/PLEKHG2/NF1/SSH2/ABR/PAFAH1B1/CNTROB/CEP192/PPP4R2/FLN…	72
HALLMARK_PROTEIN_SECRETION	94	-0.299861	-1.374	0.0322558	0.0848838	0.0553978	4524	tags=48%, list=33%, signal=32%	ENSBTAG00000049615/ENSBTAG00000020661/ENSBTAG00000010620/ENSBTAG00000020066/ENSBTAG00000001977/ENSBTAG00000013563/ENSBTAG00000017028/ENSBTAG00000005016/ENSBTAG00000019256/ENSBTAG00000014843/ENSBTAG00000017639/ENSBTAG00000054239/ENSBTAG00000003619/ENSBTAG00000005694/ENSBTAG00000006556/ENSBTAG00000006690/ENSBTAG00000003872/ENSBTAG00000002769/ENSBTAG00000016708/ENSBTAG00000007335/ENSBTAG00000020130/…	SOD1/AP2M1/COPB2/RAB5A/VAMP7/GLA/ATP7A/YIPF6/RPS6KA3/STX12/SEC22B/MON2/ARFGAP3/ICA1/SCRN1/SEC24D/USO1/SEC31A/CLCN3/SH3GL2/ABCA1/PAM/ATP6V1B1/DOP1A/IGF2R/AP3B1/SCAMP1/TMED10/ZW10/ARCN1/COPB1/STAM/STX16/ARFGEF2/ARFGEF1/TPD52/NA/MAPK1/AP1G1/TOM1L1/CLTC/LMAN1/EGFR/GBF1/TSG101	45
