# Supplementary material for: Whole-transcriptome analysis reveals virulence-specific pathogen−host interactions at the placenta in bovine neosporosis
Source: Front Immunol. 2023 Jul 14;14:1198609. doi: 10.3389/fimmu.2023.1198609 (PMC10380943; doi:10.3389/fimmu.2023.1198609)
Supplement: Supplementary file 7 [file Table_6.xlsx]

## Sheet: GO.Nc7vsControl.10
parent	parentTerm	go_id	Term	GeneRatio	BgRatio	pvalue	p.adjust	qvalue	geneID	Count	gene_name
GO:0018108	peptidyl-tyrosine phosphorylation	GO:0000165	MAPK cascade	19/202	452/11078	0.00060018	0.0206022	0.0183894	ENSBTAG00000011316/ENSBTAG00000010497/ENSBTAG00000009101/ENSBTAG00000003075/ENSBTAG00000015538/ENSBTAG00000044208/ENSBTAG00000010030/ENSBTAG00000021467/ENSBTAG00000011082/ENSBTAG00000003255/ENSBTAG00000014725/ENSBTAG00000014031/ENSBTAG00000020148/ENSBTAG00000015228/ENSBTAG00000020342/ENSBTAG00000018563/ENSBTAG00000021145/ENSBTAG00000014172/ENSBTAG00000026275	19	EPHA4/ZC3H12A/IGFBP6/IGF1/CD4/CD27/TLR6/TEK/CD74/TRAF2/MYOC/SFRP2/SH2B3/MAP4K1/DVL2/LEMD2/FGD2/DUSP4/CCL24
GO:0034341	response to interferon-gamma	GO:0001562	response to protozoan	4/202	16/11078	0.000164449	0.00731991	0.00653369	ENSBTAG00000038625/ENSBTAG00000038938/ENSBTAG00000038233/ENSBTAG00000002416	4	GBP2
GO:0002250	adaptive immune response	GO:0002250	adaptive immune response	24/202	178/11078	1.31748e-14	2.52165e-11	2.2508e-11	ENSBTAG00000011316/ENSBTAG00000010497/ENSBTAG00000024960/ENSBTAG00000003255/ENSBTAG00000006377/ENSBTAG00000027204/ENSBTAG00000015228/ENSBTAG00000000306/ENSBTAG00000005892/ENSBTAG00000021141/ENSBTAG00000055197/ENSBTAG00000006452/ENSBTAG00000014199/ENSBTAG00000047707/ENSBTAG00000008953/ENSBTAG00000012451/ENSBTAG00000006490/ENSBTAG00000019588/ENSBTAG00000037605/ENSBTAG00000013919/ENSBTAG00000010645/…	24	ZC3H12A/CD4/MYO1G/CD74/ITK/ZAP70/CD8A/TRAF2/CD3D/TBX21/BOLA-DOB/TAP1/BOLA-DMB/BOLA-DOA/BLA-DQB/BOLA-DRA/PRF1/PRKCB
GO:0002684	positive regulation of immune system process	GO:0002253	activation of immune response	13/202	149/11078	3.18175e-06	0.000308146	0.000275049	ENSBTAG00000011316/ENSBTAG00000011639/ENSBTAG00000012695/ENSBTAG00000006377/ENSBTAG00000027204/ENSBTAG00000000306/ENSBTAG00000011851/ENSBTAG00000055197/ENSBTAG00000036260/ENSBTAG00000011887/ENSBTAG00000006864/ENSBTAG00000020921/ENSBTAG00000010521	13	LCK/ZC3H12A/MYO1G/STK11/ITK/FYN/LPXN/CD22/PRKCB/PVRIG
GO:0046649	lymphocyte activation	GO:0002286	T cell activation involved in immune response	5/202	52/11078	0.00248738	0.0495922	0.0442656	ENSBTAG00000011316/ENSBTAG00000015228/ENSBTAG00000014972/ENSBTAG00000014199/ENSBTAG00000010645	5	ZC3H12A/CD74/PTGER4/TBX21/BOLA-DRA
GO:0002757	immune response-activating signal transduction	GO:0002429	immune response-activating cell surface receptor signaling pathway	12/202	105/11078	4.3084e-07	6.34328e-05	5.66196e-05	ENSBTAG00000011316/ENSBTAG00000011639/ENSBTAG00000012695/ENSBTAG00000006377/ENSBTAG00000027204/ENSBTAG00000000306/ENSBTAG00000011851/ENSBTAG00000055197/ENSBTAG00000036260/ENSBTAG00000011887/ENSBTAG00000020921/ENSBTAG00000010521	12	LCK/ZC3H12A/MYO1G/STK11/ITK/FYN/LPXN/CD22/PRKCB/PVRIG
GO:0002443	leukocyte mediated immunity	GO:0002443	leukocyte mediated immunity	11/202	170/11078	0.000278409	0.0113378	0.01012	ENSBTAG00000010497/ENSBTAG00000024960/ENSBTAG00000006377/ENSBTAG00000027204/ENSBTAG00000015228/ENSBTAG00000021141/ENSBTAG00000055197/ENSBTAG00000014199/ENSBTAG00000010645/ENSBTAG00000006864/ENSBTAG00000001008	11	MYO1G/CD74/CD8A/TRAF2/TBX21/BOLA-DRA/PRF1
GO:0002250	adaptive immune response	GO:0002456	T cell mediated immunity	7/202	52/11078	4.03165e-05	0.0021435	0.00191327	ENSBTAG00000010497/ENSBTAG00000024960/ENSBTAG00000006377/ENSBTAG00000021141/ENSBTAG00000014199/ENSBTAG00000010645/ENSBTAG00000001008	7	MYO1G/CD8A/TRAF2/TBX21/BOLA-DRA/PRF1
GO:0002250	adaptive immune response	GO:0002460	adaptive immune response based on somatic recombination of immune receptors built from immunoglobulin superfamily domains	12/202	147/11078	1.51554e-05	0.00105718	0.000943632	ENSBTAG00000011316/ENSBTAG00000010497/ENSBTAG00000024960/ENSBTAG00000006377/ENSBTAG00000027204/ENSBTAG00000015228/ENSBTAG00000021141/ENSBTAG00000055197/ENSBTAG00000014199/ENSBTAG00000010645/ENSBTAG00000006864/ENSBTAG00000001008	12	ZC3H12A/MYO1G/CD74/CD8A/TRAF2/TBX21/BOLA-DRA/PRF1
GO:0002504	antigen processing and presentation of peptide or polysaccharide antigen via MHC class II	GO:0002495	antigen processing and presentation of peptide antigen via MHC class II	4/202	10/11078	2.06799e-05	0.00136487	0.00121828	ENSBTAG00000015228/ENSBTAG00000047707/ENSBTAG00000006490/ENSBTAG00000010645	4	CD74/BOLA-DOB/BOLA-DOA/BOLA-DRA
GO:0002504	antigen processing and presentation of peptide or polysaccharide antigen via MHC class II	GO:0002504	antigen processing and presentation of peptide or polysaccharide antigen via MHC class II	8/202	17/11078	2.24754e-10	2.15089e-07	1.91987e-07	ENSBTAG00000015228/ENSBTAG00000047707/ENSBTAG00000012451/ENSBTAG00000006490/ENSBTAG00000019588/ENSBTAG00000037605/ENSBTAG00000013919/ENSBTAG00000010645	8	CD74/BOLA-DOB/BOLA-DMB/BOLA-DOA/BLA-DQB/BOLA-DRA
GO:0030217	T cell differentiation	GO:0002521	leukocyte differentiation	14/202	310/11078	0.00162813	0.0384722	0.03434	ENSBTAG00000011316/ENSBTAG00000011639/ENSBTAG00000012695/ENSBTAG00000003255/ENSBTAG00000014725/ENSBTAG00000015228/ENSBTAG00000000306/ENSBTAG00000005892/ENSBTAG00000021141/ENSBTAG00000006452/ENSBTAG00000014972/ENSBTAG00000014199/ENSBTAG00000006490/ENSBTAG00000010645	14	LCK/ZC3H12A/CD4/CD27/STK11/CD74/ITK/ZAP70/CD8A/CD3D/PTGER4/TBX21/BOLA-DOA/BOLA-DRA
GO:0002548	monocyte chemotaxis	GO:0002548	monocyte chemotaxis	4/202	29/11078	0.00178284	0.041614	0.0371443	ENSBTAG00000001725/ENSBTAG00000031355/ENSBTAG00000005077/ENSBTAG00000026275	4	CXCL10/CXCL12/CCL24
GO:0002684	positive regulation of immune system process	GO:0002684	positive regulation of immune system process	30/202	459/11078	9.9594e-10	6.3541e-07	5.67162e-07	ENSBTAG00000011316/ENSBTAG00000011639/ENSBTAG00000010497/ENSBTAG00000000603/ENSBTAG00000012695/ENSBTAG00000024960/ENSBTAG00000011082/ENSBTAG00000003255/ENSBTAG00000014725/ENSBTAG00000006377/ENSBTAG00000027204/ENSBTAG00000001725/ENSBTAG00000015228/ENSBTAG00000000306/ENSBTAG00000005892/ENSBTAG00000011851/ENSBTAG00000055197/ENSBTAG00000008259/ENSBTAG00000036260/ENSBTAG00000011887/ENSBTAG00000014199/…	30	JAM2/LCK/ZC3H12A/IGF1/CD4/CD27/MYO1G/CXCL10/STK11/CD74/ITK/ZAP70/TRAF2/FYN/ACOD1/LPXN/CD22/TBX21/BOLA-DRA/CD6/CXCL12/IDO1/PRKCB/CCL24/PVRIG
GO:0072676	lymphocyte migration	GO:0002687	positive regulation of leukocyte migration	6/202	74/11078	0.00225768	0.047482	0.0423821	ENSBTAG00000000603/ENSBTAG00000001725/ENSBTAG00000015228/ENSBTAG00000031355/ENSBTAG00000005077/ENSBTAG00000026275	6	JAM2/CXCL10/CD74/CXCL12/CCL24
GO:0002757	immune response-activating signal transduction	GO:0002757	immune response-activating signal transduction	12/202	105/11078	4.3084e-07	6.34328e-05	5.66196e-05	ENSBTAG00000011316/ENSBTAG00000011639/ENSBTAG00000012695/ENSBTAG00000006377/ENSBTAG00000027204/ENSBTAG00000000306/ENSBTAG00000011851/ENSBTAG00000055197/ENSBTAG00000036260/ENSBTAG00000011887/ENSBTAG00000020921/ENSBTAG00000010521	12	LCK/ZC3H12A/MYO1G/STK11/ITK/FYN/LPXN/CD22/PRKCB/PVRIG
GO:0002757	immune response-activating signal transduction	GO:0002764	immune response-regulating signaling pathway	12/202	113/11078	9.60311e-07	0.000114877	0.000102538	ENSBTAG00000011316/ENSBTAG00000011639/ENSBTAG00000012695/ENSBTAG00000006377/ENSBTAG00000027204/ENSBTAG00000000306/ENSBTAG00000011851/ENSBTAG00000055197/ENSBTAG00000036260/ENSBTAG00000011887/ENSBTAG00000020921/ENSBTAG00000010521	12	LCK/ZC3H12A/MYO1G/STK11/ITK/FYN/LPXN/CD22/PRKCB/PVRIG
GO:0002757	immune response-activating signal transduction	GO:0002768	immune response-regulating cell surface receptor signaling pathway	12/202	112/11078	8.7212e-07	0.000111283	9.93299e-05	ENSBTAG00000011316/ENSBTAG00000011639/ENSBTAG00000012695/ENSBTAG00000006377/ENSBTAG00000027204/ENSBTAG00000000306/ENSBTAG00000011851/ENSBTAG00000055197/ENSBTAG00000036260/ENSBTAG00000011887/ENSBTAG00000020921/ENSBTAG00000010521	12	LCK/ZC3H12A/MYO1G/STK11/ITK/FYN/LPXN/CD22/PRKCB/PVRIG
GO:0051480	regulation of cytosolic calcium ion concentration	GO:0006874	cellular calcium ion homeostasis	10/202	188/11078	0.00233193	0.047482	0.0423821	ENSBTAG00000005628/ENSBTAG00000010551/ENSBTAG00000050852/ENSBTAG00000001725/ENSBTAG00000005603/ENSBTAG00000011851/ENSBTAG00000014972/ENSBTAG00000031355/ENSBTAG00000015708/ENSBTAG00000020921	10	CD52/ATP1A2/CXCL9/CXCL10/CXCL11/FYN/PTGER4/CXCR6/PRKCB
GO:0051480	regulation of cytosolic calcium ion concentration	GO:0006875	cellular metal ion homeostasis	12/202	256/11078	0.00255541	0.0499086	0.044548	ENSBTAG00000032764/ENSBTAG00000012695/ENSBTAG00000005628/ENSBTAG00000010551/ENSBTAG00000050852/ENSBTAG00000001725/ENSBTAG00000005603/ENSBTAG00000011851/ENSBTAG00000014972/ENSBTAG00000031355/ENSBTAG00000015708/ENSBTAG00000020921	12	LCK/CD52/ATP1A2/CXCL9/CXCL10/CXCL11/FYN/PTGER4/CXCR6/PRKCB
GO:0006954	inflammatory response	GO:0006954	inflammatory response	15/202	307/11078	0.000498785	0.0183591	0.0163872	ENSBTAG00000011316/ENSBTAG00000003220/ENSBTAG00000011082/ENSBTAG00000014031/ENSBTAG00000005603/ENSBTAG00000018347/ENSBTAG00000014972/ENSBTAG00000031355/ENSBTAG00000015708/ENSBTAG00000006864/ENSBTAG00000018367/ENSBTAG00000020602/ENSBTAG00000020649/ENSBTAG00000021249/ENSBTAG00000026275	15	ACKR1/ZC3H12A/IGF1/TLR6/CXCL11/IL33/PTGER4/CXCR6/CD6/IDO1/CIITA/LAT/CCL24
GO:0002684	positive regulation of immune system process	GO:0006958	complement activation, classical pathway	3/202	13/11078	0.00149272	0.0361654	0.0322809	ENSBTAG00000027204/ENSBTAG00000055197/ENSBTAG00000006864	3
GO:0007159	leukocyte cell-cell adhesion	GO:0007159	leukocyte cell-cell adhesion	13/202	202/11078	8.25008e-05	0.00426774	0.00380935	ENSBTAG00000011316/ENSBTAG00000000603/ENSBTAG00000012695/ENSBTAG00000018993/ENSBTAG00000011082/ENSBTAG00000014725/ENSBTAG00000015228/ENSBTAG00000005892/ENSBTAG00000014199/ENSBTAG00000010645/ENSBTAG00000018367/ENSBTAG00000005077/ENSBTAG00000020602	13	JAM2/LCK/ZC3H12A/ITGB7/IGF1/CD27/CD74/ZAP70/TBX21/BOLA-DRA/CD6/CXCL12/IDO1
GO:0007159	leukocyte cell-cell adhesion	GO:0007162	negative regulation of cell adhesion	9/202	152/11078	0.00185267	0.0417172	0.0372364	ENSBTAG00000011316/ENSBTAG00000009101/ENSBTAG00000010452/ENSBTAG00000015228/ENSBTAG00000036260/ENSBTAG00000020342/ENSBTAG00000014199/ENSBTAG00000005077/ENSBTAG00000020602	9	ZC3H12A/PODXL/CD74/LPXN/MYOC/SH2B3/TBX21/CXCL12/IDO1
GO:0007189	adenylate cyclase-activating G protein-coupled receptor signaling pathway	GO:0007189	adenylate cyclase-activating G protein-coupled receptor signaling pathway	6/202	57/11078	0.000571099	0.0202423	0.0180681	ENSBTAG00000019733/ENSBTAG00000050852/ENSBTAG00000001725/ENSBTAG00000005603/ENSBTAG00000014972/ENSBTAG00000005170	6	ADGRL4/CXCL9/CXCL10/CXCL11/PTGER4/ADGRG5
GO:0051480	regulation of cytosolic calcium ion concentration	GO:0007204	positive regulation of cytosolic calcium ion concentration	8/202	108/11078	0.000788201	0.0239463	0.0213743	ENSBTAG00000005628/ENSBTAG00000050852/ENSBTAG00000001725/ENSBTAG00000005603/ENSBTAG00000011851/ENSBTAG00000014972/ENSBTAG00000031355/ENSBTAG00000015708	8	CD52/CXCL9/CXCL10/CXCL11/FYN/PTGER4/CXCR6
GO:0018108	peptidyl-tyrosine phosphorylation	GO:0007254	JNK cascade	8/202	125/11078	0.00202547	0.0436156	0.0389309	ENSBTAG00000010497/ENSBTAG00000003075/ENSBTAG00000010030/ENSBTAG00000014725/ENSBTAG00000014031/ENSBTAG00000018563/ENSBTAG00000021145/ENSBTAG00000014172	8	EPHA4/CD27/TLR6/TRAF2/SFRP2/MAP4K1/DVL2/FGD2
GO:0034341	response to interferon-gamma	GO:0009617	response to bacterium	19/202	257/11078	2.21811e-07	4.7726e-05	4.25998e-05	ENSBTAG00000011316/ENSBTAG00000038625/ENSBTAG00000038938/ENSBTAG00000038233/ENSBTAG00000002416/ENSBTAG00000000745/ENSBTAG00000027204/ENSBTAG00000014031/ENSBTAG00000050852/ENSBTAG00000001725/ENSBTAG00000053497/ENSBTAG00000000432/ENSBTAG00000055197/ENSBTAG00000008259/ENSBTAG00000004924/ENSBTAG00000021672/ENSBTAG00000014972/ENSBTAG00000018367/ENSBTAG00000020602	19	GBP2/ZC3H12A/AQP1/TLR6/CXCL9/CXCL10/GNLY/ACOD1/PENK/RGS1/PTGER4/CD6/IDO1
GO:0010656	negative regulation of muscle cell apoptotic process	GO:0010656	negative regulation of muscle cell apoptotic process	3/202	14/11078	0.00187444	0.0417172	0.0372364	ENSBTAG00000011316/ENSBTAG00000011082/ENSBTAG00000018563	3	ZC3H12A/IGF1/SFRP2
GO:0018108	peptidyl-tyrosine phosphorylation	GO:0018108	peptidyl-tyrosine phosphorylation	13/202	219/11078	0.000185629	0.00807486	0.00720755	ENSBTAG00000009101/ENSBTAG00000003075/ENSBTAG00000010030/ENSBTAG00000012695/ENSBTAG00000011082/ENSBTAG00000020148/ENSBTAG00000006619/ENSBTAG00000015228/ENSBTAG00000000306/ENSBTAG00000005892/ENSBTAG00000011851/ENSBTAG00000007828/ENSBTAG00000018563	13	EPHA4/LCK/IGF1/TEK/MATK/CD74/ITK/ZAP70/FYN/SLA/SFRP2/SH2B3/DVL2
GO:1990869	cellular response to chemokine	GO:0019221	cytokine-mediated signaling pathway	13/202	251/11078	0.000688712	0.0218531	0.0195059	ENSBTAG00000010497/ENSBTAG00000009101/ENSBTAG00000008237/ENSBTAG00000007626/ENSBTAG00000003220/ENSBTAG00000003255/ENSBTAG00000001725/ENSBTAG00000005603/ENSBTAG00000015228/ENSBTAG00000031355/ENSBTAG00000015708/ENSBTAG00000005077/ENSBTAG00000026275	13	IL2RG/ACKR1/CD4/CXCL10/CXCL11/CD74/TRAF2/SH2B3/CXCR6/TOLLIP/CXCL12/CCL24
GO:0019233	sensory perception of pain	GO:0019233	sensory perception of pain	4/202	28/11078	0.00155893	0.0372974	0.0332914	ENSBTAG00000000745/ENSBTAG00000047586/ENSBTAG00000011851/ENSBTAG00000004924	4	AQP1/NPY1R/FYN/PENK
GO:0002504	antigen processing and presentation of peptide or polysaccharide antigen via MHC class II	GO:0019882	antigen processing and presentation	11/202	66/11078	2.52394e-08	1.2077e-05	1.07799e-05	ENSBTAG00000024960/ENSBTAG00000015228/ENSBTAG00000047707/ENSBTAG00000008953/ENSBTAG00000012451/ENSBTAG00000006490/ENSBTAG00000019588/ENSBTAG00000037605/ENSBTAG00000013919/ENSBTAG00000010645/ENSBTAG00000019386	11	CD74/BOLA-DOB/TAP1/BOLA-DMB/BOLA-DOA/BLA-DQB/BOLA-DRA/BOLA-NC1
GO:0002504	antigen processing and presentation of peptide or polysaccharide antigen via MHC class II	GO:0019883	antigen processing and presentation of endogenous antigen	4/202	22/11078	0.000606641	0.0206022	0.0183894	ENSBTAG00000024960/ENSBTAG00000008953/ENSBTAG00000010645/ENSBTAG00000019386	4	TAP1/BOLA-DRA/BOLA-NC1
GO:0002504	antigen processing and presentation of peptide or polysaccharide antigen via MHC class II	GO:0019884	antigen processing and presentation of exogenous antigen	5/202	17/11078	9.93211e-06	0.000792086	0.00070701	ENSBTAG00000024960/ENSBTAG00000015228/ENSBTAG00000008953/ENSBTAG00000006490/ENSBTAG00000010645	5	CD74/TAP1/BOLA-DOA/BOLA-DRA
GO:0007159	leukocyte cell-cell adhesion	GO:0022407	regulation of cell-cell adhesion	14/202	235/11078	0.000101054	0.00495941	0.00442673	ENSBTAG00000011316/ENSBTAG00000009101/ENSBTAG00000002774/ENSBTAG00000012695/ENSBTAG00000011082/ENSBTAG00000014725/ENSBTAG00000010452/ENSBTAG00000015228/ENSBTAG00000005892/ENSBTAG00000014199/ENSBTAG00000010645/ENSBTAG00000018367/ENSBTAG00000005077/ENSBTAG00000020602	14	LCK/ZC3H12A/IGF1/CD27/PODXL/CD74/ZAP70/SH2B3/TBX21/PTPN23/BOLA-DRA/CD6/CXCL12/IDO1
GO:0007159	leukocyte cell-cell adhesion	GO:0022408	negative regulation of cell-cell adhesion	7/202	99/11078	0.00218338	0.0464333	0.041446	ENSBTAG00000011316/ENSBTAG00000009101/ENSBTAG00000010452/ENSBTAG00000015228/ENSBTAG00000014199/ENSBTAG00000005077/ENSBTAG00000020602	7	ZC3H12A/PODXL/CD74/SH2B3/TBX21/CXCL12/IDO1
GO:0007159	leukocyte cell-cell adhesion	GO:0022409	positive regulation of cell-cell adhesion	9/202	141/11078	0.00109699	0.031338	0.0279721	ENSBTAG00000002774/ENSBTAG00000012695/ENSBTAG00000011082/ENSBTAG00000014725/ENSBTAG00000010452/ENSBTAG00000015228/ENSBTAG00000005892/ENSBTAG00000010645/ENSBTAG00000018367	9	LCK/IGF1/CD27/PODXL/CD74/ZAP70/PTPN23/BOLA-DRA/CD6
GO:0030217	T cell differentiation	GO:0030098	lymphocyte differentiation	14/202	208/11078	2.6727e-05	0.00165018	0.00147294	ENSBTAG00000011316/ENSBTAG00000011639/ENSBTAG00000012695/ENSBTAG00000003255/ENSBTAG00000014725/ENSBTAG00000015228/ENSBTAG00000000306/ENSBTAG00000005892/ENSBTAG00000021141/ENSBTAG00000006452/ENSBTAG00000014972/ENSBTAG00000014199/ENSBTAG00000006490/ENSBTAG00000010645	14	LCK/ZC3H12A/CD4/CD27/STK11/CD74/ITK/ZAP70/CD8A/CD3D/PTGER4/TBX21/BOLA-DOA/BOLA-DRA
GO:0007159	leukocyte cell-cell adhesion	GO:0030155	regulation of cell adhesion	17/202	411/11078	0.00138814	0.0353434	0.0315472	ENSBTAG00000011316/ENSBTAG00000009101/ENSBTAG00000002774/ENSBTAG00000012695/ENSBTAG00000011082/ENSBTAG00000014725/ENSBTAG00000010452/ENSBTAG00000020148/ENSBTAG00000015228/ENSBTAG00000005892/ENSBTAG00000036260/ENSBTAG00000020342/ENSBTAG00000014199/ENSBTAG00000010645/ENSBTAG00000018367/ENSBTAG00000005077/ENSBTAG00000020602	17	LCK/ZC3H12A/IGF1/CD27/PODXL/TEK/CD74/ZAP70/LPXN/MYOC/SH2B3/TBX21/PTPN23/BOLA-DRA/CD6/CXCL12/IDO1
GO:0030217	T cell differentiation	GO:0030217	T cell differentiation	14/202	158/11078	1.09387e-06	0.000123157	0.000109929	ENSBTAG00000011316/ENSBTAG00000011639/ENSBTAG00000012695/ENSBTAG00000003255/ENSBTAG00000014725/ENSBTAG00000015228/ENSBTAG00000000306/ENSBTAG00000005892/ENSBTAG00000021141/ENSBTAG00000006452/ENSBTAG00000014972/ENSBTAG00000014199/ENSBTAG00000006490/ENSBTAG00000010645	14	LCK/ZC3H12A/CD4/CD27/STK11/CD74/ITK/ZAP70/CD8A/CD3D/PTGER4/TBX21/BOLA-DOA/BOLA-DRA
GO:0043506	regulation of JUN kinase activity	GO:0032872	regulation of stress-activated MAPK cascade	9/202	144/11078	0.00127234	0.0338231	0.0301902	ENSBTAG00000011316/ENSBTAG00000010497/ENSBTAG00000003075/ENSBTAG00000010030/ENSBTAG00000014725/ENSBTAG00000014031/ENSBTAG00000018563/ENSBTAG00000021145/ENSBTAG00000014172	9	EPHA4/ZC3H12A/CD27/TLR6/TRAF2/SFRP2/MAP4K1/DVL2/FGD2
GO:0043506	regulation of JUN kinase activity	GO:0032874	positive regulation of stress-activated MAPK cascade	8/202	106/11078	0.000696469	0.0218531	0.0195059	ENSBTAG00000011316/ENSBTAG00000010497/ENSBTAG00000003075/ENSBTAG00000010030/ENSBTAG00000014725/ENSBTAG00000014031/ENSBTAG00000021145/ENSBTAG00000014172	8	EPHA4/ZC3H12A/CD27/TLR6/TRAF2/MAP4K1/DVL2/FGD2
GO:0045859	regulation of protein kinase activity	GO:0033674	positive regulation of kinase activity	15/202	338/11078	0.00132986	0.0346885	0.0309627	ENSBTAG00000015044/ENSBTAG00000011639/ENSBTAG00000010497/ENSBTAG00000003075/ENSBTAG00000016577/ENSBTAG00000010030/ENSBTAG00000021467/ENSBTAG00000011082/ENSBTAG00000003255/ENSBTAG00000014031/ENSBTAG00000020148/ENSBTAG00000015228/ENSBTAG00000021145/ENSBTAG00000014172/ENSBTAG00000021249	15	EPHA4/IGFBP6/IGF1/CARD10/CD4/TLR6/TEK/STK11/CD74/TRAF2/MAP4K1/DVL2/FGD2/AXIN1/LAT
GO:0034341	response to interferon-gamma	GO:0034341	response to interferon-gamma	11/202	81/11078	2.24417e-07	4.7726e-05	4.25998e-05	ENSBTAG00000038625/ENSBTAG00000015060/ENSBTAG00000001143/ENSBTAG00000038938/ENSBTAG00000038233/ENSBTAG00000002416/ENSBTAG00000017670/ENSBTAG00000015228/ENSBTAG00000027246/ENSBTAG00000020649/ENSBTAG00000026275	11	GBP5/GBP2/CD74/UBD/CIITA/CCL24
GO:0018108	peptidyl-tyrosine phosphorylation	GO:0038083	peptidyl-tyrosine autophosphorylation	4/202	31/11078	0.00229574	0.047482	0.0423821	ENSBTAG00000012695/ENSBTAG00000000306/ENSBTAG00000005892/ENSBTAG00000007828	4	LCK/ITK/ZAP70/SLA
GO:0046649	lymphocyte activation	GO:0042110	T cell activation	19/202	274/11078	5.96034e-07	8.14864e-05	7.27341e-05	ENSBTAG00000011316/ENSBTAG00000011639/ENSBTAG00000012695/ENSBTAG00000011082/ENSBTAG00000003255/ENSBTAG00000014725/ENSBTAG00000015228/ENSBTAG00000000306/ENSBTAG00000005892/ENSBTAG00000021141/ENSBTAG00000011851/ENSBTAG00000006452/ENSBTAG00000014972/ENSBTAG00000014199/ENSBTAG00000006490/ENSBTAG00000010645/ENSBTAG00000018367/ENSBTAG00000020602/ENSBTAG00000021249	19	LCK/ZC3H12A/IGF1/CD4/CD27/STK11/CD74/ITK/ZAP70/CD8A/FYN/CD3D/PTGER4/TBX21/BOLA-DOA/BOLA-DRA/CD6/IDO1/LAT
GO:0034341	response to interferon-gamma	GO:0042742	defense response to bacterium	8/202	91/11078	0.000247621	0.0103032	0.00919653	ENSBTAG00000038625/ENSBTAG00000038938/ENSBTAG00000038233/ENSBTAG00000002416/ENSBTAG00000000745/ENSBTAG00000027204/ENSBTAG00000053497/ENSBTAG00000055197	8	GBP2/AQP1/GNLY
GO:0034341	response to interferon-gamma	GO:0042832	defense response to protozoan	4/202	16/11078	0.000164449	0.00731991	0.00653369	ENSBTAG00000038625/ENSBTAG00000038938/ENSBTAG00000038233/ENSBTAG00000002416	4	GBP2
GO:0043123	positive regulation of I-kappaB kinase/NF-kappaB signaling	GO:0043122	regulation of I-kappaB kinase/NF-kappaB signaling	9/202	143/11078	0.00121155	0.0331271	0.029569	ENSBTAG00000011316/ENSBTAG00000010497/ENSBTAG00000018994/ENSBTAG00000003255/ENSBTAG00000014031/ENSBTAG00000015228/ENSBTAG00000011851/ENSBTAG00000027246/ENSBTAG00000020921	9	TNFSF10/ZC3H12A/CD4/TLR6/CD74/TRAF2/FYN/UBD/PRKCB
GO:0043123	positive regulation of I-kappaB kinase/NF-kappaB signaling	GO:0043123	positive regulation of I-kappaB kinase/NF-kappaB signaling	8/202	104/11078	0.000613545	0.0206022	0.0183894	ENSBTAG00000010497/ENSBTAG00000018994/ENSBTAG00000003255/ENSBTAG00000014031/ENSBTAG00000015228/ENSBTAG00000011851/ENSBTAG00000027246/ENSBTAG00000020921	8	TNFSF10/CD4/TLR6/CD74/TRAF2/FYN/UBD/PRKCB
GO:0030217	T cell differentiation	GO:0043368	positive T cell selection	5/202	21/11078	3.07761e-05	0.00178502	0.00159329	ENSBTAG00000011639/ENSBTAG00000015228/ENSBTAG00000005892/ENSBTAG00000006452/ENSBTAG00000014199	5	STK11/CD74/ZAP70/CD3D/TBX21
GO:0043506	regulation of JUN kinase activity	GO:0043405	regulation of MAP kinase activity	11/202	180/11078	0.000454205	0.0171358	0.0152953	ENSBTAG00000010497/ENSBTAG00000009101/ENSBTAG00000003075/ENSBTAG00000044208/ENSBTAG00000010030/ENSBTAG00000021467/ENSBTAG00000011082/ENSBTAG00000014031/ENSBTAG00000018563/ENSBTAG00000021145/ENSBTAG00000014172	11	EPHA4/IGFBP6/IGF1/TLR6/TRAF2/SFRP2/SH2B3/MAP4K1/DVL2/FGD2/DUSP4
GO:0043506	regulation of JUN kinase activity	GO:0043406	positive regulation of MAP kinase activity	8/202	129/11078	0.00246793	0.0495922	0.0442656	ENSBTAG00000010497/ENSBTAG00000003075/ENSBTAG00000010030/ENSBTAG00000021467/ENSBTAG00000011082/ENSBTAG00000014031/ENSBTAG00000021145/ENSBTAG00000014172	8	EPHA4/IGFBP6/IGF1/TLR6/TRAF2/MAP4K1/DVL2/FGD2
GO:0043506	regulation of JUN kinase activity	GO:0043408	regulation of MAPK cascade	19/202	406/11078	0.000156188	0.00729134	0.00650819	ENSBTAG00000011316/ENSBTAG00000010497/ENSBTAG00000009101/ENSBTAG00000003075/ENSBTAG00000015538/ENSBTAG00000044208/ENSBTAG00000010030/ENSBTAG00000021467/ENSBTAG00000011082/ENSBTAG00000003255/ENSBTAG00000014725/ENSBTAG00000014031/ENSBTAG00000020148/ENSBTAG00000015228/ENSBTAG00000020342/ENSBTAG00000018563/ENSBTAG00000021145/ENSBTAG00000014172/ENSBTAG00000026275	19	EPHA4/ZC3H12A/IGFBP6/IGF1/CD4/CD27/TLR6/TEK/CD74/TRAF2/MYOC/SFRP2/SH2B3/MAP4K1/DVL2/LEMD2/FGD2/DUSP4/CCL24
GO:0043506	regulation of JUN kinase activity	GO:0043410	positive regulation of MAPK cascade	14/202	290/11078	0.000861755	0.0257719	0.0230038	ENSBTAG00000011316/ENSBTAG00000010497/ENSBTAG00000003075/ENSBTAG00000010030/ENSBTAG00000021467/ENSBTAG00000011082/ENSBTAG00000003255/ENSBTAG00000014725/ENSBTAG00000014031/ENSBTAG00000020148/ENSBTAG00000015228/ENSBTAG00000021145/ENSBTAG00000014172/ENSBTAG00000026275	14	EPHA4/ZC3H12A/IGFBP6/IGF1/CD4/CD27/TLR6/TEK/CD74/TRAF2/MAP4K1/DVL2/FGD2/CCL24
GO:0043506	regulation of JUN kinase activity	GO:0043506	regulation of JUN kinase activity	7/202	51/11078	3.54309e-05	0.00193756	0.00172945	ENSBTAG00000010497/ENSBTAG00000003075/ENSBTAG00000010030/ENSBTAG00000014031/ENSBTAG00000018563/ENSBTAG00000021145/ENSBTAG00000014172	7	EPHA4/TLR6/TRAF2/SFRP2/MAP4K1/DVL2/FGD2
GO:0043506	regulation of JUN kinase activity	GO:0043507	positive regulation of JUN kinase activity	6/202	43/11078	0.000118551	0.00567266	0.00506337	ENSBTAG00000010497/ENSBTAG00000003075/ENSBTAG00000010030/ENSBTAG00000014031/ENSBTAG00000021145/ENSBTAG00000014172	6	EPHA4/TLR6/TRAF2/MAP4K1/DVL2/FGD2
GO:0030217	T cell differentiation	GO:0045058	T cell selection	6/202	30/11078	1.40637e-05	0.0010353	0.000924105	ENSBTAG00000011639/ENSBTAG00000003255/ENSBTAG00000015228/ENSBTAG00000005892/ENSBTAG00000006452/ENSBTAG00000014199	6	CD4/STK11/CD74/ZAP70/CD3D/TBX21
GO:0030217	T cell differentiation	GO:0045061	thymic T cell selection	4/202	14/11078	9.30759e-05	0.00468808	0.00418455	ENSBTAG00000011639/ENSBTAG00000015228/ENSBTAG00000005892/ENSBTAG00000006452	4	STK11/CD74/ZAP70/CD3D
GO:0034341	response to interferon-gamma	GO:0045087	innate immune response	19/202	311/11078	3.95403e-06	0.000360382	0.000321674	ENSBTAG00000006422/ENSBTAG00000012695/ENSBTAG00000038625/ENSBTAG00000015060/ENSBTAG00000001143/ENSBTAG00000038938/ENSBTAG00000038233/ENSBTAG00000002416/ENSBTAG00000017670/ENSBTAG00000027204/ENSBTAG00000014031/ENSBTAG00000015228/ENSBTAG00000005892/ENSBTAG00000055197/ENSBTAG00000007828/ENSBTAG00000006864/ENSBTAG00000027246/ENSBTAG00000020649/ENSBTAG00000026275	19	LCK/GBP5/GBP2/TLR6/CD74/ZAP70/SLA/TRIM28/UBD/CIITA/CCL24
GO:0046649	lymphocyte activation	GO:0045321	leukocyte activation	24/202	468/11078	4.41569e-06	0.000384165	0.000342903	ENSBTAG00000011316/ENSBTAG00000011639/ENSBTAG00000012695/ENSBTAG00000011082/ENSBTAG00000003255/ENSBTAG00000014725/ENSBTAG00000027204/ENSBTAG00000015228/ENSBTAG00000000306/ENSBTAG00000005892/ENSBTAG00000021141/ENSBTAG00000011851/ENSBTAG00000055197/ENSBTAG00000006452/ENSBTAG00000014972/ENSBTAG00000011887/ENSBTAG00000014199/ENSBTAG00000006490/ENSBTAG00000010645/ENSBTAG00000018367/ENSBTAG00000001008/…	24	LCK/ZC3H12A/IGF1/CD4/CD27/STK11/CD74/ITK/ZAP70/CD8A/FYN/CD3D/PTGER4/CD22/TBX21/BOLA-DOA/BOLA-DRA/CD6/PRF1/IDO1/PRKCB/LAT
GO:0030217	T cell differentiation	GO:0045580	regulation of T cell differentiation	7/202	89/11078	0.0011771	0.0326517	0.0291446	ENSBTAG00000011316/ENSBTAG00000014725/ENSBTAG00000015228/ENSBTAG00000005892/ENSBTAG00000014199/ENSBTAG00000006490/ENSBTAG00000010645	7	ZC3H12A/CD27/CD74/ZAP70/TBX21/BOLA-DOA/BOLA-DRA
GO:0007159	leukocyte cell-cell adhesion	GO:0045785	positive regulation of cell adhesion	12/202	235/11078	0.00124522	0.0335682	0.0299627	ENSBTAG00000002774/ENSBTAG00000012695/ENSBTAG00000011082/ENSBTAG00000014725/ENSBTAG00000010452/ENSBTAG00000020148/ENSBTAG00000015228/ENSBTAG00000005892/ENSBTAG00000020342/ENSBTAG00000010645/ENSBTAG00000018367/ENSBTAG00000005077	12	LCK/IGF1/CD27/PODXL/TEK/CD74/ZAP70/MYOC/PTPN23/BOLA-DRA/CD6/CXCL12
GO:0045859	regulation of protein kinase activity	GO:0045859	regulation of protein kinase activity	19/202	468/11078	0.00091145	0.0264321	0.023593	ENSBTAG00000015044/ENSBTAG00000011639/ENSBTAG00000010497/ENSBTAG00000009101/ENSBTAG00000003075/ENSBTAG00000044208/ENSBTAG00000016577/ENSBTAG00000021396/ENSBTAG00000010030/ENSBTAG00000021467/ENSBTAG00000015296/ENSBTAG00000011082/ENSBTAG00000003255/ENSBTAG00000014031/ENSBTAG00000018563/ENSBTAG00000004679/ENSBTAG00000021145/ENSBTAG00000014172/ENSBTAG00000021249	19	HEG1/EPHA4/IGFBP6/PTPRB/IGF1/CARD10/CD4/TLR6/STK11/TRAF2/SFRP2/SH2B3/WARS1/MAP4K1/DVL2/FGD2/DUSP4/AXIN1/LAT
GO:0045859	regulation of protein kinase activity	GO:0045860	positive regulation of protein kinase activity	13/202	287/11078	0.00231235	0.047482	0.0423821	ENSBTAG00000015044/ENSBTAG00000011639/ENSBTAG00000010497/ENSBTAG00000003075/ENSBTAG00000016577/ENSBTAG00000010030/ENSBTAG00000021467/ENSBTAG00000011082/ENSBTAG00000003255/ENSBTAG00000014031/ENSBTAG00000021145/ENSBTAG00000014172/ENSBTAG00000021249	13	EPHA4/IGFBP6/IGF1/CARD10/CD4/TLR6/STK11/TRAF2/MAP4K1/DVL2/FGD2/AXIN1/LAT
GO:0043506	regulation of JUN kinase activity	GO:0046328	regulation of JNK cascade	8/202	118/11078	0.0014034	0.0353434	0.0315472	ENSBTAG00000010497/ENSBTAG00000003075/ENSBTAG00000010030/ENSBTAG00000014725/ENSBTAG00000014031/ENSBTAG00000018563/ENSBTAG00000021145/ENSBTAG00000014172	8	EPHA4/CD27/TLR6/TRAF2/SFRP2/MAP4K1/DVL2/FGD2
GO:0043506	regulation of JUN kinase activity	GO:0046330	positive regulation of JNK cascade	7/202	91/11078	0.00134114	0.0346885	0.0309627	ENSBTAG00000010497/ENSBTAG00000003075/ENSBTAG00000010030/ENSBTAG00000014725/ENSBTAG00000014031/ENSBTAG00000021145/ENSBTAG00000014172	7	EPHA4/CD27/TLR6/TRAF2/MAP4K1/DVL2/FGD2
GO:0046649	lymphocyte activation	GO:0046649	lymphocyte activation	24/202	394/11078	2.05503e-07	4.7726e-05	4.25998e-05	ENSBTAG00000011316/ENSBTAG00000011639/ENSBTAG00000012695/ENSBTAG00000011082/ENSBTAG00000003255/ENSBTAG00000014725/ENSBTAG00000027204/ENSBTAG00000015228/ENSBTAG00000000306/ENSBTAG00000005892/ENSBTAG00000021141/ENSBTAG00000011851/ENSBTAG00000055197/ENSBTAG00000006452/ENSBTAG00000014972/ENSBTAG00000011887/ENSBTAG00000014199/ENSBTAG00000006490/ENSBTAG00000010645/ENSBTAG00000018367/ENSBTAG00000001008/…	24	LCK/ZC3H12A/IGF1/CD4/CD27/STK11/CD74/ITK/ZAP70/CD8A/FYN/CD3D/PTGER4/CD22/TBX21/BOLA-DOA/BOLA-DRA/CD6/PRF1/IDO1/PRKCB/LAT
GO:0018108	peptidyl-tyrosine phosphorylation	GO:0046777	protein autophosphorylation	10/202	158/11078	0.000625849	0.020653	0.0184347	ENSBTAG00000011639/ENSBTAG00000006422/ENSBTAG00000010030/ENSBTAG00000012695/ENSBTAG00000020148/ENSBTAG00000000306/ENSBTAG00000005892/ENSBTAG00000011851/ENSBTAG00000007828/ENSBTAG00000021145	10	EPHA4/LCK/TEK/STK11/ITK/ZAP70/FYN/SLA/MAP4K1/TRIM28
GO:0002504	antigen processing and presentation of peptide or polysaccharide antigen via MHC class II	GO:0048002	antigen processing and presentation of peptide antigen	6/202	33/11078	2.50643e-05	0.0015991	0.00142735	ENSBTAG00000015228/ENSBTAG00000047707/ENSBTAG00000008953/ENSBTAG00000006490/ENSBTAG00000010645/ENSBTAG00000019386	6	CD74/BOLA-DOB/TAP1/BOLA-DOA/BOLA-DRA/BOLA-NC1
GO:0002684	positive regulation of immune system process	GO:0050776	regulation of immune response	20/202	359/11078	8.74126e-06	0.000727425	0.000649293	ENSBTAG00000011316/ENSBTAG00000011639/ENSBTAG00000010497/ENSBTAG00000012695/ENSBTAG00000024960/ENSBTAG00000006377/ENSBTAG00000027204/ENSBTAG00000015228/ENSBTAG00000000306/ENSBTAG00000011851/ENSBTAG00000055197/ENSBTAG00000008259/ENSBTAG00000036260/ENSBTAG00000011887/ENSBTAG00000014199/ENSBTAG00000010645/ENSBTAG00000006864/ENSBTAG00000020602/ENSBTAG00000020921/ENSBTAG00000010521	20	LCK/ZC3H12A/MYO1G/STK11/CD74/ITK/TRAF2/FYN/ACOD1/LPXN/CD22/TBX21/BOLA-DRA/IDO1/PRKCB/PVRIG
GO:0002684	positive regulation of immune system process	GO:0050778	positive regulation of immune response	20/202	253/11078	3.4446e-08	1.31859e-05	1.17696e-05	ENSBTAG00000011316/ENSBTAG00000011639/ENSBTAG00000010497/ENSBTAG00000012695/ENSBTAG00000024960/ENSBTAG00000006377/ENSBTAG00000027204/ENSBTAG00000015228/ENSBTAG00000000306/ENSBTAG00000011851/ENSBTAG00000055197/ENSBTAG00000008259/ENSBTAG00000036260/ENSBTAG00000011887/ENSBTAG00000014199/ENSBTAG00000010645/ENSBTAG00000006864/ENSBTAG00000020602/ENSBTAG00000020921/ENSBTAG00000010521	20	LCK/ZC3H12A/MYO1G/STK11/CD74/ITK/TRAF2/FYN/ACOD1/LPXN/CD22/TBX21/BOLA-DRA/IDO1/PRKCB/PVRIG
GO:0002757	immune response-activating signal transduction	GO:0050851	antigen receptor-mediated signaling pathway	11/202	96/11078	1.28605e-06	0.00013675	0.000122062	ENSBTAG00000011316/ENSBTAG00000011639/ENSBTAG00000012695/ENSBTAG00000027204/ENSBTAG00000000306/ENSBTAG00000011851/ENSBTAG00000055197/ENSBTAG00000036260/ENSBTAG00000011887/ENSBTAG00000020921/ENSBTAG00000010521	11	LCK/ZC3H12A/STK11/ITK/FYN/LPXN/CD22/PRKCB/PVRIG
GO:0002757	immune response-activating signal transduction	GO:0050853	B cell receptor signaling pathway	7/202	36/11078	3.21992e-06	0.000308146	0.000275049	ENSBTAG00000012695/ENSBTAG00000027204/ENSBTAG00000000306/ENSBTAG00000055197/ENSBTAG00000036260/ENSBTAG00000011887/ENSBTAG00000020921	7	LCK/ITK/LPXN/CD22/PRKCB
GO:0002757	immune response-activating signal transduction	GO:0050855	regulation of B cell receptor signaling pathway	3/202	14/11078	0.00187444	0.0417172	0.0372364	ENSBTAG00000036260/ENSBTAG00000011887/ENSBTAG00000020921	3	LPXN/CD22/PRKCB
GO:0050863	regulation of T cell activation	GO:0050863	regulation of T cell activation	13/202	186/11078	3.51739e-05	0.00193756	0.00172945	ENSBTAG00000011316/ENSBTAG00000012695/ENSBTAG00000011082/ENSBTAG00000003255/ENSBTAG00000014725/ENSBTAG00000015228/ENSBTAG00000005892/ENSBTAG00000014199/ENSBTAG00000006490/ENSBTAG00000010645/ENSBTAG00000018367/ENSBTAG00000020602/ENSBTAG00000021249	13	LCK/ZC3H12A/IGF1/CD4/CD27/CD74/ZAP70/TBX21/BOLA-DOA/BOLA-DRA/CD6/IDO1/LAT
GO:0072676	lymphocyte migration	GO:0050900	leukocyte migration	11/202	189/11078	0.00068422	0.0218531	0.0195059	ENSBTAG00000000603/ENSBTAG00000018993/ENSBTAG00000006377/ENSBTAG00000001725/ENSBTAG00000005603/ENSBTAG00000015228/ENSBTAG00000014972/ENSBTAG00000014199/ENSBTAG00000031355/ENSBTAG00000005077/ENSBTAG00000026275	11	JAM2/ITGB7/MYO1G/CXCL10/CXCL11/CD74/PTGER4/TBX21/CXCL12/CCL24
GO:0050863	regulation of T cell activation	GO:0051251	positive regulation of lymphocyte activation	10/202	154/11078	0.000511738	0.0184805	0.0164956	ENSBTAG00000012695/ENSBTAG00000011082/ENSBTAG00000014725/ENSBTAG00000027204/ENSBTAG00000015228/ENSBTAG00000005892/ENSBTAG00000055197/ENSBTAG00000014199/ENSBTAG00000010645/ENSBTAG00000018367	10	LCK/IGF1/CD27/CD74/ZAP70/TBX21/BOLA-DRA/CD6
GO:0018108	peptidyl-tyrosine phosphorylation	GO:0051403	stress-activated MAPK cascade	9/202	159/11078	0.00251895	0.0497038	0.0443652	ENSBTAG00000011316/ENSBTAG00000010497/ENSBTAG00000003075/ENSBTAG00000010030/ENSBTAG00000014725/ENSBTAG00000014031/ENSBTAG00000018563/ENSBTAG00000021145/ENSBTAG00000014172	9	EPHA4/ZC3H12A/CD27/TLR6/TRAF2/SFRP2/MAP4K1/DVL2/FGD2
GO:0051480	regulation of cytosolic calcium ion concentration	GO:0051480	regulation of cytosolic calcium ion concentration	9/202	120/11078	0.00034033	0.0135707	0.0121131	ENSBTAG00000005628/ENSBTAG00000010551/ENSBTAG00000050852/ENSBTAG00000001725/ENSBTAG00000005603/ENSBTAG00000011851/ENSBTAG00000014972/ENSBTAG00000031355/ENSBTAG00000015708	9	CD52/ATP1A2/CXCL9/CXCL10/CXCL11/FYN/PTGER4/CXCR6
GO:0060026	convergent extension	GO:0060026	convergent extension	3/202	11/11078	0.000884699	0.026051	0.0232529	ENSBTAG00000006422/ENSBTAG00000003075/ENSBTAG00000018563	3	SFRP2/TRIM28/DVL2
GO:1990869	cellular response to chemokine	GO:0070098	chemokine-mediated signaling pathway	8/202	39/11078	4.03013e-07	6.34328e-05	5.66196e-05	ENSBTAG00000009101/ENSBTAG00000003220/ENSBTAG00000001725/ENSBTAG00000005603/ENSBTAG00000031355/ENSBTAG00000015708/ENSBTAG00000005077/ENSBTAG00000026275	8	ACKR1/CXCL10/CXCL11/SH2B3/CXCR6/CXCL12/CCL24
GO:0043123	positive regulation of I-kappaB kinase/NF-kappaB signaling	GO:0070302	regulation of stress-activated protein kinase signaling cascade	9/202	147/11078	0.00146966	0.0361654	0.0322809	ENSBTAG00000011316/ENSBTAG00000010497/ENSBTAG00000003075/ENSBTAG00000010030/ENSBTAG00000014725/ENSBTAG00000014031/ENSBTAG00000018563/ENSBTAG00000021145/ENSBTAG00000014172	9	EPHA4/ZC3H12A/CD27/TLR6/TRAF2/SFRP2/MAP4K1/DVL2/FGD2
GO:0043123	positive regulation of I-kappaB kinase/NF-kappaB signaling	GO:0070304	positive regulation of stress-activated protein kinase signaling cascade	8/202	108/11078	0.000788201	0.0239463	0.0213743	ENSBTAG00000011316/ENSBTAG00000010497/ENSBTAG00000003075/ENSBTAG00000010030/ENSBTAG00000014725/ENSBTAG00000014031/ENSBTAG00000021145/ENSBTAG00000014172	8	EPHA4/ZC3H12A/CD27/TLR6/TRAF2/MAP4K1/DVL2/FGD2
GO:1990869	cellular response to chemokine	GO:0071345	cellular response to cytokine stimulus	23/202	466/11078	1.32235e-05	0.00101239	0.000903652	ENSBTAG00000011316/ENSBTAG00000010497/ENSBTAG00000009101/ENSBTAG00000002130/ENSBTAG00000008237/ENSBTAG00000007626/ENSBTAG00000003220/ENSBTAG00000038625/ENSBTAG00000015060/ENSBTAG00000001143/ENSBTAG00000038938/ENSBTAG00000038233/ENSBTAG00000002416/ENSBTAG00000017670/ENSBTAG00000003255/ENSBTAG00000001725/ENSBTAG00000005603/ENSBTAG00000015228/ENSBTAG00000009265/ENSBTAG00000031355/ENSBTAG00000015708/…	23	IL2RG/ACKR1/GBP5/GBP2/ZC3H12A/CD4/CXCL10/CXCL11/CD74/TRAF2/NR5A2/SH2B3/SMPD4/CXCR6/TOLLIP/CXCL12/CCL24
GO:0034341	response to interferon-gamma	GO:0071346	cellular response to interferon-gamma	8/202	67/11078	2.75979e-05	0.0016507	0.0014734	ENSBTAG00000038625/ENSBTAG00000015060/ENSBTAG00000001143/ENSBTAG00000038938/ENSBTAG00000038233/ENSBTAG00000002416/ENSBTAG00000017670/ENSBTAG00000026275	8	GBP5/GBP2/CCL24
GO:0072676	lymphocyte migration	GO:0071677	positive regulation of mononuclear cell migration	3/202	13/11078	0.00149272	0.0361654	0.0322809	ENSBTAG00000001725/ENSBTAG00000031355/ENSBTAG00000005077	3	CXCL10/CXCL12
GO:0051480	regulation of cytosolic calcium ion concentration	GO:0072507	divalent inorganic cation homeostasis	11/202	216/11078	0.00201685	0.0436156	0.0389309	ENSBTAG00000012695/ENSBTAG00000005628/ENSBTAG00000010551/ENSBTAG00000050852/ENSBTAG00000001725/ENSBTAG00000005603/ENSBTAG00000011851/ENSBTAG00000014972/ENSBTAG00000031355/ENSBTAG00000015708/ENSBTAG00000020921	11	LCK/CD52/ATP1A2/CXCL9/CXCL10/CXCL11/FYN/PTGER4/CXCR6/PRKCB
GO:0072676	lymphocyte migration	GO:0072676	lymphocyte migration	8/202	62/11078	1.54656e-05	0.00105718	0.000943632	ENSBTAG00000000603/ENSBTAG00000018993/ENSBTAG00000006377/ENSBTAG00000001725/ENSBTAG00000005603/ENSBTAG00000014199/ENSBTAG00000005077/ENSBTAG00000026275	8	JAM2/ITGB7/MYO1G/CXCL10/CXCL11/TBX21/CXCL12/CCL24
GO:0072676	lymphocyte migration	GO:0072678	T cell migration	5/202	36/11078	0.000456596	0.0171358	0.0152953	ENSBTAG00000018993/ENSBTAG00000006377/ENSBTAG00000001725/ENSBTAG00000005603/ENSBTAG00000005077	5	ITGB7/MYO1G/CXCL10/CXCL11/CXCL12
GO:0002548	monocyte chemotaxis	GO:0090025	regulation of monocyte chemotaxis	3/202	14/11078	0.00187444	0.0417172	0.0372364	ENSBTAG00000001725/ENSBTAG00000031355/ENSBTAG00000005077	3	CXCL10/CXCL12
GO:0034341	response to interferon-gamma	GO:0098542	defense response to other organism	25/202	440/11078	4.20197e-07	6.34328e-05	5.66196e-05	ENSBTAG00000011316/ENSBTAG00000006422/ENSBTAG00000012695/ENSBTAG00000038625/ENSBTAG00000015060/ENSBTAG00000001143/ENSBTAG00000038938/ENSBTAG00000038233/ENSBTAG00000002416/ENSBTAG00000017670/ENSBTAG00000000745/ENSBTAG00000027204/ENSBTAG00000014031/ENSBTAG00000050852/ENSBTAG00000001725/ENSBTAG00000015228/ENSBTAG00000005892/ENSBTAG00000053497/ENSBTAG00000055197/ENSBTAG00000007828/ENSBTAG00000006864/…	25	LCK/GBP5/GBP2/ZC3H12A/AQP1/TLR6/CXCL9/CXCL10/CD74/ZAP70/GNLY/SLA/TRIM28/UBD/PRF1/CIITA/CCL24
GO:0007159	leukocyte cell-cell adhesion	GO:0098609	cell-cell adhesion	18/202	441/11078	0.00117036	0.0326517	0.0291446	ENSBTAG00000011316/ENSBTAG00000009101/ENSBTAG00000002774/ENSBTAG00000000603/ENSBTAG00000012695/ENSBTAG00000017256/ENSBTAG00000018993/ENSBTAG00000011082/ENSBTAG00000014725/ENSBTAG00000010452/ENSBTAG00000015228/ENSBTAG00000005892/ENSBTAG00000015398/ENSBTAG00000014199/ENSBTAG00000010645/ENSBTAG00000018367/ENSBTAG00000005077/ENSBTAG00000020602	18	JAM2/LCK/CD2/ZC3H12A/ITGB7/IGF1/CD27/PODXL/CD74/ZAP70/SH2B3/TJP1/TBX21/PTPN23/BOLA-DRA/CD6/CXCL12/IDO1
GO:0007159	leukocyte cell-cell adhesion	GO:1903037	regulation of leukocyte cell-cell adhesion	11/202	175/11078	0.000357297	0.0139565	0.0124574	ENSBTAG00000011316/ENSBTAG00000012695/ENSBTAG00000011082/ENSBTAG00000014725/ENSBTAG00000015228/ENSBTAG00000005892/ENSBTAG00000014199/ENSBTAG00000010645/ENSBTAG00000018367/ENSBTAG00000005077/ENSBTAG00000020602	11	LCK/ZC3H12A/IGF1/CD27/CD74/ZAP70/TBX21/BOLA-DRA/CD6/CXCL12/IDO1
GO:1904645	response to amyloid-beta	GO:1904645	response to amyloid-beta	4/202	17/11078	0.000211993	0.00901677	0.0080483	ENSBTAG00000010030/ENSBTAG00000011082/ENSBTAG00000014031/ENSBTAG00000011851	4	EPHA4/IGF1/TLR6/FYN
GO:1990869	cellular response to chemokine	GO:1990869	cellular response to chemokine	9/202	46/11078	1.14607e-07	3.65597e-05	3.26329e-05	ENSBTAG00000011316/ENSBTAG00000009101/ENSBTAG00000003220/ENSBTAG00000001725/ENSBTAG00000005603/ENSBTAG00000031355/ENSBTAG00000015708/ENSBTAG00000005077/ENSBTAG00000026275	9	ACKR1/ZC3H12A/CXCL10/CXCL11/SH2B3/CXCR6/CXCL12/CCL24
GO:0010656	negative regulation of muscle cell apoptotic process	GO:2000107	negative regulation of leukocyte apoptotic process	4/202	30/11078	0.0020281	0.0436156	0.0389309	ENSBTAG00000014725/ENSBTAG00000015228/ENSBTAG00000005077/ENSBTAG00000020602	4	CD27/CD74/CXCL12/IDO1

## Sheet: GO.Nc7vsControl.20
parent	parentTerm	go_id	Term	GeneRatio	BgRatio	pvalue	p.adjust	qvalue	geneID	Count	gene_name
GO:0098542	defense response to other organism	GO:0001562	response to protozoan	12/2068	16/11262	1.24622e-06	0.000119187	0.000107641	ENSBTAG00000038625/ENSBTAG00000037634/ENSBTAG00000038938/ENSBTAG00000014529/ENSBTAG00000024272/ENSBTAG00000038233/ENSBTAG00000002416/ENSBTAG00000025405/ENSBTAG00000020736/ENSBTAG00000017824/ENSBTAG00000002929/ENSBTAG00000011467	12	GBP2/GBP4/BATF/CD40/IRF8/IRF4/BATF2
GO:0048514	blood vessel morphogenesis	GO:0001568	blood vessel development	104/2068	429/11262	0.00115165	0.0255814	0.0231033	ENSBTAG00000045633/ENSBTAG00000023907/ENSBTAG00000011190/ENSBTAG00000021466/ENSBTAG00000007909/ENSBTAG00000005064/ENSBTAG00000007101/ENSBTAG00000002979/ENSBTAG00000006828/ENSBTAG00000002362/ENSBTAG00000021697/ENSBTAG00000017869/ENSBTAG00000015337/ENSBTAG00000034206/ENSBTAG00000020031/ENSBTAG00000007173/ENSBTAG00000000782/ENSBTAG00000044123/ENSBTAG00000025942/ENSBTAG00000010082/ENSBTAG00000010647/…	104	AGTR1/COL18A1/FLNA/PGK1/CITED1/PRKX/COL3A1/SEMA4A/NOTCH2/WARS2/F3/PIK3R3/ZC3H12A/RAPGEF3/APOLD1/PDGFB/CAV1/CCM2/TSPAN12/LEP/EMCN/PKD2/PDGFRA/KDR/CXCL10/ANXA3/HAND2/HPGD/SHB/COL15A1/PTK2B/NTRK2/C5/FLT4/C3/FGF1/SPARC/HAND1/CYP1B1/IL1A/EIF2AK3/ANTXR1/COL5A1/HEY2/CITED2/SASH1/SPRED1/ALDH1A2/SPRY2/COL4A1/COL4A2/IL18/MCAM/PIK3C2A/SPI1/APLNR/JAG1/NRP1/BMP7/FOXS1/CD40/SLC2A10/SULF1/PRRX1/FASLG/PROX1/FGF2…
GO:0046649	lymphocyte activation	GO:0001773	myeloid dendritic cell activation	10/2068	18/11262	0.0004415	0.0136035	0.0122857	ENSBTAG00000007909/ENSBTAG00000019832/ENSBTAG00000025405/ENSBTAG00000021709/ENSBTAG00000011982/ENSBTAG00000014612/ENSBTAG00000038428/ENSBTAG00000002929/ENSBTAG00000011467/ENSBTAG00000020535	10	NOTCH2/BATF/SPI1/BATF3/DOCK2/RELB/TGFBR2/IRF4/BATF2/PYCARD
GO:0001817	regulation of cytokine production	GO:0001816	cytokine production	110/2068	400/11262	3.15858e-06	0.000241667	0.000218256	ENSBTAG00000017753/ENSBTAG00000022920/ENSBTAG00000049058/ENSBTAG00000021637/ENSBTAG00000007101/ENSBTAG00000046773/ENSBTAG00000001745/ENSBTAG00000001462/ENSBTAG00000018052/ENSBTAG00000010531/ENSBTAG00000000184/ENSBTAG00000019182/ENSBTAG00000012004/ENSBTAG00000019895/ENSBTAG00000053542/ENSBTAG00000002942/ENSBTAG00000000707/ENSBTAG00000013227/ENSBTAG00000004720/ENSBTAG00000000494/ENSBTAG00000012852/…	110	APP/HHLA2/CD96/NRROS/BCL6/UBASH3A/SASH3/ABCD1/RNF128/IFIH1/INHBB/FGR/SLAMF1/POLR3C/CD2/F3/MCOLN2/MAST2/ZC3H12A/INPP5D/LUM/NCKAP1L/IFNG/KLRK1/CLEC6A/PHB2/PTPN6/LAG3/GAPDH/LEP/IRF5/NFKB1/DDX58/C5/FLT4/IL12RB1/PGLYRP2/C3/PTPRS/IRF1/CD74/ARID5A/CYP1B1/IL1A/EIF2AK3/TIA1/RSAD2/TRAF2/RIPK3/JPH4/TGFB3/PIBF1/CASP1/MMP12/IL18/GATA3/FERMT1/BPI/LBP/CD40/SLC2A10/CCN4/CYRIB/SNAI2/LYN/SULF1/ISG15/PTPRC/PDE4D/PM…
GO:0001817	regulation of cytokine production	GO:0001817	regulation of cytokine production	109/2068	395/11262	2.94214e-06	0.000230223	0.000207921	ENSBTAG00000017753/ENSBTAG00000022920/ENSBTAG00000049058/ENSBTAG00000021637/ENSBTAG00000007101/ENSBTAG00000046773/ENSBTAG00000001745/ENSBTAG00000001462/ENSBTAG00000018052/ENSBTAG00000010531/ENSBTAG00000000184/ENSBTAG00000019182/ENSBTAG00000012004/ENSBTAG00000019895/ENSBTAG00000053542/ENSBTAG00000002942/ENSBTAG00000000707/ENSBTAG00000013227/ENSBTAG00000004720/ENSBTAG00000000494/ENSBTAG00000012852/…	109	APP/HHLA2/CD96/BCL6/UBASH3A/SASH3/ABCD1/RNF128/IFIH1/INHBB/FGR/SLAMF1/POLR3C/CD2/F3/MCOLN2/MAST2/ZC3H12A/INPP5D/LUM/NCKAP1L/IFNG/KLRK1/CLEC6A/PHB2/PTPN6/LAG3/GAPDH/LEP/IRF5/NFKB1/DDX58/C5/FLT4/IL12RB1/PGLYRP2/C3/PTPRS/IRF1/CD74/ARID5A/CYP1B1/IL1A/EIF2AK3/TIA1/RSAD2/TRAF2/RIPK3/JPH4/TGFB3/PIBF1/CASP1/MMP12/IL18/GATA3/FERMT1/BPI/LBP/CD40/SLC2A10/CCN4/CYRIB/SNAI2/LYN/SULF1/ISG15/PTPRC/PDE4D/PML/DICE…
GO:0001817	regulation of cytokine production	GO:0001818	negative regulation of cytokine production	43/2068	145/11262	0.000594959	0.0170704	0.0154168	ENSBTAG00000022920/ENSBTAG00000049058/ENSBTAG00000018052/ENSBTAG00000019182/ENSBTAG00000012004/ENSBTAG00000019895/ENSBTAG00000002942/ENSBTAG00000012852/ENSBTAG00000030885/ENSBTAG00000007916/ENSBTAG00000001805/ENSBTAG00000014441/ENSBTAG00000001511/ENSBTAG00000020551/ENSBTAG00000007927/ENSBTAG00000011316/ENSBTAG00000020173/ENSBTAG00000019686/ENSBTAG00000012529/ENSBTAG00000020294/ENSBTAG00000034295/…	43	CD96/BCL6/ABCD1/RNF128/INHBB/SLAMF1/ZC3H12A/INPP5D/NCKAP1L/IFNG/PTPN6/LAG3/NFKB1/PGLYRP2/PTPRS/TIA1/TGFB3/PIBF1/GATA3/BPI/LBP/SLC2A10/PTPRC/PML/DICER1/ZFPM1/NOD2/ZFP36/RELB/SSC5D/LGALS9/C1QBP/TBX21/CCR7/DHX58/FOXJ1/TWSG1/CIDEA/ILRUN/TNFRSF21/TNF/IDO1/PYCARD
GO:0001817	regulation of cytokine production	GO:0001819	positive regulation of cytokine production	66/2068	247/11262	0.000672039	0.0188116	0.0169893	ENSBTAG00000017753/ENSBTAG00000021637/ENSBTAG00000007101/ENSBTAG00000046773/ENSBTAG00000001745/ENSBTAG00000001462/ENSBTAG00000010531/ENSBTAG00000000184/ENSBTAG00000019895/ENSBTAG00000053542/ENSBTAG00000004720/ENSBTAG00000000494/ENSBTAG00000007591/ENSBTAG00000018397/ENSBTAG00000002041/ENSBTAG00000008142/ENSBTAG00000011784/ENSBTAG00000007927/ENSBTAG00000017256/ENSBTAG00000012529/ENSBTAG00000004917/…	66	APP/HHLA2/SASH3/IFIH1/FGR/SLAMF1/POLR3C/CD2/F3/MCOLN2/LUM/IFNG/KLRK1/CLEC6A/PHB2/GAPDH/LEP/IRF5/DDX58/C5/FLT4/IL12RB1/C3/IRF1/CD74/ARID5A/CYP1B1/IL1A/EIF2AK3/RSAD2/TRAF2/PIBF1/CASP1/MMP12/IL18/GATA3/FERMT1/LBP/CD40/CYRIB/SULF1/PTPRC/PDE4D/IRF8/ZFPM1/NOD2/POU2F2/IRF3/C1QBP/PHB/CCR7/DHX58/IL17RC/GPSM3/LTB/TNF/IRF4/CHUK/CD6/TKFC/IRF7/HK1/TLR3/IDO1/IL27/PYCARD
GO:0001906	cell killing	GO:0001906	cell killing	32/2068	65/11262	1.42424e-08	2.22893e-06	2.01302e-06	ENSBTAG00000019525/ENSBTAG00000026067/ENSBTAG00000008330/ENSBTAG00000009421/ENSBTAG00000024960/ENSBTAG00000012529/ENSBTAG00000004917/ENSBTAG00000020294/ENSBTAG00000034295/ENSBTAG00000014731/ENSBTAG00000014911/ENSBTAG00000009178/ENSBTAG00000017280/ENSBTAG00000033748/ENSBTAG00000047816/ENSBTAG00000047449/ENSBTAG00000053497/ENSBTAG00000018422/ENSBTAG00000000277/ENSBTAG00000020801/ENSBTAG00000023144/…	32	SH2D1A/RNF19B/CD1E/IFNG/KLRK1/PTPN6/LAG3/GAPDH/LEP/STXBP2/C3/IL18RAP/GNLY/RIPK3/IL18/CYRIB/PTPRC/IL7R/GZMB/NECTIN2/NOS2/UNC13D/TAP2/BOLA-DRA/SERPINB9/PRF1/PPP3CB/DNASE1/CORO1A
GO:0002443	leukocyte mediated immunity	GO:0001909	leukocyte mediated cytotoxicity	25/2068	50/11262	3.71245e-07	4.37474e-05	3.95095e-05	ENSBTAG00000019525/ENSBTAG00000026067/ENSBTAG00000008330/ENSBTAG00000009421/ENSBTAG00000024960/ENSBTAG00000004917/ENSBTAG00000020294/ENSBTAG00000034295/ENSBTAG00000014911/ENSBTAG00000009178/ENSBTAG00000033748/ENSBTAG00000018422/ENSBTAG00000000277/ENSBTAG00000020801/ENSBTAG00000023144/ENSBTAG00000019975/ENSBTAG00000010057/ENSBTAG00000015318/ENSBTAG00000013556/ENSBTAG00000003038/ENSBTAG00000010645/…	25	SH2D1A/RNF19B/CD1E/KLRK1/PTPN6/LAG3/LEP/STXBP2/IL18RAP/RIPK3/IL18/CYRIB/PTPRC/IL7R/GZMB/NECTIN2/UNC13D/TAP2/BOLA-DRA/SERPINB9/PRF1/PPP3CB/DNASE1/CORO1A
GO:0002250	adaptive immune response	GO:0001913	T cell mediated cytotoxicity	11/2068	20/11262	0.00025499	0.00924138	0.00834616	ENSBTAG00000019525/ENSBTAG00000009421/ENSBTAG00000024960/ENSBTAG00000018422/ENSBTAG00000020801/ENSBTAG00000023144/ENSBTAG00000019975/ENSBTAG00000015318/ENSBTAG00000003038/ENSBTAG00000010645/ENSBTAG00000001008	11	CD1E/RIPK3/CYRIB/PTPRC/IL7R/NECTIN2/TAP2/BOLA-DRA/PRF1/PPP3CB
GO:0050776	regulation of immune response	GO:0001914	regulation of T cell mediated cytotoxicity	10/2068	17/11262	0.00023479	0.00924138	0.00834616	ENSBTAG00000019525/ENSBTAG00000009421/ENSBTAG00000024960/ENSBTAG00000018422/ENSBTAG00000020801/ENSBTAG00000023144/ENSBTAG00000019975/ENSBTAG00000015318/ENSBTAG00000003038/ENSBTAG00000010645	10	CD1E/RIPK3/CYRIB/PTPRC/IL7R/NECTIN2/TAP2/BOLA-DRA/PPP3CB
GO:0048514	blood vessel morphogenesis	GO:0001944	vasculature development	109/2068	454/11262	0.00126721	0.0277473	0.0250594	ENSBTAG00000045633/ENSBTAG00000023907/ENSBTAG00000011190/ENSBTAG00000012623/ENSBTAG00000021466/ENSBTAG00000007909/ENSBTAG00000005064/ENSBTAG00000007101/ENSBTAG00000002979/ENSBTAG00000006828/ENSBTAG00000002362/ENSBTAG00000021697/ENSBTAG00000017869/ENSBTAG00000015337/ENSBTAG00000034206/ENSBTAG00000020031/ENSBTAG00000014601/ENSBTAG00000007173/ENSBTAG00000000782/ENSBTAG00000044123/ENSBTAG00000025942/…	109	AGTR1/COL18A1/FLNA/PGK1/CITED1/NDP/PRKX/COL3A1/SEMA4A/NOTCH2/WARS2/F3/PIK3R3/ZC3H12A/RAPGEF3/APOLD1/PDGFB/CAV1/CCM2/TSPAN12/LEP/EMCN/PKD2/SGCB/PDGFRA/KDR/CXCL10/ANXA3/HAND2/HPGD/SHB/COL15A1/PTK2B/NTRK2/SVEP1/C5/FLT4/C3/FGF1/SPARC/HAND1/CYP1B1/IL1A/EIF2AK3/ANTXR1/RIC8A/COL5A1/HEY2/CITED2/SASH1/SPRED1/ALDH1A2/SPRY2/COL4A1/COL4A2/IL18/MCAM/PIK3C2A/SPI1/APLNR/JAG1/NRP1/BMP7/FOXS1/CD40/SLC2A10/SULF1/P…
GO:0002768	immune response-regulating cell surface receptor signaling pathway	GO:0002221	pattern recognition receptor signaling pathway	32/2068	106/11262	0.00206052	0.0404033	0.0364894	ENSBTAG00000017869/ENSBTAG00000034875/ENSBTAG00000013670/ENSBTAG00000018052/ENSBTAG00000007159/ENSBTAG00000007460/ENSBTAG00000008603/ENSBTAG00000008142/ENSBTAG00000021377/ENSBTAG00000016723/ENSBTAG00000013123/ENSBTAG00000049422/ENSBTAG00000031231/ENSBTAG00000012671/ENSBTAG00000016061/ENSBTAG00000002381/ENSBTAG00000016864/ENSBTAG00000020034/ENSBTAG00000006360/ENSBTAG00000020936/ENSBTAG00000006633/…	32	TASL/IFIH1/S100A14/GFI1/PHB2/CAV1/ALPK1/TIFA/SLC46A2/PTPRS/IRF1/TNIP1/RSAD2/ESR1/ZDHHC5/LBP/LYN/CD180/NOD2/IRF3/C1QBP/PHB/DHX58/IFI35/IRF4/PIK3AP1/RAB11FIP2/SLC15A3/TKFC/UNC93B1/IRF7/TLR3
GO:0071222	cellular response to lipopolysaccharide	GO:0002237	response to molecule of bacterial origin	43/2068	152/11262	0.00169124	0.0342534	0.0309353	ENSBTAG00000002551/ENSBTAG00000027513/ENSBTAG00000001826/ENSBTAG00000038048/ENSBTAG00000030885/ENSBTAG00000014441/ENSBTAG00000045925/ENSBTAG00000027051/ENSBTAG00000021377/ENSBTAG00000016723/ENSBTAG00000011316/ENSBTAG00000016906/ENSBTAG00000004917/ENSBTAG00000004989/ENSBTAG00000020270/ENSBTAG00000001725/ENSBTAG00000011321/ENSBTAG00000033316/ENSBTAG00000000095/ENSBTAG00000020780/ENSBTAG00000014090/…	43	CD96/CITED1/PTAFR/S100A14/GFI1/ZC3H12A/CYP27B1/KCNJ8/KLRK1/IRF5/NFKB1/CXCL2/CXCL10/NUGGC/PDCD1LG2/CD274/SBNO2/ARID5A/CMPK2/SASH1/ACOD1/CASP1/IL18/MRC1/LBP/CYRIB/LYN/NOCT/CD180/IRF8/NOD2/ZFP36/IRF3/SSC5D/NOS2/CCR7/CCR5/TAP2/TNF/CD6/IDO1/LITAF/PYCARD
GO:0002250	adaptive immune response	GO:0002250	adaptive immune response	88/2068	193/11262	1.9066e-18	2.18815e-15	1.97618e-15	ENSBTAG00000021020/ENSBTAG00000012817/ENSBTAG00000018383/ENSBTAG00000007916/ENSBTAG00000001185/ENSBTAG00000014023/ENSBTAG00000019525/ENSBTAG00000002623/ENSBTAG00000001511/ENSBTAG00000002041/ENSBTAG00000046555/ENSBTAG00000011196/ENSBTAG00000011238/ENSBTAG00000007927/ENSBTAG00000009421/ENSBTAG00000024960/ENSBTAG00000012228/ENSBTAG00000021512/ENSBTAG00000017135/ENSBTAG00000011316/ENSBTAG00000020173/…	88	SAMSN1/BCL6/SASH3/WAS/RIF1/C1QB/CD48/SLAMF1/CD1E/SEMA4A/ZBTB7B/CTSS/ZC3H12A/INPP5D/KLRK1/CLEC6A/C1R/C1S/PTPN6/CD4/MYO1G/JCHAIN/C5/IL12RB1/C3/CD74/ITK/ARID5A/ZAP70/CD8A/RSAD2/TRAF2/RIPK3/BATF/GPR183/TNFSF13B/IL18/CD3D/SWAP70/IL18BP/JAG1/GATA3/CD40/CYRIB/PTPRC/IL7R/NOD2/NECTIN2/RELB/TRPM4/KMT5C/ATAD5/PHB/TBX21/FOXJ1/UNC13D/BOLA-DOB/TAP2/TAP1/BOLA-DMB/BOLA-DMA/BOLA-DOA/TNFRSF21/BLA-DQB/BOLA-DRA/C2/T…
GO:0050776	regulation of immune response	GO:0002253	activation of immune response	55/2068	162/11262	1.38328e-06	0.00012872	0.00011625	ENSBTAG00000013057/ENSBTAG00000012467/ENSBTAG00000010426/ENSBTAG00000031575/ENSBTAG00000000494/ENSBTAG00000018397/ENSBTAG00000023398/ENSBTAG00000026067/ENSBTAG00000012695/ENSBTAG00000011196/ENSBTAG00000011316/ENSBTAG00000019686/ENSBTAG00000005120/ENSBTAG00000004917/ENSBTAG00000008612/ENSBTAG00000004840/ENSBTAG00000020294/ENSBTAG00000006377/ENSBTAG00000027204/ENSBTAG00000014922/ENSBTAG00000012210/…	55	CBLB/HHLA2/MASP1/UBASH3A/SH2D1A/XRCC5/LCK/C1QB/VAV3/ZC3H12A/NCKAP1L/TESPA1/KLRK1/C1R/C1S/PTPN6/MYO1G/SHB/C5/C3/ITK/SERPING1/LPXN/GATA3/RBCK1/SLA2/LYN/PTPRC/EIF2B1/CRKL/PDE4D/FYB1/NOD2/CD22/NECTIN2/C1QBP/PHB/CCR7/HEXIM1/TNFRSF21/CFB/C2/RBM14/PRKCB/PYCARD/PVRIG
GO:0046649	lymphocyte activation	GO:0002366	leukocyte activation involved in immune response	47/2068	152/11262	0.000114893	0.00520497	0.00470076	ENSBTAG00000021020/ENSBTAG00000007909/ENSBTAG00000047412/ENSBTAG00000018383/ENSBTAG00000001185/ENSBTAG00000001511/ENSBTAG00000053581/ENSBTAG00000017060/ENSBTAG00000011784/ENSBTAG00000009631/ENSBTAG00000012228/ENSBTAG00000021512/ENSBTAG00000011316/ENSBTAG00000012529/ENSBTAG00000011043/ENSBTAG00000010153/ENSBTAG00000014922/ENSBTAG00000005958/ENSBTAG00000012280/ENSBTAG00000009178/ENSBTAG00000020780/…	47	BCL6/SUCNR1/ITGB2/RIF1/FGR/ZNF683/SEMA4A/ZBTB7B/NOTCH2/ZC3H12A/IFNG/RAC2/ANXA3/SHB/PTK2B/PGLYRP2/STXBP2/SBNO2/CD74/RASGRP1/BATF/GPR183/IL18/SWAP70/GATA3/LBP/CD40/LYN/TNFSF18/PTPRC/DOCK2/CD180/RELB/KMT5C/ATAD5/TBX21/IFI35/UNC13D/BOLA-DRA/IRF4/KMT5B/DNASE1/IL27/CORO1A/ITGAL/PYCARD/LFNG
GO:0030595	leukocyte chemotaxis	GO:0002407	dendritic cell chemotaxis	7/2068	11/11262	0.00114973	0.0255814	0.0231033	ENSBTAG00000021901/ENSBTAG00000007927/ENSBTAG00000015114/ENSBTAG00000032084/ENSBTAG00000006139/ENSBTAG00000012739/ENSBTAG00000015133	7	TRPM2/SLAMF1/CALR/GPR183/TRPM4/C1QBP/CCR7
GO:0002768	immune response-regulating cell surface receptor signaling pathway	GO:0002429	immune response-activating cell surface receptor signaling pathway	38/2068	117/11262	0.000164551	0.00717153	0.00647681	ENSBTAG00000013057/ENSBTAG00000031575/ENSBTAG00000000494/ENSBTAG00000018397/ENSBTAG00000023398/ENSBTAG00000026067/ENSBTAG00000012695/ENSBTAG00000011316/ENSBTAG00000019686/ENSBTAG00000005120/ENSBTAG00000004917/ENSBTAG00000020294/ENSBTAG00000006377/ENSBTAG00000027204/ENSBTAG00000014922/ENSBTAG00000000306/ENSBTAG00000055197/ENSBTAG00000036260/ENSBTAG00000017243/ENSBTAG00000017002/ENSBTAG00000040607/…	38	CBLB/HHLA2/UBASH3A/SH2D1A/LCK/VAV3/ZC3H12A/NCKAP1L/TESPA1/KLRK1/PTPN6/MYO1G/SHB/ITK/LPXN/GATA3/RBCK1/SLA2/LYN/PTPRC/EIF2B1/CRKL/PDE4D/FYB1/CD22/NECTIN2/CCR7/TNFRSF21/PRKCB/PVRIG
GO:0002443	leukocyte mediated immunity	GO:0002443	leukocyte mediated immunity	74/2068	185/11262	3.67293e-12	2.10765e-09	1.90348e-09	ENSBTAG00000021020/ENSBTAG00000012817/ENSBTAG00000018383/ENSBTAG00000007916/ENSBTAG00000001185/ENSBTAG00000019525/ENSBTAG00000014441/ENSBTAG00000001511/ENSBTAG00000017060/ENSBTAG00000026067/ENSBTAG00000002041/ENSBTAG00000046555/ENSBTAG00000008330/ENSBTAG00000011784/ENSBTAG00000011196/ENSBTAG00000007927/ENSBTAG00000009421/ENSBTAG00000024960/ENSBTAG00000020173/ENSBTAG00000011043/ENSBTAG00000004917/…	74	CD96/BCL6/ITGB2/SH2D1A/SASH3/WAS/RIF1/RNF19B/FGR/C1QB/SLAMF1/CD1E/INPP5D/RAC2/KLRK1/C1R/C1S/PTPN6/LAG3/MYO1G/LEP/ANXA3/DDX58/C5/STXBP2/C3/CD74/ARID5A/IL18RAP/CD8A/RSAD2/TRAF2/RIPK3/RASGRP1/BATF/IL18/SWAP70/JAG1/GATA3/CD40/CYRIB/LYN/PTPRC/IL7R/GZMB/NOD2/NECTIN2/TRPM4/KMT5C/ATAD5/TBX21/FOXJ1/UNC13D/TAP2/BOLA-DRA/C2/TNF/SERPINB9/TCIRG1/KMT5B/IRF7/PRF1/PPP3CB/TLR3/DNASE1/CORO1A
GO:0002250	adaptive immune response	GO:0002455	humoral immune response mediated by circulating immunoglobulin	18/2068	25/11262	6.77518e-09	1.11081e-06	1.0032e-06	ENSBTAG00000007916/ENSBTAG00000011196/ENSBTAG00000008612/ENSBTAG00000004840/ENSBTAG00000020294/ENSBTAG00000027204/ENSBTAG00000012210/ENSBTAG00000017280/ENSBTAG00000055197/ENSBTAG00000023144/ENSBTAG00000048135/ENSBTAG00000001219/ENSBTAG00000048048/ENSBTAG00000053508/ENSBTAG00000020936/ENSBTAG00000006864/ENSBTAG00000007450/ENSBTAG00000025471	18	C1QB/C1R/C1S/PTPN6/C5/C3/PTPRC/NOD2/FOXJ1/C2/TNF
GO:0002250	adaptive immune response	GO:0002456	T cell mediated immunity	25/2068	53/11262	1.49901e-06	0.000135818	0.000122661	ENSBTAG00000012817/ENSBTAG00000019525/ENSBTAG00000002041/ENSBTAG00000046555/ENSBTAG00000007927/ENSBTAG00000009421/ENSBTAG00000024960/ENSBTAG00000006377/ENSBTAG00000014090/ENSBTAG00000021141/ENSBTAG00000016061/ENSBTAG00000010497/ENSBTAG00000018422/ENSBTAG00000000277/ENSBTAG00000017243/ENSBTAG00000020801/ENSBTAG00000023144/ENSBTAG00000019975/ENSBTAG00000020936/ENSBTAG00000015318/ENSBTAG00000006139/…	25	SASH3/WAS/SLAMF1/CD1E/MYO1G/ARID5A/CD8A/RSAD2/TRAF2/RIPK3/IL18/JAG1/GATA3/CYRIB/PTPRC/IL7R/NOD2/NECTIN2/TRPM4/TBX21/TAP2/BOLA-DRA/PRF1/PPP3CB
GO:0002250	adaptive immune response	GO:0002460	adaptive immune response based on somatic recombination of immune receptors built from immunoglobulin superfamily domains	65/2068	157/11262	1.25699e-11	5.40978e-09	4.88573e-09	ENSBTAG00000021020/ENSBTAG00000012817/ENSBTAG00000018383/ENSBTAG00000007916/ENSBTAG00000001185/ENSBTAG00000019525/ENSBTAG00000001511/ENSBTAG00000002041/ENSBTAG00000046555/ENSBTAG00000011196/ENSBTAG00000007927/ENSBTAG00000009421/ENSBTAG00000024960/ENSBTAG00000012228/ENSBTAG00000021512/ENSBTAG00000011316/ENSBTAG00000020173/ENSBTAG00000008612/ENSBTAG00000004840/ENSBTAG00000020294/ENSBTAG00000006377/…	65	BCL6/SASH3/WAS/RIF1/C1QB/SLAMF1/CD1E/SEMA4A/ZBTB7B/ZC3H12A/INPP5D/C1R/C1S/PTPN6/MYO1G/C5/IL12RB1/C3/CD74/ARID5A/CD8A/RSAD2/TRAF2/RIPK3/BATF/TNFSF13B/IL18/SWAP70/IL18BP/JAG1/GATA3/CD40/CYRIB/PTPRC/IL7R/NOD2/NECTIN2/RELB/TRPM4/KMT5C/ATAD5/PHB/TBX21/FOXJ1/UNC13D/TAP2/BOLA-DRA/C2/TNF/IRF4/NFKB2/TCIRG1/KMT5B/IRF7/PRF1/PPP3CB/IL27
GO:0019882	antigen processing and presentation	GO:0002474	antigen processing and presentation of peptide antigen via MHC class I	8/2068	14/11262	0.00133227	0.0284295	0.0256755	ENSBTAG00000014728/ENSBTAG00000018349/ENSBTAG00000015114/ENSBTAG00000039275/ENSBTAG00000048782/ENSBTAG00000003038/ENSBTAG00000008953/ENSBTAG00000016828	8	TAPBPL/IFI30/CALR/ERAP2/TAP2/TAP1/TAPBP
GO:0019882	antigen processing and presentation	GO:0002476	antigen processing and presentation of endogenous peptide antigen via MHC class Ib	9/2068	10/11262	1.95474e-06	0.000172568	0.000155851	ENSBTAG00000003038/ENSBTAG00000005182/ENSBTAG00000012208/ENSBTAG00000001476/ENSBTAG00000007075/ENSBTAG00000005146/ENSBTAG00000019386/ENSBTAG00000020116/ENSBTAG00000002069	9	TAP2/BoLA/BOLA-NC1/JSP.1/BOLA
GO:0019882	antigen processing and presentation	GO:0002495	antigen processing and presentation of peptide antigen via MHC class II	7/2068	11/11262	0.00114973	0.0255814	0.0231033	ENSBTAG00000017135/ENSBTAG00000018349/ENSBTAG00000015228/ENSBTAG00000047707/ENSBTAG00000006490/ENSBTAG00000010645/ENSBTAG00000020535	7	CTSS/IFI30/CD74/BOLA-DOB/BOLA-DOA/BOLA-DRA/PYCARD
GO:0019882	antigen processing and presentation	GO:0002504	antigen processing and presentation of peptide or polysaccharide antigen via MHC class II	12/2068	21/11262	8.04934e-05	0.00394555	0.00356334	ENSBTAG00000017135/ENSBTAG00000018349/ENSBTAG00000015228/ENSBTAG00000047707/ENSBTAG00000012451/ENSBTAG00000015730/ENSBTAG00000006490/ENSBTAG00000019588/ENSBTAG00000037605/ENSBTAG00000013919/ENSBTAG00000010645/ENSBTAG00000020535	12	CTSS/IFI30/CD74/BOLA-DOB/BOLA-DMB/BOLA-DMA/BOLA-DOA/BLA-DQB/BOLA-DRA/PYCARD
GO:0030098	lymphocyte differentiation	GO:0002521	leukocyte differentiation	85/2068	325/11262	0.000266487	0.00955744	0.0086316	ENSBTAG00000017753/ENSBTAG00000013044/ENSBTAG00000007909/ENSBTAG00000017549/ENSBTAG00000013670/ENSBTAG00000015094/ENSBTAG00000002278/ENSBTAG00000011266/ENSBTAG00000020053/ENSBTAG00000000707/ENSBTAG00000014396/ENSBTAG00000018699/ENSBTAG00000007916/ENSBTAG00000019832/ENSBTAG00000000830/ENSBTAG00000014023/ENSBTAG00000019525/ENSBTAG00000019313/ENSBTAG00000009614/ENSBTAG00000001511/ENSBTAG00000021901/…	85	APP/NRROS/BCL6/TRPM2/SASH3/GAB3/LCK/ZNF683/C1QC/SLAMF1/SEMA4A/ZBTB7B/NOTCH2/ZC3H12A/INPP5D/KITLG/NCKAP1L/IFNG/PTPN6/CD4/LAG3/CD27/IKZF1/SNX10/LEP/RHOH/SHB/PTK2B/SLC46A2/JAK3/PGLYRP2/IRF1/SBNO2/CD74/ITK/ZAP70/CD8A/RSAD2/VNN1/CITED2/RIPK3/RASGRP1/FBN1/BATF/FLT3/GPR183/IL18/ZBTB16/CD3D/SPI1/GATA3/ZEB1/CCN4/LYN/TOX/KLF10/BATF3/PTPRC/DOCK2/IL7R/IRF8/ZFPM1/POU2F2/RELB/KAT7/TBX21/IKZF3/CCR7/JMJD6/FOXJ1/…
GO:0030595	leukocyte chemotaxis	GO:0002548	monocyte chemotaxis	14/2068	33/11262	0.00116281	0.0256639	0.0231778	ENSBTAG00000021697/ENSBTAG00000048980/ENSBTAG00000010738/ENSBTAG00000021377/ENSBTAG00000001725/ENSBTAG00000020034/ENSBTAG00000009943/ENSBTAG00000009938/ENSBTAG00000017718/ENSBTAG00000024869/ENSBTAG00000025250/ENSBTAG00000031355/ENSBTAG00000019315/ENSBTAG00000052510	14	S100A14/PDGFB/CXCL10/LYN/XCL1/CCL22/CX3CL1/CCL3/CCL14/PLA2G7/CCL26
GO:0002684	positive regulation of immune system process	GO:0002683	negative regulation of immune system process	75/2068	263/11262	3.08947e-05	0.00189947	0.00171547	ENSBTAG00000013057/ENSBTAG00000021466/ENSBTAG00000017549/ENSBTAG00000003651/ENSBTAG00000002278/ENSBTAG00000012004/ENSBTAG00000019895/ENSBTAG00000053542/ENSBTAG00000011266/ENSBTAG00000016944/ENSBTAG00000006086/ENSBTAG00000007916/ENSBTAG00000001805/ENSBTAG00000004347/ENSBTAG00000000830/ENSBTAG00000019525/ENSBTAG00000002623/ENSBTAG00000014441/ENSBTAG00000016656/ENSBTAG00000001511/ENSBTAG00000009848/…	75	SAMSN1/CBLB/CD96/PARP14/BCL6/GPR171/UBASH3A/SH2D1A/COL3A1/FGR/C1QC/SLAMF1/ZBTB7B/ADAR/ZC3H12A/INPP5D/KITLG/KLRK1/PTPN6/LAG3/TAPBPL/OTOP1/PDCD1LG2/CD274/PTK2B/C5/PGLYRP2/IRF1/CD74/LEO1/FBN1/TGFB3/PIBF1/MMP12/ZBTB16/TRIM21/SERPING1/LPXN/CST7/SLA2/SAMHD1/BPI/LYN/LAX1/PTPRC/TRAFD1/ADORA2A/IL7R/RIN3/ZFPM1/NOD2/NLRC5/CD22/ZFP36/MMP28/LGALS9/C1QBP/TBX21/DHX58/FOXJ1/TWSG1/BOLA-DOB/BOLA-DOA/ILRUN/ADGRF5/T…
GO:0002684	positive regulation of immune system process	GO:0002684	positive regulation of immune system process	150/2068	492/11262	1.84349e-11	6.71832e-09	6.06751e-09	ENSBTAG00000017753/ENSBTAG00000013057/ENSBTAG00000012467/ENSBTAG00000021020/ENSBTAG00000010426/ENSBTAG00000021637/ENSBTAG00000007909/ENSBTAG00000031575/ENSBTAG00000017549/ENSBTAG00000017869/ENSBTAG00000006694/ENSBTAG00000015094/ENSBTAG00000053542/ENSBTAG00000011266/ENSBTAG00000012817/ENSBTAG00000014396/ENSBTAG00000047412/ENSBTAG00000000494/ENSBTAG00000018383/ENSBTAG00000018699/ENSBTAG00000007916/…	150	APP/CBLB/HHLA2/PARP9/BCL6/MASP1/UBASH3A/ITGB2/SH2D1A/SASH3/TASL/RIF1/XRCC5/LCK/FGR/C1QB/SLAMF1/CD1E/ZBTB7B/S100A14/POLR3C/NOTCH2/VAV3/ZC3H12A/INPP5D/KITLG/NCKAP1L/IFNG/TESPA1/RAC2/KLRK1/C1R/C1S/PTPN6/CD4/LAG3/CD27/CAV1/MYO1G/LEP/RHOH/CXCL10/CD38/DDX58/PDCD1LG2/CD274/SHB/PTK2B/AQP3/C5/IL12RB1/JAK3/RASAL3/CALR/C3/TNFSF14/CXCL14/CD74/ITK/ARID5A/ZAP70/IL18RAP/RSAD2/TRAF2/VNN1/RASGRP1/ACOD1/GPR183/TNF…
GO:0030595	leukocyte chemotaxis	GO:0002688	regulation of leukocyte chemotaxis	26/2068	74/11262	0.00044252	0.0136035	0.0122857	ENSBTAG00000006694/ENSBTAG00000006086/ENSBTAG00000003176/ENSBTAG00000007927/ENSBTAG00000021377/ENSBTAG00000019686/ENSBTAG00000011043/ENSBTAG00000004917/ENSBTAG00000001725/ENSBTAG00000005958/ENSBTAG00000012210/ENSBTAG00000015114/ENSBTAG00000012223/ENSBTAG00000015228/ENSBTAG00000001987/ENSBTAG00000016864/ENSBTAG00000020034/ENSBTAG00000009943/ENSBTAG00000009938/ENSBTAG00000010416/ENSBTAG00000020936/…	26	SLAMF1/S100A14/NCKAP1L/RAC2/KLRK1/CXCL10/PTK2B/C5/CALR/TNFSF14/CXCL14/CD74/SWAP70/LBP/LYN/XCL1/RIN3/NOD2/MMP28/C1QBP/CCR7/PLA2G7/GPSM3/JAM3
GO:0050776	regulation of immune response	GO:0002711	positive regulation of T cell mediated immunity	13/2068	30/11262	0.00137069	0.0284295	0.0256755	ENSBTAG00000002041/ENSBTAG00000009421/ENSBTAG00000024960/ENSBTAG00000014090/ENSBTAG00000016061/ENSBTAG00000010497/ENSBTAG00000000277/ENSBTAG00000017243/ENSBTAG00000020801/ENSBTAG00000023144/ENSBTAG00000015318/ENSBTAG00000003038/ENSBTAG00000010645	13	SASH3/CD1E/ARID5A/RSAD2/TRAF2/IL18/GATA3/CYRIB/PTPRC/NECTIN2/TAP2/BOLA-DRA
GO:0001817	regulation of cytokine production	GO:0002718	regulation of cytokine production involved in immune response	17/2068	45/11262	0.00170123	0.0342534	0.0309353	ENSBTAG00000012004/ENSBTAG00000014441/ENSBTAG00000001511/ENSBTAG00000002041/ENSBTAG00000007927/ENSBTAG00000003366/ENSBTAG00000015228/ENSBTAG00000014090/ENSBTAG00000016061/ENSBTAG00000010497/ENSBTAG00000000277/ENSBTAG00000017243/ENSBTAG00000006139/ENSBTAG00000014199/ENSBTAG00000025471/ENSBTAG00000012380/ENSBTAG00000008682	17	CD96/BCL6/SASH3/SLAMF1/DDX58/CD74/ARID5A/RSAD2/TRAF2/TGFB3/IL18/GATA3/TRPM4/TBX21/TNF/HK1/TLR3
GO:0002768	immune response-regulating cell surface receptor signaling pathway	GO:0002757	immune response-activating signal transduction	38/2068	117/11262	0.000164551	0.00717153	0.00647681	ENSBTAG00000013057/ENSBTAG00000031575/ENSBTAG00000000494/ENSBTAG00000018397/ENSBTAG00000023398/ENSBTAG00000026067/ENSBTAG00000012695/ENSBTAG00000011316/ENSBTAG00000019686/ENSBTAG00000005120/ENSBTAG00000004917/ENSBTAG00000020294/ENSBTAG00000006377/ENSBTAG00000027204/ENSBTAG00000014922/ENSBTAG00000000306/ENSBTAG00000055197/ENSBTAG00000036260/ENSBTAG00000017243/ENSBTAG00000017002/ENSBTAG00000040607/…	38	CBLB/HHLA2/UBASH3A/SH2D1A/LCK/VAV3/ZC3H12A/NCKAP1L/TESPA1/KLRK1/PTPN6/MYO1G/SHB/ITK/LPXN/GATA3/RBCK1/SLA2/LYN/PTPRC/EIF2B1/CRKL/PDE4D/FYB1/CD22/NECTIN2/CCR7/TNFRSF21/PRKCB/PVRIG
GO:0002768	immune response-regulating cell surface receptor signaling pathway	GO:0002764	immune response-regulating signaling pathway	41/2068	125/11262	7.21753e-05	0.00368855	0.00333123	ENSBTAG00000013057/ENSBTAG00000008592/ENSBTAG00000031575/ENSBTAG00000000494/ENSBTAG00000018397/ENSBTAG00000023398/ENSBTAG00000026067/ENSBTAG00000012695/ENSBTAG00000002096/ENSBTAG00000011316/ENSBTAG00000019686/ENSBTAG00000005120/ENSBTAG00000004917/ENSBTAG00000020294/ENSBTAG00000006377/ENSBTAG00000027204/ENSBTAG00000014922/ENSBTAG00000000306/ENSBTAG00000055197/ENSBTAG00000036260/ENSBTAG00000017243/…	41	CBLB/HHLA2/UBASH3A/SH2D1A/LCK/FCGR3A/FCGR1A/VAV3/ZC3H12A/NCKAP1L/TESPA1/KLRK1/PTPN6/MYO1G/SHB/ITK/LPXN/GATA3/RBCK1/SLA2/CD40/LYN/PTPRC/EIF2B1/CRKL/PDE4D/FYB1/CD22/NECTIN2/CCR7/TNFRSF21/PRKCB/PVRIG
GO:0002768	immune response-regulating cell surface receptor signaling pathway	GO:0002768	immune response-regulating cell surface receptor signaling pathway	41/2068	124/11262	5.87691e-05	0.00321178	0.00290065	ENSBTAG00000013057/ENSBTAG00000008592/ENSBTAG00000031575/ENSBTAG00000000494/ENSBTAG00000018397/ENSBTAG00000023398/ENSBTAG00000026067/ENSBTAG00000012695/ENSBTAG00000002096/ENSBTAG00000011316/ENSBTAG00000019686/ENSBTAG00000005120/ENSBTAG00000004917/ENSBTAG00000020294/ENSBTAG00000006377/ENSBTAG00000027204/ENSBTAG00000014922/ENSBTAG00000000306/ENSBTAG00000055197/ENSBTAG00000036260/ENSBTAG00000017243/…	41	CBLB/HHLA2/UBASH3A/SH2D1A/LCK/FCGR3A/FCGR1A/VAV3/ZC3H12A/NCKAP1L/TESPA1/KLRK1/PTPN6/MYO1G/SHB/ITK/LPXN/GATA3/RBCK1/SLA2/CD40/LYN/PTPRC/EIF2B1/CRKL/PDE4D/FYB1/CD22/NECTIN2/CCR7/TNFRSF21/PRKCB/PVRIG
GO:0050776	regulation of immune response	GO:0002819	regulation of adaptive immune response	41/2068	106/11262	6.83388e-07	7.35283e-05	6.64056e-05	ENSBTAG00000021020/ENSBTAG00000018383/ENSBTAG00000007916/ENSBTAG00000001185/ENSBTAG00000014023/ENSBTAG00000019525/ENSBTAG00000002623/ENSBTAG00000001511/ENSBTAG00000002041/ENSBTAG00000046555/ENSBTAG00000011238/ENSBTAG00000007927/ENSBTAG00000009421/ENSBTAG00000024960/ENSBTAG00000021512/ENSBTAG00000011316/ENSBTAG00000020294/ENSBTAG00000011481/ENSBTAG00000017280/ENSBTAG00000014090/ENSBTAG00000016061/…	41	SAMSN1/BCL6/SASH3/WAS/RIF1/CD48/SLAMF1/CD1E/ZBTB7B/ZC3H12A/PTPN6/IL12RB1/C3/ARID5A/RSAD2/TRAF2/RIPK3/TNFSF13B/IL18/GATA3/CD40/CYRIB/PTPRC/IL7R/NOD2/NECTIN2/TRPM4/KMT5C/ATAD5/TBX21/FOXJ1/TAP2/BOLA-DRA/TNF/KMT5B/IRF7/SIRT1/PPP3CB/IL27/PYCARD
GO:0050776	regulation of immune response	GO:0002820	negative regulation of adaptive immune response	12/2068	26/11262	0.00106525	0.0254698	0.0230025	ENSBTAG00000007916/ENSBTAG00000019525/ENSBTAG00000002623/ENSBTAG00000001511/ENSBTAG00000007927/ENSBTAG00000021512/ENSBTAG00000011316/ENSBTAG00000020294/ENSBTAG00000023144/ENSBTAG00000019975/ENSBTAG00000020936/ENSBTAG00000014199	12	SAMSN1/BCL6/SLAMF1/ZBTB7B/ZC3H12A/PTPN6/PTPRC/IL7R/NOD2/TBX21/FOXJ1/PPP3CB
GO:0050776	regulation of immune response	GO:0002821	positive regulation of adaptive immune response	26/2068	69/11262	0.000121145	0.00541689	0.00489215	ENSBTAG00000021020/ENSBTAG00000018383/ENSBTAG00000001185/ENSBTAG00000014023/ENSBTAG00000002041/ENSBTAG00000009421/ENSBTAG00000024960/ENSBTAG00000011481/ENSBTAG00000017280/ENSBTAG00000014090/ENSBTAG00000016061/ENSBTAG00000010497/ENSBTAG00000011563/ENSBTAG00000000277/ENSBTAG00000017243/ENSBTAG00000020736/ENSBTAG00000020801/ENSBTAG00000023144/ENSBTAG00000020936/ENSBTAG00000015318/ENSBTAG00000014087/…	26	SASH3/RIF1/CD1E/IL12RB1/C3/ARID5A/RSAD2/TRAF2/TNFSF13B/IL18/GATA3/CD40/CYRIB/PTPRC/NOD2/NECTIN2/KMT5C/ATAD5/TBX21/TAP2/BOLA-DRA/TNF/KMT5B/SIRT1/PYCARD
GO:0050776	regulation of immune response	GO:0002920	regulation of humoral immune response	11/2068	20/11262	0.00025499	0.00924138	0.00834616	ENSBTAG00000007916/ENSBTAG00000020294/ENSBTAG00000017280/ENSBTAG00000008259/ENSBTAG00000016267/ENSBTAG00000023144/ENSBTAG00000020936/ENSBTAG00000012739/ENSBTAG00000017120/ENSBTAG00000015133/ENSBTAG00000025471	11	PTPN6/C3/ACOD1/SERPING1/PTPRC/NOD2/C1QBP/PHB/CCR7/FOXJ1/TNF
GO:0006090	pyruvate metabolic process	GO:0006090	pyruvate metabolic process	25/2068	73/11262	0.00087125	0.0224348	0.0202615	ENSBTAG00000017753/ENSBTAG00000014069/ENSBTAG00000004330/ENSBTAG00000010658/ENSBTAG00000000894/ENSBTAG00000019782/ENSBTAG00000014731/ENSBTAG00000016650/ENSBTAG00000009733/ENSBTAG00000014898/ENSBTAG00000001824/ENSBTAG00000002683/ENSBTAG00000011263/ENSBTAG00000013411/ENSBTAG00000031814/ENSBTAG00000006396/ENSBTAG00000013099/ENSBTAG00000005534/ENSBTAG00000014964/ENSBTAG00000012697/ENSBTAG00000019700/…	25	APP/PFKL/PGK1/TPI1/GAPDH/TIGAR/PDK4/FBP1/HK3/SLC2A6/PFKP/EIF6/ENO1/SDS/GPI/ALDOC/ENO3/GALK1/PGAM1/ENO4/PC/HK1/NUPR1/ALDOA/MLXIPL
GO:0009132	nucleoside diphosphate metabolic process	GO:0006096	glycolytic process	22/2068	56/11262	0.000196557	0.00830074	0.00749664	ENSBTAG00000017753/ENSBTAG00000004330/ENSBTAG00000010658/ENSBTAG00000000894/ENSBTAG00000019782/ENSBTAG00000014731/ENSBTAG00000016650/ENSBTAG00000009733/ENSBTAG00000014898/ENSBTAG00000001824/ENSBTAG00000002683/ENSBTAG00000011263/ENSBTAG00000013411/ENSBTAG00000006396/ENSBTAG00000013099/ENSBTAG00000005534/ENSBTAG00000014964/ENSBTAG00000012697/ENSBTAG00000012380/ENSBTAG00000018016/ENSBTAG00000012927/…	22	APP/PFKL/PGK1/TPI1/GAPDH/TIGAR/FBP1/HK3/SLC2A6/PFKP/EIF6/ENO1/GPI/ALDOC/ENO3/GALK1/PGAM1/ENO4/HK1/NUPR1/ALDOA/MLXIPL
GO:0009132	nucleoside diphosphate metabolic process	GO:0006165	nucleoside diphosphate phosphorylation	27/2068	68/11262	3.07763e-05	0.00189947	0.00171547	ENSBTAG00000017753/ENSBTAG00000017411/ENSBTAG00000004092/ENSBTAG00000004330/ENSBTAG00000010658/ENSBTAG00000000894/ENSBTAG00000019782/ENSBTAG00000014731/ENSBTAG00000016650/ENSBTAG00000009733/ENSBTAG00000014898/ENSBTAG00000019979/ENSBTAG00000006305/ENSBTAG00000001824/ENSBTAG00000002683/ENSBTAG00000011263/ENSBTAG00000013411/ENSBTAG00000006396/ENSBTAG00000013099/ENSBTAG00000005534/ENSBTAG00000014964/…	27	APP/PFKL/PGK1/AK5/TPI1/GAPDH/TIGAR/FBP1/HK3/CMPK2/AK1/AK8/SLC2A6/PFKP/EIF6/ENO1/GPI/ALDOC/ENO3/GALK1/NME6/PGAM1/ENO4/HK1/NUPR1/ALDOA/MLXIPL
GO:0009132	nucleoside diphosphate metabolic process	GO:0006753	nucleoside phosphate metabolic process	72/2068	286/11262	0.00228215	0.0438964	0.0396441	ENSBTAG00000017753/ENSBTAG00000010485/ENSBTAG00000021899/ENSBTAG00000037640/ENSBTAG00000031358/ENSBTAG00000017411/ENSBTAG00000005464/ENSBTAG00000016260/ENSBTAG00000019722/ENSBTAG00000014069/ENSBTAG00000010564/ENSBTAG00000011354/ENSBTAG00000012032/ENSBTAG00000027728/ENSBTAG00000013749/ENSBTAG00000018705/ENSBTAG00000004092/ENSBTAG00000016691/ENSBTAG00000020030/ENSBTAG00000000494/ENSBTAG00000005362/…	72	APP/MFN1/PDE9A/PFKL/HPRT1/ABCD1/PGK1/KYNU/PID1/AK2/UCK2/AMPD1/AMPD2/DPYD/AK5/ELOVL1/ADCY6/LRRK2/GUCY2C/TPI1/GAPDH/TIGAR/PDK4/NAMPT/NT5C3A/IMPDH1/ELOVL6/NUDT9/NUDT18/FBP1/PDE4A/HK3/NUDT12/RHOQ/ADCY3/CMPK2/AK1/AK8/SLC2A6/ENTPD2/LACC1/URAD/PFKP/EIF6/SAMHD1/FITM2/ACOT8/ENO1/NADK/PDE4D/FCSK/APRT/GPI/NOS2/ALDOC/ENO3/COASY/TK1/GALK1/NME6/RAB23/PGAM1/ACSL5/ENO4/HK1/DCTD/IDO1/GPAT4/NUPR1/ALDOA/MLXIPL
GO:0006909	phagocytosis	GO:0006909	phagocytosis	38/2068	122/11262	0.000424574	0.0133495	0.0120563	ENSBTAG00000007141/ENSBTAG00000012405/ENSBTAG00000010830/ENSBTAG00000007460/ENSBTAG00000017060/ENSBTAG00000011784/ENSBTAG00000001700/ENSBTAG00000019686/ENSBTAG00000016345/ENSBTAG00000006377/ENSBTAG00000014911/ENSBTAG00000027204/ENSBTAG00000013451/ENSBTAG00000010153/ENSBTAG00000015114/ENSBTAG00000017280/ENSBTAG00000000329/ENSBTAG00000020764/ENSBTAG00000055197/ENSBTAG00000000347/ENSBTAG00000023144/…	38	ITGB2/GULP1/FGR/CDC42/PEAR1/NCKAP1L/LRP1/IL2RB/MYO1G/LEP/RHOH/ANXA3/CALR/C3/MEGF10/CNN2/RHOG/PTPRC/DOCK2/PLD4/IRF8/NOD2/JMJD6/UNC13D/C2/TNF/RAB11FIP2/ANXA11/CLN3/CORO1A/PYCARD/EIF2AK1
GO:0006909	phagocytosis	GO:0006910	phagocytosis, recognition	9/2068	17/11262	0.00136372	0.0284295	0.0256755	ENSBTAG00000012405/ENSBTAG00000027204/ENSBTAG00000000329/ENSBTAG00000055197/ENSBTAG00000048135/ENSBTAG00000001219/ENSBTAG00000048048/ENSBTAG00000053508/ENSBTAG00000019153	9	PEAR1/MEGF10/JMJD6
GO:0030595	leukocyte chemotaxis	GO:0006935	chemotaxis	83/2068	314/11262	0.000215958	0.00885172	0.00799425	ENSBTAG00000017753/ENSBTAG00000006811/ENSBTAG00000002640/ENSBTAG00000045633/ENSBTAG00000008552/ENSBTAG00000031575/ENSBTAG00000021697/ENSBTAG00000007173/ENSBTAG00000000782/ENSBTAG00000027513/ENSBTAG00000009637/ENSBTAG00000006694/ENSBTAG00000002804/ENSBTAG00000021920/ENSBTAG00000010229/ENSBTAG00000016800/ENSBTAG00000019866/ENSBTAG00000017746/ENSBTAG00000016525/ENSBTAG00000005176/ENSBTAG00000005021/…	83	APP/EPHA3/KALRN/SUCNR1/AGTR1/TRPM2/ITGB2/L1CAM/PLXNA3/CXCR4/SLAMF1/S100A14/VAV3/NCKAP1L/RAC2/KLRK1/PDGFB/RHOH/PDGFRA/KDR/CXCL2/CXCL9/CXCL10/CXCL11/PTK2B/SEMA4D/C5/ZSWIM4/CALR/TNFSF14/SLC12A2/CXCL14/FGF1/PDGFRB/CD74/SEMA4C/LAMA2/SEMA6D/GPR183/SWAP70/RHOG/STX3/GATA3/NRP1/BMP7/LBP/CYRIB/LYN/XCL1/P2RX4/CRKL/SLIT3/DOCK2/ITGA1/GDNF/SEMA5A/RIN3/CDH13/NOD2/CCL22/CX3CL1/TRPM4/NOG/CCL3/CCL14/MMP28/C1QBP/CC…
GO:0006954	inflammatory response	GO:0006954	inflammatory response	84/2068	326/11262	0.00048225	0.0146937	0.0132703	ENSBTAG00000017753/ENSBTAG00000003954/ENSBTAG00000007909/ENSBTAG00000007101/ENSBTAG00000044044/ENSBTAG00000027513/ENSBTAG00000015094/ENSBTAG00000007159/ENSBTAG00000020202/ENSBTAG00000016691/ENSBTAG00000000707/ENSBTAG00000016944/ENSBTAG00000012558/ENSBTAG00000010123/ENSBTAG00000018398/ENSBTAG00000048980/ENSBTAG00000010738/ENSBTAG00000002341/ENSBTAG00000014441/ENSBTAG00000009614/ENSBTAG00000001511/…	84	APP/CD96/NRROS/BCL6/SUCNR1/ABCD1/PTAFR/SLAMF1/ASH1L/NOTCH2/F3/ZC3H12A/IFNG/TNFRSF1A/LEP/NFKB1/CLOCK/CXCL2/CXCL11/AKNA/C5/PGLYRP2/C3/SBNO2/TNIP1/IL1A/IL1RN/VNN1/ESR1/CRHBP/RASGRP1/LACC1/CASP1/IL18/GATA3/IL2RA/CST7/LBP/CCN4/LYN/XCL1/ADORA2A/NAIP/ADAMTS12/NOD2/CCL22/CX3CL1/TRADD/ZFP36/APOE/RELB/GPR4/IRF3/CCL3/CCL14/NOS2/CCR7/IFI35/UNC13D/IL17RC/IL17RE/CXCR6/PPARD/TREM1/GPSM3/TNF/PIK3AP1/ETS1/CD6/TCI…
GO:0050776	regulation of immune response	GO:0006956	complement activation	18/2068	29/11262	2.29276e-07	3.28915e-05	2.97053e-05	ENSBTAG00000012467/ENSBTAG00000011196/ENSBTAG00000008612/ENSBTAG00000004840/ENSBTAG00000027204/ENSBTAG00000012210/ENSBTAG00000017280/ENSBTAG00000055197/ENSBTAG00000016267/ENSBTAG00000048135/ENSBTAG00000001219/ENSBTAG00000048048/ENSBTAG00000053508/ENSBTAG00000012739/ENSBTAG00000017120/ENSBTAG00000006864/ENSBTAG00000046158/ENSBTAG00000007450	18	MASP1/C1QB/C1R/C1S/C5/C3/SERPING1/C1QBP/PHB/CFB/C2
GO:0050776	regulation of immune response	GO:0006958	complement activation, classical pathway	13/2068	17/11262	2.96434e-07	3.64508e-05	3.29198e-05	ENSBTAG00000011196/ENSBTAG00000008612/ENSBTAG00000004840/ENSBTAG00000027204/ENSBTAG00000012210/ENSBTAG00000017280/ENSBTAG00000055197/ENSBTAG00000048135/ENSBTAG00000001219/ENSBTAG00000048048/ENSBTAG00000053508/ENSBTAG00000006864/ENSBTAG00000007450	13	C1QB/C1R/C1S/C5/C3/C2
GO:0002250	adaptive immune response	GO:0006959	humoral immune response	43/2068	79/11262	5.76961e-13	3.97296e-10	3.58809e-10	ENSBTAG00000012467/ENSBTAG00000007909/ENSBTAG00000027513/ENSBTAG00000006694/ENSBTAG00000039446/ENSBTAG00000039028/ENSBTAG00000007916/ENSBTAG00000023411/ENSBTAG00000026067/ENSBTAG00000011196/ENSBTAG00000008612/ENSBTAG00000004840/ENSBTAG00000020294/ENSBTAG00000014731/ENSBTAG00000027204/ENSBTAG00000018531/ENSBTAG00000012210/ENSBTAG00000017280/ENSBTAG00000047816/ENSBTAG00000047449/ENSBTAG00000053497/…	43	MASP1/SH2D1A/C1QB/NOTCH2/C1R/C1S/PTPN6/GAPDH/JCHAIN/CXCL2/C5/C3/CXCL14/GNLY/ACOD1/GPR183/SERPING1/GATA3/PI3/WFDC2/PTPRC/NOD2/C1QBP/PHB/CCR7/FOXJ1/TNFRSF21/CFB/C2/TNF
GO:0001906	cell killing	GO:0007159	leukocyte cell-cell adhesion	68/2068	218/11262	2.73104e-06	0.00022388	0.000202193	ENSBTAG00000013057/ENSBTAG00000017869/ENSBTAG00000015094/ENSBTAG00000011266/ENSBTAG00000016944/ENSBTAG00000007916/ENSBTAG00000001805/ENSBTAG00000019832/ENSBTAG00000002341/ENSBTAG00000019313/ENSBTAG00000018397/ENSBTAG00000001511/ENSBTAG00000017060/ENSBTAG00000002041/ENSBTAG00000009256/ENSBTAG00000012695/ENSBTAG00000007927/ENSBTAG00000021512/ENSBTAG00000011316/ENSBTAG00000019686/ENSBTAG00000018993/…	68	CBLB/HHLA2/BCL6/ITGB2/SASH3/ITGA4/LCK/SLAMF1/ZBTB7B/ZC3H12A/NCKAP1L/ITGB7/IFNG/RAC2/PTPN6/LAG3/CD27/CAV1/LEP/RHOH/PDCD1LG2/CD274/SHB/SEMA4D/IL12RB1/JAK3/RASAL3/TNFSF14/IRF1/CD74/TNIP1/ZAP70/VNN1/RASGRP1/TNFSF13B/IL18/ZBTB16/CD44/GATA3/BMP7/CYRIB/LAX1/SELL/PTPRC/SELPLG/ADORA2A/STK10/IL7R/LGALS9/TBX21/CCR7/FOXJ1/TWSG1/TGFBR2/PODXL2/TNFRSF21/BOLA-DRA/TNF/ETS1/CD6/CD5/FERMT3/ZMIZ1/IDO1/SOCS1/CORO1A/I…
GO:0001906	cell killing	GO:0007160	cell-matrix adhesion	41/2068	127/11262	0.000107629	0.00499183	0.00450827	ENSBTAG00000006811/ENSBTAG00000001209/ENSBTAG00000013755/ENSBTAG00000009260/ENSBTAG00000021466/ENSBTAG00000004835/ENSBTAG00000008373/ENSBTAG00000006686/ENSBTAG00000000782/ENSBTAG00000010179/ENSBTAG00000004168/ENSBTAG00000009665/ENSBTAG00000008380/ENSBTAG00000012681/ENSBTAG00000012724/ENSBTAG00000053542/ENSBTAG00000012817/ENSBTAG00000019866/ENSBTAG00000007602/ENSBTAG00000000792/ENSBTAG00000016525/…	41	EPHA3/CD96/PHLDB2/ITGB5/BCL6/ITGB2/L1CAM/GPM6B/COL3A1/ITGA4/HOXD3/ITGA10/ITGB7/NPNT/KDR/PTK2B/COL5A3/CAMSAP3/STON1/UTRN/ITGA11/CORO2B/AJUBA/MMP12/JAG1/NRP1/ITGA8/FERMT1/AJAP1/PXN/CORO1C/ITGA1/ADAMTS12/PEAK1/CDH13/JUP/SLK/NID1/PLAU/ITGAL/ARHGAP6
GO:0007179	transforming growth factor beta receptor signaling pathway	GO:0007179	transforming growth factor beta receptor signaling pathway	39/2068	122/11262	0.000197694	0.00830074	0.00749664	ENSBTAG00000013755/ENSBTAG00000021466/ENSBTAG00000017869/ENSBTAG00000006686/ENSBTAG00000025942/ENSBTAG00000015307/ENSBTAG00000055062/ENSBTAG00000007492/ENSBTAG00000032518/ENSBTAG00000002278/ENSBTAG00000012004/ENSBTAG00000001774/ENSBTAG00000020053/ENSBTAG00000002942/ENSBTAG00000021245/ENSBTAG00000016152/ENSBTAG00000001805/ENSBTAG00000019832/ENSBTAG00000018879/ENSBTAG00000008389/ENSBTAG00000014023/…	39	ITGB5/NRROS/CITED1/COL3A1/CHST11/CAV1/NPNT/HTRA3/HPGD/FBN2/SMAD5/ADAMTSL2/CITED2/SPRED1/FBN1/TGFB3/SPRY2/LPXN/ZEB1/BAMBI/FERMT1/SLC2A10/SPRY1/PXN/DAB2/PML/EID2/LTBP4/TWSG1/CIDEA/TGFBR2/ZNF451/DUSP22/HTRA1/CDKN1C/SIRT1/ZMIZ1/ZNF703/TGFB1I1
GO:0007204	positive regulation of cytosolic calcium ion concentration	GO:0007204	positive regulation of cytosolic calcium ion concentration	33/2068	111/11262	0.00233659	0.0444631	0.0401559	ENSBTAG00000045633/ENSBTAG00000002232/ENSBTAG00000046773/ENSBTAG00000017869/ENSBTAG00000020031/ENSBTAG00000007173/ENSBTAG00000026716/ENSBTAG00000011227/ENSBTAG00000027516/ENSBTAG00000012789/ENSBTAG00000023369/ENSBTAG00000006276/ENSBTAG00000021003/ENSBTAG00000021901/ENSBTAG00000005628/ENSBTAG00000020294/ENSBTAG00000050852/ENSBTAG00000001725/ENSBTAG00000005603/ENSBTAG00000020108/ENSBTAG00000005958/…	33	AGTR1/TRPC1/TRPM2/CD52/MCOLN2/PTPN6/CAV1/PKD2/PDGFRA/CXCL9/CXCL10/CXCL11/LETM1/PTK2B/GNA15/IBTK/TRPC6/SWAP70/APLNR/LYN/FASLG/PTPRC/P2RX4/PML/PRKD1/CYBA/GRIN2D/C1QTNF1/GALR1/CCR5/CXCR6/CORO1A
GO:0002768	immune response-regulating cell surface receptor signaling pathway	GO:0007259	receptor signaling pathway via JAK-STAT	25/2068	78/11262	0.00250388	0.0468524	0.0423138	ENSBTAG00000017869/ENSBTAG00000020031/ENSBTAG00000010531/ENSBTAG00000017048/ENSBTAG00000019895/ENSBTAG00000047412/ENSBTAG00000021791/ENSBTAG00000016656/ENSBTAG00000007867/ENSBTAG00000012529/ENSBTAG00000004380/ENSBTAG00000004211/ENSBTAG00000014911/ENSBTAG00000005958/ENSBTAG00000007741/ENSBTAG00000020904/ENSBTAG00000000277/ENSBTAG00000005215/ENSBTAG00000020736/ENSBTAG00000020034/ENSBTAG00000023144/…	25	PARP9/PARP14/STAT1/IFNG/STAT2/TNFRSF1A/CAV1/LEP/PKD2/PTK2B/CRLF1/JAK3/CYP1B1/CENPJ/PIBF1/IL18/IL10RA/CD40/LYN/TNFSF18/PTPRC/ADIPOR1/CRLF3/PRP4/SOCS1
GO:0009132	nucleoside diphosphate metabolic process	GO:0009117	nucleotide metabolic process	70/2068	278/11262	0.00258984	0.0474299	0.0428353	ENSBTAG00000017753/ENSBTAG00000010485/ENSBTAG00000021899/ENSBTAG00000037640/ENSBTAG00000031358/ENSBTAG00000017411/ENSBTAG00000005464/ENSBTAG00000016260/ENSBTAG00000019722/ENSBTAG00000014069/ENSBTAG00000010564/ENSBTAG00000011354/ENSBTAG00000012032/ENSBTAG00000027728/ENSBTAG00000013749/ENSBTAG00000018705/ENSBTAG00000004092/ENSBTAG00000016691/ENSBTAG00000020030/ENSBTAG00000000494/ENSBTAG00000005362/…	70	APP/MFN1/PDE9A/PFKL/HPRT1/ABCD1/PGK1/KYNU/PID1/AK2/UCK2/AMPD1/AMPD2/DPYD/AK5/ELOVL1/ADCY6/LRRK2/GUCY2C/TPI1/GAPDH/TIGAR/PDK4/NAMPT/NT5C3A/IMPDH1/ELOVL6/NUDT9/NUDT18/FBP1/PDE4A/HK3/NUDT12/RHOQ/ADCY3/CMPK2/AK1/AK8/SLC2A6/LACC1/URAD/PFKP/EIF6/SAMHD1/FITM2/ACOT8/ENO1/NADK/PDE4D/FCSK/APRT/GPI/NOS2/ALDOC/ENO3/COASY/GALK1/NME6/RAB23/PGAM1/ACSL5/ENO4/HK1/DCTD/IDO1/GPAT4/NUPR1/ALDOA/MLXIPL
GO:0009132	nucleoside diphosphate metabolic process	GO:0009132	nucleoside diphosphate metabolic process	31/2068	80/11262	1.4599e-05	0.000966625	0.000872987	ENSBTAG00000017753/ENSBTAG00000017411/ENSBTAG00000011354/ENSBTAG00000004092/ENSBTAG00000004330/ENSBTAG00000010658/ENSBTAG00000000894/ENSBTAG00000017605/ENSBTAG00000019782/ENSBTAG00000014731/ENSBTAG00000016650/ENSBTAG00000003483/ENSBTAG00000009733/ENSBTAG00000014898/ENSBTAG00000019979/ENSBTAG00000006305/ENSBTAG00000001824/ENSBTAG00000048125/ENSBTAG00000002683/ENSBTAG00000011263/ENSBTAG00000013411/…	31	APP/PFKL/PGK1/AK2/AK5/TPI1/GAPDH/TIGAR/NUDT9/NUDT18/FBP1/HK3/CMPK2/AK1/AK8/SLC2A6/ENTPD2/PFKP/EIF6/ENO1/GPI/ALDOC/ENO3/GALK1/NME6/PGAM1/ENO4/HK1/NUPR1/ALDOA/MLXIPL
GO:0006954	inflammatory response	GO:0009611	response to wounding	62/2068	237/11262	0.00169243	0.0342534	0.0309353	ENSBTAG00000014889/ENSBTAG00000001209/ENSBTAG00000010726/ENSBTAG00000011190/ENSBTAG00000021466/ENSBTAG00000049058/ENSBTAG00000012405/ENSBTAG00000007909/ENSBTAG00000007101/ENSBTAG00000021697/ENSBTAG00000017869/ENSBTAG00000007173/ENSBTAG00000000782/ENSBTAG00000003959/ENSBTAG00000018052/ENSBTAG00000010661/ENSBTAG00000009510/ENSBTAG00000047998/ENSBTAG00000012724/ENSBTAG00000016385/ENSBTAG00000053542/…	62	DCBLD2/PHLDB2/F8/FLNA/COL3A1/INHBB/PEAR1/NOTCH2/F3/PTPN6/PDGFB/CAV1/PDGFRA/KDR/ARHGAP24/PTPRS/CNN2/FGF1/DPYSL3/ADRA2B/IL1A/PLEK/STXBP1/TOR1A/COL5A1/ENTPD2/AJUBA/F10/MMP12/MCAM/CD44/SERPING1/THBD/FERMT1/EPPK1/CCN4/LYN/AJAP1/FGF2/KREMEN1/RGMA/ZFP36/APOE/BLOC1S3/GPR4/NOG/SCARF1/ALOX12/FKBP10/C1QTNF1/EVPL/PPARD/TNF/PRKG1/MYOF/FERMT3/CORO1B/PLAU/CLDN4/CLDN3
GO:0098542	defense response to other organism	GO:0009615	response to virus	67/2068	181/11262	1.93128e-09	3.49969e-07	3.16067e-07	ENSBTAG00000019294/ENSBTAG00000002551/ENSBTAG00000013403/ENSBTAG00000053542/ENSBTAG00000037389/ENSBTAG00000002187/ENSBTAG00000007591/ENSBTAG00000015212/ENSBTAG00000021791/ENSBTAG00000009933/ENSBTAG00000030913/ENSBTAG00000008142/ENSBTAG00000007554/ENSBTAG00000007519/ENSBTAG00000014297/ENSBTAG00000030932/ENSBTAG00000011316/ENSBTAG00000012529/ENSBTAG00000004380/ENSBTAG00000013123/ENSBTAG00000007755/…	67	IFNAR2/PARP9/DTX3L/MX1/IFIH1/IFI6/ADAR/MOV10/IFI44L/ZC3H12A/IFNG/STAT2/ABCC9/KCNJ8/PHB2/APOBEC3H/PSMA2/IRF5/CXCL9/CXCL10/DDX58/IL12RB1/IRF1/AGBL5/RSAD2/RIPK3/MMP12/TRIM44/GATA3/ZBP1/SAMHD1/SERINC3/CD40/ISG15/BATF3/PTPRC/OAS2/OAS1Z/OASL/ISG20/NLRC5/POU2F2/IRF3/C1QBP/PHB/TBX21/DHX58/UNC13D/ILRUN/TNF/IFIT2/IFIT3/IFIT1/IFIT5/CHUK/BNIP3/VWCE/TKFC/IRF7/PRF1/WDFY4/TLR3/IL27/PYCARD
GO:0098542	defense response to other organism	GO:0009617	response to bacterium	97/2068	277/11262	1.9513e-11	6.71832e-09	6.06751e-09	ENSBTAG00000000648/ENSBTAG00000010793/ENSBTAG00000007909/ENSBTAG00000002551/ENSBTAG00000017869/ENSBTAG00000027513/ENSBTAG00000001826/ENSBTAG00000005072/ENSBTAG00000038048/ENSBTAG00000039446/ENSBTAG00000039028/ENSBTAG00000012789/ENSBTAG00000030885/ENSBTAG00000013380/ENSBTAG00000014782/ENSBTAG00000047502/ENSBTAG00000011666/ENSBTAG00000014441/ENSBTAG00000023411/ENSBTAG00000045925/ENSBTAG00000027051/…	97	ADAMTS5/CD96/CCDC80/CITED1/PTAFR/FGR/S100A14/NOTCH2/GFI1/GBP2/GBP4/IFI44/ZC3H12A/LYZ/CYP27B1/KCNJ8/KLRK1/TNFRSF1A/CAV1/IRF5/NFKB1/JCHAIN/CXCL2/CXCL9/CXCL10/ANXA3/NUGGC/PDCD1LG2/CD274/PGLYRP2/C3/SBNO2/ARID5A/GNLY/CMPK2/SASH1/ACOD1/CASP1/IL18/CUBN/MRC1/BPI/LBP/PI3/WFDC2/CYRIB/LYN/RGS1/ISG15/NOCT/NAIP/CD180/GZMA/IL7R/PRKD1/IRF8/NOD2/NLRC5/ZFP36/IRF3/SSC5D/NOS2/IKZF3/GSDMB/CCR7/DHX58/CEP192/STAB1/CCR…
GO:0030155	regulation of cell adhesion	GO:0010810	regulation of cell-substrate adhesion	38/2068	121/11262	0.000353907	0.0118301	0.0106841	ENSBTAG00000006811/ENSBTAG00000001209/ENSBTAG00000010793/ENSBTAG00000011190/ENSBTAG00000009260/ENSBTAG00000021697/ENSBTAG00000006686/ENSBTAG00000000782/ENSBTAG00000044033/ENSBTAG00000009665/ENSBTAG00000012681/ENSBTAG00000053542/ENSBTAG00000012817/ENSBTAG00000019866/ENSBTAG00000000792/ENSBTAG00000019595/ENSBTAG00000005145/ENSBTAG00000034373/ENSBTAG00000017685/ENSBTAG00000016549/ENSBTAG00000001017/…	38	EPHA3/PHLDB2/CCDC80/BCL6/FLNA/GPM6B/CDC42/RAC2/TRIOBP/PDGFB/NPNT/KDR/PTK2B/CALR/CAMSAP3/EDIL3/UTRN/CORO2B/MMP12/JAG1/NRP1/FERMT1/AJAP1/CORO1C/CRKL/EGFLAM/PEAK1/CDH13/C1QBP/JUP/RAC3/UNC13D/CARMIL1/SLK/NID1/SPOCK2/PLAU/ARHGAP6
GO:0030155	regulation of cell adhesion	GO:0010811	positive regulation of cell-substrate adhesion	23/2068	70/11262	0.00255988	0.0471319	0.0425662	ENSBTAG00000010793/ENSBTAG00000011190/ENSBTAG00000021697/ENSBTAG00000006686/ENSBTAG00000000782/ENSBTAG00000044033/ENSBTAG00000009665/ENSBTAG00000019866/ENSBTAG00000019595/ENSBTAG00000034373/ENSBTAG00000017685/ENSBTAG00000016549/ENSBTAG00000007244/ENSBTAG00000008827/ENSBTAG00000001700/ENSBTAG00000002539/ENSBTAG00000005958/ENSBTAG00000015114/ENSBTAG00000020465/ENSBTAG00000045548/ENSBTAG00000012739/…	23	CCDC80/FLNA/CDC42/TRIOBP/PDGFB/NPNT/KDR/PTK2B/CALR/EDIL3/UTRN/NRP1/FERMT1/CRKL/EGFLAM/CDH13/C1QBP/JUP/RAC3/UNC13D/CARMIL1/NID1/SPOCK2
GO:0030595	leukocyte chemotaxis	GO:0010818	T cell chemotaxis	8/2068	14/11262	0.00133227	0.0284295	0.0256755	ENSBTAG00000009637/ENSBTAG00000001725/ENSBTAG00000005603/ENSBTAG00000012223/ENSBTAG00000032084/ENSBTAG00000009943/ENSBTAG00000009938/ENSBTAG00000052510	8	CXCL10/CXCL11/TNFSF14/SLC12A2/GPR183/XCL1/CCL26
GO:0043087	regulation of GTPase activity	GO:0010922	positive regulation of phosphatase activity	9/2068	17/11262	0.00136372	0.0284295	0.0256755	ENSBTAG00000014609/ENSBTAG00000006686/ENSBTAG00000002804/ENSBTAG00000016525/ENSBTAG00000012529/ENSBTAG00000009658/ENSBTAG00000001933/ENSBTAG00000018422/ENSBTAG00000023144	9	PPP1R12A/IFNG/NPNT/PDGFRB/PLEK/PTPA/RIPK3/PTPRC/ITGA1
GO:0002250	adaptive immune response	GO:0016064	immunoglobulin mediated immune response	32/2068	72/11262	2.93274e-07	3.64508e-05	3.29198e-05	ENSBTAG00000021020/ENSBTAG00000018383/ENSBTAG00000007916/ENSBTAG00000001185/ENSBTAG00000001511/ENSBTAG00000011196/ENSBTAG00000020173/ENSBTAG00000008612/ENSBTAG00000004840/ENSBTAG00000020294/ENSBTAG00000027204/ENSBTAG00000012210/ENSBTAG00000017280/ENSBTAG00000015228/ENSBTAG00000055197/ENSBTAG00000025405/ENSBTAG00000001987/ENSBTAG00000020736/ENSBTAG00000023144/ENSBTAG00000048135/ENSBTAG00000001219/…	32	BCL6/RIF1/C1QB/INPP5D/C1R/C1S/PTPN6/C5/C3/CD74/BATF/SWAP70/CD40/PTPRC/NOD2/NECTIN2/KMT5C/ATAD5/TBX21/FOXJ1/C2/TNF/TCIRG1/KMT5B/IRF7
GO:0007179	transforming growth factor beta receptor signaling pathway	GO:0017015	regulation of transforming growth factor beta receptor signaling pathway	25/2068	78/11262	0.00250388	0.0468524	0.0423138	ENSBTAG00000017869/ENSBTAG00000006686/ENSBTAG00000015307/ENSBTAG00000007492/ENSBTAG00000032518/ENSBTAG00000002278/ENSBTAG00000001774/ENSBTAG00000020053/ENSBTAG00000002942/ENSBTAG00000021245/ENSBTAG00000016152/ENSBTAG00000018879/ENSBTAG00000008389/ENSBTAG00000014023/ENSBTAG00000002391/ENSBTAG00000009614/ENSBTAG00000010644/ENSBTAG00000047613/ENSBTAG00000011224/ENSBTAG00000003045/ENSBTAG00000020465/…	25	NRROS/CHST11/CAV1/NPNT/HTRA3/FBN2/ADAMTSL2/CITED2/SPRED1/FBN1/SPRY2/ZEB1/BAMBI/FERMT1/SLC2A10/SPRY1/DAB2/EID2/CIDEA/ZNF451/HTRA1/CDKN1C/SIRT1/ZNF703/TGFB1I1
GO:0043551	regulation of phosphatidylinositol 3-kinase activity	GO:0019216	regulation of lipid metabolic process	53/2068	198/11262	0.00207708	0.0404033	0.0364894	ENSBTAG00000045633/ENSBTAG00000002112/ENSBTAG00000031575/ENSBTAG00000002979/ENSBTAG00000013054/ENSBTAG00000021697/ENSBTAG00000014069/ENSBTAG00000017869/ENSBTAG00000007173/ENSBTAG00000025942/ENSBTAG00000031569/ENSBTAG00000002804/ENSBTAG00000012984/ENSBTAG00000019895/ENSBTAG00000020030/ENSBTAG00000013227/ENSBTAG00000010978/ENSBTAG00000010667/ENSBTAG00000000013/ENSBTAG00000010123/ENSBTAG00000004347/…	53	AGTR1/ABCD1/INSIG2/FGR/CDC42/VAV3/GFI1/PIK3R3/MFSD2A/VDR/IFNG/CYP27B1/PIP4K2C/PHB2/PDGFB/PDK4/CAV1/LEP/NFKB1/PDGFRA/HPGD/PTK2B/GOLM1/SLC27A1/C3/FGF1/PDGFRB/CD74/PIBF1/DGKZ/EIF6/SLA2/FITM2/SNAI2/LYN/PROX1/ADIPOR1/PIK3IP1/PRKAA1/NOD2/APOE/ACADVL/PIK3R5/CIDEA/PPARD/ADGRF5/TNF/THRSP/SIRT1/ABCA3/SOCS1/MLXIPL
GO:0071345	cellular response to cytokine stimulus	GO:0019221	cytokine-mediated signaling pathway	81/2068	267/11262	1.10508e-06	0.000111905	0.000101065	ENSBTAG00000021697/ENSBTAG00000017869/ENSBTAG00000027513/ENSBTAG00000003651/ENSBTAG00000053542/ENSBTAG00000037389/ENSBTAG00000047412/ENSBTAG00000017746/ENSBTAG00000001335/ENSBTAG00000048980/ENSBTAG00000010738/ENSBTAG00000014023/ENSBTAG00000015212/ENSBTAG00000021791/ENSBTAG00000016656/ENSBTAG00000007626/ENSBTAG00000001060/ENSBTAG00000007867/ENSBTAG00000046699/ENSBTAG00000007519/ENSBTAG00000016723/…	81	IFNAR2/PARP9/PARP14/IL2RG/CXCR4/STAT1/STAT4/ADAR/GFI1/IFNG/STAT2/IL2RB/CD4/TNFRSF1A/PDGFB/CAV1/LEP/IRF5/CXCL2/CXCL10/CXCL11/OTOP1/PTK2B/TRAF1/CRLF1/IL12RB1/JAK3/SLC27A1/IRF1/CD74/IL18RAP/IL1A/IL1RN/TRAF2/FLT3/CASP1/MMP12/IL18/IL10RA/CD44/TRIM44/SPI1/IL2RA/ZBP1/SAMHD1/XCL1/TNFSF18/TNFRSF18/TRAF5/PTPRC/ADIPOR1/SLIT3/GHR/IL7R/NLRC5/CCL22/CX3CL1/IRF3/CCL3/CCL14/CCR7/IL17RC/IL17RE/CXCR6/TNF/FAS/TOLLIP…
GO:0002250	adaptive immune response	GO:0019724	B cell mediated immunity	32/2068	72/11262	2.93274e-07	3.64508e-05	3.29198e-05	ENSBTAG00000021020/ENSBTAG00000018383/ENSBTAG00000007916/ENSBTAG00000001185/ENSBTAG00000001511/ENSBTAG00000011196/ENSBTAG00000020173/ENSBTAG00000008612/ENSBTAG00000004840/ENSBTAG00000020294/ENSBTAG00000027204/ENSBTAG00000012210/ENSBTAG00000017280/ENSBTAG00000015228/ENSBTAG00000055197/ENSBTAG00000025405/ENSBTAG00000001987/ENSBTAG00000020736/ENSBTAG00000023144/ENSBTAG00000048135/ENSBTAG00000001219/…	32	BCL6/RIF1/C1QB/INPP5D/C1R/C1S/PTPN6/C5/C3/CD74/BATF/SWAP70/CD40/PTPRC/NOD2/NECTIN2/KMT5C/ATAD5/TBX21/FOXJ1/C2/TNF/TCIRG1/KMT5B/IRF7
GO:0098542	defense response to other organism	GO:0019730	antimicrobial humoral response	15/2068	32/11262	0.000207916	0.00862476	0.00778927	ENSBTAG00000027513/ENSBTAG00000006694/ENSBTAG00000039446/ENSBTAG00000039028/ENSBTAG00000023411/ENSBTAG00000014731/ENSBTAG00000018531/ENSBTAG00000047816/ENSBTAG00000047449/ENSBTAG00000053497/ENSBTAG00000008259/ENSBTAG00000014329/ENSBTAG00000013928/ENSBTAG00000020936/ENSBTAG00000025258	15	GAPDH/JCHAIN/CXCL2/CXCL14/GNLY/ACOD1/PI3/WFDC2/NOD2
GO:0098542	defense response to other organism	GO:0019731	antibacterial humoral response	8/2068	13/11262	0.000680273	0.0188885	0.0170588	ENSBTAG00000039446/ENSBTAG00000039028/ENSBTAG00000023411/ENSBTAG00000018531/ENSBTAG00000014329/ENSBTAG00000013928/ENSBTAG00000020936/ENSBTAG00000025258	8	JCHAIN/PI3/WFDC2/NOD2
GO:0019882	antigen processing and presentation	GO:0019882	antigen processing and presentation	37/2068	71/11262	1.30021e-10	3.44355e-08	3.10997e-08	ENSBTAG00000046555/ENSBTAG00000009421/ENSBTAG00000024960/ENSBTAG00000017135/ENSBTAG00000014728/ENSBTAG00000018349/ENSBTAG00000015114/ENSBTAG00000015228/ENSBTAG00000039275/ENSBTAG00000021395/ENSBTAG00000048782/ENSBTAG00000020936/ENSBTAG00000038428/ENSBTAG00000015133/ENSBTAG00000047707/ENSBTAG00000003038/ENSBTAG00000003039/ENSBTAG00000008953/ENSBTAG00000012451/ENSBTAG00000015730/ENSBTAG00000006490/…	37	WAS/CD1E/CTSS/TAPBPL/IFI30/CALR/CD74/ERAP2/PSME1/NOD2/RELB/CCR7/BOLA-DOB/TAP2/PSMB8/TAP1/BOLA-DMB/BOLA-DMA/BOLA-DOA/TAPBP/BLA-DQB/BOLA-DRA/BoLA/BOLA-NC1/JSP.1/BOLA/RAB4A/WDFY4/PYCARD
GO:0019882	antigen processing and presentation	GO:0019883	antigen processing and presentation of endogenous antigen	15/2068	22/11262	4.01461e-07	4.45881e-05	4.02688e-05	ENSBTAG00000009421/ENSBTAG00000024960/ENSBTAG00000039275/ENSBTAG00000003038/ENSBTAG00000008953/ENSBTAG00000016828/ENSBTAG00000010645/ENSBTAG00000005182/ENSBTAG00000012208/ENSBTAG00000001476/ENSBTAG00000007075/ENSBTAG00000005146/ENSBTAG00000019386/ENSBTAG00000020116/ENSBTAG00000002069	15	CD1E/ERAP2/TAP2/TAP1/TAPBP/BOLA-DRA/BoLA/BOLA-NC1/JSP.1/BOLA
GO:0019882	antigen processing and presentation	GO:0019884	antigen processing and presentation of exogenous antigen	10/2068	17/11262	0.00023479	0.00924138	0.00834616	ENSBTAG00000009421/ENSBTAG00000024960/ENSBTAG00000017135/ENSBTAG00000018349/ENSBTAG00000015228/ENSBTAG00000021395/ENSBTAG00000003038/ENSBTAG00000008953/ENSBTAG00000006490/ENSBTAG00000010645	10	CD1E/CTSS/IFI30/CD74/PSME1/TAP2/TAP1/BOLA-DOA/BOLA-DRA
GO:0002768	immune response-regulating cell surface receptor signaling pathway	GO:0019934	cGMP-mediated signaling	8/2068	14/11262	0.00133227	0.0284295	0.0256755	ENSBTAG00000021899/ENSBTAG00000016396/ENSBTAG00000017260/ENSBTAG00000007758/ENSBTAG00000007129/ENSBTAG00000003840/ENSBTAG00000010123/ENSBTAG00000005958	8	PDE9A/PDE11A/PDE3A/PTK2B/PDE10A/IRAG1/GUCY1B1/APOE
GO:0030155	regulation of cell adhesion	GO:0022407	regulation of cell-cell adhesion	70/2068	249/11262	9.14937e-05	0.00437518	0.00395135	ENSBTAG00000013057/ENSBTAG00000017869/ENSBTAG00000015094/ENSBTAG00000011266/ENSBTAG00000012817/ENSBTAG00000016944/ENSBTAG00000006276/ENSBTAG00000007916/ENSBTAG00000001805/ENSBTAG00000019832/ENSBTAG00000025424/ENSBTAG00000018404/ENSBTAG00000002341/ENSBTAG00000019313/ENSBTAG00000044194/ENSBTAG00000018397/ENSBTAG00000001511/ENSBTAG00000002041/ENSBTAG00000012695/ENSBTAG00000007927/ENSBTAG00000021512/…	70	CBLB/HHLA2/BCL6/SASH3/LCK/SLAMF1/ZBTB7B/ZC3H12A/NCKAP1L/IFNG/PTPN6/LAG3/CD27/CAV1/LEP/RHOH/PDCD1LG2/CD274/SHB/AKNA/IL12RB1/JAK3/RASAL3/TNFSF14/IRF1/MEGF10/CD74/ZAP70/IL1RN/VNN1/CITED2/RASGRP1/TNFSF13B/IL18/ZBTB16/SWAP70/CD44/JAG1/GATA3/BMP7/CYRIB/LYN/LAX1/PTPRC/ADORA2A/IL7R/LGALS9/ALOX12/TBX21/CCR7/C1QTNF1/FOXJ1/TWSG1/TGFBR2/PTPN23/TNFRSF21/BOLA-DRA/NOTCH4/TNF/PRKG1/ETS1/CD6/CD5/FERMT3/ZMIZ1/ZDHH…
GO:0030155	regulation of cell adhesion	GO:0022409	positive regulation of cell-cell adhesion	46/2068	153/11262	0.000277694	0.00975613	0.00881104	ENSBTAG00000017869/ENSBTAG00000015094/ENSBTAG00000011266/ENSBTAG00000019832/ENSBTAG00000002341/ENSBTAG00000019313/ENSBTAG00000018397/ENSBTAG00000001511/ENSBTAG00000002041/ENSBTAG00000012695/ENSBTAG00000007927/ENSBTAG00000021512/ENSBTAG00000019686/ENSBTAG00000012529/ENSBTAG00000014725/ENSBTAG00000014911/ENSBTAG00000013451/ENSBTAG00000033316/ENSBTAG00000000095/ENSBTAG00000014922/ENSBTAG00000011481/…	46	HHLA2/BCL6/SASH3/LCK/SLAMF1/ZBTB7B/NCKAP1L/IFNG/CD27/CAV1/LEP/RHOH/PDCD1LG2/CD274/SHB/IL12RB1/JAK3/RASAL3/TNFSF14/MEGF10/CD74/ZAP70/VNN1/CITED2/RASGRP1/TNFSF13B/IL18/ZBTB16/CD44/GATA3/BMP7/CYRIB/PTPRC/IL7R/CCR7/TGFBR2/PTPN23/BOLA-DRA/TNF/ETS1/CD6/CD5/ZMIZ1/SOCS1/CORO1A/PYCARD
GO:0030098	lymphocyte differentiation	GO:0030098	lymphocyte differentiation	64/2068	221/11262	6.99538e-05	0.00368855	0.00333123	ENSBTAG00000007909/ENSBTAG00000013670/ENSBTAG00000015094/ENSBTAG00000011266/ENSBTAG00000020053/ENSBTAG00000018699/ENSBTAG00000007916/ENSBTAG00000019832/ENSBTAG00000019525/ENSBTAG00000019313/ENSBTAG00000001511/ENSBTAG00000002041/ENSBTAG00000012695/ENSBTAG00000009631/ENSBTAG00000007927/ENSBTAG00000012228/ENSBTAG00000021512/ENSBTAG00000011316/ENSBTAG00000020173/ENSBTAG00000019686/ENSBTAG00000012529/…	64	BCL6/SASH3/LCK/ZNF683/SLAMF1/SEMA4A/ZBTB7B/NOTCH2/ZC3H12A/INPP5D/NCKAP1L/IFNG/PTPN6/CD4/LAG3/CD27/IKZF1/LEP/RHOH/SHB/PTK2B/SLC46A2/JAK3/PGLYRP2/IRF1/CD74/ITK/ZAP70/CD8A/RSAD2/VNN1/RIPK3/RASGRP1/BATF/FLT3/GPR183/IL18/ZBTB16/CD3D/SPI1/GATA3/ZEB1/TOX/PTPRC/DOCK2/IL7R/POU2F2/RELB/KAT7/TBX21/IKZF3/CCR7/JMJD6/FOXJ1/TGFBR2/BOLA-DOA/BOLA-DRA/IRF4/TCIRG1/PPP3CB/ZMIZ1/SOCS1/IL27/LFNG
GO:0046649	lymphocyte activation	GO:0030101	natural killer cell activation	15/2068	36/11262	0.000979331	0.0240846	0.0217515	ENSBTAG00000019895/ENSBTAG00000018699/ENSBTAG00000011784/ENSBTAG00000009631/ENSBTAG00000007927/ENSBTAG00000004917/ENSBTAG00000014911/ENSBTAG00000012280/ENSBTAG00000021872/ENSBTAG00000000277/ENSBTAG00000004954/ENSBTAG00000023144/ENSBTAG00000007070/ENSBTAG00000013556/ENSBTAG00000008631	15	FGR/ZNF683/SLAMF1/KLRK1/LEP/PGLYRP2/RASGRP1/PIBF1/IL18/TOX/PTPRC/BLOC1S3/KAT7/UNC13D/CORO1A
GO:0030155	regulation of cell adhesion	GO:0030155	regulation of cell adhesion	129/2068	429/11262	1.35236e-09	2.73892e-07	2.4736e-07	ENSBTAG00000006811/ENSBTAG00000013057/ENSBTAG00000001209/ENSBTAG00000010793/ENSBTAG00000011190/ENSBTAG00000008552/ENSBTAG00000009260/ENSBTAG00000031575/ENSBTAG00000014609/ENSBTAG00000021697/ENSBTAG00000017869/ENSBTAG00000006686/ENSBTAG00000034206/ENSBTAG00000000782/ENSBTAG00000044033/ENSBTAG00000010531/ENSBTAG00000010229/ENSBTAG00000015094/ENSBTAG00000009665/ENSBTAG00000012681/ENSBTAG00000053542/…	129	EPHA3/CBLB/HHLA2/PHLDB2/CCDC80/BCL6/SASH3/FLNA/PLXNA3/CXCR3/GPM6B/PRKX/CYTIP/CXCR4/LCK/CDC42/SLAMF1/ZBTB7B/VAV3/ZC3H12A/PPP1R12A/NCKAP1L/RND1/IFNG/RAC2/PTPN6/LAG3/CD27/TRIOBP/PDGFB/CAV1/LEP/NPNT/EMCN/RHOH/KDR/PDCD1LG2/CD274/SHB/PTK2B/SEMA4D/AKNA/IL12RB1/JAK3/RASAL3/CALR/CAMSAP3/TNFSF14/IRF1/MEGF10/CD74/EDIL3/ZAP70/CYP1B1/IL1RN/LAMA2/VNN1/CITED2/UTRN/CORO2B/RASGRP1/TNFSF13B/MMP12/IL18/ZBTB16/SWAP7…
GO:0030198	extracellular matrix organization	GO:0030198	extracellular matrix organization	57/2068	192/11262	8.13633e-05	0.00394555	0.00356334	ENSBTAG00000017753/ENSBTAG00000001209/ENSBTAG00000010793/ENSBTAG00000023907/ENSBTAG00000009260/ENSBTAG00000027020/ENSBTAG00000021466/ENSBTAG00000008140/ENSBTAG00000004885/ENSBTAG00000034147/ENSBTAG00000009051/ENSBTAG00000011412/ENSBTAG00000017869/ENSBTAG00000006686/ENSBTAG00000007173/ENSBTAG00000007657/ENSBTAG00000010082/ENSBTAG00000019807/ENSBTAG00000050986/ENSBTAG00000014665/ENSBTAG00000010179/…	57	APP/PHLDB2/CCDC80/COL18A1/GPM6B/COL5A2/COL3A1/FAP/DDR2/OLFML2B/CTSS/MMP19/TNFRSF1A/LAMB1/CAV1/NPNT/PDGFRA/SCARA3/COL15A1/COL27A1/PXDN/ADAMTS2/COL5A3/ADAMTS10/CYP1B1/ANTXR1/RIC8A/OLFML2A/ADAMTSL2/COL5A1/POSTN/COL4A1/COL4A2/MMP13/MMP12/SERPINH1/FERMT1/SLC2A10/SULF1/QSOX1/MMP11/SH3PXD2B/EGFLAM/ADAMTS12/ADAMTS17/ADAMTS7/CRISPLD2/MMP2/MMP28/FKBP10/ADAMTS9/TNF/NFKB2/NID1/SPOCK2/MYH11/FSCN1
GO:0030098	lymphocyte differentiation	GO:0030217	T cell differentiation	51/2068	166/11262	7.22676e-05	0.00368855	0.00333123	ENSBTAG00000013670/ENSBTAG00000015094/ENSBTAG00000011266/ENSBTAG00000020053/ENSBTAG00000007916/ENSBTAG00000019832/ENSBTAG00000019525/ENSBTAG00000019313/ENSBTAG00000001511/ENSBTAG00000002041/ENSBTAG00000012695/ENSBTAG00000009631/ENSBTAG00000012228/ENSBTAG00000021512/ENSBTAG00000011316/ENSBTAG00000019686/ENSBTAG00000012529/ENSBTAG00000003255/ENSBTAG00000034295/ENSBTAG00000014725/ENSBTAG00000014911/…	51	BCL6/SASH3/LCK/ZNF683/SEMA4A/ZBTB7B/ZC3H12A/NCKAP1L/IFNG/CD4/LAG3/CD27/LEP/RHOH/SHB/SLC46A2/IRF1/CD74/ITK/ZAP70/CD8A/RSAD2/VNN1/RIPK3/RASGRP1/BATF/GPR183/IL18/ZBTB16/CD3D/GATA3/ZEB1/TOX/PTPRC/DOCK2/IL7R/RELB/TBX21/CCR7/JMJD6/FOXJ1/TGFBR2/BOLA-DOA/BOLA-DRA/IRF4/TCIRG1/PPP3CB/ZMIZ1/SOCS1/IL27/LFNG
GO:0007179	transforming growth factor beta receptor signaling pathway	GO:0030512	negative regulation of transforming growth factor beta receptor signaling pathway	18/2068	50/11262	0.00236699	0.0447777	0.0404401	ENSBTAG00000017869/ENSBTAG00000015307/ENSBTAG00000007492/ENSBTAG00000032518/ENSBTAG00000002278/ENSBTAG00000001774/ENSBTAG00000002942/ENSBTAG00000021245/ENSBTAG00000018879/ENSBTAG00000008389/ENSBTAG00000014023/ENSBTAG00000002391/ENSBTAG00000009614/ENSBTAG00000010644/ENSBTAG00000047613/ENSBTAG00000003045/ENSBTAG00000015644/ENSBTAG00000046547	18	NRROS/CHST11/CAV1/HTRA3/FBN2/ADAMTSL2/SPRED1/FBN1/SPRY2/BAMBI/SLC2A10/SPRY1/EID2/CIDEA/ZNF451/HTRA1/SIRT1/TGFB1I1
GO:0030574	collagen catabolic process	GO:0030574	collagen catabolic process	10/2068	17/11262	0.00023479	0.00924138	0.00834616	ENSBTAG00000008140/ENSBTAG00000009051/ENSBTAG00000015059/ENSBTAG00000053542/ENSBTAG00000006877/ENSBTAG00000006108/ENSBTAG00000019267/ENSBTAG00000006086/ENSBTAG00000015739/ENSBTAG00000017135	10	FAP/CTSS/MMP19/MMP13/MMP12/MMP16/MMP11/MMP2/MMP28/MRC2
GO:0030595	leukocyte chemotaxis	GO:0030593	neutrophil chemotaxis	21/2068	53/11262	0.000237208	0.00924138	0.00834616	ENSBTAG00000031575/ENSBTAG00000027513/ENSBTAG00000016525/ENSBTAG00000048980/ENSBTAG00000010738/ENSBTAG00000003176/ENSBTAG00000017060/ENSBTAG00000019686/ENSBTAG00000011043/ENSBTAG00000015228/ENSBTAG00000016864/ENSBTAG00000009943/ENSBTAG00000009938/ENSBTAG00000020936/ENSBTAG00000017718/ENSBTAG00000024869/ENSBTAG00000025250/ENSBTAG00000012739/ENSBTAG00000015133/ENSBTAG00000050726/ENSBTAG00000052510	21	ITGB2/VAV3/NCKAP1L/RAC2/CXCL2/CD74/LBP/XCL1/ITGA1/NOD2/CCL22/CX3CL1/CCL3/CCL14/C1QBP/CCR7/CD300H/JAM3/CCL26
GO:0030595	leukocyte chemotaxis	GO:0030595	leukocyte chemotaxis	45/2068	126/11262	2.66599e-06	0.000223878	0.000202191	ENSBTAG00000031575/ENSBTAG00000021697/ENSBTAG00000027513/ENSBTAG00000009637/ENSBTAG00000006694/ENSBTAG00000016525/ENSBTAG00000048980/ENSBTAG00000010738/ENSBTAG00000006086/ENSBTAG00000003176/ENSBTAG00000021901/ENSBTAG00000017060/ENSBTAG00000007927/ENSBTAG00000021377/ENSBTAG00000019686/ENSBTAG00000011043/ENSBTAG00000004917/ENSBTAG00000001725/ENSBTAG00000005603/ENSBTAG00000005958/ENSBTAG00000012210/…	45	TRPM2/ITGB2/SLAMF1/S100A14/VAV3/NCKAP1L/RAC2/KLRK1/PDGFB/CXCL2/CXCL10/CXCL11/PTK2B/C5/CALR/TNFSF14/SLC12A2/CXCL14/CD74/GPR183/SWAP70/LBP/LYN/XCL1/ITGA1/RIN3/NOD2/CCL22/CX3CL1/TRPM4/CCL3/CCL14/MMP28/C1QBP/CCR7/CD300H/IL17RC/PLA2G7/GPSM3/JAM3/CORO1A/CCL26
GO:0002684	positive regulation of immune system process	GO:0030888	regulation of B cell proliferation	16/2068	38/11262	0.000581846	0.0168344	0.0152036	ENSBTAG00000031575/ENSBTAG00000018383/ENSBTAG00000001511/ENSBTAG00000002041/ENSBTAG00000020173/ENSBTAG00000019686/ENSBTAG00000013569/ENSBTAG00000015228/ENSBTAG00000032084/ENSBTAG00000011563/ENSBTAG00000020736/ENSBTAG00000020034/ENSBTAG00000023144/ENSBTAG00000011887/ENSBTAG00000011003/ENSBTAG00000020054	16	BCL6/SASH3/VAV3/INPP5D/NCKAP1L/CD38/CD74/GPR183/TNFSF13B/CD40/LYN/PTPRC/CD22/ATAD5/IKZF3/TNFRSF21
GO:0001906	cell killing	GO:0031589	cell-substrate adhesion	67/2068	214/11262	2.79713e-06	0.000223966	0.00020227	ENSBTAG00000006811/ENSBTAG00000001209/ENSBTAG00000010793/ENSBTAG00000013755/ENSBTAG00000011190/ENSBTAG00000009260/ENSBTAG00000021466/ENSBTAG00000004835/ENSBTAG00000008373/ENSBTAG00000021697/ENSBTAG00000021978/ENSBTAG00000011412/ENSBTAG00000006686/ENSBTAG00000000782/ENSBTAG00000010179/ENSBTAG00000044033/ENSBTAG00000004168/ENSBTAG00000007808/ENSBTAG00000009665/ENSBTAG00000008380/ENSBTAG00000012681/…	67	EPHA3/CD96/PHLDB2/CCDC80/ITGB5/BCL6/ITGB2/L1CAM/FLNA/GPM6B/PRKX/COL3A1/ITGA4/HOXD3/CDC42/ITGA10/ITGB7/RAC2/TRIOBP/PDGFB/PARVB/PARVG/LAMB1/MYO1G/NPNT/KDR/PTK2B/CALR/COL5A3/CAMSAP3/EDIL3/STON1/ANTXR1/UTRN/ITGA11/CORO2B/AJUBA/MMP12/LPXN/JAG1/NRP1/ITGA8/FERMT1/AJAP1/PXN/CORO1C/CRKL/ITGA1/EGFLAM/ADAMTS12/PEAK1/CDH13/C1QBP/ATP1B2/JUP/RAC3/UNC13D/PPARD/CARMIL1/SLK/FERMT3/NID1/SPOCK2/PLAU/CORO1A/ITGAL/AR…
GO:0001817	regulation of cytokine production	GO:0032649	regulation of interferon-gamma production	25/2068	59/11262	1.60495e-05	0.00104261	0.000941614	ENSBTAG00000000494/ENSBTAG00000014441/ENSBTAG00000002041/ENSBTAG00000007927/ENSBTAG00000017256/ENSBTAG00000011316/ENSBTAG00000004917/ENSBTAG00000011481/ENSBTAG00000012280/ENSBTAG00000014090/ENSBTAG00000018422/ENSBTAG00000000277/ENSBTAG00000017243/ENSBTAG00000020801/ENSBTAG00000014707/ENSBTAG00000017824/ENSBTAG00000015766/ENSBTAG00000020936/ENSBTAG00000006846/ENSBTAG00000012739/ENSBTAG00000015133/…	25	CD96/SASH3/SLAMF1/CD2/ZC3H12A/KLRK1/IL12RB1/PGLYRP2/ARID5A/RIPK3/IL18/GATA3/CYRIB/ISG15/PDE4D/IRF8/ZFPM1/NOD2/LGALS9/C1QBP/CCR7/TNF/TLR3/IL27/PYCARD
GO:0001817	regulation of cytokine production	GO:0032655	regulation of interleukin-12 production	13/2068	27/11262	0.000396712	0.0127652	0.0115287	ENSBTAG00000019895/ENSBTAG00000020444/ENSBTAG00000012529/ENSBTAG00000020270/ENSBTAG00000031231/ENSBTAG00000020736/ENSBTAG00000017824/ENSBTAG00000020936/ENSBTAG00000012739/ENSBTAG00000015133/ENSBTAG00000020674/ENSBTAG00000008682/ENSBTAG00000020602	13	MAST2/IFNG/NFKB1/IRF1/PIBF1/CD40/IRF8/NOD2/C1QBP/CCR7/LTB/TLR3/IDO1
GO:0070663	regulation of leukocyte proliferation	GO:0032943	mononuclear cell proliferation	46/2068	160/11262	0.00082115	0.0215818	0.0194912	ENSBTAG00000013057/ENSBTAG00000031575/ENSBTAG00000047412/ENSBTAG00000018383/ENSBTAG00000007916/ENSBTAG00000001805/ENSBTAG00000019832/ENSBTAG00000018397/ENSBTAG00000001511/ENSBTAG00000002041/ENSBTAG00000007927/ENSBTAG00000021512/ENSBTAG00000020173/ENSBTAG00000019686/ENSBTAG00000011043/ENSBTAG00000020294/ENSBTAG00000014911/ENSBTAG00000013569/ENSBTAG00000033316/ENSBTAG00000000095/ENSBTAG00000014922/…	46	CBLB/HHLA2/BCL6/SASH3/SLAMF1/ZBTB7B/VAV3/INPP5D/NCKAP1L/RAC2/PTPN6/LEP/CD38/PDCD1LG2/CD274/SHB/IL12RB1/JAK3/RASAL3/IRF1/CD74/RIPK3/GPR183/TNFSF13B/IL18/CD40/LYN/TNFSF18/PTPRC/DOCK2/CD180/IL7R/PSMB10/CD22/ATAD5/LGALS9/IKZF3/FOXJ1/TWSG1/TGFBR2/TNFRSF21/CD6/IDO1/IL27/CORO1A/PYCARD
GO:0070663	regulation of leukocyte proliferation	GO:0032946	positive regulation of mononuclear cell proliferation	24/2068	73/11262	0.00206865	0.0404033	0.0364894	ENSBTAG00000031575/ENSBTAG00000018383/ENSBTAG00000019832/ENSBTAG00000018397/ENSBTAG00000001511/ENSBTAG00000002041/ENSBTAG00000007927/ENSBTAG00000019686/ENSBTAG00000014911/ENSBTAG00000013569/ENSBTAG00000033316/ENSBTAG00000000095/ENSBTAG00000011481/ENSBTAG00000020904/ENSBTAG00000011602/ENSBTAG00000015228/ENSBTAG00000032084/ENSBTAG00000011563/ENSBTAG00000000277/ENSBTAG00000020736/ENSBTAG00000023144/…	24	HHLA2/BCL6/SASH3/SLAMF1/VAV3/NCKAP1L/LEP/CD38/PDCD1LG2/CD274/IL12RB1/JAK3/RASAL3/CD74/GPR183/TNFSF13B/IL18/CD40/PTPRC/ATAD5/TGFBR2/CD6/CORO1A/PYCARD
GO:0001906	cell killing	GO:0033627	cell adhesion mediated by integrin	18/2068	47/11262	0.00104413	0.0251394	0.0227042	ENSBTAG00000006686/ENSBTAG00000010531/ENSBTAG00000008380/ENSBTAG00000002278/ENSBTAG00000013227/ENSBTAG00000003176/ENSBTAG00000009256/ENSBTAG00000019686/ENSBTAG00000018993/ENSBTAG00000020294/ENSBTAG00000001987/ENSBTAG00000036260/ENSBTAG00000020465/ENSBTAG00000020034/ENSBTAG00000045548/ENSBTAG00000022927/ENSBTAG00000045862/ENSBTAG00000005947	18	ITGA4/NCKAP1L/ITGB7/PTPN6/NPNT/CYP1B1/ITGA11/FBN1/SWAP70/LPXN/FERMT1/SNAI2/LYN/CRKL/RAC3/JAM3/FERMT3/PLAU
GO:0030155	regulation of cell adhesion	GO:0033628	regulation of cell adhesion mediated by integrin	13/2068	29/11262	0.00093181	0.0232672	0.0210133	ENSBTAG00000010531/ENSBTAG00000013227/ENSBTAG00000003176/ENSBTAG00000019686/ENSBTAG00000020294/ENSBTAG00000001987/ENSBTAG00000036260/ENSBTAG00000020465/ENSBTAG00000020034/ENSBTAG00000045548/ENSBTAG00000022927/ENSBTAG00000045862/ENSBTAG00000005947	13	NCKAP1L/PTPN6/CYP1B1/SWAP70/LPXN/FERMT1/SNAI2/LYN/CRKL/RAC3/JAM3/FERMT3/PLAU
GO:0071345	cellular response to cytokine stimulus	GO:0033993	response to lipid	88/2068	353/11262	0.00110258	0.0255814	0.0231033	ENSBTAG00000047293/ENSBTAG00000006811/ENSBTAG00000002112/ENSBTAG00000037640/ENSBTAG00000008688/ENSBTAG00000005464/ENSBTAG00000002551/ENSBTAG00000014069/ENSBTAG00000017869/ENSBTAG00000002431/ENSBTAG00000044044/ENSBTAG00000027513/ENSBTAG00000016229/ENSBTAG00000009903/ENSBTAG00000019472/ENSBTAG00000018705/ENSBTAG00000001826/ENSBTAG00000007159/ENSBTAG00000020202/ENSBTAG00000010119/ENSBTAG00000013793/…	88	NRIP1/EPHA3/CD96/CITED1/INSIG2/PID1/PTAFR/S100A14/GDAP2/GFI1/HEYL/ZC3H12A/ADCY6/CYP27B1/KCNJ8/KLRK1/PHB2/PDK4/ABCB4/CAV1/TRIM24/NFKB1/CLOCK/CXCL2/CXCL10/NUGGC/PDCD1LG2/CD274/KLF9/PTK2B/AQP3/PTCH1/CALR/SBNO2/NR3C1/ARID5A/IL1RN/ADCY3/CMPK2/RXRA/SASH1/ESR1/CRHBP/ALDH1A2/NEDD4/TGFB3/ACOD1/GPR83/CASP1/PGR/IL18/TRIM68/P2RY6/MRC1/BMP7/LBP/SNAI2/LYN/NOCT/YWHAH/SLIT3/CD180/PRKAA1/DAB2/ACSBG1/IRF8/NOD2/MAP…
GO:0098542	defense response to other organism	GO:0034341	response to interferon-gamma	45/2068	89/11262	5.18278e-12	2.54919e-09	2.30224e-09	ENSBTAG00000003651/ENSBTAG00000038048/ENSBTAG00000048980/ENSBTAG00000010738/ENSBTAG00000021791/ENSBTAG00000016656/ENSBTAG00000045925/ENSBTAG00000046555/ENSBTAG00000032277/ENSBTAG00000003401/ENSBTAG00000001700/ENSBTAG00000038625/ENSBTAG00000015060/ENSBTAG00000001143/ENSBTAG00000037634/ENSBTAG00000038938/ENSBTAG00000014529/ENSBTAG00000024272/ENSBTAG00000038233/ENSBTAG00000002416/ENSBTAG00000017670/…	45	PARP9/PARP14/CITED1/WAS/KYNU/ACTR3/CDC42/GBP5/GBP2/GBP4/IFNG/CYP27B1/GAPDH/NUB1/OTOP1/IL12RB1/IRF1/CD74/STXBP1/CASP1/TRIM21/MRC1/XCL1/IRF8/NLRC5/CCL22/CX3CL1/CCL3/CCL14/NOS2/ACTG1/UBD/CIITA/SOCS1/CCL26
GO:0071345	cellular response to cytokine stimulus	GO:0034612	response to tumor necrosis factor	38/2068	130/11262	0.00160951	0.0331829	0.0299684	ENSBTAG00000037640/ENSBTAG00000006686/ENSBTAG00000012449/ENSBTAG00000020202/ENSBTAG00000047412/ENSBTAG00000012558/ENSBTAG00000001396/ENSBTAG00000048980/ENSBTAG00000010738/ENSBTAG00000007591/ENSBTAG00000014023/ENSBTAG00000006654/ENSBTAG00000038938/ENSBTAG00000011316/ENSBTAG00000004211/ENSBTAG00000004540/ENSBTAG00000020270/ENSBTAG00000005958/ENSBTAG00000003012/ENSBTAG00000010497/ENSBTAG00000050239/…	38	TANK/PID1/GBP2/ZC3H12A/TNFRSF1A/NUB1/NPNT/NFKB1/PTK2B/TRAF1/AFF3/TRAF2/CRHBP/CASP1/GATA3/XCL1/TNFSF18/TNFRSF18/TRAF5/ADAMTS12/ADAMTS7/CCL22/CX3CL1/TRADD/ZFP36/CCL3/CCL14/TNFRSF21/TNF/UBD/FAS/CHUK/SIRT1/PYCARD/CCL26
GO:0046649	lymphocyte activation	GO:0035710	CD4-positive, alpha-beta T cell activation	25/2068	61/11262	3.18972e-05	0.00192671	0.00174006	ENSBTAG00000001805/ENSBTAG00000019832/ENSBTAG00000001511/ENSBTAG00000002041/ENSBTAG00000012228/ENSBTAG00000021512/ENSBTAG00000011316/ENSBTAG00000019686/ENSBTAG00000012529/ENSBTAG00000014922/ENSBTAG00000016061/ENSBTAG00000025405/ENSBTAG00000032084/ENSBTAG00000000277/ENSBTAG00000017243/ENSBTAG00000020261/ENSBTAG00000004954/ENSBTAG00000038428/ENSBTAG00000006846/ENSBTAG00000014199/ENSBTAG00000010645/…	25	BCL6/SASH3/SEMA4A/ZBTB7B/ZC3H12A/NCKAP1L/IFNG/SHB/RSAD2/BATF/GPR183/IL18/GATA3/CDH26/TOX/RELB/LGALS9/TBX21/TWSG1/TGFBR2/BOLA-DRA/IRF4/TCIRG1/SOCS1/IL27
GO:0006954	inflammatory response	GO:0042060	wound healing	54/2068	196/11262	0.000932579	0.0232672	0.0210133	ENSBTAG00000014889/ENSBTAG00000001209/ENSBTAG00000010726/ENSBTAG00000011190/ENSBTAG00000021466/ENSBTAG00000012405/ENSBTAG00000007909/ENSBTAG00000007101/ENSBTAG00000021697/ENSBTAG00000017869/ENSBTAG00000007173/ENSBTAG00000000782/ENSBTAG00000003959/ENSBTAG00000009510/ENSBTAG00000047998/ENSBTAG00000012724/ENSBTAG00000016385/ENSBTAG00000053542/ENSBTAG00000006835/ENSBTAG00000045727/ENSBTAG00000000707/…	54	DCBLD2/PHLDB2/F8/FLNA/COL3A1/PEAR1/NOTCH2/F3/PTPN6/PDGFB/CAV1/PDGFRA/KDR/ARHGAP24/CNN2/FGF1/ADRA2B/IL1A/PLEK/STXBP1/TOR1A/COL5A1/ENTPD2/AJUBA/F10/MMP12/MCAM/CD44/SERPING1/THBD/FERMT1/EPPK1/CCN4/LYN/AJAP1/APOE/BLOC1S3/GPR4/NOG/ALOX12/FKBP10/C1QTNF1/EVPL/PPARD/TNF/PRKG1/MYOF/FERMT3/CORO1B/PLAU/CLDN4/CLDN3
GO:0046649	lymphocyte activation	GO:0042100	B cell proliferation	19/2068	47/11262	0.000343124	0.0115821	0.0104601	ENSBTAG00000031575/ENSBTAG00000018383/ENSBTAG00000001511/ENSBTAG00000002041/ENSBTAG00000020173/ENSBTAG00000019686/ENSBTAG00000013569/ENSBTAG00000014922/ENSBTAG00000015228/ENSBTAG00000032084/ENSBTAG00000011563/ENSBTAG00000020736/ENSBTAG00000020034/ENSBTAG00000023144/ENSBTAG00000006360/ENSBTAG00000019975/ENSBTAG00000011887/ENSBTAG00000011003/ENSBTAG00000020054	19	BCL6/SASH3/VAV3/INPP5D/NCKAP1L/CD38/SHB/CD74/GPR183/TNFSF13B/CD40/LYN/PTPRC/CD180/IL7R/CD22/ATAD5/IKZF3/TNFRSF21
GO:0046649	lymphocyte activation	GO:0042110	T cell activation	89/2068	291/11262	2.20497e-07	3.28915e-05	2.97053e-05	ENSBTAG00000013057/ENSBTAG00000017869/ENSBTAG00000013670/ENSBTAG00000015094/ENSBTAG00000011266/ENSBTAG00000020053/ENSBTAG00000047412/ENSBTAG00000016944/ENSBTAG00000007916/ENSBTAG00000001805/ENSBTAG00000019832/ENSBTAG00000019525/ENSBTAG00000019313/ENSBTAG00000018397/ENSBTAG00000001511/ENSBTAG00000002041/ENSBTAG00000046555/ENSBTAG00000012695/ENSBTAG00000009631/ENSBTAG00000006085/ENSBTAG00000007927/…	89	CBLB/HHLA2/BCL6/SASH3/WAS/LCK/ZNF683/DDOST/SLAMF1/SEMA4A/ZBTB7B/ZC3H12A/NCKAP1L/IFNG/RAC2/PTPN6/CD4/LAG3/CD27/CAV1/LEP/RHOH/PDCD1LG2/CD274/SIT1/SHB/SLC46A2/IL12RB1/JAK3/HSH2D/RASAL3/TNFSF14/IRF1/CD74/ITK/ZAP70/CD8A/RSAD2/VNN1/RIPK3/RASGRP1/BATF/GPR183/TNFSF13B/IL18/ZBTB16/CD3D/CD44/GATA3/ZEB1/CDH26/SLA2/CYRIB/TOX/LAX1/TNFSF18/PTPRC/ADORA2A/DOCK2/IL7R/PSMB10/RELB/LGALS9/TBX21/CCR7/JMJD6/FOXJ1/TWSG…
GO:0046649	lymphocyte activation	GO:0042113	B cell activation	48/2068	151/11262	4.5181e-05	0.00259264	0.00234149	ENSBTAG00000021020/ENSBTAG00000007909/ENSBTAG00000031575/ENSBTAG00000018383/ENSBTAG00000007916/ENSBTAG00000001185/ENSBTAG00000002623/ENSBTAG00000001511/ENSBTAG00000002041/ENSBTAG00000020173/ENSBTAG00000019686/ENSBTAG00000013123/ENSBTAG00000020294/ENSBTAG00000014725/ENSBTAG00000027204/ENSBTAG00000013569/ENSBTAG00000014922/ENSBTAG00000005958/ENSBTAG00000020904/ENSBTAG00000015228/ENSBTAG00000055197/…	48	SAMSN1/BCL6/SASH3/RIF1/NOTCH2/VAV3/INPP5D/NCKAP1L/PHB2/PTPN6/CD27/CD38/SHB/PTK2B/JAK3/CD74/BATF/FLT3/GPR183/TNFSF13B/SWAP70/CD40/LYN/LAX1/PTPRC/CD180/IL7R/NOD2/CD22/POU2F2/KMT5C/ATAD5/PHB/TBX21/IKZF3/FOXJ1/TNFRSF21/TBC1D10C/TCIRG1/KMT5B/PRKCB/LFNG
GO:0098542	defense response to other organism	GO:0042267	natural killer cell mediated cytotoxicity	13/2068	26/11262	0.000246983	0.00924138	0.00834616	ENSBTAG00000026067/ENSBTAG00000008330/ENSBTAG00000004917/ENSBTAG00000020294/ENSBTAG00000034295/ENSBTAG00000014911/ENSBTAG00000033748/ENSBTAG00000000277/ENSBTAG00000010057/ENSBTAG00000015318/ENSBTAG00000013556/ENSBTAG00000031267/ENSBTAG00000008631	13	SH2D1A/RNF19B/KLRK1/PTPN6/LAG3/LEP/IL18RAP/IL18/GZMB/NECTIN2/UNC13D/SERPINB9/CORO1A
GO:0042359	vitamin D metabolic process	GO:0042359	vitamin D metabolic process	8/2068	12/11262	0.00031189	0.0107384	0.00969814	ENSBTAG00000010419/ENSBTAG00000013227/ENSBTAG00000016723/ENSBTAG00000016414/ENSBTAG00000012529/ENSBTAG00000016906/ENSBTAG00000020270/ENSBTAG00000025471	8	GFI1/VDR/IFNG/CYP27B1/NFKB1/CYP2R1/SNAI2/TNF
GO:0098542	defense response to other organism	GO:0042742	defense response to bacterium	47/2068	102/11262	1.12375e-10	3.22422e-08	2.91189e-08	ENSBTAG00000000648/ENSBTAG00000007909/ENSBTAG00000039446/ENSBTAG00000039028/ENSBTAG00000012789/ENSBTAG00000030885/ENSBTAG00000014782/ENSBTAG00000023411/ENSBTAG00000011784/ENSBTAG00000021377/ENSBTAG00000038625/ENSBTAG00000037634/ENSBTAG00000038938/ENSBTAG00000014529/ENSBTAG00000024272/ENSBTAG00000038233/ENSBTAG00000002416/ENSBTAG00000026779/ENSBTAG00000004917/ENSBTAG00000004211/ENSBTAG00000027204/…	47	ADAMTS5/FGR/S100A14/NOTCH2/GBP2/GBP4/LYZ/KLRK1/TNFRSF1A/JCHAIN/ANXA3/PGLYRP2/GNLY/BPI/LBP/PI3/WFDC2/ISG15/NAIP/IL7R/PRKD1/IRF8/NOD2/SSC5D/NOS2/GSDMB/STAB1/TNF/SPN/PYCARD
GO:0098542	defense response to other organism	GO:0042832	defense response to protozoan	12/2068	16/11262	1.24622e-06	0.000119187	0.000107641	ENSBTAG00000038625/ENSBTAG00000037634/ENSBTAG00000038938/ENSBTAG00000014529/ENSBTAG00000024272/ENSBTAG00000038233/ENSBTAG00000002416/ENSBTAG00000025405/ENSBTAG00000020736/ENSBTAG00000017824/ENSBTAG00000002929/ENSBTAG00000011467	12	GBP2/GBP4/BATF/CD40/IRF8/IRF4/BATF2
GO:0043087	regulation of GTPase activity	GO:0043087	regulation of GTPase activity	82/2068	317/11262	0.000491896	0.0148561	0.013417	ENSBTAG00000006811/ENSBTAG00000013057/ENSBTAG00000023814/ENSBTAG00000008552/ENSBTAG00000046314/ENSBTAG00000055120/ENSBTAG00000031575/ENSBTAG00000006828/ENSBTAG00000016260/ENSBTAG00000000147/ENSBTAG00000013699/ENSBTAG00000003959/ENSBTAG00000010647/ENSBTAG00000001952/ENSBTAG00000012724/ENSBTAG00000015805/ENSBTAG00000001774/ENSBTAG00000004423/ENSBTAG00000019866/ENSBTAG00000022169/ENSBTAG00000001483/…	82	EPHA3/CBLB/BCL6/ECT2/PLXNA3/TBC1D8B/STARD8/OPHN1/ARHGAP30/VAV3/NCKAP1L/RAPGEF3/LRRK2/ARHGAP9/RIC8B/ARHGDIB/KLRK1/SH3BP1/SBF1/AGAP3/TBC1D1/ARHGAP24/TBC1D2/NTRK2/SEMA4D/GMIP/RANBP3/PROM2/PREB/TAGAP/AJUBA/RASGRP1/SIPA1L1/SPRY2/GRTP1/ARHGAP42/RHOG/ARAP1/NRP1/CD40/PREX2/SRGAP2/RGS1/XCL1/SPRY1/PGAM5/CORO1C/TBC1D10A/DEPDC5/CRKL/DOCK2/SNX18/SEC23A/RIN3/MTSS2/CCL22/CX3CL1/RINL/CCL3/CCL14/ADAP2/KCTD11/ARHG…
GO:0030098	lymphocyte differentiation	GO:0043367	CD4-positive, alpha-beta T cell differentiation	20/2068	51/11262	0.000389756	0.0126597	0.0114334	ENSBTAG00000001511/ENSBTAG00000002041/ENSBTAG00000012228/ENSBTAG00000021512/ENSBTAG00000011316/ENSBTAG00000019686/ENSBTAG00000012529/ENSBTAG00000014922/ENSBTAG00000016061/ENSBTAG00000025405/ENSBTAG00000032084/ENSBTAG00000000277/ENSBTAG00000017243/ENSBTAG00000004954/ENSBTAG00000038428/ENSBTAG00000014199/ENSBTAG00000010645/ENSBTAG00000002929/ENSBTAG00000004386/ENSBTAG00000018015	20	BCL6/SASH3/SEMA4A/ZBTB7B/ZC3H12A/NCKAP1L/IFNG/SHB/RSAD2/BATF/GPR183/IL18/GATA3/TOX/RELB/TBX21/BOLA-DRA/IRF4/SOCS1/IL27
GO:0030098	lymphocyte differentiation	GO:0043370	regulation of CD4-positive, alpha-beta T cell differentiation	13/2068	29/11262	0.00093181	0.0232672	0.0210133	ENSBTAG00000001511/ENSBTAG00000002041/ENSBTAG00000021512/ENSBTAG00000011316/ENSBTAG00000019686/ENSBTAG00000012529/ENSBTAG00000014922/ENSBTAG00000000277/ENSBTAG00000017243/ENSBTAG00000014199/ENSBTAG00000010645/ENSBTAG00000004386/ENSBTAG00000018015	13	BCL6/SASH3/ZBTB7B/ZC3H12A/NCKAP1L/IFNG/SHB/IL18/GATA3/TBX21/BOLA-DRA/SOCS1/IL27
GO:0070374	positive regulation of ERK1 and ERK2 cascade	GO:0043408	regulation of MAPK cascade	100/2068	412/11262	0.00136179	0.0284295	0.0256755	ENSBTAG00000017753/ENSBTAG00000017103/ENSBTAG00000005871/ENSBTAG00000005203/ENSBTAG00000003954/ENSBTAG00000007909/ENSBTAG00000012312/ENSBTAG00000021756/ENSBTAG00000017549/ENSBTAG00000020758/ENSBTAG00000016260/ENSBTAG00000021697/ENSBTAG00000017869/ENSBTAG00000021543/ENSBTAG00000003994/ENSBTAG00000002940/ENSBTAG00000006686/ENSBTAG00000007173/ENSBTAG00000000782/ENSBTAG00000044123/ENSBTAG00000010647/…	100	APP/MAP3K13/MECOM/C1H3orf33/CBS/CDC42/ASH1L/NOTCH2/ROR1/ZC3H12A/STK40/ZDHHC17/KITLG/MAP3K12/IGFBP6/LRRK2/TIMP3/PHB2/PTPN6/CD4/CD27/PDGFB/CAV1/MDFIC/IGFBP3/WNT16/LEP/NPNT/PDGFRA/KDR/HAND2/PTK2B/NTRK2/TRAF1/FLT4/SPRY4/FGF1/PDGFRB/CD74/TNIP1/ADRA2B/DUSP2/SEMA4C/DNAJC27/TRAF2/SASH1/AJUBA/SPRED1/PELI2/SPRY2/GPR183/DENND2B/CD44/MAP3K8/BMP7/CD40/PTPN1/LYN/STK3/LAX1/DSTYK/XCL1/TRAF5/PTPRC/SPRY1/FGF2/CRKL…
GO:0070374	positive regulation of ERK1 and ERK2 cascade	GO:0043410	positive regulation of MAPK cascade	77/2068	297/11262	0.000670489	0.0188116	0.0169893	ENSBTAG00000017753/ENSBTAG00000017103/ENSBTAG00000007909/ENSBTAG00000012312/ENSBTAG00000017549/ENSBTAG00000020758/ENSBTAG00000016260/ENSBTAG00000021697/ENSBTAG00000021543/ENSBTAG00000003994/ENSBTAG00000002940/ENSBTAG00000006686/ENSBTAG00000007173/ENSBTAG00000000782/ENSBTAG00000044123/ENSBTAG00000010647/ENSBTAG00000001462/ENSBTAG00000002804/ENSBTAG00000009510/ENSBTAG00000021920/ENSBTAG00000018239/…	77	APP/MAP3K13/CDC42/NOTCH2/ROR1/ZC3H12A/KITLG/MAP3K12/IGFBP6/LRRK2/PHB2/CD4/CD27/PDGFB/MDFIC/IGFBP3/WNT16/LEP/NPNT/PDGFRA/KDR/HAND2/PTK2B/NTRK2/TRAF1/FLT4/FGF1/PDGFRB/CD74/ADRA2B/SEMA4C/DNAJC27/TRAF2/SASH1/AJUBA/PELI2/SPRY2/GPR183/DENND2B/CD44/MAP3K8/CD40/PTPN1/STK3/DSTYK/XCL1/TRAF5/PTPRC/FGF2/CRKL/AKAP13/CSPG4/NOD2/CCL22/CX3CL1/MAP4K1/APOE/CCL3/CCL14/SCIMP/PIK3R5/PHB/TMEM106A/C1QTNF1/GAREM1/RAF1/F…
GO:0043551	regulation of phosphatidylinositol 3-kinase activity	GO:0043550	regulation of lipid kinase activity	16/2068	40/11262	0.00113683	0.0255814	0.0231033	ENSBTAG00000031575/ENSBTAG00000002979/ENSBTAG00000021697/ENSBTAG00000007173/ENSBTAG00000002804/ENSBTAG00000010667/ENSBTAG00000011784/ENSBTAG00000001700/ENSBTAG00000003942/ENSBTAG00000005958/ENSBTAG00000013636/ENSBTAG00000040607/ENSBTAG00000020034/ENSBTAG00000020936/ENSBTAG00000005978/ENSBTAG00000004386	16	FGR/CDC42/VAV3/PIK3R3/PIP4K2C/PDGFB/PDGFRA/PTK2B/PDGFRB/DGKZ/SLA2/LYN/PIK3IP1/NOD2/PIK3R5/SOCS1
GO:0043551	regulation of phosphatidylinositol 3-kinase activity	GO:0043551	regulation of phosphatidylinositol 3-kinase activity	14/2068	30/11262	0.000357886	0.0118481	0.0107003	ENSBTAG00000031575/ENSBTAG00000002979/ENSBTAG00000021697/ENSBTAG00000007173/ENSBTAG00000002804/ENSBTAG00000010667/ENSBTAG00000011784/ENSBTAG00000001700/ENSBTAG00000005958/ENSBTAG00000040607/ENSBTAG00000020034/ENSBTAG00000020936/ENSBTAG00000005978/ENSBTAG00000004386	14	FGR/CDC42/VAV3/PIK3R3/PDGFB/PDGFRA/PTK2B/PDGFRB/SLA2/LYN/PIK3IP1/NOD2/PIK3R5/SOCS1
GO:0043551	regulation of phosphatidylinositol 3-kinase activity	GO:0043552	positive regulation of phosphatidylinositol 3-kinase activity	9/2068	17/11262	0.00136372	0.0284295	0.0256755	ENSBTAG00000031575/ENSBTAG00000021697/ENSBTAG00000007173/ENSBTAG00000002804/ENSBTAG00000011784/ENSBTAG00000001700/ENSBTAG00000005958/ENSBTAG00000020034/ENSBTAG00000020936	9	FGR/CDC42/VAV3/PDGFB/PDGFRA/PTK2B/PDGFRB/LYN/NOD2
GO:0006954	inflammatory response	GO:0043627	response to estrogen	12/2068	28/11262	0.00233744	0.0444631	0.0401559	ENSBTAG00000017869/ENSBTAG00000002431/ENSBTAG00000007159/ENSBTAG00000020202/ENSBTAG00000045925/ENSBTAG00000016906/ENSBTAG00000014090/ENSBTAG00000017243/ENSBTAG00000009948/ENSBTAG00000004905/ENSBTAG00000008634/ENSBTAG00000031267	12	CITED1/CYP27B1/CAV1/TRIM24/ARID5A/ESR1/CRHBP/GATA3/TRIM25/KRT19/WBP2/SERPINB9
GO:0006909	phagocytosis	GO:0045055	regulated exocytosis	34/2068	115/11262	0.00224115	0.0433499	0.0391506	ENSBTAG00000020984/ENSBTAG00000016260/ENSBTAG00000003506/ENSBTAG00000014674/ENSBTAG00000008877/ENSBTAG00000014828/ENSBTAG00000002148/ENSBTAG00000017429/ENSBTAG00000020202/ENSBTAG00000019365/ENSBTAG00000032079/ENSBTAG00000001703/ENSBTAG00000025140/ENSBTAG00000007460/ENSBTAG00000019525/ENSBTAG00000026461/ENSBTAG00000046752/ENSBTAG00000017060/ENSBTAG00000011784/ENSBTAG00000009436/ENSBTAG00000011043/…	34	ITGB2/RAPGEF4/FGR/TMEM79/LRRK2/RAC2/STEAP2/CHRM2/ANXA3/APBA1/CACNA1A/RAB3D/STXBP2/RAB11FIP5/PREPL/PLEK/STXBP1/MICAL1/CRHBP/RASGRP1/BACE1/SYT9/SYT13/STX3/LYN/SYT5/DOC2B/UNC13D/RAB11FIP2/PPP3CB/CACNA1H/PRKCB/CORO1A
GO:0098542	defense response to other organism	GO:0045087	innate immune response	140/2068	334/11262	3.00521e-24	5.17348e-21	4.67232e-21	ENSBTAG00000012467/ENSBTAG00000008078/ENSBTAG00000010426/ENSBTAG00000021637/ENSBTAG00000034875/ENSBTAG00000003651/ENSBTAG00000015094/ENSBTAG00000053542/ENSBTAG00000011332/ENSBTAG00000038048/ENSBTAG00000002187/ENSBTAG00000039446/ENSBTAG00000039028/ENSBTAG00000010123/ENSBTAG00000048980/ENSBTAG00000010738/ENSBTAG00000015212/ENSBTAG00000014441/ENSBTAG00000021791/ENSBTAG00000016656/ENSBTAG00000026067/…	140	IFNAR2/CD96/PARP9/PARP14/MASP1/TRIM59/SH2D1A/CITED1/WAS/CYBB/TASL/IFIH1/KYNU/ACTR3/STAT1/XRCC5/RNF19B/LCK/IFI6/FGR/CDC42/ARHGEF2/ADAR/POLR3C/GBP5/GBP2/GBP4/IFNG/CYP27B1/SHMT2/STAT2/STYK1/KLRK1/CLEC6A/PHB2/PTPN6/LAG3/GAPDH/LEP/IRF5/NUB1/ALPK1/TIFA/JCHAIN/OTOP1/DDX58/TRIM14/PTK2B/C5/IL12RB1/C3/IRF1/CD74/ZAP70/IL18RAP/STXBP1/VNN1/CASP1/MMP12/IL18/TRIM68/TRIM21/MRC1/ZBP1/HCK/SAMHD1/LBP/SERINC3/PI3/WF…
GO:0098542	defense response to other organism	GO:0045088	regulation of innate immune response	34/2068	103/11262	0.000252113	0.00924138	0.00834616	ENSBTAG00000010426/ENSBTAG00000021637/ENSBTAG00000003651/ENSBTAG00000053542/ENSBTAG00000010123/ENSBTAG00000014441/ENSBTAG00000021791/ENSBTAG00000016656/ENSBTAG00000026067/ENSBTAG00000008603/ENSBTAG00000011784/ENSBTAG00000007519/ENSBTAG00000004917/ENSBTAG00000034295/ENSBTAG00000014911/ENSBTAG00000033748/ENSBTAG00000013900/ENSBTAG00000012406/ENSBTAG00000022007/ENSBTAG00000016864/ENSBTAG00000008761/…	34	CD96/PARP9/PARP14/SH2D1A/TASL/XRCC5/FGR/ADAR/POLR3C/KLRK1/LAG3/LEP/OTOP1/IL18RAP/MMP12/TRIM21/ZBP1/SAMHD1/LBP/TRAFD1/NOD2/NLRC5/NECTIN2/APOE/IRF3/DHX58/IFI35/HEXIM1/SERPINB9/TKFC/RBM14/IRF7/SOCS1/PYCARD
GO:0030098	lymphocyte differentiation	GO:0045580	regulation of T cell differentiation	32/2068	95/11262	0.00025035	0.00924138	0.00834616	ENSBTAG00000013670/ENSBTAG00000015094/ENSBTAG00000011266/ENSBTAG00000020053/ENSBTAG00000007916/ENSBTAG00000019832/ENSBTAG00000019313/ENSBTAG00000001511/ENSBTAG00000002041/ENSBTAG00000009631/ENSBTAG00000021512/ENSBTAG00000011316/ENSBTAG00000019686/ENSBTAG00000012529/ENSBTAG00000034295/ENSBTAG00000014725/ENSBTAG00000013451/ENSBTAG00000014922/ENSBTAG00000031231/ENSBTAG00000015228/ENSBTAG00000005892/…	32	BCL6/SASH3/ZNF683/ZBTB7B/ZC3H12A/NCKAP1L/IFNG/LAG3/CD27/RHOH/SHB/SLC46A2/IRF1/CD74/ZAP70/VNN1/RASGRP1/IL18/ZBTB16/GATA3/ZEB1/TOX/PTPRC/IL7R/TBX21/FOXJ1/TGFBR2/BOLA-DOA/BOLA-DRA/ZMIZ1/SOCS1/IL27
GO:0030098	lymphocyte differentiation	GO:0045582	positive regulation of T cell differentiation	21/2068	57/11262	0.000751759	0.0203804	0.0184061	ENSBTAG00000015094/ENSBTAG00000011266/ENSBTAG00000019832/ENSBTAG00000019313/ENSBTAG00000001511/ENSBTAG00000002041/ENSBTAG00000021512/ENSBTAG00000019686/ENSBTAG00000012529/ENSBTAG00000014725/ENSBTAG00000013451/ENSBTAG00000014922/ENSBTAG00000015228/ENSBTAG00000005892/ENSBTAG00000021872/ENSBTAG00000000277/ENSBTAG00000017243/ENSBTAG00000023144/ENSBTAG00000019975/ENSBTAG00000010645/ENSBTAG00000004386	21	BCL6/SASH3/ZBTB7B/NCKAP1L/IFNG/CD27/RHOH/SHB/CD74/ZAP70/VNN1/RASGRP1/IL18/ZBTB16/GATA3/PTPRC/IL7R/TGFBR2/BOLA-DRA/ZMIZ1/SOCS1
GO:0030098	lymphocyte differentiation	GO:0045619	regulation of lymphocyte differentiation	36/2068	111/11262	0.000249397	0.00924138	0.00834616	ENSBTAG00000013670/ENSBTAG00000015094/ENSBTAG00000011266/ENSBTAG00000020053/ENSBTAG00000007916/ENSBTAG00000019832/ENSBTAG00000019313/ENSBTAG00000001511/ENSBTAG00000002041/ENSBTAG00000009631/ENSBTAG00000021512/ENSBTAG00000011316/ENSBTAG00000020173/ENSBTAG00000019686/ENSBTAG00000012529/ENSBTAG00000020294/ENSBTAG00000034295/ENSBTAG00000014725/ENSBTAG00000013451/ENSBTAG00000014922/ENSBTAG00000012280/…	36	BCL6/SASH3/ZNF683/ZBTB7B/ZC3H12A/INPP5D/NCKAP1L/IFNG/PTPN6/LAG3/CD27/RHOH/SHB/SLC46A2/PGLYRP2/IRF1/CD74/ZAP70/VNN1/RASGRP1/IL18/ZBTB16/GATA3/ZEB1/TOX/PTPRC/IL7R/TBX21/IKZF3/FOXJ1/TGFBR2/BOLA-DOA/BOLA-DRA/ZMIZ1/SOCS1/IL27
GO:0030098	lymphocyte differentiation	GO:0045621	positive regulation of lymphocyte differentiation	23/2068	65/11262	0.000827937	0.0215954	0.0195034	ENSBTAG00000015094/ENSBTAG00000011266/ENSBTAG00000019832/ENSBTAG00000019313/ENSBTAG00000001511/ENSBTAG00000002041/ENSBTAG00000021512/ENSBTAG00000020173/ENSBTAG00000019686/ENSBTAG00000012529/ENSBTAG00000014725/ENSBTAG00000013451/ENSBTAG00000014922/ENSBTAG00000015228/ENSBTAG00000005892/ENSBTAG00000021872/ENSBTAG00000000277/ENSBTAG00000017243/ENSBTAG00000004954/ENSBTAG00000023144/ENSBTAG00000019975/…	23	BCL6/SASH3/ZBTB7B/INPP5D/NCKAP1L/IFNG/CD27/RHOH/SHB/CD74/ZAP70/VNN1/RASGRP1/IL18/ZBTB16/GATA3/TOX/PTPRC/IL7R/TGFBR2/BOLA-DRA/ZMIZ1/SOCS1
GO:0030155	regulation of cell adhesion	GO:0045785	positive regulation of cell adhesion	76/2068	250/11262	2.16028e-06	0.000185946	0.000167934	ENSBTAG00000010793/ENSBTAG00000011190/ENSBTAG00000031575/ENSBTAG00000021697/ENSBTAG00000017869/ENSBTAG00000006686/ENSBTAG00000000782/ENSBTAG00000044033/ENSBTAG00000015094/ENSBTAG00000009665/ENSBTAG00000011266/ENSBTAG00000019866/ENSBTAG00000047412/ENSBTAG00000019595/ENSBTAG00000034373/ENSBTAG00000017685/ENSBTAG00000019832/ENSBTAG00000016549/ENSBTAG00000002341/ENSBTAG00000007244/ENSBTAG00000008827/…	76	HHLA2/CCDC80/BCL6/SASH3/FLNA/LCK/CDC42/SLAMF1/ZBTB7B/VAV3/NCKAP1L/IFNG/PTPN6/CD27/TRIOBP/PDGFB/CAV1/LEP/NPNT/RHOH/KDR/PDCD1LG2/CD274/SHB/PTK2B/IL12RB1/JAK3/RASAL3/CALR/TNFSF14/MEGF10/CD74/EDIL3/ZAP70/VNN1/CITED2/UTRN/RASGRP1/TNFSF13B/IL18/ZBTB16/CD44/STX3/GATA3/NRP1/FERMT1/BMP7/CYRIB/TNFSF18/TNFRSF18/PTPRC/CRKL/EGFLAM/IL7R/CDH13/C1QBP/CCR7/JUP/RAC3/UNC13D/TGFBR2/PTPN23/BOLA-DRA/TNF/CARMIL1/ETS1/C…
GO:0009132	nucleoside diphosphate metabolic process	GO:0046031	ADP metabolic process	25/2068	60/11262	2.2757e-05	0.00145097	0.00131041	ENSBTAG00000017753/ENSBTAG00000011354/ENSBTAG00000004330/ENSBTAG00000010658/ENSBTAG00000000894/ENSBTAG00000017605/ENSBTAG00000019782/ENSBTAG00000014731/ENSBTAG00000016650/ENSBTAG00000009733/ENSBTAG00000014898/ENSBTAG00000006305/ENSBTAG00000001824/ENSBTAG00000002683/ENSBTAG00000011263/ENSBTAG00000013411/ENSBTAG00000006396/ENSBTAG00000013099/ENSBTAG00000005534/ENSBTAG00000014964/ENSBTAG00000012697/…	25	APP/PFKL/PGK1/AK2/TPI1/GAPDH/TIGAR/NUDT9/FBP1/HK3/AK1/SLC2A6/PFKP/EIF6/ENO1/GPI/ALDOC/ENO3/GALK1/PGAM1/ENO4/HK1/NUPR1/ALDOA/MLXIPL
GO:0002768	immune response-regulating cell surface receptor signaling pathway	GO:0046427	positive regulation of receptor signaling pathway via JAK-STAT	18/2068	44/11262	0.000410868	0.0130983	0.0118295	ENSBTAG00000010531/ENSBTAG00000017048/ENSBTAG00000019895/ENSBTAG00000047412/ENSBTAG00000021791/ENSBTAG00000016656/ENSBTAG00000012529/ENSBTAG00000004211/ENSBTAG00000014911/ENSBTAG00000005958/ENSBTAG00000007741/ENSBTAG00000000277/ENSBTAG00000005215/ENSBTAG00000020736/ENSBTAG00000020034/ENSBTAG00000018381/ENSBTAG00000025304/ENSBTAG00000004386	18	PARP9/PARP14/IFNG/TNFRSF1A/LEP/PTK2B/CRLF1/CYP1B1/CENPJ/PIBF1/IL18/IL10RA/CD40/LYN/TNFSF18/CRLF3/PRP4/SOCS1
GO:0046649	lymphocyte activation	GO:0046631	alpha-beta T cell activation	35/2068	91/11262	5.1009e-06	0.000365883	0.00033044	ENSBTAG00000013057/ENSBTAG00000011266/ENSBTAG00000016944/ENSBTAG00000001805/ENSBTAG00000019832/ENSBTAG00000001511/ENSBTAG00000002041/ENSBTAG00000009631/ENSBTAG00000012228/ENSBTAG00000021512/ENSBTAG00000011316/ENSBTAG00000019686/ENSBTAG00000012529/ENSBTAG00000014922/ENSBTAG00000011602/ENSBTAG00000031231/ENSBTAG00000000306/ENSBTAG00000016061/ENSBTAG00000025405/ENSBTAG00000032084/ENSBTAG00000000277/…	35	CBLB/BCL6/SASH3/ZNF683/SEMA4A/ZBTB7B/ZC3H12A/NCKAP1L/IFNG/SHB/RASAL3/IRF1/ITK/RSAD2/BATF/GPR183/IL18/ZBTB16/GATA3/CDH26/TOX/PTPRC/ADORA2A/DOCK2/RELB/LGALS9/TBX21/TWSG1/TGFBR2/BOLA-DRA/IRF4/TCIRG1/WDFY4/SOCS1/IL27
GO:0030098	lymphocyte differentiation	GO:0046632	alpha-beta T cell differentiation	25/2068	70/11262	0.0004265	0.0133495	0.0120563	ENSBTAG00000011266/ENSBTAG00000019832/ENSBTAG00000001511/ENSBTAG00000002041/ENSBTAG00000009631/ENSBTAG00000012228/ENSBTAG00000021512/ENSBTAG00000011316/ENSBTAG00000019686/ENSBTAG00000012529/ENSBTAG00000014922/ENSBTAG00000031231/ENSBTAG00000000306/ENSBTAG00000016061/ENSBTAG00000025405/ENSBTAG00000032084/ENSBTAG00000000277/ENSBTAG00000017243/ENSBTAG00000004954/ENSBTAG00000038428/ENSBTAG00000014199/…	25	BCL6/SASH3/ZNF683/SEMA4A/ZBTB7B/ZC3H12A/NCKAP1L/IFNG/SHB/IRF1/ITK/RSAD2/BATF/GPR183/IL18/ZBTB16/GATA3/TOX/RELB/TBX21/TGFBR2/BOLA-DRA/IRF4/SOCS1/IL27
GO:0046649	lymphocyte activation	GO:0046633	alpha-beta T cell proliferation	10/2068	19/11262	0.000779252	0.0207982	0.0187834	ENSBTAG00000013057/ENSBTAG00000001805/ENSBTAG00000019832/ENSBTAG00000021512/ENSBTAG00000011602/ENSBTAG00000031231/ENSBTAG00000000277/ENSBTAG00000023144/ENSBTAG00000014612/ENSBTAG00000006846	10	CBLB/ZBTB7B/RASAL3/IRF1/IL18/PTPRC/DOCK2/LGALS9/TWSG1/TGFBR2
GO:0046649	lymphocyte activation	GO:0046649	lymphocyte activation	128/2068	420/11262	6.11449e-10	1.40348e-07	1.26752e-07	ENSBTAG00000013057/ENSBTAG00000021020/ENSBTAG00000007909/ENSBTAG00000031575/ENSBTAG00000017869/ENSBTAG00000013670/ENSBTAG00000015094/ENSBTAG00000019895/ENSBTAG00000011266/ENSBTAG00000020053/ENSBTAG00000047412/ENSBTAG00000016944/ENSBTAG00000018383/ENSBTAG00000018699/ENSBTAG00000007916/ENSBTAG00000001805/ENSBTAG00000019832/ENSBTAG00000001185/ENSBTAG00000019525/ENSBTAG00000019313/ENSBTAG00000002623/…	128	SAMSN1/CBLB/HHLA2/BCL6/SASH3/WAS/RIF1/LCK/FGR/ZNF683/DDOST/SLAMF1/SEMA4A/ZBTB7B/NOTCH2/VAV3/ZC3H12A/INPP5D/NCKAP1L/IFNG/RAC2/KLRK1/PHB2/PTPN6/CD4/LAG3/CD27/IKZF1/CAV1/LEP/RHOH/CD38/PDCD1LG2/CD274/SIT1/SHB/PTK2B/SLC46A2/IL12RB1/JAK3/HSH2D/PGLYRP2/RASAL3/TNFSF14/IRF1/CD74/ITK/ZAP70/CD8A/RSAD2/VNN1/RIPK3/RASGRP1/BATF/FLT3/PIBF1/GPR183/TNFSF13B/IL18/ZBTB16/CD3D/SWAP70/CD44/SPI1/GATA3/ZEB1/CDH26/SLA2/…
GO:0046649	lymphocyte activation	GO:0046651	lymphocyte proliferation	46/2068	159/11262	0.00070874	0.0193666	0.0174905	ENSBTAG00000013057/ENSBTAG00000031575/ENSBTAG00000047412/ENSBTAG00000018383/ENSBTAG00000007916/ENSBTAG00000001805/ENSBTAG00000019832/ENSBTAG00000018397/ENSBTAG00000001511/ENSBTAG00000002041/ENSBTAG00000007927/ENSBTAG00000021512/ENSBTAG00000020173/ENSBTAG00000019686/ENSBTAG00000011043/ENSBTAG00000020294/ENSBTAG00000014911/ENSBTAG00000013569/ENSBTAG00000033316/ENSBTAG00000000095/ENSBTAG00000014922/…	46	CBLB/HHLA2/BCL6/SASH3/SLAMF1/ZBTB7B/VAV3/INPP5D/NCKAP1L/RAC2/PTPN6/LEP/CD38/PDCD1LG2/CD274/SHB/IL12RB1/JAK3/RASAL3/IRF1/CD74/RIPK3/GPR183/TNFSF13B/IL18/CD40/LYN/TNFSF18/PTPRC/DOCK2/CD180/IL7R/PSMB10/CD22/ATAD5/LGALS9/IKZF3/FOXJ1/TWSG1/TGFBR2/TNFRSF21/CD6/IDO1/IL27/CORO1A/PYCARD
GO:0046939	nucleotide phosphorylation	GO:0046939	nucleotide phosphorylation	27/2068	69/11262	4.18078e-05	0.00243973	0.00220339	ENSBTAG00000017753/ENSBTAG00000017411/ENSBTAG00000004092/ENSBTAG00000004330/ENSBTAG00000010658/ENSBTAG00000000894/ENSBTAG00000019782/ENSBTAG00000014731/ENSBTAG00000016650/ENSBTAG00000009733/ENSBTAG00000014898/ENSBTAG00000019979/ENSBTAG00000006305/ENSBTAG00000001824/ENSBTAG00000002683/ENSBTAG00000011263/ENSBTAG00000013411/ENSBTAG00000006396/ENSBTAG00000013099/ENSBTAG00000005534/ENSBTAG00000014964/…	27	APP/PFKL/PGK1/AK5/TPI1/GAPDH/TIGAR/FBP1/HK3/CMPK2/AK1/AK8/SLC2A6/PFKP/EIF6/ENO1/GPI/ALDOC/ENO3/GALK1/NME6/PGAM1/ENO4/HK1/NUPR1/ALDOA/MLXIPL
GO:0019882	antigen processing and presentation	GO:0048002	antigen processing and presentation of peptide antigen	22/2068	34/11262	3.24299e-09	5.58281e-07	5.04199e-07	ENSBTAG00000017135/ENSBTAG00000014728/ENSBTAG00000018349/ENSBTAG00000015114/ENSBTAG00000015228/ENSBTAG00000039275/ENSBTAG00000048782/ENSBTAG00000047707/ENSBTAG00000003038/ENSBTAG00000008953/ENSBTAG00000006490/ENSBTAG00000016828/ENSBTAG00000010645/ENSBTAG00000005182/ENSBTAG00000012208/ENSBTAG00000001476/ENSBTAG00000007075/ENSBTAG00000005146/ENSBTAG00000019386/ENSBTAG00000020116/ENSBTAG00000002069/…	22	CTSS/TAPBPL/IFI30/CALR/CD74/ERAP2/BOLA-DOB/TAP2/TAP1/BOLA-DOA/TAPBP/BOLA-DRA/BoLA/BOLA-NC1/JSP.1/BOLA/PYCARD
GO:0002768	immune response-regulating cell surface receptor signaling pathway	GO:0048017	inositol lipid-mediated signaling	33/2068	110/11262	0.0019847	0.039272	0.0354676	ENSBTAG00000003809/ENSBTAG00000012405/ENSBTAG00000012312/ENSBTAG00000021697/ENSBTAG00000002940/ENSBTAG00000007173/ENSBTAG00000000782/ENSBTAG00000010647/ENSBTAG00000002804/ENSBTAG00000013793/ENSBTAG00000004901/ENSBTAG00000022169/ENSBTAG00000010667/ENSBTAG00000013392/ENSBTAG00000009498/ENSBTAG00000014023/ENSBTAG00000027051/ENSBTAG00000011784/ENSBTAG00000020294/ENSBTAG00000039784/ENSBTAG00000014911/…	33	PLCD4/PTAFR/FGR/PEAR1/ROR1/PTPN6/PDGFB/PRR5/WNT16/LEP/PDGFRA/KDR/NTRK2/SEMA4D/PDGFRB/RASGRP1/PLCB2/NEDD4/IL18/PIK3C2A/GATA3/PREX2/PIK3CD/PLCH2/PITPNM2/PIK3IP1/C1QBP/PLD2/PPARD/PTEN/PIK3AP1/SIRT1/NCF1
GO:0030595	leukocyte chemotaxis	GO:0048247	lymphocyte chemotaxis	16/2068	32/11262	4.78291e-05	0.0026996	0.00243809	ENSBTAG00000009637/ENSBTAG00000006694/ENSBTAG00000048980/ENSBTAG00000010738/ENSBTAG00000004917/ENSBTAG00000001725/ENSBTAG00000005603/ENSBTAG00000005958/ENSBTAG00000012223/ENSBTAG00000032084/ENSBTAG00000009943/ENSBTAG00000009938/ENSBTAG00000017718/ENSBTAG00000024869/ENSBTAG00000025250/ENSBTAG00000052510	16	KLRK1/CXCL10/CXCL11/PTK2B/TNFSF14/SLC12A2/CXCL14/GPR183/XCL1/CCL22/CX3CL1/CCL3/CCL14/CCL26
GO:0048514	blood vessel morphogenesis	GO:0048514	blood vessel morphogenesis	91/2068	366/11262	0.00100038	0.0244278	0.0220615	ENSBTAG00000045633/ENSBTAG00000023907/ENSBTAG00000011190/ENSBTAG00000021466/ENSBTAG00000007909/ENSBTAG00000005064/ENSBTAG00000007101/ENSBTAG00000002979/ENSBTAG00000006828/ENSBTAG00000002362/ENSBTAG00000017869/ENSBTAG00000015337/ENSBTAG00000034206/ENSBTAG00000020031/ENSBTAG00000007173/ENSBTAG00000000782/ENSBTAG00000044123/ENSBTAG00000025942/ENSBTAG00000010082/ENSBTAG00000010647/ENSBTAG00000001462/…	91	AGTR1/COL18A1/FLNA/PGK1/CITED1/PRKX/COL3A1/SEMA4A/NOTCH2/WARS2/F3/PIK3R3/ZC3H12A/RAPGEF3/APOLD1/CAV1/CCM2/TSPAN12/LEP/EMCN/PKD2/PDGFRA/KDR/CXCL10/ANXA3/HAND2/HPGD/SHB/COL15A1/PTK2B/NTRK2/C5/FLT4/C3/FGF1/SPARC/HAND1/CYP1B1/IL1A/EIF2AK3/HEY2/CITED2/SASH1/SPRED1/SPRY2/COL4A1/COL4A2/IL18/MCAM/PIK3C2A/SPI1/APLNR/JAG1/NRP1/CD40/SULF1/PRRX1/FASLG/PROX1/FGF2/ESM1/PML/WARS1/CDH13/APOE/GPR4/EPN1/NOG/VEZF1/…
GO:0002684	positive regulation of immune system process	GO:0050671	positive regulation of lymphocyte proliferation	24/2068	72/11262	0.00167498	0.0342534	0.0309353	ENSBTAG00000031575/ENSBTAG00000018383/ENSBTAG00000019832/ENSBTAG00000018397/ENSBTAG00000001511/ENSBTAG00000002041/ENSBTAG00000007927/ENSBTAG00000019686/ENSBTAG00000014911/ENSBTAG00000013569/ENSBTAG00000033316/ENSBTAG00000000095/ENSBTAG00000011481/ENSBTAG00000020904/ENSBTAG00000011602/ENSBTAG00000015228/ENSBTAG00000032084/ENSBTAG00000011563/ENSBTAG00000000277/ENSBTAG00000020736/ENSBTAG00000023144/…	24	HHLA2/BCL6/SASH3/SLAMF1/VAV3/NCKAP1L/LEP/CD38/PDCD1LG2/CD274/IL12RB1/JAK3/RASAL3/CD74/GPR183/TNFSF13B/IL18/CD40/PTPRC/ATAD5/TGFBR2/CD6/CORO1A/PYCARD
GO:0050776	regulation of immune response	GO:0050776	regulation of immune response	133/2068	386/11262	1.32763e-14	1.14276e-11	1.03206e-11	ENSBTAG00000013057/ENSBTAG00000012467/ENSBTAG00000021466/ENSBTAG00000021020/ENSBTAG00000010426/ENSBTAG00000008592/ENSBTAG00000021637/ENSBTAG00000031575/ENSBTAG00000003651/ENSBTAG00000012004/ENSBTAG00000053542/ENSBTAG00000000494/ENSBTAG00000010123/ENSBTAG00000018383/ENSBTAG00000007916/ENSBTAG00000001185/ENSBTAG00000014023/ENSBTAG00000019525/ENSBTAG00000002623/ENSBTAG00000018397/ENSBTAG00000014441/…	133	SAMSN1/CBLB/HHLA2/CD96/PARP9/PARP14/BCL6/MASP1/UBASH3A/ITGB2/SH2D1A/SASH3/WAS/TASL/COL3A1/RIF1/XRCC5/LCK/FGR/ZNF683/C1QB/FCGR3A/CD48/SLAMF1/CD1E/ZBTB7B/ADAR/FCGR1A/POLR3C/VAV3/ZC3H12A/INPP5D/NCKAP1L/IFNG/TESPA1/RAC2/KLRK1/C1R/C1S/PTPN6/LAG3/MYO1G/LEP/OTOP1/DDX58/SHB/C5/IL12RB1/PGLYRP2/C3/IRF1/CD74/ITK/ARID5A/IL18RAP/CD8B/RSAD2/TRAF2/RIPK3/TGFB3/ACOD1/TNFSF13B/MMP12/IL18/TRIM21/SERPING1/LPXN/GATA3…
GO:0050776	regulation of immune response	GO:0050777	negative regulation of immune response	29/2068	84/11262	0.000299442	0.0104139	0.00940511	ENSBTAG00000021466/ENSBTAG00000003651/ENSBTAG00000012004/ENSBTAG00000053542/ENSBTAG00000007916/ENSBTAG00000019525/ENSBTAG00000002623/ENSBTAG00000014441/ENSBTAG00000016656/ENSBTAG00000001511/ENSBTAG00000007927/ENSBTAG00000021512/ENSBTAG00000007519/ENSBTAG00000011316/ENSBTAG00000020173/ENSBTAG00000020294/ENSBTAG00000012280/ENSBTAG00000013900/ENSBTAG00000016267/ENSBTAG00000022007/ENSBTAG00000023144/…	29	SAMSN1/CD96/PARP14/BCL6/COL3A1/SLAMF1/ZBTB7B/ADAR/ZC3H12A/INPP5D/PTPN6/OTOP1/PGLYRP2/TGFB3/MMP12/TRIM21/SERPING1/SAMHD1/PTPRC/TRAFD1/IL7R/NOD2/NLRC5/TBX21/DHX58/FOXJ1/TNF/SERPINB9/PPP3CB
GO:0050776	regulation of immune response	GO:0050778	positive regulation of immune response	95/2068	273/11262	4.71477e-11	1.47572e-08	1.33277e-08	ENSBTAG00000013057/ENSBTAG00000012467/ENSBTAG00000021020/ENSBTAG00000010426/ENSBTAG00000021637/ENSBTAG00000031575/ENSBTAG00000053542/ENSBTAG00000000494/ENSBTAG00000018383/ENSBTAG00000001185/ENSBTAG00000014023/ENSBTAG00000018397/ENSBTAG00000021791/ENSBTAG00000023398/ENSBTAG00000017060/ENSBTAG00000026067/ENSBTAG00000002041/ENSBTAG00000008603/ENSBTAG00000012695/ENSBTAG00000011784/ENSBTAG00000011196/…	95	CBLB/HHLA2/PARP9/MASP1/UBASH3A/ITGB2/SH2D1A/SASH3/TASL/RIF1/XRCC5/LCK/FGR/C1QB/CD1E/POLR3C/VAV3/ZC3H12A/NCKAP1L/IFNG/TESPA1/KLRK1/C1R/C1S/PTPN6/LAG3/MYO1G/DDX58/SHB/C5/IL12RB1/C3/CD74/ITK/ARID5A/IL18RAP/RSAD2/TRAF2/ACOD1/TNFSF13B/MMP12/IL18/SERPING1/LPXN/GATA3/ZBP1/RBCK1/SLA2/LBP/CD40/CYRIB/LYN/PTPRC/EIF2B1/CRKL/PDE4D/FYB1/NOD2/NLRC5/CD22/NECTIN2/IRF3/KMT5C/ATAD5/C1QBP/PHB/TBX21/CCR7/IFI35/HEXIM1…
GO:0098542	defense response to other organism	GO:0050830	defense response to Gram-positive bacterium	15/2068	39/11262	0.00255085	0.0471319	0.0425662	ENSBTAG00000030885/ENSBTAG00000011784/ENSBTAG00000038625/ENSBTAG00000037634/ENSBTAG00000038938/ENSBTAG00000014529/ENSBTAG00000024272/ENSBTAG00000038233/ENSBTAG00000002416/ENSBTAG00000004917/ENSBTAG00000012280/ENSBTAG00000016864/ENSBTAG00000019975/ENSBTAG00000020936/ENSBTAG00000025471	15	FGR/GBP2/GBP4/KLRK1/PGLYRP2/LBP/IL7R/NOD2/SSC5D/TNF
GO:0002768	immune response-regulating cell surface receptor signaling pathway	GO:0050851	antigen receptor-mediated signaling pathway	36/2068	107/11262	0.000108739	0.00499183	0.00450827	ENSBTAG00000013057/ENSBTAG00000031575/ENSBTAG00000000494/ENSBTAG00000018397/ENSBTAG00000023398/ENSBTAG00000026067/ENSBTAG00000012695/ENSBTAG00000011316/ENSBTAG00000019686/ENSBTAG00000005120/ENSBTAG00000020294/ENSBTAG00000027204/ENSBTAG00000014922/ENSBTAG00000000306/ENSBTAG00000055197/ENSBTAG00000036260/ENSBTAG00000017243/ENSBTAG00000017002/ENSBTAG00000040607/ENSBTAG00000020034/ENSBTAG00000023144/…	36	CBLB/HHLA2/UBASH3A/SH2D1A/LCK/VAV3/ZC3H12A/NCKAP1L/TESPA1/PTPN6/SHB/ITK/LPXN/GATA3/RBCK1/SLA2/LYN/PTPRC/EIF2B1/CRKL/PDE4D/FYB1/CD22/NECTIN2/CCR7/TNFRSF21/PRKCB/PVRIG
GO:0002768	immune response-regulating cell surface receptor signaling pathway	GO:0050853	B cell receptor signaling pathway	16/2068	39/11262	0.000820251	0.0215818	0.0194912	ENSBTAG00000031575/ENSBTAG00000012695/ENSBTAG00000019686/ENSBTAG00000020294/ENSBTAG00000027204/ENSBTAG00000000306/ENSBTAG00000055197/ENSBTAG00000036260/ENSBTAG00000020034/ENSBTAG00000023144/ENSBTAG00000048135/ENSBTAG00000001219/ENSBTAG00000048048/ENSBTAG00000053508/ENSBTAG00000011887/ENSBTAG00000020921	16	LCK/VAV3/NCKAP1L/PTPN6/ITK/LPXN/LYN/PTPRC/CD22/PRKCB
GO:0002684	positive regulation of immune system process	GO:0050863	regulation of T cell activation	65/2068	200/11262	9.28795e-07	9.69042e-05	8.7517e-05	ENSBTAG00000013057/ENSBTAG00000017869/ENSBTAG00000013670/ENSBTAG00000015094/ENSBTAG00000011266/ENSBTAG00000020053/ENSBTAG00000047412/ENSBTAG00000016944/ENSBTAG00000007916/ENSBTAG00000001805/ENSBTAG00000019832/ENSBTAG00000019313/ENSBTAG00000018397/ENSBTAG00000001511/ENSBTAG00000002041/ENSBTAG00000012695/ENSBTAG00000009631/ENSBTAG00000007927/ENSBTAG00000021512/ENSBTAG00000011316/ENSBTAG00000019686/…	65	CBLB/HHLA2/BCL6/SASH3/LCK/ZNF683/SLAMF1/ZBTB7B/ZC3H12A/NCKAP1L/IFNG/RAC2/PTPN6/CD4/LAG3/CD27/CAV1/LEP/RHOH/PDCD1LG2/CD274/SIT1/SHB/SLC46A2/IL12RB1/JAK3/RASAL3/TNFSF14/IRF1/CD74/ZAP70/VNN1/RIPK3/RASGRP1/TNFSF13B/IL18/ZBTB16/GATA3/ZEB1/CYRIB/TOX/LAX1/TNFSF18/PTPRC/ADORA2A/IL7R/LGALS9/TBX21/CCR7/FOXJ1/TWSG1/TGFBR2/BOLA-DOA/TNFRSF21/BOLA-DRA/CD6/CD5/ZMIZ1/IDO1/SOCS1/LAT/IL27/CORO1A/SPN/PYCARD
GO:0002684	positive regulation of immune system process	GO:0050864	regulation of B cell activation	32/2068	90/11262	7.87757e-05	0.00393079	0.00355001	ENSBTAG00000021020/ENSBTAG00000031575/ENSBTAG00000018383/ENSBTAG00000007916/ENSBTAG00000001185/ENSBTAG00000002623/ENSBTAG00000001511/ENSBTAG00000002041/ENSBTAG00000020173/ENSBTAG00000019686/ENSBTAG00000020294/ENSBTAG00000014725/ENSBTAG00000027204/ENSBTAG00000013569/ENSBTAG00000015228/ENSBTAG00000055197/ENSBTAG00000032084/ENSBTAG00000011563/ENSBTAG00000020736/ENSBTAG00000020034/ENSBTAG00000023144/…	32	SAMSN1/BCL6/SASH3/RIF1/VAV3/INPP5D/NCKAP1L/PTPN6/CD27/CD38/CD74/GPR183/TNFSF13B/CD40/LYN/PTPRC/NOD2/CD22/KMT5C/ATAD5/TBX21/IKZF3/FOXJ1/TNFRSF21/TBC1D10C/KMT5B
GO:0002684	positive regulation of immune system process	GO:0050866	negative regulation of cell activation	35/2068	115/11262	0.0011159	0.0255814	0.0231033	ENSBTAG00000013057/ENSBTAG00000021697/ENSBTAG00000007173/ENSBTAG00000019895/ENSBTAG00000016944/ENSBTAG00000010123/ENSBTAG00000006276/ENSBTAG00000007916/ENSBTAG00000001805/ENSBTAG00000004347/ENSBTAG00000018404/ENSBTAG00000002623/ENSBTAG00000001511/ENSBTAG00000011784/ENSBTAG00000021512/ENSBTAG00000011316/ENSBTAG00000020173/ENSBTAG00000020294/ENSBTAG00000034295/ENSBTAG00000033316/ENSBTAG00000000095/…	35	SAMSN1/CBLB/BCL6/FGR/ZBTB7B/ZC3H12A/INPP5D/PTPN6/LAG3/PDGFB/PDGFRA/PDCD1LG2/CD274/PGLYRP2/IRF1/CD74/PIBF1/CST7/BPI/LYN/LAX1/ADORA2A/APOE/LGALS9/ALOX12/TBX21/C1QTNF1/FOXJ1/TWSG1/ADGRF5/TNFRSF21/PRKG1/TBC1D10C/IDO1/SOCS1
GO:0002684	positive regulation of immune system process	GO:0050870	positive regulation of T cell activation	39/2068	116/11262	5.83023e-05	0.00321178	0.00290065	ENSBTAG00000017869/ENSBTAG00000015094/ENSBTAG00000011266/ENSBTAG00000019832/ENSBTAG00000019313/ENSBTAG00000018397/ENSBTAG00000001511/ENSBTAG00000002041/ENSBTAG00000012695/ENSBTAG00000007927/ENSBTAG00000021512/ENSBTAG00000019686/ENSBTAG00000012529/ENSBTAG00000014725/ENSBTAG00000014911/ENSBTAG00000013451/ENSBTAG00000033316/ENSBTAG00000000095/ENSBTAG00000014922/ENSBTAG00000011481/ENSBTAG00000020904/…	39	HHLA2/BCL6/SASH3/LCK/SLAMF1/ZBTB7B/NCKAP1L/IFNG/CD27/CAV1/LEP/RHOH/PDCD1LG2/CD274/SHB/IL12RB1/JAK3/RASAL3/TNFSF14/CD74/ZAP70/VNN1/RASGRP1/TNFSF13B/IL18/ZBTB16/GATA3/CYRIB/PTPRC/IL7R/CCR7/TGFBR2/BOLA-DRA/CD6/CD5/ZMIZ1/SOCS1/CORO1A/PYCARD
GO:0002684	positive regulation of immune system process	GO:0050871	positive regulation of B cell activation	24/2068	60/11262	7.28496e-05	0.00368855	0.00333123	ENSBTAG00000021020/ENSBTAG00000031575/ENSBTAG00000018383/ENSBTAG00000001185/ENSBTAG00000001511/ENSBTAG00000002041/ENSBTAG00000020173/ENSBTAG00000019686/ENSBTAG00000014725/ENSBTAG00000027204/ENSBTAG00000013569/ENSBTAG00000015228/ENSBTAG00000055197/ENSBTAG00000032084/ENSBTAG00000011563/ENSBTAG00000020736/ENSBTAG00000023144/ENSBTAG00000048135/ENSBTAG00000001219/ENSBTAG00000048048/ENSBTAG00000053508/…	24	BCL6/SASH3/RIF1/VAV3/INPP5D/NCKAP1L/CD27/CD38/CD74/GPR183/TNFSF13B/CD40/PTPRC/NOD2/KMT5C/ATAD5/TBX21/KMT5B
GO:0050900	leukocyte migration	GO:0050900	leukocyte migration	68/2068	206/11262	2.73143e-07	3.64508e-05	3.29198e-05	ENSBTAG00000017753/ENSBTAG00000031575/ENSBTAG00000046773/ENSBTAG00000017549/ENSBTAG00000021697/ENSBTAG00000027513/ENSBTAG00000009637/ENSBTAG00000006694/ENSBTAG00000047412/ENSBTAG00000016525/ENSBTAG00000048980/ENSBTAG00000010738/ENSBTAG00000006086/ENSBTAG00000007916/ENSBTAG00000003176/ENSBTAG00000021901/ENSBTAG00000017060/ENSBTAG00000009256/ENSBTAG00000001700/ENSBTAG00000007927/ENSBTAG00000021377/…	68	APP/TRPM2/ITGB2/ITGA4/CDC42/SLAMF1/S100A14/VAV3/MCOLN2/KITLG/NCKAP1L/ITGB7/RAC2/KLRK1/PDGFB/MYO1G/RHOH/CXCL2/CXCL10/CXCL11/PTK2B/C5/CALR/TNFSF14/SLC12A2/CXCL14/CD74/RIPK3/GPR183/SWAP70/RHOG/GATA3/LBP/LYN/XCL1/SELL/TNFSF18/SELPLG/CRKL/STK10/ITGA1/RIN3/NOD2/CCL22/CX3CL1/TRPM4/CCL3/CCL14/MMP28/C1QBP/TBX21/CCR7/FOXJ1/CD300H/IL17RC/PODXL2/PLA2G7/GPSM3/TNF/JAM3/CORO1A/SPN/ITGAL/PYCARD/CCL26
GO:0030595	leukocyte chemotaxis	GO:0050920	regulation of chemotaxis	45/2068	129/11262	5.48282e-06	0.000385252	0.000347932	ENSBTAG00000008552/ENSBTAG00000021697/ENSBTAG00000007173/ENSBTAG00000000782/ENSBTAG00000006694/ENSBTAG00000021920/ENSBTAG00000016800/ENSBTAG00000005021/ENSBTAG00000034373/ENSBTAG00000006086/ENSBTAG00000003176/ENSBTAG00000053581/ENSBTAG00000001060/ENSBTAG00000007927/ENSBTAG00000021377/ENSBTAG00000019686/ENSBTAG00000011043/ENSBTAG00000004917/ENSBTAG00000001725/ENSBTAG00000005958/ENSBTAG00000001941/…	45	SUCNR1/PLXNA3/CXCR4/SLAMF1/S100A14/NCKAP1L/RAC2/KLRK1/PDGFB/PDGFRA/KDR/CXCL10/PTK2B/SEMA4D/C5/ZSWIM4/CALR/TNFSF14/CXCL14/FGF1/CD74/SEMA4C/SEMA6D/GPR183/SWAP70/STX3/LBP/CYRIB/LYN/XCL1/P2RX4/SEMA5A/RIN3/CDH13/NOD2/MMP28/C1QBP/CCR7/PLA2G7/GPSM3/JAM3/CORO1B/CCL26
GO:0030595	leukocyte chemotaxis	GO:0050921	positive regulation of chemotaxis	26/2068	77/11262	0.000882333	0.0225028	0.0203229	ENSBTAG00000021697/ENSBTAG00000000782/ENSBTAG00000006694/ENSBTAG00000034373/ENSBTAG00000053581/ENSBTAG00000007927/ENSBTAG00000021377/ENSBTAG00000019686/ENSBTAG00000011043/ENSBTAG00000001725/ENSBTAG00000005958/ENSBTAG00000015114/ENSBTAG00000012223/ENSBTAG00000015228/ENSBTAG00000001987/ENSBTAG00000012820/ENSBTAG00000016864/ENSBTAG00000009943/ENSBTAG00000009938/ENSBTAG00000010812/ENSBTAG00000012739/…	26	SUCNR1/SLAMF1/S100A14/NCKAP1L/RAC2/PDGFB/KDR/CXCL10/PTK2B/CALR/TNFSF14/CXCL14/CD74/SWAP70/STX3/LBP/XCL1/P2RX4/CDH13/C1QBP/CCR7/PLA2G7/GPSM3/CCL26
GO:0002684	positive regulation of immune system process	GO:0051251	positive regulation of lymphocyte activation	58/2068	168/11262	3.81185e-07	4.37474e-05	3.95095e-05	ENSBTAG00000021020/ENSBTAG00000031575/ENSBTAG00000017869/ENSBTAG00000015094/ENSBTAG00000011266/ENSBTAG00000018383/ENSBTAG00000019832/ENSBTAG00000001185/ENSBTAG00000019313/ENSBTAG00000018397/ENSBTAG00000001511/ENSBTAG00000002041/ENSBTAG00000012695/ENSBTAG00000007927/ENSBTAG00000021512/ENSBTAG00000020173/ENSBTAG00000019686/ENSBTAG00000012529/ENSBTAG00000014725/ENSBTAG00000014911/ENSBTAG00000027204/…	58	HHLA2/BCL6/SASH3/RIF1/LCK/SLAMF1/ZBTB7B/VAV3/INPP5D/NCKAP1L/IFNG/CD27/CAV1/LEP/RHOH/CD38/PDCD1LG2/CD274/SHB/IL12RB1/JAK3/RASAL3/TNFSF14/CD74/ZAP70/VNN1/RASGRP1/GPR183/TNFSF13B/IL18/ZBTB16/GATA3/CD40/CYRIB/TOX/PTPRC/IL7R/NOD2/BLOC1S3/KMT5C/ATAD5/TBX21/CCR7/TGFBR2/BOLA-DRA/CD6/CD5/KMT5B/ZMIZ1/SOCS1/CORO1A/PYCARD
GO:0043087	regulation of GTPase activity	GO:0051345	positive regulation of hydrolase activity	107/2068	450/11262	0.00196625	0.0391317	0.035341	ENSBTAG00000023814/ENSBTAG00000045633/ENSBTAG00000031277/ENSBTAG00000046314/ENSBTAG00000055120/ENSBTAG00000007101/ENSBTAG00000014609/ENSBTAG00000006828/ENSBTAG00000016260/ENSBTAG00000000147/ENSBTAG00000006686/ENSBTAG00000013699/ENSBTAG00000007173/ENSBTAG00000003959/ENSBTAG00000002804/ENSBTAG00000012925/ENSBTAG00000007808/ENSBTAG00000015805/ENSBTAG00000004423/ENSBTAG00000019866/ENSBTAG00000026283/…	107	ECT2/TNFSF10/AGTR1/ATP1B3/FOXL2/TBC1D8B/STARD8/OPHN1/TANK/LCK/ARHGAP30/APH1A/F3/PPP1R12A/NCKAP1L/RAPGEF3/LRRK2/IFNG/ARHGAP9/RIC8B/ARHGDIB/PHB2/SH3BP1/AGAP3/NPNT/TBC1D1/PDGFRA/ARHGAP24/TBC1D2/SEMA4D/GMIP/DNAJB1/RANBP3/PDGFRB/ITK/NCAPH/PLEK/ANTXR1/PREB/PTPA/TAGAP/RIPK3/PSME1/RASGRP1/SIPA1L1/GRTP1/CASP1/ARHGAP42/RHOG/ARAP1/NRP1/CD40/LYN/ASPH/PREX2/SRGAP2/RGS1/XCL1/FASLG/PTPRC/PGAM5/DIABLO/CORO1C/TBC…
GO:0098542	defense response to other organism	GO:0051607	defense response to virus	56/2068	138/11262	8.16567e-10	1.75715e-07	1.58693e-07	ENSBTAG00000019294/ENSBTAG00000002551/ENSBTAG00000013403/ENSBTAG00000053542/ENSBTAG00000037389/ENSBTAG00000002187/ENSBTAG00000015212/ENSBTAG00000021791/ENSBTAG00000009933/ENSBTAG00000008142/ENSBTAG00000007554/ENSBTAG00000007519/ENSBTAG00000014297/ENSBTAG00000030932/ENSBTAG00000011316/ENSBTAG00000004380/ENSBTAG00000013123/ENSBTAG00000007755/ENSBTAG00000004989/ENSBTAG00000050852/ENSBTAG00000001725/…	56	IFNAR2/PARP9/DTX3L/IFIH1/IFI6/ADAR/MOV10/IFI44L/ZC3H12A/STAT2/ABCC9/KCNJ8/PHB2/APOBEC3H/IRF5/CXCL9/CXCL10/DDX58/IL12RB1/IRF1/AGBL5/RSAD2/RIPK3/MMP12/TRIM44/ZBP1/SAMHD1/SERINC3/CD40/ISG15/PTPRC/OAS2/OAS1Z/OASL/ISG20/NLRC5/IRF3/C1QBP/PHB/DHX58/UNC13D/ILRUN/IFIT2/IFIT3/IFIT1/IFIT5/BNIP3/TKFC/IRF7/PRF1/TLR3/IL27/PYCARD
GO:0051899	membrane depolarization	GO:0051899	membrane depolarization	14/2068	31/11262	0.000543188	0.0159846	0.0144361	ENSBTAG00000016260/ENSBTAG00000020569/ENSBTAG00000017869/ENSBTAG00000000782/ENSBTAG00000014828/ENSBTAG00000004770/ENSBTAG00000026461/ENSBTAG00000020551/ENSBTAG00000007554/ENSBTAG00000038154/ENSBTAG00000050239/ENSBTAG00000010812/ENSBTAG00000031134/ENSBTAG00000006139	14	ABCD1/IFI6/LRRK2/CACNA2D1/CAV1/KDR/HSH2D/CACNA1A/CASP1/P2RX4/YWHAH/TRPM4/SCN4A/CACNA1H
GO:0030595	leukocyte chemotaxis	GO:0060326	cell chemotaxis	56/2068	171/11262	3.98098e-06	0.000291628	0.000263378	ENSBTAG00000045633/ENSBTAG00000031575/ENSBTAG00000021697/ENSBTAG00000007173/ENSBTAG00000000782/ENSBTAG00000027513/ENSBTAG00000009637/ENSBTAG00000006694/ENSBTAG00000002804/ENSBTAG00000019866/ENSBTAG00000016525/ENSBTAG00000048980/ENSBTAG00000010738/ENSBTAG00000006086/ENSBTAG00000003176/ENSBTAG00000021901/ENSBTAG00000017060/ENSBTAG00000007927/ENSBTAG00000021377/ENSBTAG00000019686/ENSBTAG00000011043/…	56	AGTR1/TRPM2/ITGB2/SLAMF1/S100A14/VAV3/NCKAP1L/RAC2/KLRK1/PDGFB/PDGFRA/KDR/CXCL2/CXCL10/CXCL11/PTK2B/C5/CALR/TNFSF14/SLC12A2/CXCL14/FGF1/PDGFRB/CD74/GPR183/SWAP70/RHOG/NRP1/LBP/LYN/XCL1/P2RX4/CRKL/ITGA1/RIN3/NOD2/CCL22/CX3CL1/TRPM4/CCL3/CCL14/MMP28/C1QBP/CCR7/CD300H/IL17RC/CXCR6/PLA2G7/GPSM3/JAM3/CORO1B/CORO1A/CCL26
GO:0071345	cellular response to cytokine stimulus	GO:0070098	chemokine-mediated signaling pathway	17/2068	44/11262	0.00127333	0.0277473	0.0250594	ENSBTAG00000027513/ENSBTAG00000017746/ENSBTAG00000048980/ENSBTAG00000010738/ENSBTAG00000001060/ENSBTAG00000001725/ENSBTAG00000005603/ENSBTAG00000005958/ENSBTAG00000009943/ENSBTAG00000009938/ENSBTAG00000017718/ENSBTAG00000024869/ENSBTAG00000025250/ENSBTAG00000015133/ENSBTAG00000031355/ENSBTAG00000015708/ENSBTAG00000052510	17	CXCR4/CXCL2/CXCL10/CXCL11/PTK2B/XCL1/SLIT3/CCL22/CX3CL1/CCL3/CCL14/CCR7/CXCR6/CCL26
GO:0097300	programmed necrotic cell death	GO:0070265	necrotic cell death	15/2068	39/11262	0.00255085	0.0471319	0.0425662	ENSBTAG00000017869/ENSBTAG00000010497/ENSBTAG00000018422/ENSBTAG00000050239/ENSBTAG00000024918/ENSBTAG00000012406/ENSBTAG00000017002/ENSBTAG00000032808/ENSBTAG00000007513/ENSBTAG00000006633/ENSBTAG00000025471/ENSBTAG00000010785/ENSBTAG00000016711/ENSBTAG00000008682/ENSBTAG00000018016	15	CAV1/TRAF2/RIPK3/CASP1/BIRC3/ZBP1/RBCK1/FASLG/PGAM5/IRF3/TNF/FAS/PPIF/TLR3/NUPR1
GO:0070374	positive regulation of ERK1 and ERK2 cascade	GO:0070371	ERK1 and ERK2 cascade	50/2068	164/11262	0.000105004	0.00495247	0.00447272	ENSBTAG00000017753/ENSBTAG00000005203/ENSBTAG00000007909/ENSBTAG00000021756/ENSBTAG00000020758/ENSBTAG00000021697/ENSBTAG00000006686/ENSBTAG00000007173/ENSBTAG00000000782/ENSBTAG00000044123/ENSBTAG00000001462/ENSBTAG00000002804/ENSBTAG00000018239/ENSBTAG00000032518/ENSBTAG00000001774/ENSBTAG00000005356/ENSBTAG00000016618/ENSBTAG00000021245/ENSBTAG00000005691/ENSBTAG00000010123/ENSBTAG00000048980/…	50	APP/C1H3orf33/NOTCH2/ZDHHC17/MAP3K12/TIMP3/PHB2/PTPN6/CD4/PDGFB/NPNT/PDGFRA/KDR/HAND2/PTK2B/FLT4/PDGFRB/CD74/TNIP1/DNAJC27/SPRED1/SPRY2/GPR183/DENND2B/CD44/PTPN1/LYN/DSTYK/XCL1/PTPRC/SPRY1/FGF2/CRKL/NOD2/CCL22/CX3CL1/APOE/CCL3/CCL14/SCIMP/PHB/GAREM1/NOX4/TBC1D10C/DUSP4/DUSP26/PYCARD/CCL26
GO:0070374	positive regulation of ERK1 and ERK2 cascade	GO:0070372	regulation of ERK1 and ERK2 cascade	50/2068	153/11262	1.37296e-05	0.000926885	0.000837097	ENSBTAG00000017753/ENSBTAG00000005203/ENSBTAG00000007909/ENSBTAG00000021756/ENSBTAG00000020758/ENSBTAG00000021697/ENSBTAG00000006686/ENSBTAG00000007173/ENSBTAG00000000782/ENSBTAG00000044123/ENSBTAG00000001462/ENSBTAG00000002804/ENSBTAG00000018239/ENSBTAG00000032518/ENSBTAG00000001774/ENSBTAG00000005356/ENSBTAG00000016618/ENSBTAG00000021245/ENSBTAG00000005691/ENSBTAG00000010123/ENSBTAG00000048980/…	50	APP/C1H3orf33/NOTCH2/ZDHHC17/MAP3K12/TIMP3/PHB2/PTPN6/CD4/PDGFB/NPNT/PDGFRA/KDR/HAND2/PTK2B/FLT4/PDGFRB/CD74/TNIP1/DNAJC27/SPRED1/SPRY2/GPR183/DENND2B/CD44/PTPN1/LYN/DSTYK/XCL1/PTPRC/SPRY1/FGF2/CRKL/NOD2/CCL22/CX3CL1/APOE/CCL3/CCL14/SCIMP/PHB/GAREM1/NOX4/TBC1D10C/DUSP4/DUSP26/PYCARD/CCL26
GO:0070374	positive regulation of ERK1 and ERK2 cascade	GO:0070374	positive regulation of ERK1 and ERK2 cascade	38/2068	103/11262	6.52996e-06	0.000449653	0.000406095	ENSBTAG00000017753/ENSBTAG00000007909/ENSBTAG00000020758/ENSBTAG00000021697/ENSBTAG00000006686/ENSBTAG00000007173/ENSBTAG00000000782/ENSBTAG00000044123/ENSBTAG00000001462/ENSBTAG00000002804/ENSBTAG00000018239/ENSBTAG00000001774/ENSBTAG00000005356/ENSBTAG00000016618/ENSBTAG00000005691/ENSBTAG00000010123/ENSBTAG00000048980/ENSBTAG00000010738/ENSBTAG00000018540/ENSBTAG00000013123/ENSBTAG00000003255/…	38	APP/NOTCH2/MAP3K12/PHB2/CD4/PDGFB/NPNT/PDGFRA/KDR/HAND2/PTK2B/FLT4/PDGFRB/CD74/DNAJC27/SPRY2/GPR183/DENND2B/CD44/DSTYK/XCL1/PTPRC/FGF2/CRKL/NOD2/CCL22/CX3CL1/APOE/CCL3/CCL14/SCIMP/PHB/GAREM1/NOX4/PYCARD/CCL26
GO:0070663	regulation of leukocyte proliferation	GO:0070661	leukocyte proliferation	49/2068	172/11262	0.000708462	0.0193666	0.0174905	ENSBTAG00000013057/ENSBTAG00000031575/ENSBTAG00000017549/ENSBTAG00000047412/ENSBTAG00000007665/ENSBTAG00000018383/ENSBTAG00000007916/ENSBTAG00000001805/ENSBTAG00000019832/ENSBTAG00000018397/ENSBTAG00000001511/ENSBTAG00000002041/ENSBTAG00000007927/ENSBTAG00000021512/ENSBTAG00000020173/ENSBTAG00000019686/ENSBTAG00000011043/ENSBTAG00000020294/ENSBTAG00000014911/ENSBTAG00000013569/ENSBTAG00000033316/…	49	CBLB/HHLA2/BCL6/SASH3/SLAMF1/ZBTB7B/VAV3/INPP5D/KITLG/NCKAP1L/RAC2/PTPN6/LEP/CD38/PDCD1LG2/CD274/SHB/IL12RB1/JAK3/RASAL3/IRF1/CD74/RIPK3/GPR183/TNFSF13B/IL18/CD40/LYN/TNFSF18/PTPRC/DOCK2/CD180/IL7R/NPR3/PSMB10/CD22/ATAD5/LGALS9/IKZF3/FOXJ1/TWSG1/TGFBR2/TNFRSF21/CD6/TCIRG1/IDO1/IL27/CORO1A/PYCARD
GO:0070663	regulation of leukocyte proliferation	GO:0070663	regulation of leukocyte proliferation	42/2068	137/11262	0.000317954	0.0108388	0.00978881	ENSBTAG00000013057/ENSBTAG00000031575/ENSBTAG00000017549/ENSBTAG00000047412/ENSBTAG00000018383/ENSBTAG00000007916/ENSBTAG00000001805/ENSBTAG00000019832/ENSBTAG00000018397/ENSBTAG00000001511/ENSBTAG00000002041/ENSBTAG00000007927/ENSBTAG00000021512/ENSBTAG00000020173/ENSBTAG00000019686/ENSBTAG00000011043/ENSBTAG00000020294/ENSBTAG00000014911/ENSBTAG00000013569/ENSBTAG00000033316/ENSBTAG00000000095/…	42	CBLB/HHLA2/BCL6/SASH3/SLAMF1/ZBTB7B/VAV3/INPP5D/KITLG/NCKAP1L/RAC2/PTPN6/LEP/CD38/PDCD1LG2/CD274/IL12RB1/JAK3/RASAL3/IRF1/CD74/RIPK3/GPR183/TNFSF13B/IL18/CD40/LYN/TNFSF18/PTPRC/CD22/ATAD5/LGALS9/IKZF3/FOXJ1/TWSG1/TGFBR2/TNFRSF21/CD6/IDO1/IL27/CORO1A/PYCARD
GO:0071222	cellular response to lipopolysaccharide	GO:0071219	cellular response to molecule of bacterial origin	31/2068	98/11262	0.00104154	0.0251394	0.0227042	ENSBTAG00000027513/ENSBTAG00000001826/ENSBTAG00000038048/ENSBTAG00000016723/ENSBTAG00000011316/ENSBTAG00000004917/ENSBTAG00000020270/ENSBTAG00000001725/ENSBTAG00000011321/ENSBTAG00000033316/ENSBTAG00000000095/ENSBTAG00000020780/ENSBTAG00000014090/ENSBTAG00000019979/ENSBTAG00000008259/ENSBTAG00000050239/ENSBTAG00000000277/ENSBTAG00000016864/ENSBTAG00000020801/ENSBTAG00000020034/ENSBTAG00000006360/…	31	GFI1/ZC3H12A/KLRK1/NFKB1/CXCL2/CXCL10/NUGGC/PDCD1LG2/CD274/SBNO2/ARID5A/CMPK2/SASH1/ACOD1/CASP1/IL18/MRC1/LBP/CYRIB/LYN/CD180/IRF8/NOD2/ZFP36/IRF3/NOS2/CCR5/TNF/CD6/LITAF/PYCARD
GO:0071222	cellular response to lipopolysaccharide	GO:0071222	cellular response to lipopolysaccharide	30/2068	93/11262	0.000873152	0.0224348	0.0202615	ENSBTAG00000027513/ENSBTAG00000001826/ENSBTAG00000038048/ENSBTAG00000016723/ENSBTAG00000011316/ENSBTAG00000004917/ENSBTAG00000020270/ENSBTAG00000001725/ENSBTAG00000011321/ENSBTAG00000033316/ENSBTAG00000000095/ENSBTAG00000020780/ENSBTAG00000014090/ENSBTAG00000019979/ENSBTAG00000008259/ENSBTAG00000050239/ENSBTAG00000000277/ENSBTAG00000016864/ENSBTAG00000020034/ENSBTAG00000006360/ENSBTAG00000017824/…	30	GFI1/ZC3H12A/KLRK1/NFKB1/CXCL2/CXCL10/NUGGC/PDCD1LG2/CD274/SBNO2/ARID5A/CMPK2/SASH1/ACOD1/CASP1/IL18/MRC1/LBP/LYN/CD180/IRF8/NOD2/ZFP36/IRF3/NOS2/CCR5/TNF/CD6/LITAF/PYCARD
GO:0071345	cellular response to cytokine stimulus	GO:0071345	cellular response to cytokine stimulus	143/2068	482/11262	4.67025e-10	1.14855e-07	1.03729e-07	ENSBTAG00000021020/ENSBTAG00000010426/ENSBTAG00000037640/ENSBTAG00000021697/ENSBTAG00000017869/ENSBTAG00000006686/ENSBTAG00000027513/ENSBTAG00000003651/ENSBTAG00000009637/ENSBTAG00000008250/ENSBTAG00000010661/ENSBTAG00000051164/ENSBTAG00000020202/ENSBTAG00000001774/ENSBTAG00000053542/ENSBTAG00000037389/ENSBTAG00000038048/ENSBTAG00000046467/ENSBTAG00000047412/ENSBTAG00000017746/ENSBTAG00000001335/…	143	IFNAR2/PARP9/PARP14/SLC25A5/IL2RG/WAS/TANK/RIF1/CXCR4/ACTR3/STAT1/STAT4/XRCC5/PID1/LDLRAP1/CDC42/ADAR/GFI1/GBP5/GBP2/GBP4/ZC3H12A/IFNG/STAT2/IL2RB/CD4/GAPDH/TNFRSF1A/PDGFB/SYNGR1/PMM1/CAV1/SNX10/LEP/IRF5/NPNT/NFKB1/CXCL2/CXCL10/CXCL11/OTOP1/PTK2B/TRAF1/CRLF1/IL12RB1/JAK3/SLC27A1/IRF1/SLC12A2/IFI47/SBNO2/SPRY4/DPYSL3/CD74/IL18RAP/SRSF7/IL1A/IL1RN/WDR35/STXBP1/TRAF2/CRHBP/FLT3/SPRY2/CASP1/MMP12/IL1…
GO:0098542	defense response to other organism	GO:0071346	cellular response to interferon-gamma	36/2068	73/11262	1.68563e-09	3.22423e-07	2.9119e-07	ENSBTAG00000003651/ENSBTAG00000038048/ENSBTAG00000048980/ENSBTAG00000010738/ENSBTAG00000021791/ENSBTAG00000016656/ENSBTAG00000046555/ENSBTAG00000003401/ENSBTAG00000001700/ENSBTAG00000038625/ENSBTAG00000015060/ENSBTAG00000001143/ENSBTAG00000037634/ENSBTAG00000038938/ENSBTAG00000014529/ENSBTAG00000024272/ENSBTAG00000038233/ENSBTAG00000002416/ENSBTAG00000017670/ENSBTAG00000012529/ENSBTAG00000014731/…	36	PARP9/PARP14/WAS/ACTR3/CDC42/GBP5/GBP2/GBP4/IFNG/GAPDH/OTOP1/IL12RB1/IRF1/STXBP1/CASP1/MRC1/XCL1/IRF8/NLRC5/CCL22/CX3CL1/CCL3/CCL14/NOS2/ACTG1/SOCS1/CCL26
GO:0071345	cellular response to cytokine stimulus	GO:0071356	cellular response to tumor necrosis factor	34/2068	114/11262	0.00190847	0.0382027	0.034502	ENSBTAG00000037640/ENSBTAG00000006686/ENSBTAG00000020202/ENSBTAG00000047412/ENSBTAG00000012558/ENSBTAG00000001396/ENSBTAG00000048980/ENSBTAG00000010738/ENSBTAG00000007591/ENSBTAG00000014023/ENSBTAG00000006654/ENSBTAG00000038938/ENSBTAG00000011316/ENSBTAG00000004211/ENSBTAG00000020270/ENSBTAG00000005958/ENSBTAG00000003012/ENSBTAG00000010497/ENSBTAG00000050239/ENSBTAG00000017243/ENSBTAG00000009943/…	34	TANK/PID1/GBP2/ZC3H12A/TNFRSF1A/NPNT/NFKB1/PTK2B/TRAF1/TRAF2/CRHBP/CASP1/GATA3/XCL1/TNFSF18/TNFRSF18/TRAF5/ADAMTS12/ADAMTS7/CCL22/CX3CL1/TRADD/ZFP36/CCL3/CCL14/TNFRSF21/TNF/FAS/CHUK/SIRT1/PYCARD/CCL26
GO:0071345	cellular response to cytokine stimulus	GO:0071396	cellular response to lipid	70/2068	270/11262	0.00115025	0.0255814	0.0231033	ENSBTAG00000047293/ENSBTAG00000006811/ENSBTAG00000002112/ENSBTAG00000037640/ENSBTAG00000008688/ENSBTAG00000005464/ENSBTAG00000014069/ENSBTAG00000002431/ENSBTAG00000044044/ENSBTAG00000027513/ENSBTAG00000016229/ENSBTAG00000009903/ENSBTAG00000019472/ENSBTAG00000018705/ENSBTAG00000001826/ENSBTAG00000007159/ENSBTAG00000020202/ENSBTAG00000010119/ENSBTAG00000013793/ENSBTAG00000024648/ENSBTAG00000011332/…	70	NRIP1/EPHA3/INSIG2/PID1/GFI1/HEYL/ZC3H12A/ADCY6/CYP27B1/KLRK1/PHB2/PDK4/ABCB4/TRIM24/NFKB1/CLOCK/CXCL2/CXCL10/NUGGC/PDCD1LG2/CD274/KLF9/PTK2B/PTCH1/CALR/SBNO2/NR3C1/ARID5A/ADCY3/CMPK2/RXRA/SASH1/ESR1/CRHBP/ALDH1A2/NEDD4/ACOD1/CASP1/PGR/IL18/TRIM68/P2RY6/MRC1/BMP7/LBP/SNAI2/LYN/YWHAH/CD180/PRKAA1/DAB2/IRF8/NOD2/MAP4K1/ZFP36/IRF3/NOS2/PER1/PHB/OSBPL7/CCR5/DAXX/PIM1/TNF/CD6/SIRT1/ZMIZ1/ZNF703/LITAF/…
GO:0007179	transforming growth factor beta receptor signaling pathway	GO:0071559	response to transforming growth factor beta	45/2068	154/11262	0.000638235	0.0181607	0.0164015	ENSBTAG00000013755/ENSBTAG00000021466/ENSBTAG00000015217/ENSBTAG00000017260/ENSBTAG00000017869/ENSBTAG00000006686/ENSBTAG00000025942/ENSBTAG00000015307/ENSBTAG00000055062/ENSBTAG00000019472/ENSBTAG00000007492/ENSBTAG00000032518/ENSBTAG00000002278/ENSBTAG00000012004/ENSBTAG00000001774/ENSBTAG00000025210/ENSBTAG00000020053/ENSBTAG00000002942/ENSBTAG00000021245/ENSBTAG00000016152/ENSBTAG00000001805/…	45	ITGB5/NRROS/CITED1/COL3A1/DLX1/RUNX3/CHST11/PDE3A/CAV1/NPNT/HTRA3/HPGD/FBN2/SMAD5/NR3C1/ADAMTSL2/CITED2/SPRED1/FBN1/TGFB3/SPRY2/COL4A2/LPXN/ZEB1/BAMBI/FERMT1/SLC2A10/SPRY1/PXN/CRKL/DAB2/PML/EID2/LTBP4/TWSG1/CIDEA/TGFBR2/ZNF451/DUSP22/HTRA1/CDKN1C/SIRT1/ZMIZ1/ZNF703/TGFB1I1
GO:0007179	transforming growth factor beta receptor signaling pathway	GO:0071560	cellular response to transforming growth factor beta stimulus	44/2068	149/11262	0.000570892	0.0166575	0.0150438	ENSBTAG00000013755/ENSBTAG00000021466/ENSBTAG00000015217/ENSBTAG00000017260/ENSBTAG00000017869/ENSBTAG00000006686/ENSBTAG00000025942/ENSBTAG00000015307/ENSBTAG00000055062/ENSBTAG00000019472/ENSBTAG00000007492/ENSBTAG00000032518/ENSBTAG00000002278/ENSBTAG00000012004/ENSBTAG00000001774/ENSBTAG00000025210/ENSBTAG00000020053/ENSBTAG00000002942/ENSBTAG00000021245/ENSBTAG00000016152/ENSBTAG00000001805/…	44	ITGB5/NRROS/CITED1/COL3A1/DLX1/CHST11/PDE3A/CAV1/NPNT/HTRA3/HPGD/FBN2/SMAD5/NR3C1/ADAMTSL2/CITED2/SPRED1/FBN1/TGFB3/SPRY2/COL4A2/LPXN/ZEB1/BAMBI/FERMT1/SLC2A10/SPRY1/PXN/CRKL/DAB2/PML/EID2/LTBP4/TWSG1/CIDEA/TGFBR2/ZNF451/DUSP22/HTRA1/CDKN1C/SIRT1/ZMIZ1/ZNF703/TGFB1I1
GO:0030595	leukocyte chemotaxis	GO:0071621	granulocyte chemotaxis	24/2068	67/11262	0.00052466	0.0155724	0.0140639	ENSBTAG00000031575/ENSBTAG00000027513/ENSBTAG00000016525/ENSBTAG00000048980/ENSBTAG00000010738/ENSBTAG00000003176/ENSBTAG00000017060/ENSBTAG00000007927/ENSBTAG00000021377/ENSBTAG00000019686/ENSBTAG00000011043/ENSBTAG00000015228/ENSBTAG00000016864/ENSBTAG00000009943/ENSBTAG00000009938/ENSBTAG00000020936/ENSBTAG00000017718/ENSBTAG00000024869/ENSBTAG00000025250/ENSBTAG00000012739/ENSBTAG00000015133/…	24	ITGB2/SLAMF1/S100A14/VAV3/NCKAP1L/RAC2/CXCL2/CD74/LBP/XCL1/ITGA1/NOD2/CCL22/CX3CL1/CCL3/CCL14/C1QBP/CCR7/CD300H/IL17RC/JAM3/CCL26
GO:0050900	leukocyte migration	GO:0072676	lymphocyte migration	27/2068	69/11262	4.18078e-05	0.00243973	0.00220339	ENSBTAG00000017753/ENSBTAG00000009637/ENSBTAG00000006694/ENSBTAG00000048980/ENSBTAG00000010738/ENSBTAG00000018993/ENSBTAG00000004917/ENSBTAG00000006377/ENSBTAG00000001725/ENSBTAG00000005603/ENSBTAG00000005958/ENSBTAG00000012223/ENSBTAG00000018422/ENSBTAG00000032084/ENSBTAG00000017243/ENSBTAG00000009943/ENSBTAG00000009938/ENSBTAG00000045548/ENSBTAG00000017457/ENSBTAG00000017718/ENSBTAG00000024869/…	27	APP/ITGB7/KLRK1/MYO1G/CXCL10/CXCL11/PTK2B/TNFSF14/SLC12A2/CXCL14/RIPK3/GPR183/GATA3/XCL1/CRKL/STK10/CCL22/CX3CL1/CCL3/CCL14/TBX21/SPN/ITGAL/PYCARD/CCL26
GO:0050900	leukocyte migration	GO:0072678	T cell migration	16/2068	40/11262	0.00113683	0.0255814	0.0231033	ENSBTAG00000017753/ENSBTAG00000009637/ENSBTAG00000018993/ENSBTAG00000006377/ENSBTAG00000001725/ENSBTAG00000005603/ENSBTAG00000012223/ENSBTAG00000018422/ENSBTAG00000032084/ENSBTAG00000009943/ENSBTAG00000009938/ENSBTAG00000045548/ENSBTAG00000026326/ENSBTAG00000007103/ENSBTAG00000020535/ENSBTAG00000052510	16	APP/ITGB7/MYO1G/CXCL10/CXCL11/TNFSF14/SLC12A2/RIPK3/GPR183/XCL1/CRKL/SPN/ITGAL/PYCARD/CCL26
GO:0043551	regulation of phosphatidylinositol 3-kinase activity	GO:0090218	positive regulation of lipid kinase activity	10/2068	19/11262	0.000779252	0.0207982	0.0187834	ENSBTAG00000031575/ENSBTAG00000021697/ENSBTAG00000007173/ENSBTAG00000002804/ENSBTAG00000011784/ENSBTAG00000001700/ENSBTAG00000005958/ENSBTAG00000013636/ENSBTAG00000020034/ENSBTAG00000020936	10	FGR/CDC42/VAV3/PDGFB/PDGFRA/PTK2B/PDGFRB/DGKZ/LYN/NOD2
GO:0097300	programmed necrotic cell death	GO:0097300	programmed necrotic cell death	15/2068	36/11262	0.000979331	0.0240846	0.0217515	ENSBTAG00000017869/ENSBTAG00000010497/ENSBTAG00000018422/ENSBTAG00000050239/ENSBTAG00000024918/ENSBTAG00000012406/ENSBTAG00000017002/ENSBTAG00000032808/ENSBTAG00000007513/ENSBTAG00000006633/ENSBTAG00000025471/ENSBTAG00000010785/ENSBTAG00000016711/ENSBTAG00000008682/ENSBTAG00000018016	15	CAV1/TRAF2/RIPK3/CASP1/BIRC3/ZBP1/RBCK1/FASLG/PGAM5/IRF3/TNF/FAS/PPIF/TLR3/NUPR1
GO:0050900	leukocyte migration	GO:0097530	granulocyte migration	27/2068	82/11262	0.00109538	0.0255814	0.0231033	ENSBTAG00000031575/ENSBTAG00000046773/ENSBTAG00000027513/ENSBTAG00000016525/ENSBTAG00000048980/ENSBTAG00000010738/ENSBTAG00000003176/ENSBTAG00000017060/ENSBTAG00000007927/ENSBTAG00000021377/ENSBTAG00000019686/ENSBTAG00000011043/ENSBTAG00000013451/ENSBTAG00000015228/ENSBTAG00000000347/ENSBTAG00000016864/ENSBTAG00000009943/ENSBTAG00000009938/ENSBTAG00000020936/ENSBTAG00000017718/ENSBTAG00000024869/…	27	ITGB2/SLAMF1/S100A14/VAV3/MCOLN2/NCKAP1L/RAC2/RHOH/CXCL2/CD74/RHOG/LBP/XCL1/ITGA1/NOD2/CCL22/CX3CL1/CCL3/CCL14/C1QBP/CCR7/CD300H/IL17RC/JAM3/CCL26
GO:0098542	defense response to other organism	GO:0098542	defense response to other organism	189/2068	468/11262	5.11498e-30	1.76109e-26	1.59049e-26	ENSBTAG00000000648/ENSBTAG00000012467/ENSBTAG00000008078/ENSBTAG00000010426/ENSBTAG00000021637/ENSBTAG00000007909/ENSBTAG00000019294/ENSBTAG00000002551/ENSBTAG00000034875/ENSBTAG00000003651/ENSBTAG00000013403/ENSBTAG00000015094/ENSBTAG00000053542/ENSBTAG00000011332/ENSBTAG00000037389/ENSBTAG00000038048/ENSBTAG00000002187/ENSBTAG00000039446/ENSBTAG00000039028/ENSBTAG00000012789/ENSBTAG00000010123/…	189	IFNAR2/ADAMTS5/CD96/PARP9/DTX3L/PARP14/MASP1/TRIM59/SH2D1A/CITED1/WAS/CYBB/TASL/IFIH1/KYNU/ACTR3/STAT1/XRCC5/RNF19B/LCK/IFI6/FGR/CDC42/ARHGEF2/ADAR/S100A14/POLR3C/NOTCH2/MOV10/GBP5/GBP2/GBP4/IFI44L/ZC3H12A/LYZ/IFNG/CYP27B1/SHMT2/STAT2/ABCC9/KCNJ8/STYK1/KLRK1/CLEC6A/PHB2/PTPN6/LAG3/GAPDH/TNFRSF1A/APOBEC3H/LEP/IRF5/NUB1/ALPK1/TIFA/JCHAIN/CXCL9/CXCL10/ANXA3/OTOP1/DDX58/TRIM14/PTK2B/C5/IL12RB1/PGLYRP…
GO:0001906	cell killing	GO:0098609	cell-cell adhesion	124/2068	463/11262	3.25571e-06	0.000243683	0.000220077	ENSBTAG00000013057/ENSBTAG00000013755/ENSBTAG00000027841/ENSBTAG00000005799/ENSBTAG00000012405/ENSBTAG00000011412/ENSBTAG00000017869/ENSBTAG00000006686/ENSBTAG00000034206/ENSBTAG00000007173/ENSBTAG00000004094/ENSBTAG00000018052/ENSBTAG00000053546/ENSBTAG00000050840/ENSBTAG00000017349/ENSBTAG00000008437/ENSBTAG00000010531/ENSBTAG00000015094/ENSBTAG00000012724/ENSBTAG00000011266/ENSBTAG00000012817/…	124	CBLB/HHLA2/ITGB5/BCL6/ITGB2/SASH3/L1CAM/ITGA4/LCK/SLAMF1/KIRREL1/PEAR1/ZBTB7B/CD2/ZC3H12A/NCKAP1L/ITGB7/IFNG/RAC2/PTPN6/LAG3/CD27/LAMB1/CAV1/LEP/NPNT/EMCN/RHOH/PDGFRA/SPARCL1/PDCD1LG2/CD274/SHB/SEMA4D/AKNA/IL12RB1/JAK3/RASAL3/ICAM3/CAMSAP3/TNFSF14/PTPRS/TJP3/IRF1/MEGF10/PCDHAC2/PCDHGC3/PCDH12/CD74/TNIP1/ZAP70/CYP1B1/IL1RN/PLEK/RIC8A/STXBP1/VNN1/CITED2/AJUBA/RASGRP1/TNFSF13B/IL18/ZBTB16/SWAP70/CD4…
GO:0030155	regulation of cell adhesion	GO:1903037	regulation of leukocyte cell-cell adhesion	55/2068	189/11262	0.000191403	0.00823751	0.00743954	ENSBTAG00000013057/ENSBTAG00000017869/ENSBTAG00000015094/ENSBTAG00000011266/ENSBTAG00000016944/ENSBTAG00000007916/ENSBTAG00000001805/ENSBTAG00000019832/ENSBTAG00000002341/ENSBTAG00000019313/ENSBTAG00000018397/ENSBTAG00000001511/ENSBTAG00000002041/ENSBTAG00000012695/ENSBTAG00000007927/ENSBTAG00000021512/ENSBTAG00000011316/ENSBTAG00000019686/ENSBTAG00000012529/ENSBTAG00000020294/ENSBTAG00000034295/…	55	CBLB/HHLA2/BCL6/SASH3/LCK/SLAMF1/ZBTB7B/ZC3H12A/NCKAP1L/IFNG/PTPN6/LAG3/CD27/CAV1/LEP/RHOH/PDCD1LG2/CD274/SHB/IL12RB1/JAK3/RASAL3/TNFSF14/IRF1/CD74/ZAP70/VNN1/RASGRP1/TNFSF13B/IL18/ZBTB16/CD44/GATA3/CYRIB/LAX1/PTPRC/ADORA2A/IL7R/LGALS9/TBX21/CCR7/FOXJ1/TWSG1/TGFBR2/TNFRSF21/BOLA-DRA/TNF/ETS1/CD6/CD5/ZMIZ1/IDO1/SOCS1/CORO1A/PYCARD
GO:0030155	regulation of cell adhesion	GO:1903039	positive regulation of leukocyte cell-cell adhesion	42/2068	129/11262	7.17769e-05	0.00368855	0.00333123	ENSBTAG00000017869/ENSBTAG00000015094/ENSBTAG00000011266/ENSBTAG00000019832/ENSBTAG00000002341/ENSBTAG00000019313/ENSBTAG00000018397/ENSBTAG00000001511/ENSBTAG00000002041/ENSBTAG00000012695/ENSBTAG00000007927/ENSBTAG00000021512/ENSBTAG00000019686/ENSBTAG00000012529/ENSBTAG00000014725/ENSBTAG00000014911/ENSBTAG00000013451/ENSBTAG00000033316/ENSBTAG00000000095/ENSBTAG00000014922/ENSBTAG00000011481/…	42	HHLA2/BCL6/SASH3/LCK/SLAMF1/ZBTB7B/NCKAP1L/IFNG/CD27/CAV1/LEP/RHOH/PDCD1LG2/CD274/SHB/IL12RB1/JAK3/RASAL3/TNFSF14/CD74/ZAP70/VNN1/RASGRP1/TNFSF13B/IL18/ZBTB16/CD44/GATA3/CYRIB/PTPRC/IL7R/CCR7/TGFBR2/BOLA-DRA/TNF/ETS1/CD6/CD5/ZMIZ1/SOCS1/CORO1A/PYCARD
GO:0043551	regulation of phosphatidylinositol 3-kinase activity	GO:1903725	regulation of phospholipid metabolic process	20/2068	51/11262	0.000389756	0.0126597	0.0114334	ENSBTAG00000031575/ENSBTAG00000002979/ENSBTAG00000013054/ENSBTAG00000021697/ENSBTAG00000007173/ENSBTAG00000002804/ENSBTAG00000010667/ENSBTAG00000004347/ENSBTAG00000011784/ENSBTAG00000001700/ENSBTAG00000003942/ENSBTAG00000013123/ENSBTAG00000005958/ENSBTAG00000016775/ENSBTAG00000013636/ENSBTAG00000040607/ENSBTAG00000020034/ENSBTAG00000020936/ENSBTAG00000005978/ENSBTAG00000004386	20	FGR/CDC42/VAV3/PIK3R3/MFSD2A/PIP4K2C/PHB2/PDGFB/PDGFRA/PTK2B/SLC27A1/PDGFRB/DGKZ/SLA2/LYN/PIK3IP1/NOD2/PIK3R5/ADGRF5/SOCS1
GO:0007179	transforming growth factor beta receptor signaling pathway	GO:1903845	negative regulation of cellular response to transforming growth factor beta stimulus	19/2068	51/11262	0.00113168	0.0255814	0.0231033	ENSBTAG00000015217/ENSBTAG00000017869/ENSBTAG00000015307/ENSBTAG00000007492/ENSBTAG00000032518/ENSBTAG00000002278/ENSBTAG00000001774/ENSBTAG00000002942/ENSBTAG00000021245/ENSBTAG00000018879/ENSBTAG00000008389/ENSBTAG00000014023/ENSBTAG00000002391/ENSBTAG00000009614/ENSBTAG00000010644/ENSBTAG00000047613/ENSBTAG00000003045/ENSBTAG00000015644/ENSBTAG00000046547	19	NRROS/DLX1/CHST11/CAV1/HTRA3/FBN2/ADAMTSL2/SPRED1/FBN1/SPRY2/BAMBI/SLC2A10/SPRY1/EID2/CIDEA/ZNF451/HTRA1/SIRT1/TGFB1I1
GO:0002768	immune response-regulating cell surface receptor signaling pathway	GO:1904894	positive regulation of receptor signaling pathway via STAT	19/2068	46/11262	0.000246386	0.00924138	0.00834616	ENSBTAG00000010531/ENSBTAG00000017048/ENSBTAG00000019895/ENSBTAG00000047412/ENSBTAG00000021791/ENSBTAG00000016656/ENSBTAG00000012529/ENSBTAG00000004211/ENSBTAG00000014911/ENSBTAG00000005958/ENSBTAG00000007741/ENSBTAG00000000277/ENSBTAG00000005215/ENSBTAG00000020736/ENSBTAG00000020034/ENSBTAG00000019975/ENSBTAG00000018381/ENSBTAG00000025304/ENSBTAG00000004386	19	PARP9/PARP14/IFNG/TNFRSF1A/LEP/PTK2B/CRLF1/CYP1B1/CENPJ/PIBF1/IL18/IL10RA/CD40/LYN/TNFSF18/IL7R/CRLF3/PRP4/SOCS1
GO:0050900	leukocyte migration	GO:1990266	neutrophil migration	24/2068	67/11262	0.00052466	0.0155724	0.0140639	ENSBTAG00000031575/ENSBTAG00000046773/ENSBTAG00000027513/ENSBTAG00000016525/ENSBTAG00000048980/ENSBTAG00000010738/ENSBTAG00000003176/ENSBTAG00000017060/ENSBTAG00000019686/ENSBTAG00000011043/ENSBTAG00000013451/ENSBTAG00000015228/ENSBTAG00000000347/ENSBTAG00000016864/ENSBTAG00000009943/ENSBTAG00000009938/ENSBTAG00000020936/ENSBTAG00000017718/ENSBTAG00000024869/ENSBTAG00000025250/ENSBTAG00000012739/…	24	ITGB2/VAV3/MCOLN2/NCKAP1L/RAC2/RHOH/CXCL2/CD74/RHOG/LBP/XCL1/ITGA1/NOD2/CCL22/CX3CL1/CCL3/CCL14/C1QBP/CCR7/CD300H/JAM3/CCL26
GO:0071345	cellular response to cytokine stimulus	GO:1990869	cellular response to chemokine	19/2068	51/11262	0.00113168	0.0255814	0.0231033	ENSBTAG00000027513/ENSBTAG00000009637/ENSBTAG00000017746/ENSBTAG00000048980/ENSBTAG00000010738/ENSBTAG00000001060/ENSBTAG00000011316/ENSBTAG00000001725/ENSBTAG00000005603/ENSBTAG00000005958/ENSBTAG00000009943/ENSBTAG00000009938/ENSBTAG00000017718/ENSBTAG00000024869/ENSBTAG00000025250/ENSBTAG00000015133/ENSBTAG00000031355/ENSBTAG00000015708/ENSBTAG00000052510	19	CXCR4/ZC3H12A/CXCL2/CXCL10/CXCL11/PTK2B/SLC12A2/XCL1/SLIT3/CCL22/CX3CL1/CCL3/CCL14/CCR7/CXCR6/CCL26
GO:0002684	positive regulation of immune system process	GO:2000514	regulation of CD4-positive, alpha-beta T cell activation	16/2068	36/11262	0.000276783	0.00975613	0.00881104	ENSBTAG00000001805/ENSBTAG00000019832/ENSBTAG00000001511/ENSBTAG00000002041/ENSBTAG00000021512/ENSBTAG00000011316/ENSBTAG00000019686/ENSBTAG00000012529/ENSBTAG00000014922/ENSBTAG00000000277/ENSBTAG00000017243/ENSBTAG00000006846/ENSBTAG00000014199/ENSBTAG00000010645/ENSBTAG00000004386/ENSBTAG00000018015	16	BCL6/SASH3/ZBTB7B/ZC3H12A/NCKAP1L/IFNG/SHB/IL18/GATA3/LGALS9/TBX21/TWSG1/TGFBR2/BOLA-DRA/SOCS1/IL27

## Sheet: KEGG.Nc7vsControl.10
ID	Description	GeneRatio	BgRatio	pvalue	p.adjust	qvalue	geneID	Count	gene_name	ensembl
bta04658	Th1 and Th2 cell differentiation	17/131	75/5636	5.62417e-13	1.22607e-10	1.06563e-10	100300510/281862/281054/538933/508890/504509/617389/514735/506214/407098/525727/100848815/282530/281053/539241/282491/282493	17	IL2RG/CD3E/TBX21/LCK/ZAP70/RUNX3/LAT/BOLA-DRA/CD4/BOLA-DOA/CD3D/BLA-DQB/BOLA-DMB/BOLA-DOB	ENSBTAG00000027204/ENSBTAG00000007626/ENSBTAG00000015710/ENSBTAG00000014199/ENSBTAG00000012695/ENSBTAG00000005892/ENSBTAG00000050474/ENSBTAG00000021249/ENSBTAG00000010645/ENSBTAG00000003255/ENSBTAG00000006490/ENSBTAG00000037605/ENSBTAG00000013919/ENSBTAG00000006452/ENSBTAG00000019588/ENSBTAG00000012451/ENSBTAG00000047707
bta04640	Hematopoietic cell lineage	16/131	67/5636	1.18698e-12	1.29381e-10	1.12451e-10	281054/506214/512286/788175/782367/407098/525727/100848815/282530/281053/539241/282491/282493/281060/497022/514582	16	CD3E/BOLA-DRA/CD4/BOLA-DOA/CD3D/BLA-DQB/BOLA-DMB/BOLA-DOB/CD8A/CD2/CD22	ENSBTAG00000015710/ENSBTAG00000010645/ENSBTAG00000024960/ENSBTAG00000003255/ENSBTAG00000006490/ENSBTAG00000037605/ENSBTAG00000013919/ENSBTAG00000006452/ENSBTAG00000019588/ENSBTAG00000012451/ENSBTAG00000047707/ENSBTAG00000021141/ENSBTAG00000017256/ENSBTAG00000011887
bta04612	Antigen processing and presentation	14/131	55/5636	1.29317e-11	9.39703e-10	8.16739e-10	100300510/524959/613384/506214/407098/525727/100848815/282530/539241/282491/282493/281060/510417/508720	14	TAP1/CD74/BOLA-DRA/CD4/BOLA-DOA/BLA-DQB/BOLA-DMB/BOLA-DOB/CD8A/BOLA-NC1/CIITA	ENSBTAG00000027204/ENSBTAG00000008953/ENSBTAG00000015228/ENSBTAG00000010645/ENSBTAG00000003255/ENSBTAG00000006490/ENSBTAG00000037605/ENSBTAG00000013919/ENSBTAG00000019588/ENSBTAG00000012451/ENSBTAG00000047707/ENSBTAG00000021141/ENSBTAG00000019386/ENSBTAG00000020649
bta04940	Type I diabetes mellitus	11/131	32/5636	5.97924e-11	3.25869e-09	2.83227e-09	100300510/369025/506214/525727/100848815/282530/539241/282491/282493/510417/280753	11	PRF1/BOLA-DRA/BOLA-DOA/BLA-DQB/BOLA-DMB/BOLA-DOB/BOLA-NC1/CPE	ENSBTAG00000027204/ENSBTAG00000001008/ENSBTAG00000010645/ENSBTAG00000006490/ENSBTAG00000037605/ENSBTAG00000013919/ENSBTAG00000019588/ENSBTAG00000012451/ENSBTAG00000047707/ENSBTAG00000019386/ENSBTAG00000016514
bta05310	Asthma	8/131	13/5636	8.03337e-11	3.50255e-09	3.04422e-09	100300510/506214/525727/100848815/282530/539241/282491/282493	8	BOLA-DRA/BOLA-DOA/BLA-DQB/BOLA-DMB/BOLA-DOB	ENSBTAG00000027204/ENSBTAG00000010645/ENSBTAG00000006490/ENSBTAG00000037605/ENSBTAG00000013919/ENSBTAG00000019588/ENSBTAG00000012451/ENSBTAG00000047707
bta04659	Th17 cell differentiation	16/131	92/5636	2.04204e-10	7.26852e-09	6.3174e-09	100300510/281862/281054/538933/508890/504509/514735/506214/407098/525727/100848815/282530/281053/539241/282491/282493	16	IL2RG/CD3E/TBX21/LCK/ZAP70/LAT/BOLA-DRA/CD4/BOLA-DOA/CD3D/BLA-DQB/BOLA-DMB/BOLA-DOB	ENSBTAG00000027204/ENSBTAG00000007626/ENSBTAG00000015710/ENSBTAG00000014199/ENSBTAG00000012695/ENSBTAG00000005892/ENSBTAG00000021249/ENSBTAG00000010645/ENSBTAG00000003255/ENSBTAG00000006490/ENSBTAG00000037605/ENSBTAG00000013919/ENSBTAG00000006452/ENSBTAG00000019588/ENSBTAG00000012451/ENSBTAG00000047707
bta05320	Autoimmune thyroid disease	10/131	28/5636	3.00076e-10	7.26852e-09	6.3174e-09	100300510/369025/506214/525727/100848815/282530/539241/282491/282493/510417	10	PRF1/BOLA-DRA/BOLA-DOA/BLA-DQB/BOLA-DMB/BOLA-DOB/BOLA-NC1	ENSBTAG00000027204/ENSBTAG00000001008/ENSBTAG00000010645/ENSBTAG00000006490/ENSBTAG00000037605/ENSBTAG00000013919/ENSBTAG00000019588/ENSBTAG00000012451/ENSBTAG00000047707/ENSBTAG00000019386
bta05330	Allograft rejection	10/131	28/5636	3.00076e-10	7.26852e-09	6.3174e-09	100300510/369025/506214/525727/100848815/282530/539241/282491/282493/510417	10	PRF1/BOLA-DRA/BOLA-DOA/BLA-DQB/BOLA-DMB/BOLA-DOB/BOLA-NC1	ENSBTAG00000027204/ENSBTAG00000001008/ENSBTAG00000010645/ENSBTAG00000006490/ENSBTAG00000037605/ENSBTAG00000013919/ENSBTAG00000019588/ENSBTAG00000012451/ENSBTAG00000047707/ENSBTAG00000019386
bta05332	Graft-versus-host disease	10/131	28/5636	3.00076e-10	7.26852e-09	6.3174e-09	100300510/369025/506214/525727/100848815/282530/539241/282491/282493/510417	10	PRF1/BOLA-DRA/BOLA-DOA/BLA-DQB/BOLA-DMB/BOLA-DOB/BOLA-NC1	ENSBTAG00000027204/ENSBTAG00000001008/ENSBTAG00000010645/ENSBTAG00000006490/ENSBTAG00000037605/ENSBTAG00000013919/ENSBTAG00000019588/ENSBTAG00000012451/ENSBTAG00000047707/ENSBTAG00000019386
bta04672	Intestinal immune network for IgA production	10/131	30/5636	6.60419e-10	1.43971e-08	1.25132e-08	100300510/506214/525727/100848815/282530/539241/282491/282493/514031/613811	10	BOLA-DRA/BOLA-DOA/BLA-DQB/BOLA-DMB/BOLA-DOB/ITGB7/CXCL12	ENSBTAG00000027204/ENSBTAG00000010645/ENSBTAG00000006490/ENSBTAG00000037605/ENSBTAG00000013919/ENSBTAG00000019588/ENSBTAG00000012451/ENSBTAG00000047707/ENSBTAG00000018993/ENSBTAG00000005077
bta04514	Cell adhesion molecules	16/131	104/5636	1.3586e-09	2.69249e-08	2.34017e-08	100300510/282881/506214/407098/525727/100848815/282530/539241/282491/282493/281060/510417/514031/497022/538846/514582	16	CD6/BOLA-DRA/CD4/BOLA-DOA/BLA-DQB/BOLA-DMB/BOLA-DOB/CD8A/BOLA-NC1/ITGB7/CD2/JAM2/CD22	ENSBTAG00000027204/ENSBTAG00000018367/ENSBTAG00000010645/ENSBTAG00000003255/ENSBTAG00000006490/ENSBTAG00000037605/ENSBTAG00000013919/ENSBTAG00000019588/ENSBTAG00000012451/ENSBTAG00000047707/ENSBTAG00000021141/ENSBTAG00000019386/ENSBTAG00000018993/ENSBTAG00000017256/ENSBTAG00000000603/ENSBTAG00000011887
bta05416	Viral myocarditis	12/131	54/5636	2.24075e-09	4.07069e-08	3.53802e-08	506155/100300510/527263/369025/506214/525727/100848815/282530/539241/282491/282493/510417	12	SGCG/FYN/PRF1/BOLA-DRA/BOLA-DOA/BLA-DQB/BOLA-DMB/BOLA-DOB/BOLA-NC1	ENSBTAG00000001865/ENSBTAG00000027204/ENSBTAG00000011851/ENSBTAG00000001008/ENSBTAG00000010645/ENSBTAG00000006490/ENSBTAG00000037605/ENSBTAG00000013919/ENSBTAG00000019588/ENSBTAG00000012451/ENSBTAG00000047707/ENSBTAG00000019386
bta05340	Primary immunodeficiency	9/131	26/5636	3.36365e-09	5.64059e-08	4.90249e-08	281862/281054/508890/504509/524959/407098/281053/281060/508720	9	IL2RG/CD3E/LCK/ZAP70/TAP1/CD4/CD3D/CD8A/CIITA	ENSBTAG00000007626/ENSBTAG00000015710/ENSBTAG00000012695/ENSBTAG00000005892/ENSBTAG00000008953/ENSBTAG00000003255/ENSBTAG00000006452/ENSBTAG00000021141/ENSBTAG00000020649
bta05150	Staphylococcus aureus infection	11/131	45/5636	3.63839e-09	5.66549e-08	4.92413e-08	281743/100300510/781663/506214/525727/100848815/282530/539241/282491/282493/107131209	11	EBD/BOLA-DRA/BOLA-DOA/BLA-DQB/BOLA-DMB/BOLA-DOB	ENSBTAG00000033545/ENSBTAG00000027204/ENSBTAG00000052577/ENSBTAG00000010645/ENSBTAG00000006490/ENSBTAG00000037605/ENSBTAG00000013919/ENSBTAG00000019588/ENSBTAG00000012451/ENSBTAG00000047707/ENSBTAG00000006864
bta05321	Inflammatory bowel disease	10/131	43/5636	3.26059e-08	4.73872e-07	4.11864e-07	100300510/281862/538933/506214/525727/100848815/282530/539241/282491/282493	10	IL2RG/TBX21/BOLA-DRA/BOLA-DOA/BLA-DQB/BOLA-DMB/BOLA-DOB	ENSBTAG00000027204/ENSBTAG00000007626/ENSBTAG00000014199/ENSBTAG00000010645/ENSBTAG00000006490/ENSBTAG00000037605/ENSBTAG00000013919/ENSBTAG00000019588/ENSBTAG00000012451/ENSBTAG00000047707
bta05322	Systemic lupus erythematosus	11/131	75/5636	9.70474e-07	1.32227e-05	1.14925e-05	100300510/781663/537167/506214/525727/100848815/282530/539241/282491/282493/107131209	11	MACROH2A2/BOLA-DRA/BOLA-DOA/BLA-DQB/BOLA-DMB/BOLA-DOB	ENSBTAG00000027204/ENSBTAG00000052577/ENSBTAG00000001163/ENSBTAG00000010645/ENSBTAG00000006490/ENSBTAG00000037605/ENSBTAG00000013919/ENSBTAG00000019588/ENSBTAG00000012451/ENSBTAG00000047707/ENSBTAG00000006864
bta05323	Rheumatoid arthritis	10/131	70/5636	3.96017e-06	5.07833e-05	4.41381e-05	100300510/280939/506214/525727/100848815/282530/539241/282491/282493/613811	10	TEK/BOLA-DRA/BOLA-DOA/BLA-DQB/BOLA-DMB/BOLA-DOB/CXCL12	ENSBTAG00000027204/ENSBTAG00000020148/ENSBTAG00000010645/ENSBTAG00000006490/ENSBTAG00000037605/ENSBTAG00000013919/ENSBTAG00000019588/ENSBTAG00000012451/ENSBTAG00000047707/ENSBTAG00000005077
bta04060	Cytokine-cytokine receptor interaction	14/131	158/5636	1.49038e-05	0.000180501	0.000156882	281862/505800/507054/407098/617258/512514/506807/529196/507215/613811/516104/615107/513990/523822	14	IL2RG/IL33/CD4/CCL24/CD27/CXCR6/TNFSF10/CXCL12/CXCL11/CXCL10/CXCL9/TNFRSF11B	ENSBTAG00000007626/ENSBTAG00000050846/ENSBTAG00000018347/ENSBTAG00000003255/ENSBTAG00000026275/ENSBTAG00000014725/ENSBTAG00000015708/ENSBTAG00000031355/ENSBTAG00000018994/ENSBTAG00000005077/ENSBTAG00000005603/ENSBTAG00000001725/ENSBTAG00000050852/ENSBTAG00000007423
bta05169	Epstein-Barr virus infection	15/131	183/5636	1.86339e-05	0.0002138	0.000185823	512355/100300510/281054/524959/617389/506214/525727/100848815/282530/281053/539241/282491/282493/510417/615107	15	CD3E/TRAF2/TAP1/RUNX3/BOLA-DRA/BOLA-DOA/CD3D/BLA-DQB/BOLA-DMB/BOLA-DOB/BOLA-NC1/CXCL10	ENSBTAG00000027204/ENSBTAG00000015710/ENSBTAG00000010497/ENSBTAG00000008953/ENSBTAG00000050474/ENSBTAG00000010645/ENSBTAG00000006490/ENSBTAG00000037605/ENSBTAG00000013919/ENSBTAG00000006452/ENSBTAG00000019588/ENSBTAG00000012451/ENSBTAG00000047707/ENSBTAG00000019386/ENSBTAG00000001725
bta04660	T cell receptor signaling pathway	10/131	89/5636	3.49047e-05	0.000380461	0.000330676	100300510/281054/522311/508890/504509/527263/514735/407098/281053/281060	10	CD3E/ITK/LCK/ZAP70/FYN/LAT/CD4/CD3D/CD8A	ENSBTAG00000027204/ENSBTAG00000015710/ENSBTAG00000000306/ENSBTAG00000012695/ENSBTAG00000005892/ENSBTAG00000011851/ENSBTAG00000021249/ENSBTAG00000003255/ENSBTAG00000006452/ENSBTAG00000021141
bta04061	Viral protein interaction with cytokine and cytokine receptor	8/131	56/5636	3.82293e-05	0.000396857	0.000344926	281862/617258/529196/507215/613811/516104/615107/513990	8	IL2RG/CCL24/TNFSF10/CXCL12/CXCL11/CXCL10/CXCL9	ENSBTAG00000007626/ENSBTAG00000026275/ENSBTAG00000031355/ENSBTAG00000018994/ENSBTAG00000005077/ENSBTAG00000005603/ENSBTAG00000001725/ENSBTAG00000050852
bta05164	Influenza A	12/131	132/5636	4.8766e-05	0.000483227	0.000419994	282325/506214/507054/525727/100848815/282530/539241/282491/282493/507215/615107/508720	12	PRKCB/BOLA-DRA/IL33/BOLA-DOA/BLA-DQB/BOLA-DMB/BOLA-DOB/TNFSF10/CXCL10/CIITA	ENSBTAG00000020921/ENSBTAG00000010645/ENSBTAG00000018347/ENSBTAG00000006490/ENSBTAG00000037605/ENSBTAG00000013919/ENSBTAG00000019588/ENSBTAG00000012451/ENSBTAG00000047707/ENSBTAG00000018994/ENSBTAG00000001725/ENSBTAG00000020649
bta05140	Leishmaniasis	8/131	60/5636	6.36906e-05	0.000603677	0.000524683	282325/506214/525727/100848815/282530/539241/282491/282493	8	PRKCB/BOLA-DRA/BOLA-DOA/BLA-DQB/BOLA-DMB/BOLA-DOB	ENSBTAG00000020921/ENSBTAG00000010645/ENSBTAG00000006490/ENSBTAG00000037605/ENSBTAG00000013919/ENSBTAG00000019588/ENSBTAG00000012451/ENSBTAG00000047707
bta05166	Human T-cell leukemia virus 1 infection	14/131	206/5636	0.00027225	0.00247294	0.00214934	100300510/281862/281054/508890/506214/407098/525727/100848815/282530/281053/539241/282491/282493/510417	14	IL2RG/CD3E/LCK/BOLA-DRA/CD4/BOLA-DOA/CD3D/BLA-DQB/BOLA-DMB/BOLA-DOB/BOLA-NC1	ENSBTAG00000027204/ENSBTAG00000007626/ENSBTAG00000015710/ENSBTAG00000012695/ENSBTAG00000010645/ENSBTAG00000003255/ENSBTAG00000006490/ENSBTAG00000037605/ENSBTAG00000013919/ENSBTAG00000006452/ENSBTAG00000019588/ENSBTAG00000012451/ENSBTAG00000047707/ENSBTAG00000019386
bta05152	Tuberculosis	11/131	138/5636	0.000328448	0.00286406	0.00248929	508832/613384/506214/407237/525727/100848815/282530/539241/282491/282493/508720	11	LSP1/CD74/BOLA-DRA/TLR6/BOLA-DOA/BLA-DQB/BOLA-DMB/BOLA-DOB/CIITA	ENSBTAG00000010447/ENSBTAG00000015228/ENSBTAG00000010645/ENSBTAG00000014031/ENSBTAG00000006490/ENSBTAG00000037605/ENSBTAG00000013919/ENSBTAG00000019588/ENSBTAG00000012451/ENSBTAG00000047707/ENSBTAG00000020649
bta04145	Phagosome	10/131	129/5636	0.000768342	0.00642937	0.00558806	524959/506214/407237/525727/100848815/282530/539241/282491/282493/510417	10	TAP1/BOLA-DRA/TLR6/BOLA-DOA/BLA-DQB/BOLA-DMB/BOLA-DOB/BOLA-NC1	ENSBTAG00000008953/ENSBTAG00000010645/ENSBTAG00000014031/ENSBTAG00000006490/ENSBTAG00000037605/ENSBTAG00000013919/ENSBTAG00000019588/ENSBTAG00000012451/ENSBTAG00000047707/ENSBTAG00000019386
bta04064	NF-kappa B signaling pathway	8/131	86/5636	0.000796298	0.00642937	0.00558806	535188/512355/100300510/282325/508890/504509/514735/613811	8	CARD10/PRKCB/TRAF2/LCK/ZAP70/LAT/CXCL12	ENSBTAG00000015044/ENSBTAG00000027204/ENSBTAG00000020921/ENSBTAG00000010497/ENSBTAG00000012695/ENSBTAG00000005892/ENSBTAG00000021249/ENSBTAG00000005077
bta05145	Toxoplasmosis	8/131	95/5636	0.00153186	0.0119266	0.0103659	506214/525727/100848815/282530/539241/282491/282493/508720	8	BOLA-DRA/BOLA-DOA/BLA-DQB/BOLA-DMB/BOLA-DOB/CIITA	ENSBTAG00000010645/ENSBTAG00000006490/ENSBTAG00000037605/ENSBTAG00000013919/ENSBTAG00000019588/ENSBTAG00000012451/ENSBTAG00000047707/ENSBTAG00000020649
bta04062	Chemokine signaling pathway	10/131	146/5636	0.00198043	0.0148874	0.0129393	282325/522311/617258/506807/529196/509821/613811/516104/615107/513990	10	PRKCB/ITK/CCL24/CXCR6/ELMO1/CXCL12/CXCL11/CXCL10/CXCL9	ENSBTAG00000020921/ENSBTAG00000000306/ENSBTAG00000026275/ENSBTAG00000015708/ENSBTAG00000031355/ENSBTAG00000003490/ENSBTAG00000005077/ENSBTAG00000005603/ENSBTAG00000001725/ENSBTAG00000050852
bta04650	Natural killer cell mediated cytotoxicity	7/131	82/5636	0.00278863	0.0196104	0.0170443	282325/508890/504509/527263/369025/514735/507215	7	PRKCB/LCK/ZAP70/FYN/PRF1/LAT/TNFSF10	ENSBTAG00000020921/ENSBTAG00000012695/ENSBTAG00000005892/ENSBTAG00000011851/ENSBTAG00000001008/ENSBTAG00000021249/ENSBTAG00000018994
bta05235	PD-L1 expression and PD-1 checkpoint pathway in cancer	7/131	82/5636	0.00278863	0.0196104	0.0170443	100300510/281054/508890/504509/514735/407098/281053	7	CD3E/LCK/ZAP70/LAT/CD4/CD3D	ENSBTAG00000027204/ENSBTAG00000015710/ENSBTAG00000012695/ENSBTAG00000005892/ENSBTAG00000021249/ENSBTAG00000003255/ENSBTAG00000006452

## Sheet: KEGG.Nc1HvsControl.20
ID	Description	GeneRatio	BgRatio	pvalue	p.adjust	qvalue	geneID	Count	gene_name	ensembl
bta04658	Th1 and Th2 cell differentiation	14/324	70/5592	3.62907e-05	0.0104517	0.0101614	281073/513730/100336926/282535/521194/100300510/281054/508890/504509/514735/407098/100848815/539241/282490	14	CD3E/CHUK/NOTCH2/LCK/ZAP70/LAT/CD4/MAML1/BLA-DQB/BOLA-DMA/MAML2	ENSBTAG00000027204/ENSBTAG00000015710/ENSBTAG00000007591/ENSBTAG00000007909/ENSBTAG00000012695/ENSBTAG00000005892/ENSBTAG00000021249/ENSBTAG00000003255/ENSBTAG00000050347/ENSBTAG00000009656/ENSBTAG00000037605/ENSBTAG00000019588/ENSBTAG00000015730/ENSBTAG00000037962
bta04659	Th17 cell differentiation	15/324	87/5592	0.000116798	0.016819	0.0163518	281073/540248/281814/529631/282535/522155/100300510/281054/508890/504509/514735/407098/100848815/539241/282490	15	CD3E/CHUK/SMAD4/LCK/ZAP70/HIF1A/RUNX1/LAT/CD4/BLA-DQB/BOLA-DMA/IL6ST	ENSBTAG00000027204/ENSBTAG00000015710/ENSBTAG00000007591/ENSBTAG00000006919/ENSBTAG00000012695/ENSBTAG00000005892/ENSBTAG00000020935/ENSBTAG00000004742/ENSBTAG00000021249/ENSBTAG00000003255/ENSBTAG00000009656/ENSBTAG00000037605/ENSBTAG00000019588/ENSBTAG00000015730/ENSBTAG00000017745
bta05310	Asthma	5/324	11/5592	0.000218893	0.0210137	0.02043	282535/100300510/100848815/539241/282490	5	BLA-DQB/BOLA-DMA	ENSBTAG00000027204/ENSBTAG00000009656/ENSBTAG00000037605/ENSBTAG00000019588/ENSBTAG00000015730

## Sheet: KEGG.Nc7vsControl.20
ID	Description	GeneRatio	BgRatio	pvalue	p.adjust	qvalue	geneID	Count	gene_name	ensembl
bta04612	Antigen processing and presentation	38/1091	61/5721	1.02119e-13	3.26782e-11	2.70885e-11	614382/507917/280729/783680/100300510/509857/281831/515712/615930/282254/280943/539884/281036/618733/281586/524959/510041/613384/506214/281237/407098/327711/525727/100848815/282530/539241/282490/282491/282493/281060/533050/407173/616942/510417/281803/508720/508633/504335	38	B2M/PSME2/HSPA8/NFYB/BOLA/IFI30/HSPA1A/TNF/RFX5/CALR/TAP2/TAP1/PSME1/CD74/BOLA-DRA/IFNG/CD4/CTSS/BOLA-DOA/BLA-DQB/BOLA-DMA/BOLA-DMB/BOLA-DOB/CD8A/BoLA/JSP.1/BOLA-NC1/PDIA3/CIITA/CD8B/TAPBP	ENSBTAG00000012208/ENSBTAG00000012330/ENSBTAG00000027204/ENSBTAG00000005814/ENSBTAG00000013162/ENSBTAG00000030744/ENSBTAG00000002069/ENSBTAG00000018349/ENSBTAG00000025441/ENSBTAG00000025471/ENSBTAG00000017580/ENSBTAG00000015114/ENSBTAG00000003038/ENSBTAG00000008953/ENSBTAG00000021395/ENSBTAG00000015228/ENSBTAG00000010645/ENSBTAG00000012529/ENSBTAG00000003255/ENSBTAG00000017135/ENSBTAG00000006490/…
bta05150	Staphylococcus aureus infection	32/1091	51/5721	7.13135e-12	1.14102e-09	9.45843e-10	281743/280816/522347/282227/280678/515440/100300510/514076/281839/281877/781663/281766/518283/512045/506214/280677/525727/100848815/282530/539241/282490/282491/282493/281874/107131209/767827/511581/507464/509968/617435/617434/514812	32	C4A/EBD/C2/CFB/ICAM1/CFH/ITGB2/FCGR3A/PTAFR/C5/BOLA-DRA/C3/MASP1/BOLA-DOA/BLA-DQB/BOLA-DMA/BOLA-DMB/BOLA-DOB/ITGAL/C1S/C1R/FCGR1A/KRT15/C1QC/C1QB/SELPLG/KRT19	ENSBTAG00000037533/ENSBTAG00000033545/ENSBTAG00000007450/ENSBTAG00000027204/ENSBTAG00000046158/ENSBTAG00000010303/ENSBTAG00000023177/ENSBTAG00000017060/ENSBTAG00000052577/ENSBTAG00000002096/ENSBTAG00000027051/ENSBTAG00000012210/ENSBTAG00000010645/ENSBTAG00000017280/ENSBTAG00000012467/ENSBTAG00000006490/ENSBTAG00000037605/ENSBTAG00000013919/ENSBTAG00000019588/ENSBTAG00000015730/ENSBTAG00000012451/…
bta04940	Type I diabetes mellitus	25/1091	39/5721	7.67619e-10	8.18794e-08	6.78737e-08	535346/507917/100300510/515712/280943/407111/286810/281250/369025/506214/281237/282488/525727/100848815/282530/539241/282490/282491/282493/533050/407173/616942/510417/508858/508646	25	BOLA/TNF/FASLG/ICA1/PTPRN/IL1A/PRF1/BOLA-DRA/IFNG/FAS/BOLA-DOA/BLA-DQB/BOLA-DMA/BOLA-DMB/BOLA-DOB/BoLA/JSP.1/BOLA-NC1/GZMB	ENSBTAG00000012208/ENSBTAG00000027204/ENSBTAG00000002069/ENSBTAG00000025471/ENSBTAG00000032808/ENSBTAG00000000799/ENSBTAG00000013798/ENSBTAG00000010349/ENSBTAG00000001008/ENSBTAG00000010645/ENSBTAG00000012529/ENSBTAG00000010785/ENSBTAG00000006490/ENSBTAG00000037605/ENSBTAG00000013919/ENSBTAG00000019588/ENSBTAG00000015730/ENSBTAG00000012451/ENSBTAG00000047707/ENSBTAG00000005182/ENSBTAG00000020116/…
bta04060	Cytokine-cytokine receptor interaction	68/1091	179/5721	1.52478e-09	9.63764e-08	7.9891e-08	613667/535376/538957/768081/616723/508666/280805/530430/281214/511771/539527/504855/789154/281862/505800/406200/280901/511671/280943/280836/407111/282527/497017/281249/521554/540595/281250/281736/281237/504507/537922/407098/282488/286849/508387/614927/524299/510668/281860/404154/100295210/616996/282170/319096/517354/281861/617967/512514/513478/104968644/100299249/282258/506807/529196/281672/51625…	68	IL17RC/TNFRSF6B/IL2RG/CXCL3/PRP4/PRL/TGFBR2/CXCL16/TNF/LEP/FASLG/TNFRSF1A/CCR5/IL18/IL7R/BMP7/IL1A/CXCR4/TGFB3/IFNG/TNFSF13B/TNFRSF21/CD4/FAS/CD40/CCL26/IL27/IL12RB1/TNFSF18/CCR7/IL1RN/IL4R/CCL14/CCL22/CCL3/XCL1/CX3CL1/IL2RA/IL21R/CD27/IL10RA/IL2RB/GHR/IFNAR2/CXCR6/ACKR4/TNFRSF18/TNFSF10/INHBB/CXCL11/LTB/CXCL2/CXCL10/CXCL14/TNFSF14/CCL4/CXCL9/IL17RE/IL18RAP/CXCR3/BMP3	ENSBTAG00000033669/ENSBTAG00000027407/ENSBTAG00000007626/ENSBTAG00000050846/ENSBTAG00000037778/ENSBTAG00000025304/ENSBTAG00000015274/ENSBTAG00000019832/ENSBTAG00000031998/ENSBTAG00000025471/ENSBTAG00000014911/ENSBTAG00000032808/ENSBTAG00000004211/ENSBTAG00000008099/ENSBTAG00000000277/ENSBTAG00000019975/ENSBTAG00000015362/ENSBTAG00000010349/ENSBTAG00000001060/ENSBTAG00000012004/ENSBTAG00000012529/…
bta05330	Allograft rejection	23/1091	35/5721	1.80706e-09	9.63764e-08	7.9891e-08	507917/100300510/515712/280943/407111/369025/506214/281237/282488/286849/525727/100848815/282530/539241/282490/282491/282493/533050/407173/616942/510417/508858/508646	23	BOLA/TNF/FASLG/PRF1/BOLA-DRA/IFNG/FAS/CD40/BOLA-DOA/BLA-DQB/BOLA-DMA/BOLA-DMB/BOLA-DOB/BoLA/JSP.1/BOLA-NC1/GZMB	ENSBTAG00000012208/ENSBTAG00000027204/ENSBTAG00000002069/ENSBTAG00000025471/ENSBTAG00000032808/ENSBTAG00000001008/ENSBTAG00000010645/ENSBTAG00000012529/ENSBTAG00000010785/ENSBTAG00000020736/ENSBTAG00000006490/ENSBTAG00000037605/ENSBTAG00000013919/ENSBTAG00000019588/ENSBTAG00000015730/ENSBTAG00000012451/ENSBTAG00000047707/ENSBTAG00000005182/ENSBTAG00000020116/ENSBTAG00000007075/ENSBTAG00000019386/…
bta05332	Graft-versus-host disease	23/1091	35/5721	1.80706e-09	9.63764e-08	7.9891e-08	507917/100300510/515712/280943/407111/281250/369025/506214/281237/282488/525727/100848815/282530/539241/282490/282491/282493/533050/407173/616942/510417/508858/508646	23	BOLA/TNF/FASLG/IL1A/PRF1/BOLA-DRA/IFNG/FAS/BOLA-DOA/BLA-DQB/BOLA-DMA/BOLA-DMB/BOLA-DOB/BoLA/JSP.1/BOLA-NC1/GZMB	ENSBTAG00000012208/ENSBTAG00000027204/ENSBTAG00000002069/ENSBTAG00000025471/ENSBTAG00000032808/ENSBTAG00000010349/ENSBTAG00000001008/ENSBTAG00000010645/ENSBTAG00000012529/ENSBTAG00000010785/ENSBTAG00000006490/ENSBTAG00000037605/ENSBTAG00000013919/ENSBTAG00000019588/ENSBTAG00000015730/ENSBTAG00000012451/ENSBTAG00000047707/ENSBTAG00000005182/ENSBTAG00000020116/ENSBTAG00000007075/ENSBTAG00000019386/…
bta05320	Autoimmune thyroid disease	21/1091	33/5721	2.19863e-08	1.00509e-06	8.33166e-07	507917/100300510/515712/407111/369025/506214/282488/286849/525727/100848815/282530/539241/282490/282491/282493/533050/407173/616942/510417/508858/508646	21	BOLA/FASLG/PRF1/BOLA-DRA/FAS/CD40/BOLA-DOA/BLA-DQB/BOLA-DMA/BOLA-DMB/BOLA-DOB/BoLA/JSP.1/BOLA-NC1/GZMB	ENSBTAG00000012208/ENSBTAG00000027204/ENSBTAG00000002069/ENSBTAG00000032808/ENSBTAG00000001008/ENSBTAG00000010645/ENSBTAG00000010785/ENSBTAG00000020736/ENSBTAG00000006490/ENSBTAG00000037605/ENSBTAG00000013919/ENSBTAG00000019588/ENSBTAG00000015730/ENSBTAG00000012451/ENSBTAG00000047707/ENSBTAG00000005182/ENSBTAG00000020116/ENSBTAG00000007075/ENSBTAG00000019386/ENSBTAG00000038080/ENSBTAG00000010057
bta04514	Cell adhesion molecules	47/1091	114/5721	2.8959e-08	1.15836e-06	9.60218e-07	282662/513412/511976/281941/100300059/507917/100300510/281839/515712/281877/507026/407152/282881/511318/404153/505580/506214/407098/286849/281485/525727/100848815/282530/539241/282490/282491/282493/281874/281060/533050/407173/616942/510417/514031/282882/614645/497022/281840/534578/616254/414921/514582/617434/516017/539392/533834/508633	47	ICAM1/BOLA/ITGB2/ICOS/PTPRC/VCAN/JAM3/CD6/CLDN6/CLDN3/NECTIN2/BOLA-DRA/ITGA8/CD4/CD40/SELL/BOLA-DOA/BLA-DQB/BOLA-DMA/BOLA-DMB/BOLA-DOB/ITGAL/CD8A/BoLA/JSP.1/BOLA-NC1/ITGB7/ITGA4/SPN/CD2/ICAM3/CLDN4/CD22/NCAM1/SELPLG/L1CAM/PDCD1LG2/CD274/CD8B	ENSBTAG00000012208/ENSBTAG00000027204/ENSBTAG00000010303/ENSBTAG00000002069/ENSBTAG00000017060/ENSBTAG00000021596/ENSBTAG00000023144/ENSBTAG00000014906/ENSBTAG00000003176/ENSBTAG00000018367/ENSBTAG00000045901/ENSBTAG00000040432/ENSBTAG00000015318/ENSBTAG00000010645/ENSBTAG00000007602/ENSBTAG00000003255/ENSBTAG00000020736/ENSBTAG00000011515/ENSBTAG00000006490/ENSBTAG00000037605/ENSBTAG00000013919/…
bta05168	Herpes simplex virus 1 infection	88/1091	269/5721	3.3799e-08	1.20174e-06	9.96181e-07	615905/100125579/524111/789006/506859/281073/104974934/101905074/787287/518291/100296121/539365/515674/104975043/100140999/613546/513942/532314/523461/530262/784914/535820/286865/511194/506621/508062/507917/280729/783680/515712/618737/654488/280943/281036/407111/516979/616115/282527/512355/618733/535490/281586/504760/507689/524959/509905/504336/100138545/511023/101907028/510814/100125591/509855/6…	88	B2M/ZNF34/BOLA/ZNF554/ZNF227/ZNF226/ZNF317/CHUK/OAS1Y/TNF/CALR/FASLG/ZNF25/IRF3/NFKB1/TNFRSF1A/TRAF2/TAP2/IFIH1/DDX58/EIF2AK1/TAP1/SRSF9/DAXX/PML/STAT2/ZNF471/ZNF382/POU2F2/STAT1/IRF7/IRF9/ZNF432/ZNF184/ZNF624/ZNF214/ZNF568/ZFP1/ZNF805/ZNF182/ZNF84/EIF2AK3/CD74/NECTIN2/C5/OAS2/OAS1Z/BOLA-DRA/IFNG/PIK3R3/C3/TLR3/FAS/BOLA-DOA/BLA-DQB/BOLA-DMA/BOLA-DMB/BOLA-DOB/BoLA/JSP.1/BOLA-NC1/TRADD/SRSF7/EIF2B1…	ENSBTAG00000012208/ENSBTAG00000012330/ENSBTAG00000012353/ENSBTAG00000002069/ENSBTAG00000031352/ENSBTAG00000027431/ENSBTAG00000050035/ENSBTAG00000016077/ENSBTAG00000007591/ENSBTAG00000053806/ENSBTAG00000039861/ENSBTAG00000025471/ENSBTAG00000015114/ENSBTAG00000051883/ENSBTAG00000032808/ENSBTAG00000038178/ENSBTAG00000006633/ENSBTAG00000020270/ENSBTAG00000004211/ENSBTAG00000010497/ENSBTAG00000003038/…
bta04658	Th1 and Th2 cell differentiation	36/1091	80/5721	8.7791e-08	2.80931e-06	2.32877e-06	790867/281073/513730/782481/783681/100336926/789485/100300510/281862/281054/538933/505169/616115/538276/508890/504509/617389/510814/506727/514735/506214/281237/407098/524299/525727/100848815/282530/281053/539241/282490/282491/282493/404154/281861/515988/104968644	36	IL2RG/PPP3CB/CD3E/CHUK/NOTCH2/TBX21/MAF/GATA3/NFKB1/JAK3/LCK/ZAP70/RUNX3/STAT1/NFKBIE/LAT/BOLA-DRA/IFNG/CD4/JAG1/MAML1/IL12RB1/BOLA-DOA/CD3D/BLA-DQB/BOLA-DMA/BOLA-DMB/BOLA-DOB/IL4R/IL2RA/STAT4/IL2RB/NOTCH3	ENSBTAG00000027204/ENSBTAG00000007626/ENSBTAG00000019525/ENSBTAG00000015710/ENSBTAG00000007591/ENSBTAG00000007909/ENSBTAG00000014199/ENSBTAG00000044192/ENSBTAG00000017243/ENSBTAG00000020270/ENSBTAG00000020904/ENSBTAG00000012695/ENSBTAG00000005892/ENSBTAG00000050474/ENSBTAG00000007867/ENSBTAG00000013705/ENSBTAG00000021249/ENSBTAG00000010645/ENSBTAG00000012529/ENSBTAG00000003255/ENSBTAG00000012817/…
bta04640	Hematopoietic cell lineage	35/1091	77/5721	9.74134e-08	2.83384e-06	2.34911e-06	281885/282227/535951/281054/280943/521554/281250/506214/508751/510832/512286/788175/782367/407098/525727/100848815/282530/281053/539241/282490/282491/282493/281060/404154/281861/282882/327677/512700/100299249/281057/497022/282233/514582/280745/508633	35	KITLG/CD3E/TNF/IL7R/IL1A/BOLA-DRA/CD37/CD1E/CD4/BOLA-DOA/CD3D/BLA-DQB/BOLA-DMA/BOLA-DMB/BOLA-DOB/CD8A/IL4R/IL2RA/ITGA4/CD38/FLT3/FCGR1A/CD44/CD2/FLT3LG/CD22/CD5/ITGA1/CD8B	ENSBTAG00000017549/ENSBTAG00000015710/ENSBTAG00000025471/ENSBTAG00000019975/ENSBTAG00000010349/ENSBTAG00000010645/ENSBTAG00000011421/ENSBTAG00000009421/ENSBTAG00000024960/ENSBTAG00000003255/ENSBTAG00000006490/ENSBTAG00000037605/ENSBTAG00000013919/ENSBTAG00000006452/ENSBTAG00000019588/ENSBTAG00000015730/ENSBTAG00000012451/ENSBTAG00000047707/ENSBTAG00000021141/ENSBTAG00000001602/ENSBTAG00000020892/…
bta05164	Influenza A	52/1091	138/5721	1.83571e-07	4.89523e-06	4.05789e-06	281073/286865/783596/282479/281839/280873/282325/521196/654488/280943/407111/516979/616115/282846/282527/281249/535490/280872/504760/100138545/511023/510814/100125591/509855/505134/281250/514214/538426/529660/519922/506214/281237/281535/282488/525727/100848815/282530/539241/282490/282491/282493/504707/510923/534708/282258/507215/615107/404122/508720/504531/280979/506415	52	SLC25A5/ICAM1/MX2/PRKCB/RAF1/CHUK/OAS1Y/TNF/FASLG/IRF3/NFKB1/PYCARD/TNFRSF1A/IL18/IFIH1/MX1/DDX58/PML/STAT2/STAT1/IRF7/IRF9/ADAR/IL1A/CASP1/DNAJB1/OAS2/OAS1Z/BOLA-DRA/IFNG/PIK3R3/TLR3/FAS/BOLA-DOA/BLA-DQB/BOLA-DMA/BOLA-DMB/BOLA-DOB/TRADD/TRIM25/RAB11A/IFNAR2/TNFSF10/CXCL10/ACTG1/CIITA/KPNA5/PIK3CD/ACTB/RSAD2	ENSBTAG00000046037/ENSBTAG00000010303/ENSBTAG00000008471/ENSBTAG00000020921/ENSBTAG00000045748/ENSBTAG00000007591/ENSBTAG00000039861/ENSBTAG00000025471/ENSBTAG00000032808/ENSBTAG00000006633/ENSBTAG00000020270/ENSBTAG00000020535/ENSBTAG00000004211/ENSBTAG00000000277/ENSBTAG00000008142/ENSBTAG00000030913/ENSBTAG00000003366/ENSBTAG00000015779/ENSBTAG00000004380/ENSBTAG00000007867/ENSBTAG00000047680/…
bta05321	Inflammatory bowel disease	26/1091	51/5721	2.6738e-07	6.58165e-06	5.45584e-06	782481/538957/100300510/281862/280943/538933/505169/616115/281249/510814/281250/506214/281237/444867/524299/525727/100848815/282530/539241/282490/282491/282493/404154/515988/617967/493716	26	IL2RG/TNF/TBX21/MAF/GATA3/NFKB1/IL18/STAT1/IL1A/TGFB3/BOLA-DRA/IFNG/NOD2/IL12RB1/BOLA-DOA/BLA-DQB/BOLA-DMA/BOLA-DMB/BOLA-DOB/IL4R/STAT4/IL21R/IL18RAP	ENSBTAG00000027204/ENSBTAG00000007626/ENSBTAG00000025471/ENSBTAG00000014199/ENSBTAG00000044192/ENSBTAG00000017243/ENSBTAG00000020270/ENSBTAG00000000277/ENSBTAG00000007867/ENSBTAG00000010349/ENSBTAG00000012004/ENSBTAG00000010645/ENSBTAG00000012529/ENSBTAG00000020936/ENSBTAG00000011481/ENSBTAG00000006490/ENSBTAG00000037605/ENSBTAG00000013919/ENSBTAG00000019588/ENSBTAG00000015730/ENSBTAG00000012451/…
bta04061	Viral protein interaction with cytokine and cytokine receptor	31/1091	67/5721	3.23031e-07	7.38356e-06	6.12059e-06	613667/616723/508666/281214/511771/281862/280943/282527/497017/281249/281736/508387/510668/100295210/616996/282170/319096/517354/281861/513478/104968644/529196/281672/507215/516104/615107/505521/414347/513990/493716/497018	31	IL2RG/CXCL3/TNF/TNFRSF1A/CCR5/IL18/CXCR4/CCL26/CCR7/CCL14/CCL22/CCL3/XCL1/CX3CL1/IL2RA/IL10RA/IL2RB/ACKR4/TNFSF10/CXCL11/CXCL2/CXCL10/CXCL14/TNFSF14/CCL4/CXCL9/IL18RAP/CXCR3	ENSBTAG00000007626/ENSBTAG00000037778/ENSBTAG00000025471/ENSBTAG00000004211/ENSBTAG00000008099/ENSBTAG00000000277/ENSBTAG00000001060/ENSBTAG00000052510/ENSBTAG00000015133/ENSBTAG00000010738/ENSBTAG00000009943/ENSBTAG00000017718/ENSBTAG00000048980/ENSBTAG00000025250/ENSBTAG00000009938/ENSBTAG00000024869/ENSBTAG00000020892/ENSBTAG00000005215/ENSBTAG00000016345/ENSBTAG00000031355/ENSBTAG00000019577/…
bta05340	Primary immunodeficiency	18/1091	29/5721	3.98497e-07	8.50126e-06	7.0471e-06	281862/507026/281054/539884/618733/538276/508890/281586/504509/524959/407152/521554/407098/286849/281053/281060/508720/508633	18	IL2RG/ICOS/CD3E/RFX5/TAP2/JAK3/LCK/ZAP70/TAP1/PTPRC/IL7R/CD4/CD40/CD3D/CD8A/CIITA/CD8B	ENSBTAG00000007626/ENSBTAG00000021596/ENSBTAG00000015710/ENSBTAG00000017580/ENSBTAG00000003038/ENSBTAG00000020904/ENSBTAG00000012695/ENSBTAG00000005892/ENSBTAG00000008953/ENSBTAG00000023144/ENSBTAG00000019975/ENSBTAG00000003255/ENSBTAG00000020736/ENSBTAG00000006452/ENSBTAG00000021141/ENSBTAG00000020649/ENSBTAG00000008956
bta05416	Viral myocarditis	27/1091	57/5721	1.04807e-06	2.09614e-05	1.73759e-05	535372/281040/537655/507917/100300510/281839/515712/281877/369025/506214/286849/525727/100848815/282530/539241/282490/282491/282493/281874/533050/407173/616942/510417/327671/619066/404122/280979	27	SGCB/ICAM1/BOLA/ITGB2/CAV1/PRF1/BOLA-DRA/CD40/BOLA-DOA/BLA-DQB/BOLA-DMA/BOLA-DMB/BOLA-DOB/ITGAL/BoLA/JSP.1/BOLA-NC1/RAC2/RAC3/ACTG1/ACTB	ENSBTAG00000012208/ENSBTAG00000027204/ENSBTAG00000014601/ENSBTAG00000010303/ENSBTAG00000002069/ENSBTAG00000017060/ENSBTAG00000017869/ENSBTAG00000001008/ENSBTAG00000010645/ENSBTAG00000020736/ENSBTAG00000006490/ENSBTAG00000037605/ENSBTAG00000013919/ENSBTAG00000019588/ENSBTAG00000015730/ENSBTAG00000012451/ENSBTAG00000047707/ENSBTAG00000007103/ENSBTAG00000005182/ENSBTAG00000020116/ENSBTAG00000007075/…
bta04062	Chemokine signaling pathway	54/1091	154/5721	1.54884e-06	2.91547e-05	2.41677e-05	613667/281073/509936/535603/521961/286865/616723/508666/281214/511771/524734/327708/532712/282325/511671/521196/510083/287018/616115/497017/534996/541008/522311/538276/516133/280814/518180/511023/510814/281736/535298/508387/510668/100295210/616996/282170/319096/517354/107131173/517456/327671/619066/508888/506807/529196/536517/516104/615107/414347/513990/281345/504531/614838/497018	54	RAP1B/CDC42/CXCL3/PRKCB/CXCL16/RAF1/DOCK2/CHUK/GNG5/NFKB1/CCR5/LYN/PTK2B/ITK/JAK3/ADCY6/FGR/ADCY3/HCK/CRKL/STAT2/STAT1/CXCR4/VAV3/PIK3R3/GRB2/CCL26/CCR7/CCL14/CCL22/CCL3/XCL1/CX3CL1/WAS/PXN/RAC2/RAC3/PLCB2/CXCR6/CXCL11/CXCL2/CXCL10/CXCL14/CCL4/CXCL9/NCF1/PIK3CD/PIK3R5/SHC4/CXCR3	ENSBTAG00000008967/ENSBTAG00000001700/ENSBTAG00000037778/ENSBTAG00000020921/ENSBTAG00000031998/ENSBTAG00000045748/ENSBTAG00000014612/ENSBTAG00000007591/ENSBTAG00000008122/ENSBTAG00000020270/ENSBTAG00000008099/ENSBTAG00000020034/ENSBTAG00000005958/ENSBTAG00000000306/ENSBTAG00000020904/ENSBTAG00000005464/ENSBTAG00000011784/ENSBTAG00000018705/ENSBTAG00000007932/ENSBTAG00000045548/ENSBTAG00000004380/…
bta05169	Epstein-Barr virus infection	62/1091	189/5721	3.48351e-06	6.19291e-05	5.1336e-05	281073/407223/507781/286865/541218/507917/280729/783680/100300510/281839/515712/281054/654488/533462/280943/281036/516979/616115/512355/534996/618733/538276/281586/504760/524959/519729/504937/511023/617389/510814/526392/522670/100125591/509855/506727/529660/519922/506214/282488/286849/525727/100848815/282530/281053/539241/282490/282491/282493/281874/533050/407173/616942/510417/504707/281803/50723…	62	B2M/ICAM1/BOLA/CD3E/CHUK/OAS1Y/SAP30L/HDAC2/TNF/CALR/IRF3/NFKB1/TRAF2/LYN/TAP2/JAK3/DDX58/TAP1/NEDD4/ADRM1/PSMD3/STAT2/RUNX3/STAT1/NFKB2/RELB/IRF7/IRF9/NFKBIE/OAS2/OAS1Z/BOLA-DRA/PIK3R3/FAS/CD40/BOLA-DOA/CD3D/BLA-DQB/BOLA-DMA/BOLA-DMB/BOLA-DOB/ITGAL/BoLA/JSP.1/BOLA-NC1/TRADD/POLK/PDIA3/TRAF5/IFNAR2/CD44/CXCL10/ISG15/PIK3CD/TAPBP	ENSBTAG00000012208/ENSBTAG00000012330/ENSBTAG00000027204/ENSBTAG00000010303/ENSBTAG00000002069/ENSBTAG00000015710/ENSBTAG00000007591/ENSBTAG00000039861/ENSBTAG00000004000/ENSBTAG00000011849/ENSBTAG00000025471/ENSBTAG00000015114/ENSBTAG00000006633/ENSBTAG00000020270/ENSBTAG00000010497/ENSBTAG00000020034/ENSBTAG00000003038/ENSBTAG00000020904/ENSBTAG00000003366/ENSBTAG00000008953/ENSBTAG00000013793/…
bta04650	Natural killer cell mediated cytotoxicity	35/1091	89/5721	6.22921e-06	0.000104913	8.69673e-05	790867/521961/286865/524734/617485/281839/282325/281877/521196/281766/280943/407111/541008/508890/504509/369025/514735/281237/512312/617344/535298/282488/404058/281874/508386/327671/619066/508858/508646/282258/507215/616254/504531/613356/513468	35	SH2D1B/ICAM1/PRKCB/ITGB2/PPP3CB/RAF1/FCGR3A/TNF/FASLG/PTK2B/LCK/ZAP70/PRF1/LAT/VAV3/IFNG/PIK3R3/PTPN6/SH3BP2/GRB2/FAS/KLRK1/ITGAL/CD48/RAC2/RAC3/GZMB/IFNAR2/TNFSF10/PIK3CD/SH2D1A/SHC4/CD244	ENSBTAG00000054194/ENSBTAG00000010303/ENSBTAG00000020921/ENSBTAG00000017060/ENSBTAG00000019525/ENSBTAG00000045748/ENSBTAG00000002096/ENSBTAG00000025471/ENSBTAG00000032808/ENSBTAG00000005958/ENSBTAG00000012695/ENSBTAG00000005892/ENSBTAG00000001008/ENSBTAG00000021249/ENSBTAG00000031575/ENSBTAG00000012529/ENSBTAG00000002979/ENSBTAG00000020294/ENSBTAG00000013996/ENSBTAG00000004736/ENSBTAG00000010785/…
bta04145	Phagosome	45/1091	134/5721	3.99901e-05	0.000639842	0.000530396	613724/787578/282227/529049/783642/282564/513266/282196/507917/613749/338075/511582/281112/282148/287017/515712/281877/281766/513684/281036/618733/281586/524959/338082/506214/280677/327711/525727/100848815/282530/539241/282490/282491/282493/533050/407173/616942/510417/511581/404122/281368/281111/281345/280979/511839	45	CORO1A/RAB5C/ATP6V0E1/DYNC1I1/HGS/CYBB/ATP6V0D1/ATP6V1E1/BOLA/ITGB2/FCGR3A/TCIRG1/CALR/TAP2/TAP1/ATP6V1B2/BOLA-DRA/C3/CTSS/BOLA-DOA/BLA-DQB/BOLA-DMA/BOLA-DMB/BOLA-DOB/BoLA/JSP.1/BOLA-NC1/C1R/MRC1/FCGR1A/ACTG1/MRC2/OLR1/CYBA/NCF1/RILP/ACTB/ATP6V0D2/ITGB5/CD209	ENSBTAG00000008631/ENSBTAG00000012208/ENSBTAG00000006982/ENSBTAG00000015100/ENSBTAG00000027134/ENSBTAG00000000411/ENSBTAG00000019953/ENSBTAG00000014553/ENSBTAG00000014238/ENSBTAG00000002069/ENSBTAG00000017060/ENSBTAG00000002096/ENSBTAG00000000292/ENSBTAG00000015114/ENSBTAG00000003038/ENSBTAG00000008953/ENSBTAG00000018646/ENSBTAG00000010645/ENSBTAG00000017280/ENSBTAG00000017135/ENSBTAG00000006490/…
bta04621	NOD-like receptor signaling pathway	47/1091	143/5721	5.02341e-05	0.000765472	0.000634536	281743/613667/281073/506790/616010/515180/281214/513924/281112/338472/654488/507432/280943/516979/616115/282846/504400/512355/281249/507427/282716/511023/510814/100125591/509855/508029/514214/529660/519922/444867/520472/512486/511531/783604/613313/507055/516949/781710/508888/507234/539513/282258/539780/514386/529195/281557/281111	47	EBD/PSTPIP1/CYBB/CXCL3/GABARAPL1/CHUK/OAS1Y/MAP1LC3C/TNF/TXNIP/IRF3/NFKB1/PYCARD/RBCK1/TRAF2/IL18/RIPK3/VDAC3/STAT2/STAT1/IRF7/IRF9/ANTXR1/TRPM2/CASP1/OAS2/OAS1Z/NOD2/NAMPT/MFN1/GBP4/GBP5/GBP2/PLCB2/TRAF5/TANK/IFNAR2/CXCL2/NAIP/BIRC3/MEFV/TXN2/CYBA	ENSBTAG00000033545/ENSBTAG00000021144/ENSBTAG00000019953/ENSBTAG00000037778/ENSBTAG00000011765/ENSBTAG00000007591/ENSBTAG00000039861/ENSBTAG00000012462/ENSBTAG00000025471/ENSBTAG00000020060/ENSBTAG00000006633/ENSBTAG00000020270/ENSBTAG00000020535/ENSBTAG00000017002/ENSBTAG00000010497/ENSBTAG00000000277/ENSBTAG00000018422/ENSBTAG00000014068/ENSBTAG00000004380/ENSBTAG00000007867/ENSBTAG00000047680/…
bta04659	Th17 cell differentiation	35/1091	97/5721	5.45849e-05	0.000793962	0.000658152	790867/535376/281073/100300510/281862/281054/507554/538933/505169/616115/538276/508890/504509/510814/506141/618409/506727/514735/506214/281237/407098/614927/524299/525727/100848815/282530/281053/539241/282490/282491/282493/404154/281861/617967/104968644	35	IL2RG/PPP3CB/TGFBR2/CD3E/CHUK/RXRA/TBX21/GATA3/NFKB1/JAK3/LCK/ZAP70/STAT1/IRF4/NFKBIE/LAT/BOLA-DRA/IFNG/CD4/IL27/IL12RB1/BOLA-DOA/CD3D/BLA-DQB/BOLA-DMA/BOLA-DMB/BOLA-DOB/IL4R/IL2RA/IL21R/IL2RB	ENSBTAG00000027204/ENSBTAG00000007626/ENSBTAG00000019525/ENSBTAG00000019832/ENSBTAG00000015710/ENSBTAG00000007591/ENSBTAG00000017851/ENSBTAG00000014199/ENSBTAG00000017243/ENSBTAG00000020270/ENSBTAG00000020904/ENSBTAG00000012695/ENSBTAG00000005892/ENSBTAG00000007867/ENSBTAG00000002929/ENSBTAG00000031214/ENSBTAG00000013705/ENSBTAG00000021249/ENSBTAG00000010645/ENSBTAG00000012529/ENSBTAG00000003255/…
bta05310	Asthma	11/1091	18/5721	9.8316e-05	0.00136787	0.0011339	100300510/280943/506214/286849/525727/100848815/282530/539241/282490/282491/282493	11	TNF/BOLA-DRA/CD40/BOLA-DOA/BLA-DQB/BOLA-DMA/BOLA-DMB/BOLA-DOB	ENSBTAG00000027204/ENSBTAG00000025471/ENSBTAG00000010645/ENSBTAG00000020736/ENSBTAG00000006490/ENSBTAG00000037605/ENSBTAG00000013919/ENSBTAG00000019588/ENSBTAG00000015730/ENSBTAG00000012451/ENSBTAG00000047707
bta05140	Leishmaniasis	26/1091	67/5721	0.000124829	0.00163114	0.00135213	538957/282227/281112/282325/281877/281766/280943/616115/510814/281250/282876/506214/281237/512312/280677/525727/100848815/282530/539241/282490/282491/282493/282882/281111/281345/539555	26	CYBB/PRKCB/ITGB2/FCGR3A/TNF/NFKB1/STAT1/IL1A/NOS2/TGFB3/BOLA-DRA/IFNG/PTPN6/C3/BOLA-DOA/BLA-DQB/BOLA-DMA/BOLA-DMB/BOLA-DOB/ITGA4/FCGR1A/CYBA/NCF1/MARCKSL1	ENSBTAG00000019953/ENSBTAG00000020921/ENSBTAG00000017060/ENSBTAG00000002096/ENSBTAG00000025471/ENSBTAG00000020270/ENSBTAG00000007867/ENSBTAG00000010349/ENSBTAG00000006894/ENSBTAG00000012004/ENSBTAG00000010645/ENSBTAG00000012529/ENSBTAG00000020294/ENSBTAG00000017280/ENSBTAG00000006490/ENSBTAG00000037605/ENSBTAG00000013919/ENSBTAG00000019588/ENSBTAG00000015730/ENSBTAG00000012451/ENSBTAG00000047707/…
bta05323	Rheumatoid arthritis	29/1091	78/5721	0.000127433	0.00163114	0.00135213	613667/517002/538957/281214/338075/100300510/282148/281839/287017/281877/513684/280943/281249/281250/338082/506214/281237/504507/525727/100848815/282530/539241/282490/282491/282493/281874/282170/529757/511839	29	ATP6V0E1/ATP6V0D1/CXCL3/ICAM1/ATP6V1E1/ITGB2/TCIRG1/TNF/IL18/ACP5/IL1A/TGFB3/ATP6V1B2/BOLA-DRA/IFNG/TNFSF13B/BOLA-DOA/BLA-DQB/BOLA-DMA/BOLA-DMB/BOLA-DOB/ITGAL/CCL3/LTB/CXCL2/ATP6V0D2	ENSBTAG00000015100/ENSBTAG00000027204/ENSBTAG00000014553/ENSBTAG00000037778/ENSBTAG00000010303/ENSBTAG00000014238/ENSBTAG00000017060/ENSBTAG00000000292/ENSBTAG00000025471/ENSBTAG00000000277/ENSBTAG00000004826/ENSBTAG00000010349/ENSBTAG00000012004/ENSBTAG00000018646/ENSBTAG00000010645/ENSBTAG00000012529/ENSBTAG00000011563/ENSBTAG00000006490/ENSBTAG00000037605/ENSBTAG00000013919/ENSBTAG00000019588/…
bta05166	Human T-cell leukemia virus 1 infection	62/1091	211/5721	0.000150668	0.00185437	0.00153718	540660/614382/790867/535376/281073/509936/535603/537027/534129/785086/540313/539369/538957/286865/540786/540537/507917/280729/783680/507100/616275/100300510/281862/282479/281839/515712/281877/281054/280943/286872/281036/616115/282127/282527/538276/508890/282716/526392/100297981/522670/531389/506214/407098/286849/525727/100848815/282530/281053/539241/282490/282491/282493/281874/533050/407173/61694…	62	CDC27/B2M/SPI1/ANAPC11/IL2RG/NFYB/SLC25A5/ICAM1/BOLA/ITGB2/PPP3CB/TGFBR2/CD3E/CHUK/TNF/MSX1/CALR/NFKB1/ZFP36/TNFRSF1A/JAK3/ADCY6/LCK/ADCY3/VDAC3/BUB1B/NFKB2/EGR2/CREB5/CREB3L2/RELB/FOSL1/ETS1/NRP1/TGFB3/BOLA-DRA/PIK3R3/CD4/CD40/BOLA-DOA/CD3D/BLA-DQB/BOLA-DMA/BOLA-DMB/BOLA-DOB/ITGAL/BoLA/JSP.1/BOLA-NC1/IL2RA/PTEN/IL2RB/RANBP3/ANAPC5/PIK3CD	ENSBTAG00000012208/ENSBTAG00000002726/ENSBTAG00000012330/ENSBTAG00000021709/ENSBTAG00000001937/ENSBTAG00000027204/ENSBTAG00000007626/ENSBTAG00000030744/ENSBTAG00000046037/ENSBTAG00000010303/ENSBTAG00000002069/ENSBTAG00000017060/ENSBTAG00000019525/ENSBTAG00000019832/ENSBTAG00000015710/ENSBTAG00000007591/ENSBTAG00000025471/ENSBTAG00000010875/ENSBTAG00000015114/ENSBTAG00000020270/ENSBTAG00000008573/…
bta05152	Tuberculosis	46/1091	147/5721	0.000223986	0.00265465	0.00220057	614382/790867/530719/538957/787578/282227/529049/513266/282196/613749/282148/282883/508832/281877/521196/281766/513684/280943/539884/616115/282527/281249/510814/533656/613384/512242/281250/282876/506214/281237/280677/327711/444867/525727/100848815/282530/539241/282490/282491/282493/504707/539630/513478/508720/511839/101904063	46	CORO1A/RAB5C/ATP6V0D1/NFYB/CTSD/LSP1/ITGB2/PPP3CB/RAF1/FCGR3A/TCIRG1/TNF/RFX5/NFKB1/TNFRSF1A/IL18/CAMK2A/STAT1/VDR/CD74/LBP/IL1A/NOS2/TGFB3/BOLA-DRA/IFNG/C3/CTSS/NOD2/BOLA-DOA/BLA-DQB/BOLA-DMA/BOLA-DMB/BOLA-DOB/TRADD/CYP27B1/MRC1/FCGR1A/IL10RA/MRC2/CIITA/ATP6V0D2/CD209	ENSBTAG00000008631/ENSBTAG00000006982/ENSBTAG00000014553/ENSBTAG00000030744/ENSBTAG00000007622/ENSBTAG00000010447/ENSBTAG00000017060/ENSBTAG00000019525/ENSBTAG00000045748/ENSBTAG00000002096/ENSBTAG00000000292/ENSBTAG00000025471/ENSBTAG00000017580/ENSBTAG00000020270/ENSBTAG00000004211/ENSBTAG00000000277/ENSBTAG00000020087/ENSBTAG00000007867/ENSBTAG00000016414/ENSBTAG00000015228/ENSBTAG00000016864/…
bta04064	NF-kappa B signaling pathway	32/1091	93/5721	0.000309986	0.00354269	0.0029367	613667/281073/282420/281214/100300510/281408/282151/281839/282325/280943/616115/282527/512355/534996/508890/504760/504509/526392/522670/512242/514735/504507/286849/504707/510923/507234/529757/505521/540944/534578/414347/514386	32	PLAU/CXCL3/BCL2A1/ICAM1/PRKCB/CHUK/TNF/NFKB1/TNFRSF1A/TRAF2/LYN/CSNK2A2/LCK/DDX58/ZAP70/NFKB2/RELB/LBP/LAT/TNFSF13B/CD40/TRADD/TRIM25/TRAF5/LTB/CXCL2/TNFSF14/TRAF1/CCL4/BIRC3	ENSBTAG00000027204/ENSBTAG00000005947/ENSBTAG00000037778/ENSBTAG00000000735/ENSBTAG00000010303/ENSBTAG00000020921/ENSBTAG00000007591/ENSBTAG00000025471/ENSBTAG00000020270/ENSBTAG00000004211/ENSBTAG00000010497/ENSBTAG00000020034/ENSBTAG00000013784/ENSBTAG00000012695/ENSBTAG00000003366/ENSBTAG00000005892/ENSBTAG00000006017/ENSBTAG00000038428/ENSBTAG00000016864/ENSBTAG00000021249/ENSBTAG00000011563/…
bta04672	Intestinal immune network for IgA production	16/1091	36/5721	0.000423906	0.00467759	0.00387747	100300510/507026/281736/506214/504507/286849/525727/100848815/282530/539241/282490/282491/282493/514031/282882/615030	16	ICOS/CXCR4/BOLA-DRA/TNFSF13B/CD40/BOLA-DOA/BLA-DQB/BOLA-DMA/BOLA-DMB/BOLA-DOB/ITGB7/ITGA4	ENSBTAG00000027204/ENSBTAG00000021596/ENSBTAG00000001060/ENSBTAG00000010645/ENSBTAG00000011563/ENSBTAG00000020736/ENSBTAG00000006490/ENSBTAG00000037605/ENSBTAG00000013919/ENSBTAG00000019588/ENSBTAG00000015730/ENSBTAG00000012451/ENSBTAG00000047707/ENSBTAG00000018993/ENSBTAG00000009256/ENSBTAG00000006078
bta05162	Measles	37/1091	116/5721	0.000599288	0.0063924	0.00529897	281073/282420/535820/286865/525906/513266/100300510/281862/281831/280873/281054/282254/654488/407111/516979/616115/535490/538276/280872/504760/507689/511023/510814/100125591/509855/505134/281250/529660/519922/281489/282488/281053/281861/504707/104968644/282258/504531	37	IL2RG/HSPA8/MX2/CD3E/CHUK/HSPA1A/OAS1Y/FASLG/IRF3/NFKB1/IFIH1/JAK3/MX1/CSNK2A2/DDX58/EIF2AK1/STAT2/STAT1/IRF7/IRF9/EIF2AK3/ADAR/IL1A/OAS2/OAS1Z/SLAMF1/PIK3R3/CBLB/FAS/CD3D/IL2RA/TRADD/IL2RB/IFNAR2/PIK3CD/CD209	ENSBTAG00000027204/ENSBTAG00000007626/ENSBTAG00000013162/ENSBTAG00000008471/ENSBTAG00000015710/ENSBTAG00000007591/ENSBTAG00000025441/ENSBTAG00000039861/ENSBTAG00000032808/ENSBTAG00000006633/ENSBTAG00000020270/ENSBTAG00000008142/ENSBTAG00000020904/ENSBTAG00000030913/ENSBTAG00000013784/ENSBTAG00000003366/ENSBTAG00000007370/ENSBTAG00000004380/ENSBTAG00000007867/ENSBTAG00000047680/ENSBTAG00000005816/…
bta05322	Systemic lupus erythematosus	28/1091	81/5721	0.000664778	0.00686223	0.00568843	282227/280678/515440/100300510/618489/781663/281766/280943/359715/617823/519935/512045/506214/281237/280677/286849/525727/100848815/282530/539241/282490/282491/282493/107131209/767827/511581/509968/617435	28	C4A/C2/H2AJ/FCGR3A/TNF/TRIM21/SNRPD3/H2BC5/C5/BOLA-DRA/IFNG/C3/CD40/BOLA-DOA/BLA-DQB/BOLA-DMA/BOLA-DMB/BOLA-DOB/C1S/C1R/FCGR1A/C1QC/C1QB	ENSBTAG00000037533/ENSBTAG00000007450/ENSBTAG00000027204/ENSBTAG00000030503/ENSBTAG00000052577/ENSBTAG00000002096/ENSBTAG00000025471/ENSBTAG00000013900/ENSBTAG00000021262/ENSBTAG00000031778/ENSBTAG00000012210/ENSBTAG00000010645/ENSBTAG00000012529/ENSBTAG00000017280/ENSBTAG00000020736/ENSBTAG00000006490/ENSBTAG00000037605/ENSBTAG00000013919/ENSBTAG00000019588/ENSBTAG00000015730/ENSBTAG00000012451/…
bta05135	Yersinia infection	40/1091	132/5721	0.00114146	0.0114146	0.00946209	281073/517953/521961/286865/538486/100300510/540838/532712/539459/326600/281597/280943/516979/616115/282846/512355/281249/541008/508890/504509/537654/518180/514214/514735/407098/281060/107131173/282882/517456/540304/327671/538559/619066/513377/404122/529195/504531/280979/535347/508633	40	ACTR2/ARPC2/CDC42/ARPC4/ARPC1B/ACTR3/CHUK/TNF/IRF3/NFKB1/PYCARD/TRAF2/IL18/PTK2B/RPS6KA2/LCK/ZAP70/PIP5K1B/CRKL/CASP1/LAT/VAV3/PIK3R3/CD4/CD8A/WAS/ITGA4/PXN/WIPF1/RAC2/RHOG/RAC3/ARHGEF1/ACTG1/MEFV/PIK3CD/ACTB/FYB1/CD8B	ENSBTAG00000009761/ENSBTAG00000027204/ENSBTAG00000010386/ENSBTAG00000001700/ENSBTAG00000007964/ENSBTAG00000046248/ENSBTAG00000003401/ENSBTAG00000007591/ENSBTAG00000025471/ENSBTAG00000006633/ENSBTAG00000020270/ENSBTAG00000020535/ENSBTAG00000010497/ENSBTAG00000000277/ENSBTAG00000005958/ENSBTAG00000021741/ENSBTAG00000012695/ENSBTAG00000005892/ENSBTAG00000009917/ENSBTAG00000045548/ENSBTAG00000050239/…
bta04610	Complement and coagulation cascades	21/1091	57/5721	0.00121565	0.0117881	0.00977173	280816/522347/280686/280787/100271720/280678/515440/514076/281408/281877/781663/512045/280677/107131209/767827/511581/281035/281375/509968/617435/101904063	21	C4A/C2/CFB/PLAU/CFH/ITGB2/C5/C3/MASP1/F3/C1S/F10/C1R/SERPING1/SERPINE1/F8/C1QC/C1QB	ENSBTAG00000037533/ENSBTAG00000007450/ENSBTAG00000046158/ENSBTAG00000005947/ENSBTAG00000023177/ENSBTAG00000017060/ENSBTAG00000052577/ENSBTAG00000012210/ENSBTAG00000017280/ENSBTAG00000012467/ENSBTAG00000007101/ENSBTAG00000006864/ENSBTAG00000004840/ENSBTAG00000016385/ENSBTAG00000008612/ENSBTAG00000016267/ENSBTAG00000014465/ENSBTAG00000010726/ENSBTAG00000011193/ENSBTAG00000011196/ENSBTAG00000054461
bta00051	Fructose and mannose metabolism	13/1091	29/5721	0.00132739	0.0124931	0.0103561	508954/513483/519181/512373/507119/280817/615392/281543/504584/509566/508683/537070/317748	13	SORD/FBP1/FCSK/TKFC/PFKP/HK1/TIGAR/TPI1/ALDOC/ALDOA/PFKL/PMM1/AKR1B1	ENSBTAG00000025496/ENSBTAG00000009733/ENSBTAG00000012985/ENSBTAG00000018201/ENSBTAG00000002683/ENSBTAG00000012380/ENSBTAG00000016650/ENSBTAG00000019782/ENSBTAG00000013099/ENSBTAG00000012927/ENSBTAG00000010658/ENSBTAG00000004009/ENSBTAG00000009902
bta00010	Glycolysis / Gluconeogenesis	18/1091	47/5721	0.00160627	0.0146859	0.0121739	767880/540303/281274/280808/281181/281141/513483/507476/507119/280817/281543/504584/509566/508683/508879/616676/404148/518158	18	ENO3/LDHA/GPI/GAPDH/ENO4/ENO1/FBP1/PGK1/PFKP/HK1/TPI1/ALDOC/ALDOA/PFKL/GALM/PGAM1/ADPGK	ENSBTAG00000005534/ENSBTAG00000008683/ENSBTAG00000006396/ENSBTAG00000014731/ENSBTAG00000004330/ENSBTAG00000013411/ENSBTAG00000009733/ENSBTAG00000000894/ENSBTAG00000002683/ENSBTAG00000012380/ENSBTAG00000019782/ENSBTAG00000013099/ENSBTAG00000012927/ENSBTAG00000010658/ENSBTAG00000012054/ENSBTAG00000021102/ENSBTAG00000012697/ENSBTAG00000001578
bta01230	Biosynthesis of amino acids	22/1091	62/5721	0.00165935	0.0147498	0.0122268	767880/540303/514209/338471/280682/281181/281141/507476/507119/514525/507197/513453/281543/507443/504584/509566/508683/514346/768058/404148/516783/505103	22	ENO3/ASNS/PC/CS/GAPDH/ENO4/ENO1/PGK1/PFKP/CBS/SHMT2/TALDO1/TPI1/ALDOC/ALDOA/PFKL/SDS/ACY1/PGAM1/SDSL/PHGDH	ENSBTAG00000005534/ENSBTAG00000003222/ENSBTAG00000019700/ENSBTAG00000004371/ENSBTAG00000014731/ENSBTAG00000004330/ENSBTAG00000013411/ENSBTAG00000000894/ENSBTAG00000002683/ENSBTAG00000000160/ENSBTAG00000031500/ENSBTAG00000010336/ENSBTAG00000019782/ENSBTAG00000009029/ENSBTAG00000013099/ENSBTAG00000012927/ENSBTAG00000010658/ENSBTAG00000031814/ENSBTAG00000032304/ENSBTAG00000012697/ENSBTAG00000008945/…
bta04080	Neuroactive ligand-receptor interaction	38/1091	127/5721	0.00193787	0.0167599	0.0138931	281512/767936/281946/788329/338035/615435/281607/617828/541056/506207/281198/618181/317707/280805/104968467/616356/516422/539429/100337106/534626/780973/522170/280881/613482/406200/280901/280713/280836/518283/338036/281963/512045/280677/539093/515433/509748/539703/618896	38	LTB4R/TAC1/PRP4/P2RY14/PRL/ADM/NR3C1/LEP/THRB/P2RX5/PTAFR/APLNR/AGTR1/ADORA2A/P2RX4/P2RY1/GRM3/C5/CCKAR/C3/GLRB/GRIN2D/HTR1B/GZMA/GCGR/GHR/LPAR2/GPR83/HTR1E/ADRA2B/GALR1/P2RY6/GRID1/GRIA3/ADM2/GABRA1/CHRM2/NTS	ENSBTAG00000010238/ENSBTAG00000015356/ENSBTAG00000025304/ENSBTAG00000020990/ENSBTAG00000015274/ENSBTAG00000021048/ENSBTAG00000019472/ENSBTAG00000014911/ENSBTAG00000017802/ENSBTAG00000015258/ENSBTAG00000027051/ENSBTAG00000027516/ENSBTAG00000045633/ENSBTAG00000016944/ENSBTAG00000010812/ENSBTAG00000001465/ENSBTAG00000018989/ENSBTAG00000012210/ENSBTAG00000004988/ENSBTAG00000017280/ENSBTAG00000021764/…
bta05133	Pertussis	23/1091	68/5721	0.00270414	0.0227717	0.0188765	280678/515440/281877/781663/280943/614909/516979/616115/282846/789216/281250/282876/514214/512045/280677/107131209/534553/526279/767827/511581/281035/509968/617435	23	C4A/C2/ITGB2/TNF/IRF8/IRF3/NFKB1/PYCARD/IRF1/IL1A/NOS2/CASP1/C5/C3/CFL1/CASP7/C1S/C1R/SERPING1/C1QC/C1QB	ENSBTAG00000037533/ENSBTAG00000007450/ENSBTAG00000017060/ENSBTAG00000052577/ENSBTAG00000025471/ENSBTAG00000017824/ENSBTAG00000006633/ENSBTAG00000020270/ENSBTAG00000020535/ENSBTAG00000031231/ENSBTAG00000010349/ENSBTAG00000006894/ENSBTAG00000050239/ENSBTAG00000012210/ENSBTAG00000017280/ENSBTAG00000006864/ENSBTAG00000021455/ENSBTAG00000006615/ENSBTAG00000004840/ENSBTAG00000008612/ENSBTAG00000016267/…
bta05143	African trypanosomiasis	12/1091	28/5721	0.00321976	0.0264186	0.0218996	281839/282325/280943/407111/281249/281237/282488/506281/508888/511735/534578/512439	12	ICAM1/PRKCB/TNF/FASLG/IL18/IFNG/FAS/IDO1/PLCB2/HBG/HBA	ENSBTAG00000010303/ENSBTAG00000020921/ENSBTAG00000025471/ENSBTAG00000032808/ENSBTAG00000000277/ENSBTAG00000012529/ENSBTAG00000010785/ENSBTAG00000020602/ENSBTAG00000019079/ENSBTAG00000038748/ENSBTAG00000037539/ENSBTAG00000051412
bta04660	T cell receptor signaling pathway	29/1091	94/5721	0.00391254	0.0313004	0.0259463	790867/281073/521961/286865/525906/100300510/532712/507026/281054/521196/280943/616115/535622/522311/508890/504509/407152/506727/514735/281237/512312/535298/407098/281053/533125/281060/522346/504531/508633	29	CDC42/PPP3CB/ICOS/CD3E/RAF1/CHUK/TNF/NFKB1/MAP3K8/ITK/LCK/ZAP70/PTPRC/NFKBIE/LAT/VAV3/IFNG/PIK3R3/PTPN6/GRB2/CBLB/CD4/CD3D/RASGRP1/CD8A/GRAP2/PIK3CD/CD8B	ENSBTAG00000027204/ENSBTAG00000001700/ENSBTAG00000019525/ENSBTAG00000021596/ENSBTAG00000015710/ENSBTAG00000045748/ENSBTAG00000007591/ENSBTAG00000025471/ENSBTAG00000020270/ENSBTAG00000011600/ENSBTAG00000000306/ENSBTAG00000012695/ENSBTAG00000005892/ENSBTAG00000023144/ENSBTAG00000013705/ENSBTAG00000021249/ENSBTAG00000031575/ENSBTAG00000012529/ENSBTAG00000002979/ENSBTAG00000020294/ENSBTAG00000004736/…
bta05160	Hepatitis C	37/1091	129/5721	0.00487496	0.0380484	0.0315402	281073/535820/286865/286862/280873/521196/654488/280943/507554/407111/516979/616115/282527/512355/280872/504760/507689/511023/510814/100125591/509855/511318/404153/529660/519922/281237/535298/281535/282488/282126/504707/100139670/282258/615107/414921/504531/506415	37	YWHAG/MX2/RAF1/CHUK/OAS1Y/TNF/RXRA/FASLG/IRF3/NFKB1/TNFRSF1A/TRAF2/MX1/DDX58/EIF2AK1/STAT2/STAT1/IRF7/IRF9/EIF2AK3/CLDN6/CLDN3/OAS2/OAS1Z/IFNG/PIK3R3/GRB2/TLR3/FAS/YWHAH/TRADD/IFIT1/IFNAR2/CXCL10/CLDN4/PIK3CD/RSAD2	ENSBTAG00000004077/ENSBTAG00000008471/ENSBTAG00000045748/ENSBTAG00000007591/ENSBTAG00000039861/ENSBTAG00000025471/ENSBTAG00000017851/ENSBTAG00000032808/ENSBTAG00000006633/ENSBTAG00000020270/ENSBTAG00000004211/ENSBTAG00000010497/ENSBTAG00000030913/ENSBTAG00000003366/ENSBTAG00000007370/ENSBTAG00000004380/ENSBTAG00000007867/ENSBTAG00000047680/ENSBTAG00000005816/ENSBTAG00000000184/ENSBTAG00000045901/…

## Sheet: GSEA.Nc1HvsControl.10
Description	setSize	enrichmentScore	NES	pvalue	p.adjust	qvalues	rank	leading_edge	ENSEMBL	gene_name	Count
HALLMARK_EPITHELIAL_MESENCHYMAL_TRANSITION	184	-0.575152	-2.83571	3.90539e-22	1.95269e-20	1.23328e-20	2440	tags=46%, list=17%, signal=39%	ENSBTAG00000044033/ENSBTAG00000003505/ENSBTAG00000016481/ENSBTAG00000005339/ENSBTAG00000008611/ENSBTAG00000050495/ENSBTAG00000009844/ENSBTAG00000013125/ENSBTAG00000013953/ENSBTAG00000014906/ENSBTAG00000020528/ENSBTAG00000048655/ENSBTAG00000009012/ENSBTAG00000001835/ENSBTAG00000013472/ENSBTAG00000019081/ENSBTAG00000014465/ENSBTAG00000002006/ENSBTAG00000014567/ENSBTAG00000022155/ENSBTAG00000015366/…	FSTL1/MYLK/ITGB5/PTX3/COL6A2/BGN/SLC6A8/FLNA/COL5A2/COL3A1/CCN1/P3H1/COL8A2/COL6A3/GPC1/LUM/DCN/ITGA5/COL1A2/SFRP4/IGFBP3/INHBA/CALU/CALD1/CXCL5/CXCL2/AREG/TPM2/BMP1/LOXL2/TNC/COLGALT1/TPM4/COL5A3/GADD45B/FBN2/FSTL3/DPYSL3/PDGFRB/SPARC/VCAN/EDIL3/SDC1/COL5A1/GJA1/NT5E/CCN2/THBS2/MMP14/GREM1/THBS1/TPM1/POSTN/COL4A1/COL4A2/TAGLN/SERPINH1/FZD8/VIM/PMEPA1/MYL9/SDC4/SNAI2/SNTB1/SLIT3/BASP1/ANPEP/LOXL1…	85
HALLMARK_TNFA_SIGNALING_VIA_NFKB	181	-0.434686	-2.12706	2.51368e-09	6.28419e-08	3.96896e-08	3149	tags=43%, list=22%, signal=34%	ENSBTAG00000016229/ENSBTAG00000009214/ENSBTAG00000000569/ENSBTAG00000012817/ENSBTAG00000008409/ENSBTAG00000012899/ENSBTAG00000051972/ENSBTAG00000010576/ENSBTAG00000020035/ENSBTAG00000053649/ENSBTAG00000015271/ENSBTAG00000007596/ENSBTAG00000008182/ENSBTAG00000004322/ENSBTAG00000015591/ENSBTAG00000001207/ENSBTAG00000000436/ENSBTAG00000046307/ENSBTAG00000005404/ENSBTAG00000021766/ENSBTAG00000017287/…	RCAN1/IFNGR2/HES1/PTX3/NA/ETS2/CSF1/F3/CCN1/YRDC/ZC3H12A/NR4A1/DRAM1/SLC2A3/MAFF/INHBA/CXCL5/CXCL2/AREG/TNIP2/KLF9/KLF4/TNC/SQSTM1/KLF2/JUNB/ICAM1/LDLR/TRIP10/GADD45B/CSF2/HBEGF/EHD3/FOSL2/SLC2A6/TNFAIP3/SOD2/FOS/FUT4/FJX1/JAG1/PFKFB3/PMEPA1/SDC4/CEBPB/MYC/CEBPD/MSC/GEM/RIPK2/SPSB1/ATF3/DUSP1/BCL2A1/PLAUR/BCL3/RELB/FOSB/CCL5/CCL2/PER1/MAP2K3/EIF1/STAT5A/SPHK1/SERPINB8/TGIF1/CDKN1A/VEGFA/NFKBIE/NF…	78
HALLMARK_MYC_TARGETS_V1	198	0.394679	2.06098	1.34536e-08	2.24226e-07	1.41616e-07	4914	tags=48%, list=35%, signal=32%	ENSBTAG00000001697/ENSBTAG00000007606/ENSBTAG00000005664/ENSBTAG00000014891/ENSBTAG00000014766/ENSBTAG00000005726/ENSBTAG00000014588/ENSBTAG00000003697/ENSBTAG00000008873/ENSBTAG00000011396/ENSBTAG00000007435/ENSBTAG00000002108/ENSBTAG00000020959/ENSBTAG00000003547/ENSBTAG00000002745/ENSBTAG00000007172/ENSBTAG00000001553/ENSBTAG00000000974/ENSBTAG00000012586/ENSBTAG00000031473/ENSBTAG00000040006/…	NCBP2/RFC4/TRA2B/HPRT1/CSTF2/PRPS2/HNRNPA3/SSB/MCM6/NA/HSPD1/ORC2/HNRNPR/CCT3/ILF2/SERBP1/USP1/HNRNPA1/CCT2/XPOT/PA2G4/CDK2/SLC25A3/PHB2/CBX3/HNRNPA2B1/PPIA/CUL1/EIF4E/DHX15/HNRNPD/NCBP1/IARS1/FAM120A/POLE3/ACP1/CANX/VDAC1/ETF1/G3BP1/CCT7/SRSF7/XPO1/CCT4/PCBP1/ODC1/YWHAQ/SET/HDAC2/SYNCRIP/PSMC6/HNRNPC/APEX1/EIF2S1/TFDP1/PSMA1/EIF4G2/RRM1/MCM4/COPS5/EPRS1/HNRNPU/TARDBP/RPL22/ABCE1/SF3A1/SNRPD3/UBE…	95
HALLMARK_HYPOXIA	180	-0.421245	-2.05875	3.53591e-08	4.41988e-07	2.79151e-07	3644	tags=47%, list=26%, signal=35%	ENSBTAG00000000163/ENSBTAG00000017832/ENSBTAG00000002341/ENSBTAG00000018517/ENSBTAG00000014357/ENSBTAG00000016208/ENSBTAG00000004438/ENSBTAG00000018424/ENSBTAG00000014668/ENSBTAG00000010389/ENSBTAG00000014964/ENSBTAG00000011140/ENSBTAG00000004459/ENSBTAG00000011274/ENSBTAG00000011628/ENSBTAG00000015904/ENSBTAG00000006209/ENSBTAG00000032288/ENSBTAG00000016021/ENSBTAG00000004322/ENSBTAG00000014831/…	TMEM45A/FAM162A/CHST2/BGN/PDK3/S100A4/F3/CCN1/SLC2A1/EDN2/ACKR3/GPC1/CSRP2/DCN/DDIT3/LARGE1/HMOX1/SLC2A3/ENO2/TPI1/MAFF/KDELR3/PDGFB/CAV1/IGFBP3/GCK/CASP6/STBD1/HS3ST1/PLIN2/VLDLR/GRHPR/ILVBL/ANGPTL4/P4HA2/NR3C1/HK2/NAGK/FOSL2/COL5A1/TPBG/FOXO3/CCN2/TNFAIP3/AKAP12/HEXA/CA12/RORA/PGF/FOS/TGFB3/CAVIN3/PFKFB3/TGM2/CCN5/SDC4/NDRG1/EXT1/SDC2/ERRFI1/B3GALT6/ATF3/SCARB1/TPST2/MIF/SLC25A1/DUSP1/STC2/MT1E…	84
HALLMARK_MYOGENESIS	157	-0.429705	-2.07456	3.10468e-07	3.10468e-06	1.96085e-06	2754	tags=38%, list=19%, signal=31%	ENSBTAG00000043553/ENSBTAG00000014831/ENSBTAG00000006419/ENSBTAG00000000393/ENSBTAG00000013197/ENSBTAG00000015988/ENSBTAG00000019069/ENSBTAG00000021766/ENSBTAG00000006541/ENSBTAG00000046176/ENSBTAG00000019177/ENSBTAG00000016161/ENSBTAG00000002129/ENSBTAG00000022799/ENSBTAG00000017753/ENSBTAG00000014567/ENSBTAG00000000440/ENSBTAG00000016254/ENSBTAG00000019219/ENSBTAG00000014878/ENSBTAG00000008353/…	APP/MYLK/ITGB5/WWTR1/COL6A2/SLC6A8/BIN1/COL3A1/SPEG/CNN3/COL6A3/LARGE1/SSPN/MAPK12/IGFBP3/SOD3/IGFBP7/TPM2/SORBS3/GSN/GADD45B/DBN1/HBEGF/GPX3/SPARC/NOTCH1/EFS/KLF5/COL4A2/HSPB2/TAGLN/APLNR/PTP4A3/PSEN2/SMTN/STC2/BDKRB2/CDH13/KIFC3/FXYD1/COX7A1/DMPK/TNNT1/FLII/COL1A1/HDAC5/SYNGR2/SPHK1/ITGB4/CDKN1A/PPP1R3C/ANKRD2/ACTN3/CACNA1H/ADCY9/MYH11/ATP2A1/SH2B1/FHL1	59
HALLMARK_ANGIOGENESIS	29	-0.588647	-2.02042	0.000176371	0.00146976	0.000928268	3108	tags=59%, list=22%, signal=46%	ENSBTAG00000015457/ENSBTAG00000016649/ENSBTAG00000012817/ENSBTAG00000005339/ENSBTAG00000014906/ENSBTAG00000017753/ENSBTAG00000019203/ENSBTAG00000022155/ENSBTAG00000012409/ENSBTAG00000002551/ENSBTAG00000000073/ENSBTAG00000021466/ENSBTAG00000027020/ENSBTAG00000001745/ENSBTAG00000009812/ENSBTAG00000011961/ENSBTAG00000014541	APP/FSTL1/COL5A2/COL3A1/S100A4/LUM/KCNJ8/CCND2/CXCL5/NA/LRPAP1/VCAN/POSTN/JAG1/VEGFA/FGFR1/PDGFA	17
HALLMARK_E2F_TARGETS	195	0.296664	1.54931	0.00110904	0.00733779	0.00463439	3932	tags=34%, list=28%, signal=25%	ENSBTAG00000001697/ENSBTAG00000016758/ENSBTAG00000014766/ENSBTAG00000013225/ENSBTAG00000019984/ENSBTAG00000007435/ENSBTAG00000013757/ENSBTAG00000007364/ENSBTAG00000014515/ENSBTAG00000035437/ENSBTAG00000017605/ENSBTAG00000004376/ENSBTAG00000006911/ENSBTAG00000031473/ENSBTAG00000039552/ENSBTAG00000004240/ENSBTAG00000017582/ENSBTAG00000026995/ENSBTAG00000040076/ENSBTAG00000005150/ENSBTAG00000016332/…	TRA2B/STAG1/HMGB3/SMC1A/RBBP7/MCM6/ORC2/AK2/ANP32E/DEPDC1/USP1/CBX5/NUP107/PAN2/PA2G4/TMPO/CDKN1B/PHF5A/ING3/EZH2/RFC1/PAICS/HNRNPD/SLBP/PSIP1/DDX39A/ILF3/HMMR/MSH2/XPO1/RRM2/SYNCRIP/CDKN3/EIF2S1/RFC3/BRCA2/MRE11/ZW10/IPO7/SSRP1/GINS1/CSE1L/ATAD2/RAD21/NBN/PLK4/BRMS1L/PNN/UBR7/CTCF/SRSF1/TP53/SRSF2/MLH1/CDC25A/PRIM2/MCM3/NUP153/HELLS/NOLC1/EED/CHEK1/POLA2/RFC2/MCM7/PMS2	66
HALLMARK_APOPTOSIS	143	-0.338793	-1.61935	0.00117405	0.00733779	0.00463439	2754	tags=27%, list=19%, signal=22%	ENSBTAG00000043553/ENSBTAG00000015591/ENSBTAG00000054195/ENSBTAG00000013197/ENSBTAG00000031544/ENSBTAG00000003505/ENSBTAG00000006526/ENSBTAG00000015978/ENSBTAG00000017869/ENSBTAG00000005793/ENSBTAG00000017753/ENSBTAG00000013988/ENSBTAG00000021700/ENSBTAG00000007061/ENSBTAG00000008353/ENSBTAG00000017514/ENSBTAG00000007115/ENSBTAG00000012537/ENSBTAG00000025462/ENSBTAG00000008545/ENSBTAG00000007895/…	APP/BGN/PEA15/LMNA/LUM/DCN/KRT18/DDIT3/HMOX1/EMP1/BID/TSPO/CAV1/CASP6/ANXA1/GSN/SQSTM1/GADD45B/PDGFRB/GPX3/SLC20A1/SOD2/IGF2R/MADD/BCL2L1/PSEN2/ATF3/MMP2/SMAD7/GPX1/CDKN1A/PPP2R5B/RELA/CCND1/GSR/PLAT/RHOT2/TNFRSF12A	38
HALLMARK_IL6_JAK_STAT3_SIGNALING	73	-0.397564	-1.68242	0.00133958	0.00744213	0.00470029	3251	tags=37%, list=23%, signal=29%	ENSBTAG00000005978/ENSBTAG00000043959/ENSBTAG00000015032/ENSBTAG00000020457/ENSBTAG00000012899/ENSBTAG00000009987/ENSBTAG00000021523/ENSBTAG00000019338/ENSBTAG00000006817/ENSBTAG00000004211/ENSBTAG00000006078/ENSBTAG00000020674/ENSBTAG00000005816/ENSBTAG00000001570/ENSBTAG00000002048/ENSBTAG00000011067/ENSBTAG00000015582/ENSBTAG00000020892/ENSBTAG00000000428/ENSBTAG00000015312/ENSBTAG00000013843/…	IFNGR2/IL13RA1/CSF1/ACVRL1/HMOX1/LTBR/TNFRSF1A/IL17RA/NA/CXCL2/EBI3/CSF2/CD14/IRF9/CBL/IL2RA/PDGFC/PTPN11/TGFB1/PIK3R5/STAT3/ITGB3/BAK1/LTB/TNFRSF12A/IL4R	27
HALLMARK_ESTROGEN_RESPONSE_EARLY	173	-0.320743	-1.55915	0.00181901	0.00855118	0.00540075	2284	tags=29%, list=16%, signal=25%	ENSBTAG00000046671/ENSBTAG00000037413/ENSBTAG00000025320/ENSBTAG00000015341/ENSBTAG00000015541/ENSBTAG00000008611/ENSBTAG00000015232/ENSBTAG00000010085/ENSBTAG00000000668/ENSBTAG00000047293/ENSBTAG00000024648/ENSBTAG00000001835/ENSBTAG00000021276/ENSBTAG00000032548/ENSBTAG00000019390/ENSBTAG00000005140/ENSBTAG00000017514/ENSBTAG00000014269/ENSBTAG00000022622/ENSBTAG00000000836/ENSBTAG00000001823/…	NRIP1/TFF3/TMEM164/INHBB/NA/SLC2A1/KRT18/KRT8/AREG/WFS1/KLF4/KDM4B/SLC22A5/FHL2/CLIC3/TPBG/GJA1/RPS6KA2/CA12/PGR/P2RY2/TSKU/NXT1/CCN5/SYBU/DEPTOR/DHRS3/SCARB1/XBP1/STC2/AMFR/AKAP1/UNC119/RAPGEFL1/IGFBP4/SLC9A3R1/CISH/KCNK5/MIC1/TUBB2B/PAPSS2/SYT12/RHOD/ALDH3B1/CCND1/DHCR7/SLC7A2/DLC1/ADCY9	50
HALLMARK_COAGULATION	101	-0.368928	-1.64743	0.00188126	0.00855118	0.00540075	2194	tags=32%, list=15%, signal=27%	ENSBTAG00000013607/ENSBTAG00000006828/ENSBTAG00000013560/ENSBTAG00000032152/ENSBTAG00000009987/ENSBTAG00000016385/ENSBTAG00000006495/ENSBTAG00000004362/ENSBTAG00000015978/ENSBTAG00000014465/ENSBTAG00000053390/ENSBTAG00000002006/ENSBTAG00000014824/ENSBTAG00000019440/ENSBTAG00000009691/ENSBTAG00000016772/ENSBTAG00000008389/ENSBTAG00000019915/ENSBTAG00000010992/ENSBTAG00000014835/ENSBTAG00000016057/…	USP11/F3/RAPGEF3/TMPRSS6/MAFF/PDGFB/NA/WDR1/ANXA1/BMP1/GSN/SPARC/MMP14/THBS1/F10/PROZ/APOA1/SERPINC1/RABIF/CSRP1/MMP11/CTSH/LGMN/MMP2/ITGB3/HTRA1/F11/PLAT/SH2B2/SERPINE1/GNB2/RAC1	32
HALLMARK_APICAL_JUNCTION	167	-0.311957	-1.51584	0.00269334	0.0112223	0.00708774	2979	tags=31%, list=21%, signal=24%	ENSBTAG00000026278/ENSBTAG00000019498/ENSBTAG00000017850/ENSBTAG00000007523/ENSBTAG00000007213/ENSBTAG00000032092/ENSBTAG00000001592/ENSBTAG00000012101/ENSBTAG00000005917/ENSBTAG00000020645/ENSBTAG00000017366/ENSBTAG00000006960/ENSBTAG00000046176/ENSBTAG00000002823/ENSBTAG00000014906/ENSBTAG00000030182/ENSBTAG00000000211/ENSBTAG00000008114/ENSBTAG00000011445/ENSBTAG00000006189/ENSBTAG00000026199/…	ARHGEF6/SHROOM2/CD99/SPEG/MPZL1/ITGA10/NEXN/MAPK11/ZYX/INSIG1/TMEM8B/BMP1/SORBS3/ICAM1/NRTN/AMH/VCAN/ACTG2/CERCAM/CD276/LAYN/INPPL1/SIRPA/MYL9/CD34/CLDN5/MVD/MMP2/CDH11/VASP/SYMPK/RRAS/NLGN2/ITGA3/GRB7/JUP/ACTG1/ITGB4/PARD6G/GNAI2/DHX16/JAM3/MAP4K2/ACTN3/TSPAN4/HRAS/PKD1/TAOK2/STX4/CLDN4/ACTB	51
HALLMARK_G2M_CHECKPOINT	193	0.277828	1.45146	0.00439326	0.0168971	0.0106719	3699	tags=33%, list=26%, signal=24%	ENSBTAG00000001697/ENSBTAG00000007606/ENSBTAG00000008072/ENSBTAG00000014766/ENSBTAG00000002949/ENSBTAG00000030801/ENSBTAG00000007435/ENSBTAG00000013757/ENSBTAG00000032024/ENSBTAG00000004877/ENSBTAG00000035437/ENSBTAG00000001393/ENSBTAG00000002082/ENSBTAG00000016174/ENSBTAG00000015572/ENSBTAG00000017652/ENSBTAG00000016806/ENSBTAG00000039552/ENSBTAG00000009396/ENSBTAG00000001920/ENSBTAG00000004240/…	POLQ/TRA2B/STAG1/HMGB3/SMC1A/MCM6/NCL/SRSF10/UCK2/MTF2/CDC7/SFPQ/CCNT1/SLC38A1/TMPO/CDKN1B/NUP50/DBF4/CUL1/EZH2/YTHDC1/HNRNPD/FANCC/DDX39A/ILF3/HMMR/EFNA5/XPO1/MARCKS/CASP8AP2/SYNCRIP/KATNA1/FBXO5/NUSAP1/CDKN3/MNAT1/BRCA2/HSPA8/RBL1/TOP1/RAD21/HNRNPU/EXO1/CENPF/PLK4/KMT5A/CTCF/SRSF1/LIG3/PAFAH1B1/CBX1/KPNB1/SRSF2/SS18/TRAIP/CDC25A/SMARCC1/PRIM2/MAPK14/MCM3/NOLC1/CHEK1/POLA2	63
HALLMARK_INFLAMMATORY_RESPONSE	154	-0.322157	-1.54987	0.00568602	0.0203072	0.0128256	2027	tags=41%, list=14%, signal=35%	ENSBTAG00000016683/ENSBTAG00000051298/ENSBTAG00000017239/ENSBTAG00000020935/ENSBTAG00000045748/ENSBTAG00000001788/ENSBTAG00000027051/ENSBTAG00000018200/ENSBTAG00000005978/ENSBTAG00000014782/ENSBTAG00000020872/ENSBTAG00000015032/ENSBTAG00000005215/ENSBTAG00000008409/ENSBTAG00000012899/ENSBTAG00000053649/ENSBTAG00000015271/ENSBTAG00000006685/ENSBTAG00000009987/ENSBTAG00000009654/ENSBTAG00000021766/…	IFNGR2/CHST2/NA/NDP/NMUR1/PTAFR/CSF1/F3/ITGA5/INHBA/PCDH7/CXCL5/LPAR1/SLC31A2/ICAM1/LDLR/EBI3/HBEGF/CD14/TPBG/ROS1/MMP14/HIF1A/IL10RA/RHOG/P2RY2/CD82/APLNR/MYC/RIPK2/IL10/CD55/PDPN/RGS16/IL15/SELENOS/NFKBIA/CCL17/SCN1B/AXL/PLAUR/PVR/PTGIR/C5AR1/EMP3/CCL5/CCL2/SCARF1/PIK3R5/ADORA2B/ITGB3/SPHK1/IRAK2/STAB1/RAF1/CDKN1A/GABBR1/RELA/IRF7/SLC7A2/IL4R/SERPINE1	63
HALLMARK_GLYCOLYSIS	178	-0.28743	-1.40518	0.00833063	0.0276494	0.0174628	3672	tags=37%, list=26%, signal=27%	ENSBTAG00000002953/ENSBTAG00000000163/ENSBTAG00000017832/ENSBTAG00000009298/ENSBTAG00000001601/ENSBTAG00000018517/ENSBTAG00000005002/ENSBTAG00000014357/ENSBTAG00000004625/ENSBTAG00000015249/ENSBTAG00000014964/ENSBTAG00000011140/ENSBTAG00000011274/ENSBTAG00000011628/ENSBTAG00000006209/ENSBTAG00000002189/ENSBTAG00000009414/ENSBTAG00000001440/ENSBTAG00000007002/ENSBTAG00000013108/ENSBTAG00000019782/…	B4GALT4/FAM162A/CHST2/TFF3/IL13RA1/PDK3/CHPF/GALE/AKR1A1/B4GALT2/GPC1/DCN/ENO2/TPI1/KDELR3/IGFBP3/CHPF2/CASP6/SRD5A3/IDUA/VLDLR/B4GALT1/TXN/PGLS/ANGPTL4/P4HA2/B4GALT7/VCAN/HK2/SDC1/COL5A1/TPBG/NT5E/CLN6/PKM/EXT2/CHST1/PYGB/RBCK1/EXT1/SDC2/B3GALT6/GAL3ST1/MIF/STC2/EGLN3/NOL3/PSMC4/GYS1/ADORA2B/XYLT2/SLC16A3/GALK1/EGFR/VEGFA/GOT1/B3GAT3/DDIT4/PPP2CB/POLR3K/CACNA1H/ALG1/PMM2/TPST1/CLDN3	65
HALLMARK_FATTY_ACID_METABOLISM	140	0.284244	1.42438	0.00884782	0.0276494	0.0174628	4164	tags=37%, list=29%, signal=27%	ENSBTAG00000016004/ENSBTAG00000013225/ENSBTAG00000018382/ENSBTAG00000009541/ENSBTAG00000014649/ENSBTAG00000002745/ENSBTAG00000007787/ENSBTAG00000021688/ENSBTAG00000001908/ENSBTAG00000013414/ENSBTAG00000054520/ENSBTAG00000006759/ENSBTAG00000002049/ENSBTAG00000002311/ENSBTAG00000005012/ENSBTAG00000010083/ENSBTAG00000006978/ENSBTAG00000000251/ENSBTAG00000021934/ENSBTAG00000003162/ENSBTAG00000005534/…	MIX23/EHHADH/SMS/PDHA1/HIBCH/IDH1/HMGCL/HAO2/CRYZ/CPT2/CD36/DLD/BLVRA/HADH/METAP1/BMPR1B/HSD17B11/HSDL2/ALAD/GCDH/HSD17B4/REEP6/RETSAT/SUCLG1/MDH1/HADHB/CRAT/BCKDHB/APEX1/SUCLA2/HSPH1/SDHD/NBN/CA2/EPHX1/FH/GLUL/KMT5A/ERP29/YWHAH/HMGCS1/SDHA/ENO3/ACADVL/CIDEA/SUCLG2/MGLL/BPHL/ACSL5/PCBD1/MDH2/HCCS	52
HALLMARK_P53_PATHWAY	184	-0.289666	-1.42816	0.00975732	0.028698	0.0181251	3644	tags=34%, list=26%, signal=25%	ENSBTAG00000000163/ENSBTAG00000015388/ENSBTAG00000000815/ENSBTAG00000006305/ENSBTAG00000019712/ENSBTAG00000017360/ENSBTAG00000021853/ENSBTAG00000004937/ENSBTAG00000038375/ENSBTAG00000000833/ENSBTAG00000011140/ENSBTAG00000020457/ENSBTAG00000008291/ENSBTAG00000016649/ENSBTAG00000007111/ENSBTAG00000004322/ENSBTAG00000006015/ENSBTAG00000011234/ENSBTAG00000021766/ENSBTAG00000017287/ENSBTAG00000031544/…	APP/FAM162A/TM4SF1/PRMT2/IRAK1/STEAP3/INHBB/EPHA2/S100A4/PLK3/DDIT3/DRAM1/HMOX1/CCND2/UPP1/MXD4/KLF4/STOM/MKNK2/HBEGF/HDAC3/SDC1/AK1/RALGDS/NOTCH1/FOXO3/FOS/ZBTB16/CD82/TRIB3/PROCR/BLCAP/NDRG1/WRAP73/RGS16/ATF3/PHLDA3/TCN2/CDH13/SERTAD3/TGFB1/RPL18/TRAF4/TAX1BP3/SPHK1/ITGB4/MAPKAPK3/IP6K2/SEC61A1/BAK1/CDKN1A/CCND3/POLH/ST14/CTSF/RAD9A/CD81/HRAS/DDIT4/RAB40C/NA/PDGFA	62
HALLMARK_BILE_ACID_METABOLISM	87	0.304405	1.40171	0.0193674	0.0537983	0.0339779	3796	tags=39%, list=27%, signal=29%	ENSBTAG00000012695/ENSBTAG00000020980/ENSBTAG00000015241/ENSBTAG00000003746/ENSBTAG00000003632/ENSBTAG00000003718/ENSBTAG00000009698/ENSBTAG00000010773/ENSBTAG00000006769/ENSBTAG00000027728/ENSBTAG00000006978/ENSBTAG00000024431/ENSBTAG00000024387/ENSBTAG00000021934/ENSBTAG00000010867/ENSBTAG00000021813/ENSBTAG00000018010/ENSBTAG00000017810/ENSBTAG00000017851/ENSBTAG00000014093/ENSBTAG00000010798/…	HACL1/IDH1/PECR/LCK/HSD3B1/ABCD3/ABCA4/GCLM/BCAR3/SCP2/PFKM/PEX1/PNPLA8/EPHX2/ABCA1/HSD17B4/SLC23A1/NUDT12/PEX13/RETSAT/RXRA/PEX7/CAT/PHYH/AMACR/PEX11A/IDH2/LONP2/PEX12/CYP39A1/EFHC1/ACSL5/GNPAT/ABCA3	34
HALLMARK_PROTEIN_SECRETION	94	0.302506	1.41879	0.0270567	0.0712018	0.0449695	3847	tags=39%, list=27%, signal=29%	ENSBTAG00000016223/ENSBTAG00000008438/ENSBTAG00000014843/ENSBTAG00000000799/ENSBTAG00000017803/ENSBTAG00000010492/ENSBTAG00000016563/ENSBTAG00000007399/ENSBTAG00000000676/ENSBTAG00000020635/ENSBTAG00000006690/ENSBTAG00000011068/ENSBTAG00000025358/ENSBTAG00000001057/ENSBTAG00000002658/ENSBTAG00000002769/ENSBTAG00000046385/ENSBTAG00000003424/ENSBTAG00000020661/ENSBTAG00000020066/ENSBTAG00000017139/…	AP2M1/COPB2/RAB5A/LAMP2/RAB9A/ANP32E/VPS45/SEC22B/MON2/ARFGAP3/BET1/ICA1/SCRN1/USO1/CLTA/ABCA1/RAB14/SNX2/DOP1A/STX7/AP3B1/SNAP23/TMED10/CLN5/ZW10/ARCN1/STAM/ARFGEF2/ATP6V1H/TPD52/VAMP4/ARFIP1/TMED2/AP1G1/VPS4B/GOLGA4/GBF1	37

## Sheet: GSEA.Nc7vsControl.10
Description	setSize	enrichmentScore	NES	pvalue	p.adjust	qvalues	rank	leading_edge	ENSEMBL	gene_name	Count
HALLMARK_INTERFERON_GAMMA_RESPONSE	179	0.597195	2.75462	1.40689e-20	7.03446e-19	4.8871e-19	2455	tags=47%, list=17%, signal=39%	ENSBTAG00000038625/ENSBTAG00000037605/ENSBTAG00000018993/ENSBTAG00000018994/ENSBTAG00000001725/ENSBTAG00000015228/ENSBTAG00000013919/ENSBTAG00000008954/ENSBTAG00000050852/ENSBTAG00000008953/ENSBTAG00000020602/ENSBTAG00000020649/ENSBTAG00000005603/ENSBTAG00000004679/ENSBTAG00000004840/ENSBTAG00000035995/ENSBTAG00000001197/ENSBTAG00000002069/ENSBTAG00000003039/ENSBTAG00000008612/ENSBTAG00000011467/…	IFNAR2/CD86/RTP4/TNFSF10/MX2/TNFAIP6/NMI/STAT1/STAT4/CASP8/SLAMF7/TXNIP/VCAM1/NA/IFI44/IFI44L/PDE4B/ITGB7/STAT2/C1R/C1S/ARL4A/NFKB1/BANK1/HERC6/LAP3/CXCL9/CXCL10/CXCL11/CD38/DDX58/TRIM14/IFI30/ICAM1/IRF1/ISOC1/CD74/ST8SIA4/ST3GAL5/PELI1/RSAD2/CMPK2/PSME2/PSME1/GCH1/B2M/EPSTI1/CASP1/CASP4/IL10RA/TRIM21/UBE2L6/SERPING1/CD40/SELP/TRAFD1/NFKBIA/WARS1/TNFAIP2/NUP93/NLRC5/PSMB10/XAF1/DHX58/EIF4E3/PSMB8…	84
HALLMARK_ALLOGRAFT_REJECTION	154	0.607871	2.73979	1.95321e-19	4.88303e-18	3.39242e-18	1456	tags=34%, list=10%, signal=31%	ENSBTAG00000037605/ENSBTAG00000015710/ENSBTAG00000012695/ENSBTAG00000005892/ENSBTAG00000006452/ENSBTAG00000021145/ENSBTAG00000006490/ENSBTAG00000021141/ENSBTAG00000003255/ENSBTAG00000010645/ENSBTAG00000017256/ENSBTAG00000000306/ENSBTAG00000015228/ENSBTAG00000012451/ENSBTAG00000007626/ENSBTAG00000047707/ENSBTAG00000020921/ENSBTAG00000050852/ENSBTAG00000008953/ENSBTAG00000038938/ENSBTAG00000024960/…	IFNAR2/HCLS1/NCK1/IL2RG/WAS/LY75/ACVR2A/STAT4/LCK/FGR/NA/CD2/GBP2/CD4/TLR6/CXCL9/GCNT1/ICAM1/NLRP3/CD74/ITK/RARS1/ST8SIA4/ZAP70/CD8A/B2M/CD3E/CD3D/CD3G/CD40/PTPRC/FYB1/IL16/WARS1/PSMB10/MAP4K1/CCR5/BOLA-DOB/TAP1/BOLA-DMB/BOLA-DMA/BOLA-DOA/BOLA-DRA/JSP.1/BOLA/LY86/FAS/PRF1/TLR3/PRKCB/ITGAL	52
HALLMARK_INTERFERON_ALPHA_RESPONSE	91	0.654453	2.69303	7.56972e-15	1.26162e-13	8.76494e-14	2341	tags=55%, list=16%, signal=46%	ENSBTAG00000038625/ENSBTAG00000001725/ENSBTAG00000015228/ENSBTAG00000008954/ENSBTAG00000008953/ENSBTAG00000038938/ENSBTAG00000001576/ENSBTAG00000005603/ENSBTAG00000004679/ENSBTAG00000004840/ENSBTAG00000002069/ENSBTAG00000003039/ENSBTAG00000011515/ENSBTAG00000011467/ENSBTAG00000031231/ENSBTAG00000006552/ENSBTAG00000006645/ENSBTAG00000012330/ENSBTAG00000012989/ENSBTAG00000008291/ENSBTAG00000045588/…	PARP9/RTP4/LAMP3/NMI/CASP8/TXNIP/NA/GBP2/IFI44/IFI44L/STAT2/C1S/TMEM140/NUB1/HERC6/LAP3/CXCL10/CXCL11/TRIM14/IFI30/IRF1/CD74/RSAD2/CMPK2/TENT5A/PSME2/PSME1/B2M/EPSTI1/LPAR6/CASP1/TRIM21/UBE2L6/PROCR/SELL/TRAFD1/WARS1/DHX58/UBA7/CCRL2/PSMB8/TAP1/PSMB9/JSP.1/BOLA/IFIT3/BATF2/IRF2	50
HALLMARK_INFLAMMATORY_RESPONSE	158	0.500389	2.25135	8.10909e-11	1.01364e-09	7.04211e-10	1543	tags=30%, list=11%, signal=27%	ENSBTAG00000015708/ENSBTAG00000012695/ENSBTAG00000018994/ENSBTAG00000001725/ENSBTAG00000026275/ENSBTAG00000050852/ENSBTAG00000009055/ENSBTAG00000005603/ENSBTAG00000014972/ENSBTAG00000021672/ENSBTAG00000021872/ENSBTAG00000011515/ENSBTAG00000008483/ENSBTAG00000031231/ENSBTAG00000006552/ENSBTAG00000008096/ENSBTAG00000001273/ENSBTAG00000007239/ENSBTAG00000019953/ENSBTAG00000040151/ENSBTAG00000027051/…	RTP4/LAMP3/TNFSF10/CYBB/CALCRL/TNFAIP6/NMI/ACVR2A/LCK/PTAFR/CD48/KCNA3/PDE4B/ATP2B1/C3AR1/AHR/CLEC5A/NFKB1/CXCL9/CXCL10/CXCL11/ABCA1/NA/ICAM1/ADGRE1/IRF1/NLRP3/IL1R1/RASGRP1/GCH1/GPR183/IL10RA/CD82/CD40/CD55/RGS1/SELL/TNFRSF1B/PTGER4/NFKBIA/NOD2/KCNJ2/CXCR6/RNF144B/EDN1/TLR3/MEFV/CCL24	48
HALLMARK_KRAS_SIGNALING_UP	168	0.465007	2.1256	1.58954e-09	1.58954e-08	1.10431e-08	1951	tags=29%, list=14%, signal=25%	ENSBTAG00000021145/ENSBTAG00000001725/ENSBTAG00000007626/ENSBTAG00000016514/ENSBTAG00000018347/ENSBTAG00000019733/ENSBTAG00000001060/ENSBTAG00000003039/ENSBTAG00000024091/ENSBTAG00000048237/ENSBTAG00000023600/ENSBTAG00000014016/ENSBTAG00000008864/ENSBTAG00000045902/ENSBTAG00000015311/ENSBTAG00000005997/ENSBTAG00000021187/ENSBTAG00000009292/ENSBTAG00000012066/ENSBTAG00000008809/ENSBTAG00000000442/…	APOD/IL2RG/WDR33/CXCR4/LAPTM5/EPHB2/FCER1G/CTSS/PTBP2/ADGRL4/PTPRR/C3AR1/IKZF1/GNG11/TSPAN13/NA/CROT/CXCL10/CBR4/IL33/GADD45G/KLF4/TRAF1/GFPT2/MALL/ID2/ENG/CDADC1/FGF9/IL10RA/NRP1/BMP2/LY96/PIGR/SDCCAG8/PRRX1/TNFRSF1B/CPE/DOCK2/MAP3K1/FBXO4/IL7R/MAP4K1/CD37/TMEM100/PECAM1/PSMB8/F13A1/RBP4	49
HALLMARK_IL2_STAT5_SIGNALING	179	0.395266	1.8232	8.19641e-06	6.83034e-05	4.74529e-05	2546	tags=28%, list=18%, signal=24%	ENSBTAG00000038625/ENSBTAG00000004924/ENSBTAG00000018994/ENSBTAG00000001725/ENSBTAG00000050334/ENSBTAG00000005668/ENSBTAG00000020542/ENSBTAG00000010526/ENSBTAG00000011515/ENSBTAG00000011765/ENSBTAG00000020755/ENSBTAG00000005997/ENSBTAG00000002333/ENSBTAG00000001151/ENSBTAG00000003276/ENSBTAG00000011600/ENSBTAG00000019866/ENSBTAG00000013468/ENSBTAG00000001987/ENSBTAG00000000877/ENSBTAG00000004735/…	CD86/TNFSF10/HUWE1/ITGA6/BMPR2/UCK2/CD48/SHE/S100A1/NA/ETFBKMT/GABARAPL1/ARL4A/AHR/PHTF2/HIPK2/SLC39A8/HOPX/CXCL10/TTC39B/GLIPR2/PTCH1/TRAF1/GALM/ODC1/NCS1/SNX14/PRKCH/IL10RA/SWAP70/NRP1/MAP3K8/BMP2/TGM2/PENK/CA2/SELP/SELL/TNFRSF1B/BATF3/PLPP1/CCNE1/APLP1/CDC6/TWSG1/CD83/AHNAK	51
HALLMARK_UV_RESPONSE_DN	141	0.411181	1.82648	1.46324e-05	0.000104517	7.26117e-05	2313	tags=30%, list=16%, signal=26%	ENSBTAG00000019839/ENSBTAG00000018123/ENSBTAG00000011851/ENSBTAG00000015398/ENSBTAG00000012757/ENSBTAG00000021217/ENSBTAG00000034776/ENSBTAG00000016169/ENSBTAG00000013863/ENSBTAG00000007981/ENSBTAG00000009362/ENSBTAG00000018114/ENSBTAG00000024015/ENSBTAG00000019866/ENSBTAG00000006754/ENSBTAG00000013300/ENSBTAG00000009844/ENSBTAG00000039731/ENSBTAG00000017869/ENSBTAG00000002979/ENSBTAG00000020614/…	DLG1/ATRX/ARHGEF9/RND3/ACVR2A/COL11A1/CCN1/DDAH1/PIK3R3/ATP2B1/ICA1/CAV1/CDK13/NFKB1/KIT/YTHDC1/GCNT1/LTBP1/PRKCE/PHF3/FYN/SYNE1/SCAF8/DMAC2L/MRPS31/PLCB4/CELF2/NRP1/ID1/AKT3/LAMC1/DUSP1/TJP1/FBLN5/DBP/ITGB3/PTPRM/TGFBR2/ADD3/GRK5/CDON/KCNMA1/BMPR1A	43
HALLMARK_COMPLEMENT	164	0.386532	1.75239	2.69041e-05	0.000168151	0.000116821	2593	tags=32%, list=18%, signal=27%	ENSBTAG00000012695/ENSBTAG00000008954/ENSBTAG00000011851/ENSBTAG00000015844/ENSBTAG00000004840/ENSBTAG00000003043/ENSBTAG00000021872/ENSBTAG00000006505/ENSBTAG00000008612/ENSBTAG00000031231/ENSBTAG00000016267/ENSBTAG00000046555/ENSBTAG00000050239/ENSBTAG00000008827/ENSBTAG00000020053/ENSBTAG00000006615/ENSBTAG00000006984/ENSBTAG00000033731/ENSBTAG00000007153/ENSBTAG00000000581/ENSBTAG00000005397/…	USP16/CP/WAS/DOCK10/LCK/C1QC/C1QA/FCER1G/S100A12/S100A9/CTSS/USP15/PRDM4/C1R/C1S/TFPI2/PIK3CG/DOCK4/ANXA5/LAP3/CTSL/CTSV/IRF1/ERAP2/HSPA5/FYN/PREP/RASGRP1/GNG2/USP8/DOCK9/F10/CASP1/CASP4/FDX1/SERPING1/ZEB1/ZFPM2/CA2/CD55/CR2/CD46/CTSH/GZMB/KLK1/PSMB9/PLA2G7/C2/LIPA/CASP7/PRCP/SPOCK2/IRF2	53
HALLMARK_BILE_ACID_METABOLISM	87	0.401042	1.64429	0.00191496	0.0106387	0.00739108	3018	tags=37%, list=21%, signal=29%	ENSBTAG00000012695/ENSBTAG00000003282/ENSBTAG00000021535/ENSBTAG00000019234/ENSBTAG00000006707/ENSBTAG00000010867/ENSBTAG00000022255/ENSBTAG00000024431/ENSBTAG00000001249/ENSBTAG00000009698/ENSBTAG00000020661/ENSBTAG00000006821/ENSBTAG00000015131/ENSBTAG00000020980/ENSBTAG00000003632/ENSBTAG00000007700/ENSBTAG00000013793/ENSBTAG00000003746/ENSBTAG00000000341/ENSBTAG00000006140/ENSBTAG00000015241/…	AR/PECR/LCK/ABCD3/SCP2/PFKM/SLCO1A2/PEX1/CROT/SULT1B1/EPHX2/ABCA1/ISOC1/HSD17B4/SLC23A1/RETSAT/ABCA2/PEX7/NEDD4/DIO2/APOA1/CAT/PHYH/AMACR/PEX11A/LONP2/PEX12/SLC29A1/CYP39A1/BMP6/ACSL5/ACSL1	32
HALLMARK_CHOLESTEROL_HOMEOSTASIS	71	-0.407473	-1.60409	0.00466448	0.0233224	0.0162029	2366	tags=32%, list=17%, signal=27%	ENSBTAG00000012314/ENSBTAG00000005183/ENSBTAG00000001868/ENSBTAG00000006609/ENSBTAG00000006189/ENSBTAG00000046979/ENSBTAG00000009231/ENSBTAG00000017007/ENSBTAG00000003948/ENSBTAG00000012432/ENSBTAG00000015505/ENSBTAG00000008109/ENSBTAG00000004075/ENSBTAG00000005976/ENSBTAG00000007840/ENSBTAG00000013303/ENSBTAG00000002827/ENSBTAG00000012059/ENSBTAG00000005498/ENSBTAG00000012082/ENSBTAG00000016465/…	LSS/NSDHL/HSD17B7/FDPS/SREBF2/FDFT1/LDLR/ACAT2/HMGCR/IDI1/TRIB3/ACSS2/SQLE/ERRFI1/MVK/LGMN/MVD/TMEM97/PCYT2/ACTG1/FADS2/DHCR7/TNFRSF12A	23
HALLMARK_EPITHELIAL_MESENCHYMAL_TRANSITION	187	0.310077	1.44412	0.00577719	0.0262599	0.0182437	2499	tags=26%, list=18%, signal=22%	ENSBTAG00000017165/ENSBTAG00000019517/ENSBTAG00000018123/ENSBTAG00000005077/ENSBTAG00000001865/ENSBTAG00000015844/ENSBTAG00000007423/ENSBTAG00000016026/ENSBTAG00000000310/ENSBTAG00000021217/ENSBTAG00000007773/ENSBTAG00000021187/ENSBTAG00000024081/ENSBTAG00000007741/ENSBTAG00000001151/ENSBTAG00000046803/ENSBTAG00000011274/ENSBTAG00000017363/ENSBTAG00000004570/ENSBTAG00000027625/ENSBTAG00000009844/…	FSTL1/PFN2/PCOLCE2/SAT1/IGFBP2/SERPINE2/COL11A1/VCAM1/CCN1/JUN/GPX7/DCN/TIMP3/MGP/MFAP5/ENO2/TFPI2/CALU/CXCL8/GAS1/ECM2/CRLF1/TGFBI/ID2/CCN2/FERMT2/SGCG/TGM2/TNFRSF11B/MATN2/FMOD/PRRX1/QSOX1/LAMC1/FGF2/ANPEP/FBLN5/APLP1/IGFBP4/ITGB3/CDH2/LAMA3/LAMA1/NA/FAS/CXCL12/VEGFC/SFRP1/ELN	49
HALLMARK_DNA_REPAIR	147	-0.324087	-1.43354	0.00663905	0.0276627	0.0192183	3829	tags=35%, list=27%, signal=26%	ENSBTAG00000017189/ENSBTAG00000008498/ENSBTAG00000000375/ENSBTAG00000003058/ENSBTAG00000014775/ENSBTAG00000008487/ENSBTAG00000005280/ENSBTAG00000020968/ENSBTAG00000016869/ENSBTAG00000049588/ENSBTAG00000053003/ENSBTAG00000014727/ENSBTAG00000004937/ENSBTAG00000026320/ENSBTAG00000004651/ENSBTAG00000003576/ENSBTAG00000007453/ENSBTAG00000020179/ENSBTAG00000017939/ENSBTAG00000030966/ENSBTAG00000016590/…	RFC4/BCAP31/MPC2/POLR3C/TARBP2/AAAS/ADCY6/RAD52/RBX1/GUK1/ELL/POLR2E/GPX4/POLE4/DGUOK/GTF3C5/SNAPC4/SURF1/NELFB/POLR1D/TAF10/POLD3/SSRP1/CLP1/ADRM1/ADA/VPS28/VPS37B/MRPL40/DGCR8/CCNO/TAF1C/SUPT5H/ERCC2/ERCC1/LIG1/POLD1/SUPT4H1/NME1/ALYREF/SEC61A1/POLH/NELFE/POLL/FEN1/POLD4/MPG/NME4/NME3/VPS37D/NA/TAF6	52
HALLMARK_TNFA_SIGNALING_VIA_NFKB	181	0.308732	1.42364	0.00780299	0.0300115	0.0208501	2421	tags=25%, list=17%, signal=21%	ENSBTAG00000001725/ENSBTAG00000008953/ENSBTAG00000005603/ENSBTAG00000014972/ENSBTAG00000050334/ENSBTAG00000035995/ENSBTAG00000018424/ENSBTAG00000031231/ENSBTAG00000008096/ENSBTAG00000013863/ENSBTAG00000021187/ENSBTAG00000007239/ENSBTAG00000040151/ENSBTAG00000011600/ENSBTAG00000020355/ENSBTAG00000017363/ENSBTAG00000003851/ENSBTAG00000009844/ENSBTAG00000008636/ENSBTAG00000010303/ENSBTAG00000002215/…	CCNL1/SAT1/NFE2L2/TANK/NR4A2/TNFAIP6/RNF19B/CCN1/DNAJB4/PDE4B/JUN/ACKR3/ATP2B1/NR4A1/IL23A/NFKB1/CXCL10/CXCL11/DDX58/KLF9/ABCA1/KLF4/TRAF1/GFPT2/ICAM1/TRIP10/IRF1/ID2/MARCKS/GCH1/FOS/GPR183/IL18/MAP3K8/BMP2/DUSP1/PTGER4/IL7R/NFKBIA/TNFAIP2/PPP1R15A/STAT5A/CCRL2/TAP1/CD83/EDN1	46
HALLMARK_APOPTOSIS	147	0.314959	1.41349	0.0115636	0.0412987	0.0286918	3430	tags=35%, list=24%, signal=27%	ENSBTAG00000018994/ENSBTAG00000017256/ENSBTAG00000008953/ENSBTAG00000021467/ENSBTAG00000009124/ENSBTAG00000001008/ENSBTAG00000031231/ENSBTAG00000040151/ENSBTAG00000011274/ENSBTAG00000050239/ENSBTAG00000006615/ENSBTAG00000017363/ENSBTAG00000015718/ENSBTAG00000019079/ENSBTAG00000017869/ENSBTAG00000010785/ENSBTAG00000003505/ENSBTAG00000006844/ENSBTAG00000005111/ENSBTAG00000020638/ENSBTAG00000020884/…	BTG3/TNFSF10/SAT1/CASP8/PEA15/TXNIP/CD2/GSTM1/DPYD/CTH/JUN/DCN/IGFBP6/TIMP3/EMP1/CDKN1B/ENO2/IL6/CAV1/LEF1/CD38/ADD1/ANXA1/BNIP3L/GSN/GNA15/IRF1/ETF1/GPX3/RETSAT/F2R/BMF/PLCB2/GCH1/CASP1/CASP4/BIRC3/IL18/BMP2/DFFA/RNASEL/AIFM3/DAP/CYLD/ROCK1/TAP1/NEDD9/FAS/CASP7/FEZ1/NA/PRF1	52
HALLMARK_COAGULATION	101	0.329111	1.38882	0.0186612	0.0622039	0.0432153	2812	tags=24%, list=20%, signal=19%	ENSBTAG00000012265/ENSBTAG00000011851/ENSBTAG00000015844/ENSBTAG00000004840/ENSBTAG00000008612/ENSBTAG00000011545/ENSBTAG00000016267/ENSBTAG00000012066/ENSBTAG00000048122/ENSBTAG00000007153/ENSBTAG00000020638/ENSBTAG00000015978/ENSBTAG00000016385/ENSBTAG00000016281/ENSBTAG00000010992/ENSBTAG00000005163/ENSBTAG00000054533/ENSBTAG00000009987/ENSBTAG00000019915/ENSBTAG00000007450/ENSBTAG00000017077/…	C1QA/S100A1/GNG12/TIMP3/C1R/C1S/VWF/TFPI2/CFI/GDA/ANXA1/CTSV/GSN/C3/CFD/FYN/PREP/F10/APOA1/SERPING1/CTSH/ITGB3/PECAM1/C2	24
HALLMARK_IL6_JAK_STAT3_SIGNALING	74	0.354061	1.41286	0.0261496	0.0817175	0.0567721	2921	tags=31%, list=20%, signal=25%	ENSBTAG00000001725/ENSBTAG00000007626/ENSBTAG00000050852/ENSBTAG00000005603/ENSBTAG00000031231/ENSBTAG00000005910/ENSBTAG00000011600/ENSBTAG00000005273/ENSBTAG00000009256/ENSBTAG00000010785/ENSBTAG00000013569/ENSBTAG00000024928/ENSBTAG00000004037/ENSBTAG00000011698/ENSBTAG00000019338/ENSBTAG00000004380/ENSBTAG00000021819/ENSBTAG00000009987/ENSBTAG00000007867/ENSBTAG00000019404/ENSBTAG00000017866/…	IFNAR1/IL10RB/IL13RA1/IL2RG/ITGA4/STAT1/LEPR/JUN/CSF2RA/STAT2/IL6/CD36/CXCL9/CXCL10/CXCL11/CD38/TYK2/IRF1/IL1R1/MAP3K8/TNFRSF1B/ITGB3/FAS	23

## Sheet: GSEA.Nc1HvsControl.20
Description	setSize	enrichmentScore	NES	pvalue	p.adjust	qvalues	rank	leading_edge	ENSEMBL	gene_name	Count
HALLMARK_OXIDATIVE_PHOSPHORYLATION	198	0.528739	2.85577	1.45201e-21	7.26006e-20	4.43246e-20	2758	tags=51%, list=20%, signal=41%	ENSBTAG00000021776/ENSBTAG00000001353/ENSBTAG00000016037/ENSBTAG00000030384/ENSBTAG00000019096/ENSBTAG00000011787/ENSBTAG00000017267/ENSBTAG00000012232/ENSBTAG00000004295/ENSBTAG00000003072/ENSBTAG00000009965/ENSBTAG00000008692/ENSBTAG00000016079/ENSBTAG00000046786/ENSBTAG00000018813/ENSBTAG00000009914/ENSBTAG00000005096/ENSBTAG00000019419/ENSBTAG00000000913/ENSBTAG00000018483/ENSBTAG00000018283/…	ATP5PO/ATP5PF/NDUFA1/IDH3G/HSD17B10/ATP5MC3/NDUFB3/SDHB/MGST3/SDHC/NDUFS2/UQCRH/ATP6V0B/MRPS15/ATP5MC2/ATP5F1B/LDHB/PHB2/NDUFA9/ATP6V1E1/POLR2F/TOMM22/ACO2/NDUFA6/NDUFA4/ATP6V1F/GRPEL1/ATP5ME/MRPL34/NDUFB7/NDUFA7/TIMM13/ATP5F1D/NDUFS7/UQCR11/UQCRQ/NDUFA2/HTRA2/MRPL35/SUCLG1/MDH1/NDUFA8/PMPCA/SURF1/COX7A2/ACAT1/TIMM8B/NDUFS3/TIMM10/PHYH/IDH3B/ATP5F1E/CYC1/FH/TIMM17A/COX6A1/ISCU/UQCR10/ATP6V0E1/NDU…	100
HALLMARK_EPITHELIAL_MESENCHYMAL_TRANSITION	183	-0.47742	-2.30738	6.98911e-12	1.74728e-10	1.06676e-10	4159	tags=54%, list=29%, signal=39%	ENSBTAG00000027625/ENSBTAG00000013125/ENSBTAG00000007196/ENSBTAG00000009987/ENSBTAG00000018200/ENSBTAG00000009012/ENSBTAG00000003505/ENSBTAG00000004037/ENSBTAG00000020528/ENSBTAG00000002052/ENSBTAG00000014824/ENSBTAG00000032591/ENSBTAG00000005260/ENSBTAG00000014912/ENSBTAG00000008389/ENSBTAG00000014921/ENSBTAG00000008717/ENSBTAG00000050495/ENSBTAG00000015996/ENSBTAG00000010032/ENSBTAG00000012082/…	FSTL1/MYLK/PTX3/PFN2/PLOD2/COL6A2/BGN/FLNA/COL5A2/COL3A1/ITGAV/FAP/FN1/SERPINE2/RGS4/COPA/NOTCH2/CCN1/JUN/COL8A2/COL6A3/GPC1/LUM/DCN/ITGA5/LRP1/COL1A2/IL6/IGFBP3/CALU/CALD1/SPP1/SGCB/CXCL5/CXCL2/AREG/TPM2/BMP1/LOXL2/ECM2/TNC/COLGALT1/COL5A3/FBN2/LOX/DPYSL3/PDGFRB/SPARC/VCAN/EDIL3/SDC1/COL5A1/COL12A1/GJA1/LAMA2/CCN2/THBS2/MMP14/GREM1/THBS1/NID2/TPM1/FBN1/COL4A1/COL4A2/CADM1/TAGLN/SERPINH1/ITGB1/VI…	99
HALLMARK_MYC_TARGETS_V1	198	0.422878	2.28401	2.905e-11	4.84167e-10	2.95597e-10	3355	tags=47%, list=24%, signal=36%	ENSBTAG00000007757/ENSBTAG00000017120/ENSBTAG00000017267/ENSBTAG00000012232/ENSBTAG00000009077/ENSBTAG00000015989/ENSBTAG00000013593/ENSBTAG00000019216/ENSBTAG00000006374/ENSBTAG00000009535/ENSBTAG00000005634/ENSBTAG00000013123/ENSBTAG00000002377/ENSBTAG00000007474/ENSBTAG00000018329/ENSBTAG00000012589/ENSBTAG00000012241/ENSBTAG00000015677/ENSBTAG00000021262/ENSBTAG00000015388/ENSBTAG00000002745/…	U2AF1/PGK1/PRDX4/EIF1AX/HSPE1/EEF1B2/HDGF/CCT3/ILF2/MRPL9/CDC20/PABPC4/PSMB2/PA2G4/PWP1/MCM5/EIF3D/PHB2/PPIA/POLD2/SSBP1/CUL1/RPL34/RPS6/LSM7/NOP16/NHP2/RACK1/CCT7/SRSF7/HDDC2/HNRNPC/APEX1/DUT/ERH/EIF3J/RPS3/NOP56/PSMA7/CYC1/COPS5/PABPC1/RPL22/RPL6/RPLP0/SF3A1/SNRPD3/UBE2L3/CDC45/RANBP1/CCT5/SNRPA1/PSMA4/COX5A/PSMA6/KARS1/PSMD8/FBL/PSMC4/SNRPA/SNRPD2/RPL18/RUVBL2/PRPF31/RPS5/TRIM28/NA/YWHAE/C1QBP…	93
HALLMARK_DNA_REPAIR	146	0.456493	2.3777	8.67017e-11	1.08377e-09	6.61671e-10	3270	tags=49%, list=23%, signal=38%	ENSBTAG00000003576/ENSBTAG00000006305/ENSBTAG00000009483/ENSBTAG00000000435/ENSBTAG00000008543/ENSBTAG00000021861/ENSBTAG00000030384/ENSBTAG00000053244/ENSBTAG00000014775/ENSBTAG00000030302/ENSBTAG00000026320/ENSBTAG00000000054/ENSBTAG00000026422/ENSBTAG00000003058/ENSBTAG00000019869/ENSBTAG00000021373/ENSBTAG00000008498/ENSBTAG00000020776/ENSBTAG00000013776/ENSBTAG00000002072/ENSBTAG00000006493/…	POLR2H/BCAP31/POLR2D/TAF12/MPC2/GTF2B/SF3A3/TARBP2/AAAS/RAD52/POLR2F/GUK1/GTF2F1/POLR2E/GPX4/POLE4/DGUOK/AK1/GTF3C5/SNAPC4/SURF1/EDF1/NELFB/GTF2H5/RAD51/DUT/RFC3/POLR1D/TAF10/DDB2/SSRP1/CLP1/STX3/ITPA/ADRM1/RAE1/ADA/VPS28/RFC5/MRPL40/DGCR8/TAF9/CCNO/TAF1C/APRT/POLR2C/POLR2I/SUPT5H/BCAM/ERCC2/LIG1/TP53/NME1/ALYREF/IMPDH2/SEC61A1/POLR1C/NELFE/POLL/FEN1/POLR2G/POLA2/BRF2/MPG/NME4/NME3/NA/RFC2/VPS37D…	71
HALLMARK_UV_RESPONSE_DN	140	-0.457453	-2.15116	2.08552e-08	2.08552e-07	1.27327e-07	4110	tags=58%, list=29%, signal=41%	ENSBTAG00000023659/ENSBTAG00000016152/ENSBTAG00000020590/ENSBTAG00000021090/ENSBTAG00000019892/ENSBTAG00000006161/ENSBTAG00000020614/ENSBTAG00000018984/ENSBTAG00000009987/ENSBTAG00000021308/ENSBTAG00000012599/ENSBTAG00000003381/ENSBTAG00000000683/ENSBTAG00000021634/ENSBTAG00000014958/ENSBTAG00000015202/ENSBTAG00000011851/ENSBTAG00000012757/ENSBTAG00000020783/ENSBTAG00000001528/ENSBTAG00000018517/…	KALRN/DLG1/SCHIP1/RASA2/RUNX1/DYRK1A/ARHGEF9/COL5A2/COL3A1/RND3/ACVR2A/IGFBP5/IRS1/RGS4/PIAS3/NOTCH2/F3/CCN1/ADGRL2/PIK3R3/CDKN1B/COL1A2/PRKAR2B/MET/CAV1/CDK13/PDLIM5/VLDLR/GCNT1/LPAR1/CACNA1A/NR3C1/PDGFRB/PRKCE/PHF3/GJA1/FYN/SCAF8/AGGF1/SMAD3/DMAC2L/SIPA1L1/PTPN21/SLC7A1/CELF2/NRP1/WDR37/ATRN/HAS2/SNAI2/MMP16/ATP2B4/CDC42BPA/PIK3CD/PRDM2/DUSP1/MAP1B/DAB2/NIPBL/TENT4A/TJP1/TOGARAM1/MT1E/MT2A/COL1…	81
HALLMARK_MITOTIC_SPINDLE	199	-0.395374	-1.92447	1.36637e-07	1.13864e-06	6.95172e-07	3921	tags=46%, list=28%, signal=34%	ENSBTAG00000008934/ENSBTAG00000007638/ENSBTAG00000010774/ENSBTAG00000018374/ENSBTAG00000016598/ENSBTAG00000014714/ENSBTAG00000005708/ENSBTAG00000000241/ENSBTAG00000003908/ENSBTAG00000021538/ENSBTAG00000018775/ENSBTAG00000018643/ENSBTAG00000017299/ENSBTAG00000016368/ENSBTAG00000016726/ENSBTAG00000008403/ENSBTAG00000015537/ENSBTAG00000000211/ENSBTAG00000020709/ENSBTAG00000013744/ENSBTAG00000006697/…	ITSN1/DLG1/ECT2/SMC4/RASA2/PCNT/FLNA/OPHN1/SMC1A/MID1/SHROOM2/TUBGCP5/RAB3GAP1/CLASP1/ALS2/WASF2/NOTCH2/SASS6/FGD6/ESPL1/MYH9/FGD4/STK38L/DOCK4/ANLN/CENPE/PDLIM5/PKD2/CNTRL/MAP1S/NA/LMNB1/SYNPO/RASA1/BCL2L11/ALMS1/SOS1/LRPPRC/SPTBN1/CCDC88A/RABGAP1/ABL1/TSC1/TTK/EPB41L2/LATS1/FBXO5/APC/KIF23/NUSAP1/NIN/PIF1/MYO1E/BRCA2/TUBGCP3/CEP57/ARHGEF12/ABI1/KIF5B/TPX2/MAPRE1/PREX1/STAU1/ARFGEF1/CDC42BPA/RAS…	92
HALLMARK_FATTY_ACID_METABOLISM	140	0.356922	1.84639	2.00858e-05	0.00014347	8.75924e-05	2554	tags=34%, list=18%, signal=28%	ENSBTAG00000012644/ENSBTAG00000016211/ENSBTAG00000003072/ENSBTAG00000020371/ENSBTAG00000009965/ENSBTAG00000054520/ENSBTAG00000012607/ENSBTAG00000018813/ENSBTAG00000000077/ENSBTAG00000018248/ENSBTAG00000018283/ENSBTAG00000006379/ENSBTAG00000011866/ENSBTAG00000007375/ENSBTAG00000006075/ENSBTAG00000012927/ENSBTAG00000021832/ENSBTAG00000002745/ENSBTAG00000001059/ENSBTAG00000017969/ENSBTAG00000012113/…	MIX23/CBR3/IDH3G/HSD17B10/HIBCH/HMGCL/SDHC/CPT2/UROD/D2HGDH/LGALS1/ADSL/ACO2/NCAPH2/BLVRA/HADH/GRHPR/ALAD/GCDH/SUCLG1/MDH1/APEX1/IDH3B/ACOT8/EPHX1/FH/ERP29/ACADS/MIF/SDHA/MCEE/ECH1/CA4/ENO3/ACADVL/CIDEA/ACAA2/ACAA1/MGLL/ECI2/BPHL/ECHS1/PCBD1/NTHL1/ECI1/ALDOA/MDH2/HCCS	48
HALLMARK_PROTEIN_SECRETION	94	-0.443817	-1.93881	3.21716e-05	0.000201073	0.00012276	3774	tags=52%, list=27%, signal=38%	ENSBTAG00000025358/ENSBTAG00000005016/ENSBTAG00000020314/ENSBTAG00000016563/ENSBTAG00000001057/ENSBTAG00000003872/ENSBTAG00000020635/ENSBTAG00000001124/ENSBTAG00000020591/ENSBTAG00000002402/ENSBTAG00000046385/ENSBTAG00000016730/ENSBTAG00000011748/ENSBTAG00000007335/ENSBTAG00000011100/ENSBTAG00000006014/ENSBTAG00000018247/ENSBTAG00000021237/ENSBTAG00000000393/ENSBTAG00000002769/ENSBTAG00000020661/…	RAB5A/OCRL/VAMP7/GLA/ATP7A/YIPF6/RPS6KA3/ANP32E/VPS45/ATP1A1/MON2/DNM1L/SSPN/ARFGAP3/CAV2/SEC24D/USO1/SEC31A/ABCA1/SNX2/DOP1A/STX7/IGF2R/AP3B1/TMX1/ADAM10/TMED10/GALC/CLN5/ARCN1/COPB1/STAM/STX16/RAB22A/ARFGEF1/TPD52/VAMP4/NA/ARFIP1/AP1G1/CLTC/LMAN1/VPS4B/GOLGA4/SGMS1/GBF1/CTSC/COG2	49
HALLMARK_MYC_TARGETS_V2	56	0.482495	2.07951	3.82559e-05	0.000212533	0.000129757	2661	tags=45%, list=19%, signal=36%	ENSBTAG00000021374/ENSBTAG00000017120/ENSBTAG00000007728/ENSBTAG00000016034/ENSBTAG00000010504/ENSBTAG00000002191/ENSBTAG00000000080/ENSBTAG00000012589/ENSBTAG00000001044/ENSBTAG00000014733/ENSBTAG00000018812/ENSBTAG00000010451/ENSBTAG00000015595/ENSBTAG00000012745/ENSBTAG00000012990/ENSBTAG00000002210/ENSBTAG00000007367/ENSBTAG00000039962/ENSBTAG00000011951/ENSBTAG00000002707/ENSBTAG00000010734/…	LAS1L/IMP4/HSPE1/MRTO4/PA2G4/MCM5/NOP2/TBRG4/FARSA/PPAN/NOP16/TCOF1/IPO4/NOP56/NOC4L/PUS1/PES1/EXOSC5/GRWD1/PHB/RRP9/RRP12/SUPV3L1/DCTPP1/AIMP2	25
HALLMARK_ADIPOGENESIS	188	0.311997	1.68188	0.000100199	0.000500996	0.000305871	2226	tags=30%, list=16%, signal=25%	ENSBTAG00000026356/ENSBTAG00000030650/ENSBTAG00000016037/ENSBTAG00000040333/ENSBTAG00000019096/ENSBTAG00000010559/ENSBTAG00000012232/ENSBTAG00000008692/ENSBTAG00000010810/ENSBTAG00000010336/ENSBTAG00000000913/ENSBTAG00000018248/ENSBTAG00000018483/ENSBTAG00000006680/ENSBTAG00000017605/ENSBTAG00000019729/ENSBTAG00000006075/ENSBTAG00000012927/ENSBTAG00000052272/ENSBTAG00000012788/ENSBTAG00000008314/…	ATP5PO/PFKL/IDH3G/HIBCH/AK2/SDHB/MGST3/SDHC/CPT2/ITGA7/TST/BCL2L13/ACO2/SAMM50/ABCB8/HADH/QDPR/GRPEL1/EPHX2/NDUFB7/UQCR11/UQCRQ/PTCD3/SUCLG1/PREB/MIGA2/UCK1/COQ3/UCP2/NDUFS3/PHYH/DGAT1/CYC1/PEX14/COX6A1/UQCR10/FAH/COQ9/ECH1/BCKDHA/PEMT/DHRS7B/NMT1/NA/CIDEA/ACAA2/UQCRC1/MGLL/ECHS1/COX8A/TALDO1/GPAT4/NKIRAS1/NDUFAB1/ALDOA/MDH2	56
HALLMARK_ANGIOGENESIS	29	-0.588363	-2.01961	0.000217297	0.000987715	0.000603026	1560	tags=38%, list=11%, signal=34%	ENSBTAG00000021466/ENSBTAG00000022155/ENSBTAG00000019866/ENSBTAG00000027020/ENSBTAG00000012817/ENSBTAG00000017753/ENSBTAG00000001745/ENSBTAG00000011961/ENSBTAG00000019929/ENSBTAG00000014906/ENSBTAG00000009812	APP/FSTL1/COL5A2/COL3A1/ITGAV/LUM/CXCL5/NA/VCAN/JAG1/NRP1	11
HALLMARK_UV_RESPONSE_UP	144	0.320453	1.66206	0.000422152	0.00175897	0.0010739	3006	tags=28%, list=21%, signal=23%	ENSBTAG00000026356/ENSBTAG00000012644/ENSBTAG00000030650/ENSBTAG00000009676/ENSBTAG00000010740/ENSBTAG00000002098/ENSBTAG00000021744/ENSBTAG00000000128/ENSBTAG00000016648/ENSBTAG00000008833/ENSBTAG00000007605/ENSBTAG00000018283/ENSBTAG00000005230/ENSBTAG00000011729/ENSBTAG00000040151/ENSBTAG00000012927/ENSBTAG00000013988/ENSBTAG00000002069/ENSBTAG00000007572/ENSBTAG00000050696/ENSBTAG00000010181/…	POLR2H/SHOX2/TUBA4A/UROD/STK25/TST/FKBP4/BID/NPTXR/ATP6V1F/GRPEL1/CLTB/CDC34/BSG/SPR/PARP2/GCH1/PSMC3/DGAT1/EPHX1/CYB5R1/FGF18/AP2S1/ARRB2/STARD3/ACAA1/ALAS1/TAP1/RXRB/KLHDC3/APOM/NA/BOLA/FEN1/NXF1/MARK2/STIP1/CDKN1C/MRPL23/SLC25A4/ALDOA	41
HALLMARK_REACTIVE_OXYGEN_SPECIES_PATHWAY	48	0.434428	1.80318	0.00126924	0.0048817	0.0029804	3211	tags=42%, list=23%, signal=32%	ENSBTAG00000009676/ENSBTAG00000010447/ENSBTAG00000012062/ENSBTAG00000008340/ENSBTAG00000013343/ENSBTAG00000018937/ENSBTAG00000002941/ENSBTAG00000002072/ENSBTAG00000002203/ENSBTAG00000001933/ENSBTAG00000014217/ENSBTAG00000009509/ENSBTAG00000021632/ENSBTAG00000019512/ENSBTAG00000010731/ENSBTAG00000006165/ENSBTAG00000018854/ENSBTAG00000053003/ENSBTAG00000015892/ENSBTAG00000000640	SOD1/NDUFB4/G6PD/PRDX4/NDUFS2/STK25/NDUFA6/MSRA/PRDX2/CDKN2D/GPX4/ATOX1/PTPA/SELENOS/FES/ERCC2/FTL/HHEX/LSP1/HMOX2	20
HALLMARK_ANDROGEN_RESPONSE	95	-0.372336	-1.6317	0.00249497	0.00891062	0.00544017	3603	tags=42%, list=25%, signal=32%	ENSBTAG00000046588/ENSBTAG00000010815/ENSBTAG00000046664/ENSBTAG00000047502/ENSBTAG00000044192/ENSBTAG00000015249/ENSBTAG00000010120/ENSBTAG00000014053/ENSBTAG00000007840/ENSBTAG00000013016/ENSBTAG00000007335/ENSBTAG00000022294/ENSBTAG00000018596/ENSBTAG00000054628/ENSBTAG00000011105/ENSBTAG00000017162/ENSBTAG00000004075/ENSBTAG00000005828/ENSBTAG00000004953/ENSBTAG00000010206/ENSBTAG00000000679/…	RPS6KA3/ITGAV/STK39/ACSL3/UAP1/GNAI3/SLC38A2/DNAJB9/SEC24D/PDLIM5/HERC3/HPGD/B4GALT1/CDC14B/SLC26A2/MERTK/PGM3/UBE2J1/AKAP12/HMGCR/PIAS1/PTPN21/TSC22D1/IDI1/PMEPA1/TPD52/ELK4/GUCY1A1/CAMKK2/MAF/CENPN/LMAN1/FKBP5/ELOVL5/MAK/FADS1/CCND1/ARID5B/ZMIZ1/NCOA4	40
HALLMARK_G2M_CHECKPOINT	193	-0.308875	-1.50286	0.00335538	0.0111846	0.00682849	4277	tags=39%, list=30%, signal=28%	ENSBTAG00000000590/ENSBTAG00000014766/ENSBTAG00000023938/ENSBTAG00000017652/ENSBTAG00000040076/ENSBTAG00000012599/ENSBTAG00000014711/ENSBTAG00000003381/ENSBTAG00000007960/ENSBTAG00000008934/ENSBTAG00000012225/ENSBTAG00000010774/ENSBTAG00000013757/ENSBTAG00000005708/ENSBTAG00000020783/ENSBTAG00000017195/ENSBTAG00000008453/ENSBTAG00000018775/ENSBTAG00000018643/ENSBTAG00000004943/ENSBTAG00000016726/…	POLQ/SMC4/STAG1/SMC1A/BARD1/SRSF10/NOTCH2/DR1/MTF2/CDC7/STIL/SFPQ/ESPL1/CCNT1/TMPO/CDKN1B/NUP50/DBF4/CCNA2/CENPE/PBK/FANCC/SMC2/RAD23B/ILF3/SLC12A2/LMNB1/HMMR/CENPA/ODF2/ABL1/TTK/CASP8AP2/FBXO5/SMAD3/KIF23/KNL1/NUSAP1/CDKN3/HIF1A/FOXN3/RPS6KA5/BRCA2/SLC7A1/CUL5/NUP98/KIF5B/TPX2/RBL1/TOP1/SQLE/RAD21/LBR/RASAL2/CENPF/POLE/TENT4A/PRC1/CTCF/SRSF1/KPNB1/CDC27/KPNA2/SS18/NDC80/KIF15/MAPK14/E2F3/PRPF4B/…	76
HALLMARK_KRAS_SIGNALING_UP	166	-0.314213	-1.51043	0.00385146	0.0120358	0.00734818	4605	tags=42%, list=33%, signal=29%	ENSBTAG00000004587/ENSBTAG00000033330/ENSBTAG00000014612/ENSBTAG00000014127/ENSBTAG00000003396/ENSBTAG00000015086/ENSBTAG00000001141/ENSBTAG00000038490/ENSBTAG00000008895/ENSBTAG00000017775/ENSBTAG00000013125/ENSBTAG00000001321/ENSBTAG00000008966/ENSBTAG00000016766/ENSBTAG00000021766/ENSBTAG00000008939/ENSBTAG00000017611/ENSBTAG00000012805/ENSBTAG00000013957/ENSBTAG00000005260/ENSBTAG00000034222/…	DCBLD2/ST6GAL1/ZNF639/SATB1/AMMECR1/TSPAN7/HOXD11/GALNT3/CTSS/PTBP2/DUSP6/EMP1/C3AR1/CLEC4A/ETV1/TSPAN13/RELN/AVL9/IGFBP3/BPGM/TMEM176B/SPP1/SPARCL1/ADAMDEC1/FLT4/ANGPTL4/HBEGF/STRN/IL1B/MYCN/TRIB2/ADAM17/PRDM1/AKAP12/ERO1A/NIN/ALDH1A2/CDADC1/CAB39L/SPRY2/BIRC3/MPZL2/SPON1/NRP1/PRELID3B/MAFB/LY96/SDCCAG8/PRRX1/NA/TOR1AIP2/RGS16/PTGS2/HSD11B1/GUCY1A1/MMP11/DOCK2/MAP3K1/IL7R/MTMR10/PLAUR/MMD/SOX9/T…	70
HALLMARK_INFLAMMATORY_RESPONSE	153	-0.320095	-1.52262	0.00658031	0.0193538	0.011816	4491	tags=43%, list=32%, signal=30%	ENSBTAG00000002885/ENSBTAG00000020872/ENSBTAG00000002435/ENSBTAG00000019892/ENSBTAG00000018994/ENSBTAG00000006161/ENSBTAG00000003709/ENSBTAG00000013125/ENSBTAG00000001321/ENSBTAG00000009987/ENSBTAG00000032265/ENSBTAG00000018200/ENSBTAG00000021766/ENSBTAG00000014824/ENSBTAG00000015188/ENSBTAG00000001602/ENSBTAG00000014921/ENSBTAG00000011584/ENSBTAG00000039477/ENSBTAG00000006193/ENSBTAG00000000283/…	IFNAR1/DCBLD2/RTP4/TNFSF10/CHST2/NA/CALCRL/ACVR2A/FZD5/CSF1/GNAI3/F3/PDE4B/ITGA5/IL2RB/C3AR1/AHR/ITGB8/IL6/NAMPT/MET/SLC4A4/CXCL5/ABCA1/LPAR1/SLC31A1/TNFSF15/ICAM1/EBI3/HBEGF/IL1R1/IL18R1/EIF2AK2/IL1B/MXD1/TPBG/PTGER2/MMP14/HIF1A/SLC7A1/ABI1/KLF6/HAS2/LYN/CD55/RGS16/IL15/ATP2A2/LCP2/OSMR/IL7R/AXL/PLAUR/PTGIR/C5AR1/CCL2/ITGB3/KCNJ2/IRAK2/PTPRE/TLR3/SLC7A2/MSR1/IL4R	66
HALLMARK_IL2_STAT5_SIGNALING	177	-0.290169	-1.39867	0.0190353	0.0528758	0.0322821	3802	tags=33%, list=27%, signal=25%	ENSBTAG00000017266/ENSBTAG00000015188/ENSBTAG00000001602/ENSBTAG00000003943/ENSBTAG00000005260/ENSBTAG00000012007/ENSBTAG00000013118/ENSBTAG00000005163/ENSBTAG00000021538/ENSBTAG00000000283/ENSBTAG00000008923/ENSBTAG00000004305/ENSBTAG00000000898/ENSBTAG00000020892/ENSBTAG00000019302/ENSBTAG00000037804/ENSBTAG00000002402/ENSBTAG00000001034/ENSBTAG00000016506/ENSBTAG00000007489/ENSBTAG00000018438/…	NFKBIZ/ALCAM/CD86/PLSCR2/COL6A1/HUWE1/CYFIP1/ITGAV/ITGA6/SCN9A/BMPR2/IKZF2/SHE/S100A1/CSF1/WLS/SOCS2/IKZF4/IL2RB/EMP1/MAFF/AHR/PHTF2/FGL2/SPP1/TTC39B/PTCH1/SPRY4/ADAM19/IL1R2/IL18R1/SPRED2/MXD1/LCLAT1/RRAGD/SNX14/PLAGL1/IGF2R/F2RL2/PTGER2/RORA/MYO1E/GPR83/ITIH5/IL2RA/NRP1/KLF6/TGM2/NCOA3/NA/RGS16/GUCY1B1/TWSG1/BCL2/CDCP1/ST3GAL4/AHNAK/P4HA1/IL4R	59
HALLMARK_TGF_BETA_SIGNALING	53	-0.375499	-1.46762	0.0218275	0.0574409	0.0350692	2995	tags=43%, list=21%, signal=34%	ENSBTAG00000012599/ENSBTAG00000018035/ENSBTAG00000012698/ENSBTAG00000007895/ENSBTAG00000024603/ENSBTAG00000048761/ENSBTAG00000000222/ENSBTAG00000054628/ENSBTAG00000011909/ENSBTAG00000021957/ENSBTAG00000002006/ENSBTAG00000001499/ENSBTAG00000006995/ENSBTAG00000015398/ENSBTAG00000002835/ENSBTAG00000019853/ENSBTAG00000012441/ENSBTAG00000002625/ENSBTAG00000006420/ENSBTAG00000004154/ENSBTAG00000018852/…	SKIL/ACVR1/BMPR2/HDAC1/TRIM33/UBE2D3/TGFBR1/SPTBN1/SLC20A1/MAP3K7/APC/SMAD3/THBS1/LTBP2/PMEPA1/KLF10/SMAD1/NCOR2/TJP1/SMURF2/SMAD7/ARID4B/BMPR1A	23
HALLMARK_TNFA_SIGNALING_VIA_NFKB	181	-0.282189	-1.36217	0.0268625	0.0671563	0.0410007	4192	tags=34%, list=30%, signal=24%	ENSBTAG00000006654/ENSBTAG00000006523/ENSBTAG00000013125/ENSBTAG00000001321/ENSBTAG00000012599/ENSBTAG00000009012/ENSBTAG00000021766/ENSBTAG00000023929/ENSBTAG00000004037/ENSBTAG00000015188/ENSBTAG00000050712/ENSBTAG00000014921/ENSBTAG00000024539/ENSBTAG00000024918/ENSBTAG00000004322/ENSBTAG00000008441/ENSBTAG00000000283/ENSBTAG00000046664/ENSBTAG00000015249/ENSBTAG00000047083/ENSBTAG00000008636/…	CD80/PTX3/TIPARP/NA/NFE2L2/IFIH1/TANK/CSF1/F3/CCN1/DNAJB4/PDE4B/JUN/MAFF/IL6/NAMPT/PDLIM5/CXCL5/CXCL2/AREG/KLF9/EGR3/B4GALT1/ABCA1/TNC/ICAM1/EGR1/HBEGF/REL/IL1B/PLEK/MXD1/EHD3/FOSL2/SOD2/SMAD3/FOS/TSC22D1/BIRC3/FJX1/JAG1/PFKFB3/KLF6/PMEPA1/SDC4/B4GALT5/KLF10/SPSB1/DUSP1/IL6ST/IL7R/NFAT5/PLAUR/CCL2/SOCS3/SERPINB8/IFIT2/PANX1/EHD1/CCND1	61
HALLMARK_P53_PATHWAY	184	0.237687	1.28502	0.0355048	0.0845352	0.051611	4139	tags=37%, list=29%, signal=26%	ENSBTAG00000006525/ENSBTAG00000006305/ENSBTAG00000007880/ENSBTAG00000011787/ENSBTAG00000021853/ENSBTAG00000046644/ENSBTAG00000012141/ENSBTAG00000023997/ENSBTAG00000019634/ENSBTAG00000001360/ENSBTAG00000015388/ENSBTAG00000008747/ENSBTAG00000012790/ENSBTAG00000053086/ENSBTAG00000019603/ENSBTAG00000038990/ENSBTAG00000018636/ENSBTAG00000010959/ENSBTAG00000025622/ENSBTAG00000015859/ENSBTAG00000019648/…	FAM162A/PRMT2/TSPYL2/SFN/GADD45A/VDR/MDM2/LDHB/H2AJ/PMM1/PLXNB2/NA/RPL36/HINT1/RACK1/HDAC3/VAMP8/AK1/RXRA/TPD52L1/RPS12/ABHD4/CD82/DDB2/TRIB3/BLCAP/ADA/EPHX1/SLC19A2/WRAP73/PHLDA3/PRKAB1/TRIAP1/ISCU/TCN2/ANKRA2/CCNK/JAG2/SERTAD3/RPL18/PPP1R15A/BAX/TRAF4/TP53/HEXIM1/DCXR/RHBDF2/SPHK1/FDXR/IP6K2/XPC/SEC61A1/TAP1/DEF6/CCND3/IER3/EI24/ST14/SLC3A2/CTSF/RAD9A/PIDD1/EPS8L2/HRAS/RAB40C/ABAT/SOCS1/NUPR1	68

## Sheet: GSEA.Nc7vsControl.20
Description	setSize	enrichmentScore	NES	pvalue	p.adjust	qvalues	rank	leading_edge	ENSEMBL	gene_name	Count
HALLMARK_INTERFERON_GAMMA_RESPONSE	190	0.793833	3.60129	3.69078e-59	1.84539e-57	8.15857e-58	946	tags=56%, list=7%, signal=53%	ENSBTAG00000011467/ENSBTAG00000004679/ENSBTAG00000008953/ENSBTAG00000008954/ENSBTAG00000038625/ENSBTAG00000001725/ENSBTAG00000020649/ENSBTAG00000005603/ENSBTAG00000005413/ENSBTAG00000031231/ENSBTAG00000050852/ENSBTAG00000003039/ENSBTAG00000018040/ENSBTAG00000013919/ENSBTAG00000018993/ENSBTAG00000015228/ENSBTAG00000020602/ENSBTAG00000037605/ENSBTAG00000005989/ENSBTAG00000014762/ENSBTAG00000015730/…	IFNAR2/PARP14/RTP4/MX2/MX1/IFIH1/STAT1/STAT4/SLAMF7/ADAR/NA/IFI44/IFI44L/PSMB2/ITGB7/STAT2/METTL7B/IL2RB/USP18/KLRK1/CD69/C1R/C1S/PTPN6/PSMA2/IRF5/PARP12/NFKB1/HERC6/LAP3/CXCL9/CXCL10/CXCL11/CD38/DDX58/CD274/TRIM14/IFI30/ICAM1/IRF1/CD74/RSAD2/CMPK2/IRF9/PSME2/PSME1/LYSMD2/B2M/EPSTI1/CASP1/IL10RA/TRIM21/UBE2L6/SERPING1/PFKP/OGFR/ZBP1/RBCK1/CD40/PTPN1/XCL1/ISG15/OAS2/TRAFD1/OASL/GZMA/ISG20/PML/IFI2…	107
HALLMARK_ALLOGRAFT_REJECTION	168	0.769514	3.42957	4.45935e-45	1.11484e-43	4.92875e-44	1073	tags=46%, list=7%, signal=43%	ENSBTAG00000004679/ENSBTAG00000008953/ENSBTAG00000050852/ENSBTAG00000017718/ENSBTAG00000018040/ENSBTAG00000038938/ENSBTAG00000015228/ENSBTAG00000006490/ENSBTAG00000007626/ENSBTAG00000021145/ENSBTAG00000012451/ENSBTAG00000010645/ENSBTAG00000037605/ENSBTAG00000005892/ENSBTAG00000015730/ENSBTAG00000025257/ENSBTAG00000020736/ENSBTAG00000015710/ENSBTAG00000012695/ENSBTAG00000021141/ENSBTAG00000012529/…	IFNAR2/CD96/ITGB2/CXCR3/IL2RG/WAS/LY75/STAT1/STAT4/LCK/FGR/NA/CTSS/CD2/GBP2/IFNG/IL2RB/PTPN6/CD4/CXCL9/SIT1/IL12RB1/ICAM1/CD74/ITK/ZAP70/IL18RAP/CD8B/CD8A/TRAF2/B2M/IL18/CD3E/CD3D/SPI1/IL2RA/CD40/FASLG/PTPRC/GZMA/FYB1/IL16/CSK/GZMB/WARS1/IRF8/CCL22/PSMB10/MAP4K1/CCL4/NOS2/EIF5A/CCR5/BOLA-DOB/TAP2/TAP1/BOLA-DMB/BOLA-DMA/BOLA-DOA/TAPBP/BOLA-DRA/C2/LTB/TNF/JSP.1/BOLA/LY86/IRF4/FAS/IRF7/SRGN/PRF1/SOC…	77
HALLMARK_INTERFERON_ALPHA_RESPONSE	93	0.847474	3.45804	2.68939e-40	4.48232e-39	1.98166e-39	819	tags=65%, list=6%, signal=61%	ENSBTAG00000011467/ENSBTAG00000004679/ENSBTAG00000008953/ENSBTAG00000008954/ENSBTAG00000038625/ENSBTAG00000001725/ENSBTAG00000012335/ENSBTAG00000005603/ENSBTAG00000031231/ENSBTAG00000003039/ENSBTAG00000038938/ENSBTAG00000015228/ENSBTAG00000005989/ENSBTAG00000014762/ENSBTAG00000013900/ENSBTAG00000011515/ENSBTAG00000047680/ENSBTAG00000005816/ENSBTAG00000032265/ENSBTAG00000021791/ENSBTAG00000012330/…	PARP9/PARP14/RTP4/LAMP3/MX1/IFIH1/ADAR/MOV10/NA/GBP2/IFI44L/STAT2/USP18/C1S/TMEM140/PARP12/NUB1/HERC6/LAP3/CXCL10/CXCL11/TRIM14/IFI30/IRF1/CD74/RSAD2/CMPK2/IRF9/PSME2/PSME1/B2M/EPSTI1/CASP1/TRIM21/UBE2L6/OGFR/SELL/ISG15/OAS1Y/OAS1Z/TRAFD1/OASL/ISG20/IFI27/WARS1/TRIM25/DHX58/IFI35/LGALS3BP/UBA7/PSMB8/TAP1/PSMB9/JSP.1/BOLA/IFIT2/IFIT3/BATF2/IRF7/IL4R	60
HALLMARK_INFLAMMATORY_RESPONSE	170	0.554286	2.47393	2.82864e-14	3.5358e-13	1.5632e-13	1608	tags=34%, list=11%, signal=31%	ENSBTAG00000001725/ENSBTAG00000005603/ENSBTAG00000031231/ENSBTAG00000050852/ENSBTAG00000017718/ENSBTAG00000006078/ENSBTAG00000020736/ENSBTAG00000011515/ENSBTAG00000012695/ENSBTAG00000047680/ENSBTAG00000015708/ENSBTAG00000015133/ENSBTAG00000016828/ENSBTAG00000032265/ENSBTAG00000005647/ENSBTAG00000033748/ENSBTAG00000007927/ENSBTAG00000016345/ENSBTAG00000020270/ENSBTAG00000010349/ENSBTAG00000002135/…	RTP4/LAMP3/TNFSF10/CYBB/NMI/LCK/PTAFR/CD48/SLAMF1/ACVR1B/IL2RB/OLR1/CD69/NAMPT/NFKB1/CXCL9/CXCL10/CXCL11/SEMA4D/ICAM1/ADGRE1/TNFSF9/GNA15/IRF1/NLRP3/IL18RAP/IL1A/RASGRP1/GPR183/IL18/IL10RA/ADM/RHOG/CD82/NA/ADRM1/CD40/LYN/RGS1/SELL/P2RX4/LIF/PTGER4/IL7R/GPR132/NOD2/CCL22/CX3CL1/PIK3R5/CCR7/CXCR6/RAF1/TAPBP/IRF7/TLR3/MEFV/IL4R/SERPINE1	58
HALLMARK_IL6_JAK_STAT3_SIGNALING	76	0.68714	2.71401	1.42613e-13	1.42613e-12	6.30499e-13	933	tags=34%, list=6%, signal=32%	ENSBTAG00000001725/ENSBTAG00000005603/ENSBTAG00000031231/ENSBTAG00000050852/ENSBTAG00000007626/ENSBTAG00000013569/ENSBTAG00000006078/ENSBTAG00000025471/ENSBTAG00000004386/ENSBTAG00000011481/ENSBTAG00000005816/ENSBTAG00000007867/ENSBTAG00000004380/ENSBTAG00000011600/ENSBTAG00000004736/ENSBTAG00000004211/ENSBTAG00000020674/ENSBTAG00000049808/ENSBTAG00000010785/ENSBTAG00000006616/ENSBTAG00000001602/…	IL2RG/ITGA4/STAT1/NA/STAT2/TNFRSF1A/CXCL9/CXCL10/CXCL11/CD38/IL12RB1/IRF1/IRF9/CD44/IL2RA/MAP3K8/PTPN1/PIK3R5/GRB2/PIM1/LTB/TNF/FAS/SOCS1/IL4R	26
HALLMARK_EPITHELIAL_MESENCHYMAL_TRANSITION	184	-0.465207	-2.46099	1.8579e-13	1.54825e-12	6.84491e-13	2546	tags=45%, list=18%, signal=38%	ENSBTAG00000017382/ENSBTAG00000009987/ENSBTAG00000000342/ENSBTAG00000016881/ENSBTAG00000009513/ENSBTAG00000015426/ENSBTAG00000018134/ENSBTAG00000003502/ENSBTAG00000012994/ENSBTAG00000027181/ENSBTAG00000013103/ENSBTAG00000012678/ENSBTAG00000019269/ENSBTAG00000027625/ENSBTAG00000015910/ENSBTAG00000013745/ENSBTAG00000007196/ENSBTAG00000018810/ENSBTAG00000019929/ENSBTAG00000011424/ENSBTAG00000021945/…	FSTL1/MYLK/ITGB5/COL6A2/BGN/FLNA/COL5A2/COL3A1/ITGAV/FAP/COL16A1/RGS4/NOTCH2/GPX7/P3H1/COL8A2/COL6A3/GPC1/LUM/ITGA5/LRP1/COL1A2/IGFBP3/CALU/CALD1/SGCB/CXCL5/CXCL2/AREG/TPM2/BMP1/LOXL2/ECM2/COLGALT1/COL5A3/PDLIM4/FBN2/LOX/TGFBI/SPOCK1/DPYSL3/PDGFRB/SPARC/SGCD/VCAN/EDIL3/COL5A1/COL12A1/GJA1/LAMA2/THBS2/MMP14/NID2/FBN1/POSTN/COL4A1/COL4A2/TAGLN/SERPINH1/ITGB1/VIM/PMEPA1/SNAI2/SNTB1/PRRX1/FGF2/SLIT3/…	83
HALLMARK_TNFA_SIGNALING_VIA_NFKB	192	0.529554	2.40314	2.18569e-13	1.56121e-12	6.90217e-13	1735	tags=33%, list=12%, signal=29%	ENSBTAG00000008953/ENSBTAG00000001725/ENSBTAG00000005603/ENSBTAG00000031231/ENSBTAG00000050334/ENSBTAG00000008330/ENSBTAG00000025257/ENSBTAG00000006078/ENSBTAG00000025471/ENSBTAG00000035995/ENSBTAG00000017287/ENSBTAG00000046409/ENSBTAG00000009658/ENSBTAG00000013705/ENSBTAG00000020270/ENSBTAG00000010349/ENSBTAG00000011600/ENSBTAG00000002135/ENSBTAG00000003012/ENSBTAG00000012671/ENSBTAG00000034918/…	BCL6/IFIH1/TANK/KYNU/RNF19B/MCL1/CCN1/YRDC/ZC3H12A/PHLDA1/DRAM1/OLR1/CD69/NAMPT/NFKB1/CXCL10/CXCL11/DDX58/TRAF1/ICAM1/TNFSF9/GADD45B/IRF1/TNFAIP8/TNIP1/DUSP2/IL1A/PLEK/SLC2A6/MARCKS/GPR183/BIRC3/IL18/CD44/NA/MAP3K8/CEBPB/MSC/LIF/PTGER4/IL7R/BCL2A1/TNFAIP2/ZFP36/RELB/CCL4/KDM6B/SOCS3/BHLHE40/TAP1/NFKBIE/TNF/IER3/CD83/IFIT2/NFKB2/FOSL1/PHLDA2/EGR2/PLAU/DUSP4/LITAF/SERPINE1	63
HALLMARK_UV_RESPONSE_UP	144	0.483074	2.1072	1.0061e-07	6.28815e-07	2.78002e-07	3028	tags=40%, list=21%, signal=32%	ENSBTAG00000008953/ENSBTAG00000031231/ENSBTAG00000011729/ENSBTAG00000002069/ENSBTAG00000019386/ENSBTAG00000021872/ENSBTAG00000007075/ENSBTAG00000020116/ENSBTAG00000004118/ENSBTAG00000015663/ENSBTAG00000012927/ENSBTAG00000008493/ENSBTAG00000014261/ENSBTAG00000010303/ENSBTAG00000000274/ENSBTAG00000012644/ENSBTAG00000010181/ENSBTAG00000010875/ENSBTAG00000005230/ENSBTAG00000031184/ENSBTAG00000000064/…	CLCN2/SHOX2/UROD/BTG1/TMBIM6/HMOX1/TST/FKBP4/SLC6A12/NPTXR/MAPK8IP2/ASNS/YKT6/ATP6V1F/MSX1/GRPEL1/DNAJA1/AQP3/DNAJB1/JUNB/ICAM1/IRF1/CLTB/CDC34/BSG/AMD1/RASGRP1/TYRO3/DGAT1/LYN/GGH/ATP6V1C1/HNRNPU/FGF18/TARS1/FURIN/CYB5B/CEBPG/STARD3/CNP/ACAA1/PRKCD/ALAS1/TAP1/BAK1/NA/BOLA-NC1/JSP.1/BOLA/FEN1/NXF1/MARK2/STIP1/CHKA/CDKN1C/PPIF/ALDOA	57
HALLMARK_IL2_STAT5_SIGNALING	185	0.442315	1.9924	2.29502e-07	1.27501e-06	5.6369e-07	2553	tags=32%, list=18%, signal=27%	ENSBTAG00000038625/ENSBTAG00000001725/ENSBTAG00000050334/ENSBTAG00000011515/ENSBTAG00000004386/ENSBTAG00000017824/ENSBTAG00000015632/ENSBTAG00000021596/ENSBTAG00000004273/ENSBTAG00000016345/ENSBTAG00000011600/ENSBTAG00000003012/ENSBTAG00000020674/ENSBTAG00000013451/ENSBTAG00000025405/ENSBTAG00000049808/ENSBTAG00000011238/ENSBTAG00000011765/ENSBTAG00000034985/ENSBTAG00000005215/ENSBTAG00000038045/…	NA/UMPS/TNFSF10/FAM126B/ICOS/UCK2/CD48/MUC1/PHLDA1/IL2RB/GABARAPL1/NOP2/RHOH/CXCL10/TRAF1/GADD45B/CDC42SE2/GPX4/IL18R1/GALM/BATF/IL10RA/SWAP70/CD44/IL2RA/MAP3K8/CST7/CTSZ/AHCY/TGM2/SELL/TNFRSF18/RGS16/BATF3/IRF6/P2RX4/LIF/FAH/IRF8/PDCD2L/FLT3LG/ENO3/SYNGR2/BHLHE40/CISH/PIM1/TNFRSF21/LTB/CD83/IRF4/DCPS/SLC29A2/CDKN1C/CD81/RNH1/SOCS1/IL4R	60
HALLMARK_MTORC1_SIGNALING	196	0.43255	1.96529	8.29046e-07	3.58229e-06	1.58375e-06	2859	tags=34%, list=20%, signal=27%	ENSBTAG00000004679/ENSBTAG00000007836/ENSBTAG00000007828/ENSBTAG00000008631/ENSBTAG00000018349/ENSBTAG00000007921/ENSBTAG00000006396/ENSBTAG00000013411/ENSBTAG00000014685/ENSBTAG00000015663/ENSBTAG00000012927/ENSBTAG00000017060/ENSBTAG00000001060/ENSBTAG00000000274/ENSBTAG00000039719/ENSBTAG00000021820/ENSBTAG00000025496/ENSBTAG00000006525/ENSBTAG00000009863/ENSBTAG00000019782/ENSBTAG00000038186/…	PFKL/ITGB2/HPRT1/PGK1/CXCR4/ACTR3/HSPE1/PHGDH/CTH/DHCR24/NFYC/SHMT2/M6PR/TPI1/GAPDH/ASNS/NAMPT/PPIA/YKT6/ABCF2/UBE2D3/DAPP1/IFI30/DDX39A/CALR/HSPA4/GLRX/SLC1A4/RAB1A/ACTR2/PNO1/ARPC5L/HSPA5/NA/SORD/PSMA3/HMBS/TRIB3/SLA/ENO1/SDF2L1/PSMA4/WARS1/CYB5B/GPI/PSMC4/PPP1R15A/MAP2K3/ATP5MC1/PSME3/NMT1/FDXR/BHLHE40/RRP9/CDC25A/GCLC/ELOVL5/EEF1E1/LDHA/GTF2H1/STIP1/TM7SF2/PPA1/NUPR1/CORO1A/ALDOA	66
HALLMARK_P53_PATHWAY	189	0.432189	1.96312	8.41693e-07	3.58229e-06	1.58375e-06	3650	tags=44%, list=25%, signal=33%	ENSBTAG00000008953/ENSBTAG00000008330/ENSBTAG00000004386/ENSBTAG00000050239/ENSBTAG00000017287/ENSBTAG00000010349/ENSBTAG00000018349/ENSBTAG00000009223/ENSBTAG00000006056/ENSBTAG00000010785/ENSBTAG00000003436/ENSBTAG00000008761/ENSBTAG00000025622/ENSBTAG00000006525/ENSBTAG00000016414/ENSBTAG00000019712/ENSBTAG00000004009/ENSBTAG00000018016/ENSBTAG00000007111/ENSBTAG00000006305/ENSBTAG00000019711/…	TP63/SAT1/STEAP3/RNF19B/SFN/EPHA2/BTG1/ACVR1B/CSRNP2/VDR/MDM2/DGKA/DRAM1/HMOX1/NA/LDHB/H2AJ/PMM1/UPP1/IFI30/TNFSF9/HINT1/HBEGF/GM2A/IL1A/VAMP8/AK1/RALGDS/RXRA/TPD52L1/RPS12/F2R/ABHD4/CASP1/CD82/TRIB3/BLCAP/ADA/WRAP73/RGS16/PHLDA3/HSPA4L/PRKAB1/TRAFD1/TRIAP1/LIF/CCNK/OSGIN1/SERTAD3/PPP1R15A/PPM1D/TRAF4/TP53/KRT17/HEXIM1/DCXR/BAIAP2/RHBDF2/SPHK1/FDXR/MAPKAPK3/IP6K2/SEC61A1/TAP1/BAK1/DEF6/IER3/H1-2/…	83
HALLMARK_MITOTIC_SPINDLE	199	-0.354275	-1.87287	8.59749e-07	3.58229e-06	1.58375e-06	2685	tags=35%, list=19%, signal=29%	ENSBTAG00000021997/ENSBTAG00000002331/ENSBTAG00000012784/ENSBTAG00000017976/ENSBTAG00000007395/ENSBTAG00000039172/ENSBTAG00000006918/ENSBTAG00000008403/ENSBTAG00000014691/ENSBTAG00000011417/ENSBTAG00000021343/ENSBTAG00000018643/ENSBTAG00000013905/ENSBTAG00000012861/ENSBTAG00000003693/ENSBTAG00000021181/ENSBTAG00000010109/ENSBTAG00000030670/ENSBTAG00000009983/ENSBTAG00000054239/ENSBTAG00000015778/…	ITSN1/ECT2/SMC4/PCNT/FLNA/KIF4A/OPHN1/HDAC6/SMC1A/MID1/TUBGCP5/TLK1/CLASP1/ALS2/NOTCH2/SASS6/FGD6/RACGAP1/SUN2/CENPE/PDLIM5/PKD2/RFC1/CNTRL/ARAP3/BUB1/ALMS1/SPTBN1/CCDC88A/RABGAP1/ABL1/TSC1/TTK/EPB41L2/FBXO5/APC/KIF23/NUSAP1/DLGAP5/CENPJ/CEP57/ARHGEF12/CKAP5/TPX2/ARFGEF1/CDC42BPA/KIFAP3/NA/CENPF/NEK2/AKAP13/PRC1/PLEKHG2/NF1/CNTROB/TOP2A/CDC27/ROCK1/NDC80/CEP192/KIF15/KIF20B/PCGF5/KIF11/SMC3/INCEN…	70
HALLMARK_COMPLEMENT	169	0.442814	1.974	2.50675e-06	9.64134e-06	4.26249e-06	2143	tags=30%, list=15%, signal=26%	ENSBTAG00000008954/ENSBTAG00000031231/ENSBTAG00000005989/ENSBTAG00000012695/ENSBTAG00000017280/ENSBTAG00000047680/ENSBTAG00000050239/ENSBTAG00000021958/ENSBTAG00000009658/ENSBTAG00000007450/ENSBTAG00000006615/ENSBTAG00000004840/ENSBTAG00000004736/ENSBTAG00000016267/ENSBTAG00000046555/ENSBTAG00000021872/ENSBTAG00000016886/ENSBTAG00000017135/ENSBTAG00000008612/ENSBTAG00000014465/ENSBTAG00000004547/…	WAS/GCA/KYNU/DOCK10/LCK/C1QC/C1QA/FCER1G/S100A12/S100A9/CTSS/OLR1/C1R/C1S/ANXA5/LAP3/RNF4/C3/IRF1/ERAP2/PLEK/HSPA5/RASGRP1/CASP1/CASP4/FDX1/RHOG/SERPING1/GATA3/CEBPB/LYN/GZMA/CTSH/GZMB/MT3/PFN1/PIK3R5/GRB2/PRKCD/RAF1/PSMB9/PIM1/PLA2G7/CFB/C2/HSPA1A/CASP7/CTSD/IRF7/PPP4C/SERPINE1	51
HALLMARK_MYC_TARGETS_V1	198	0.3966	1.80529	2.12762e-05	7.59866e-05	3.35941e-05	5088	tags=51%, list=35%, signal=33%	ENSBTAG00000017267/ENSBTAG00000000990/ENSBTAG00000014588/ENSBTAG00000002377/ENSBTAG00000014685/ENSBTAG00000030965/ENSBTAG00000017120/ENSBTAG00000019930/ENSBTAG00000021461/ENSBTAG00000000132/ENSBTAG00000000894/ENSBTAG00000014891/ENSBTAG00000012589/ENSBTAG00000002745/ENSBTAG00000008683/ENSBTAG00000012003/ENSBTAG00000011396/ENSBTAG00000014068/ENSBTAG00000012739/ENSBTAG00000013123/ENSBTAG00000021262/…	NCBP2/TRA2B/U2AF1/HPRT1/PGK1/HNRNPA3/PSMD14/HSPD1/HSPE1/CCT3/MRPL9/CTPS1/PSMB2/CCT2/CDK2/SLC25A3/MCM5/PHB2/HNRNPA2B1/PPIA/PSMA2/CUL1/EIF4E/NCBP1/RAD23B/ACP1/CANX/LSM7/NOP16/NHP2/VDAC1/ETF1/G3BP1/STARD7/SRSF7/CCT4/PCBP1/PPM1G/YWHAQ/SET/HDDC2/SYNCRIP/TCP1/HNRNPC/APEX1/EIF2S1/ERH/TFDP1/PSMA1/EIF4G2/RRM1/NOP56/PSMA7/CYC1/HNRNPU/SF3A1/SNRPD3/UBE2L3/CCT5/SNRPA1/PSMA4/COX5A/PSMA6/SF3B3/GOT2/PSMD7/FBL/PS…	100
HALLMARK_UV_RESPONSE_DN	140	-0.359772	-1.80234	3.00347e-05	0.000100116	4.42616e-05	1594	tags=26%, list=11%, signal=23%	ENSBTAG00000027442/ENSBTAG00000046277/ENSBTAG00000009315/ENSBTAG00000009654/ENSBTAG00000012305/ENSBTAG00000004742/ENSBTAG00000039117/ENSBTAG00000000231/ENSBTAG00000013472/ENSBTAG00000019675/ENSBTAG00000012818/ENSBTAG00000000799/ENSBTAG00000007101/ENSBTAG00000014828/ENSBTAG00000013781/ENSBTAG00000017869/ENSBTAG00000009498/ENSBTAG00000019313/ENSBTAG00000001835/ENSBTAG00000007909/ENSBTAG00000002804/…	KALRN/RUNX1/ARHGEF9/COL5A2/COL3A1/RGS4/NOTCH2/F3/ADGRL2/PIK3R3/COL1A2/MIOS/ICA1/PRKAR2B/CAV1/PDLIM5/NFIB/LPAR1/CACNA1A/NR3C1/PDGFRB/GJA1/SIPA1L1/NRP1/SNAI2/MMP16/CDC42BPA/MAP1B/DAB2/TOGARAM1/TGFBR2/ATXN1/PTEN/CDON/ZMIZ1/BMPR1A	36
HALLMARK_OXIDATIVE_PHOSPHORYLATION	198	0.389866	1.77463	4.34579e-05	0.000135806	6.00406e-05	5530	tags=61%, list=38%, signal=38%	ENSBTAG00000000292/ENSBTAG00000017267/ENSBTAG00000006615/ENSBTAG00000006396/ENSBTAG00000015100/ENSBTAG00000046037/ENSBTAG00000004118/ENSBTAG00000046786/ENSBTAG00000009462/ENSBTAG00000014238/ENSBTAG00000010181/ENSBTAG00000008683/ENSBTAG00000010265/ENSBTAG00000006838/ENSBTAG00000004371/ENSBTAG00000021776/ENSBTAG00000018339/ENSBTAG00000014068/ENSBTAG00000000091/ENSBTAG00000013123/ENSBTAG00000046019/…	ATP5PF/NDUFB5/SLC25A5/AIFM1/ATP6AP1/HSD17B10/ATP5MC3/NDUFB3/IDH1/MGST3/UQCRH/ATP6V0B/ATP5F1B/CS/SLC25A3/LDHB/PHB2/NDUFA9/ATP6V1E1/POLR2F/NDUFA6/NDUFA4/DLD/CYCS/OGDH/ATP6V1F/NDUFB2/BDH2/GRPEL1/ATP6V0C/FXN/ATP6V1G1/MRPL34/NDUFB7/NDUFA7/TIMM13/GPX4/ATP5F1D/NDUFS7/UQCR11/VDAC1/HSPA9/HTRA2/COX7A2L/MRPL35/SUCLG1/MDH1/NDUFA8/PMPCA/SURF1/COX7A2/MPC1/ATP6V1D/ACAT1/FDX1/DLAT/TIMM8B/SDHD/ATP5MG/PDHX/NDUFS3/…	120
HALLMARK_APOPTOSIS	151	0.404711	1.77876	8.66904e-05	0.000254972	0.000112724	2604	tags=28%, list=18%, signal=24%	ENSBTAG00000008953/ENSBTAG00000031231/ENSBTAG00000014762/ENSBTAG00000013569/ENSBTAG00000025471/ENSBTAG00000017256/ENSBTAG00000050239/ENSBTAG00000001008/ENSBTAG00000006615/ENSBTAG00000032808/ENSBTAG00000010349/ENSBTAG00000002135/ENSBTAG00000024918/ENSBTAG00000010785/ENSBTAG00000021467/ENSBTAG00000005429/ENSBTAG00000006525/ENSBTAG00000019079/ENSBTAG00000049851/ENSBTAG00000011578/ENSBTAG00000000277/…	TNFSF10/BCAP31/SAT1/CASP8/MCL1/CD2/CTH/IGFBP6/TIMP3/HMOX1/CD69/CD38/DNAJA1/GNA15/GADD45B/IRF1/GPX4/IL1A/PLCB2/NA/CASP1/CASP4/BIRC3/IL18/CD44/PTK2/PSEN2/FASLG/DFFA/RNASEL/DIABLO/AIFM3/ANKH/ISG20/TIMP2/FDXR/TAP1/TNF/IER3/FAS/CASP7/PRF1	43
HALLMARK_G2M_CHECKPOINT	193	-0.307654	-1.62486	0.000193391	0.00053538	0.000236695	4706	tags=49%, list=32%, signal=34%	ENSBTAG00000017913/ENSBTAG00000002949/ENSBTAG00000011541/ENSBTAG00000014766/ENSBTAG00000038434/ENSBTAG00000004877/ENSBTAG00000021045/ENSBTAG00000040058/ENSBTAG00000004256/ENSBTAG00000018577/ENSBTAG00000013226/ENSBTAG00000015578/ENSBTAG00000020935/ENSBTAG00000038173/ENSBTAG00000013009/ENSBTAG00000016746/ENSBTAG00000007303/ENSBTAG00000015280/ENSBTAG00000008499/ENSBTAG00000013669/ENSBTAG00000003381/…	POLQ/SMC4/STAG1/ATRX/KIF4A/SMC1A/MAP3K20/BARD1/CUL3/STMN1/NOTCH2/DR1/MTF2/CDC7/CDKN2C/STIL/KIF2C/HOXC10/ESPL1/RACGAP1/TROAP/CCNT1/TMPO/DBF4/ORC5/HUS1/CCNA2/CENPE/SAP30/PBK/FANCC/CKS2/SMC2/SLC12A2/PTTG1/HMMR/BUB1/CENPA/ODC1/ODF2/ABL1/TTK/CASP8AP2/FBXO5/KIF23/KNL1/NUSAP1/CCNB2/CDKN3/HIF1A/PDS5B/SLC7A1/CUL5/CDC25B/AURKA/TPX2/RBL1/MYBL2/UBE2C/RAD21/LBR/EXO1/CENPF/NEK2/PLK4/CDC45/TENT4A/PRC1/ORC6/CTCF…	95
HALLMARK_ANGIOGENESIS	30	-0.5707	-2.02072	0.000203445	0.00053538	0.000236695	1373	tags=43%, list=9%, signal=39%	ENSBTAG00000015457/ENSBTAG00000009812/ENSBTAG00000022155/ENSBTAG00000014541/ENSBTAG00000012817/ENSBTAG00000027020/ENSBTAG00000021466/ENSBTAG00000017753/ENSBTAG00000001745/ENSBTAG00000019866/ENSBTAG00000002551/ENSBTAG00000012409/ENSBTAG00000014906	APP/FSTL1/COL5A2/COL3A1/LUM/KCNJ8/CXCL5/VCAN/POSTN/JAG1/NRP1/FGFR1/PDGFA	13
HALLMARK_PI3K_AKT_MTOR_SIGNALING	100	0.433257	1.77904	0.0003627	0.000906749	0.000400879	2874	tags=35%, list=20%, signal=28%	ENSBTAG00000007626/ENSBTAG00000012695/ENSBTAG00000020921/ENSBTAG00000007828/ENSBTAG00000004380/ENSBTAG00000032808/ENSBTAG00000004736/ENSBTAG00000007921/ENSBTAG00000004211/ENSBTAG00000021455/ENSBTAG00000009223/ENSBTAG00000030209/ENSBTAG00000001060/ENSBTAG00000004915/ENSBTAG00000015114/ENSBTAG00000045748/ENSBTAG00000010497/ENSBTAG00000003401/ENSBTAG00000048631/ENSBTAG00000009761/ENSBTAG00000017007/…	NA/IL2RG/CXCR4/ACTR3/RALB/LCK/SFN/THEM4/MKNK1/UBE2N/STAT2/TNFRSF1A/UBE2D3/DAPP1/CALR/CAMK4/ACTR2/MAPKAP1/TRAF2/TRIB3/YWHAB/SLA/FASLG/ARPC3/PFN1/MAP2K3/ARHGDIA/GRB2/MYD88/RAF1/RIPK1/CFL1/PPP1CA/HRAS/PRKCB	35
HALLMARK_E2F_TARGETS	195	-0.297534	-1.56466	0.000777635	0.00185151	0.000818563	5020	tags=48%, list=35%, signal=32%	ENSBTAG00000034220/ENSBTAG00000004706/ENSBTAG00000020459/ENSBTAG00000012397/ENSBTAG00000013573/ENSBTAG00000003577/ENSBTAG00000004956/ENSBTAG00000006185/ENSBTAG00000011998/ENSBTAG00000048152/ENSBTAG00000014766/ENSBTAG00000015101/ENSBTAG00000015036/ENSBTAG00000006246/ENSBTAG00000009711/ENSBTAG00000003616/ENSBTAG00000013226/ENSBTAG00000010048/ENSBTAG00000013009/ENSBTAG00000006165/ENSBTAG00000008088/…	DONSON/TFRC/SMC4/STAG1/KIF4A/SUV39H1/SMC1A/PRDX4/SPC25/ORC2/BARD1/STMN1/ANP32E/DCLRE1B/DEPDC1/USP1/CDKN2C/KIF2C/CDCA8/CBX5/ESPL1/RACGAP1/TIMELESS/TMPO/CDCA3/NCAPD2/RAD51AP1/HUS1/ING3/NUP205/CENPE/RFC1/DCK/HMGB2/NA/PSIP1/MELK/CKS2/DNMT1/SPC24/RAD50/MXD3/PTTG1/HMMR/MSH2/SMC6/RRM2/MMS22L/BUB1B/CCNB2/DUT/CDKN3/DLGAP5/DIAPH3/PDS5B/MRE11/ZW10/POLD3/CDC25B/AURKA/MYBL2/RAD21/NBN/LBR/PLK4/CIT/CHEK2/RAD1/O…	94
HALLMARK_CHOLESTEROL_HOMEOSTASIS	71	0.430176	1.69251	0.0027737	0.00630386	0.00278697	4968	tags=62%, list=34%, signal=41%	ENSBTAG00000031998/ENSBTAG00000006189/ENSBTAG00000000160/ENSBTAG00000015145/ENSBTAG00000014777/ENSBTAG00000001868/ENSBTAG00000013099/ENSBTAG00000001333/ENSBTAG00000017007/ENSBTAG00000004379/ENSBTAG00000010304/ENSBTAG00000047330/ENSBTAG00000021746/ENSBTAG00000011779/ENSBTAG00000016420/ENSBTAG00000017819/ENSBTAG00000005069/ENSBTAG00000055158/ENSBTAG00000009231/ENSBTAG00000000704/ENSBTAG00000009490/…	ALCAM/CBS/NSDHL/EBP/FDPS/PMVK/S100A11/GSTM1/CD9/SREBF2/ANXA5/CPEB2/FDFT1/PNRC1/SC5D/TRIB3/FABP5/MAL2/TP53INP1/FBXO6/ERRFI1/NIBAN1/ATF3/HMGCS1/MVD/ETHE1/PLAUR/ATF5/TMEM97/ALDOC/CXCL16/FASN/PCYT2/ACTG1/CTNNB1/PPARG/SCD/FADS2/STX5/TM7SF2/CHKA/DHCR7/TNFRSF12A/GUSB	44
HALLMARK_MYC_TARGETS_V2	57	0.463201	1.72917	0.00306287	0.00665842	0.00294372	4180	tags=51%, list=29%, signal=36%	ENSBTAG00000021374/ENSBTAG00000020350/ENSBTAG00000010504/ENSBTAG00000000080/ENSBTAG00000025496/ENSBTAG00000017120/ENSBTAG00000014733/ENSBTAG00000012589/ENSBTAG00000012024/ENSBTAG00000002191/ENSBTAG00000007435/ENSBTAG00000011951/ENSBTAG00000007367/ENSBTAG00000007728/ENSBTAG00000000670/ENSBTAG00000011889/ENSBTAG00000007427/ENSBTAG00000016034/ENSBTAG00000003174/ENSBTAG00000012745/ENSBTAG00000000072/…	HSPD1/HSPE1/MRTO4/MCM5/NOP2/TBRG4/FARSA/PPAN/NOP16/DUSP2/NDUFAF4/IPO4/SORD/TFB2M/NOC4L/PES1/EXOSC5/GRWD1/TMEM97/MYBBP1A/PHB/RRP9/BYSL/RRP12/PPRC1/NOLC1/SLC29A2/DCTPP1/AIMP2	29
HALLMARK_MYOGENESIS	163	-0.287139	-1.47317	0.00395606	0.00824179	0.00364374	2386	tags=27%, list=16%, signal=23%	ENSBTAG00000012237/ENSBTAG00000013103/ENSBTAG00000019585/ENSBTAG00000019269/ENSBTAG00000007181/ENSBTAG00000015910/ENSBTAG00000006999/ENSBTAG00000002880/ENSBTAG00000007196/ENSBTAG00000011424/ENSBTAG00000018513/ENSBTAG00000023600/ENSBTAG00000020701/ENSBTAG00000013980/ENSBTAG00000048903/ENSBTAG00000004899/ENSBTAG00000044046/ENSBTAG00000005691/ENSBTAG00000005710/ENSBTAG00000013755/ENSBTAG00000005356/…	APP/MYLK/ITGB5/APOD/COL6A2/COL3A1/SPEG/COL6A3/LARGE1/SSPN/IGFBP3/AEBP1/SOD3/IGFBP7/TPM2/COL15A1/SPARC/SGCD/MEF2C/LAMA2/EFS/COL4A2/NCAM1/TAGLN/DENND2B/APLNR/ITGB1/PRNP/PTP4A3/FGF2/SMTN/MEF2A/CDH13/KIFC3/RYR1/COL1A1/MYOM1/SPDEF/SORBS1/ABLIM1/ADAM12/CACNA1H/MYH11/FHL1	44
HALLMARK_DNA_REPAIR	148	0.344672	1.50865	0.00797884	0.0159577	0.00705497	3581	tags=34%, list=25%, signal=26%	ENSBTAG00000000639/ENSBTAG00000019979/ENSBTAG00000014685/ENSBTAG00000008498/ENSBTAG00000049588/ENSBTAG00000016709/ENSBTAG00000005160/ENSBTAG00000003576/ENSBTAG00000012820/ENSBTAG00000000504/ENSBTAG00000006305/ENSBTAG00000009991/ENSBTAG00000000064/ENSBTAG00000003058/ENSBTAG00000027665/ENSBTAG00000047594/ENSBTAG00000037452/ENSBTAG00000013727/ENSBTAG00000006493/ENSBTAG00000009495/ENSBTAG00000053003/…	UMPS/HPRT1/BCAP31/POLR2D/TAF12/MPC2/GTF2B/PDE4B/TARBP2/NT5C3A/AK3/GUK1/ELL/POLR2E/GPX4/CMPK2/AK1/SURF1/EDF1/NELFB/GTF2H5/NA/POLR1D/CLP1/STX3/ADRM1/RAE1/ADA/GTF2H3/TMED2/DGCR8/TAF9/CCNO/APRT/BCAM/SUPT4H1/POLR2A/TP53/ALYREF/CANT1/SEC61A1/POLL/TSG101/GTF2H1/DDB1/FEN1/POLR2G/BRF2/NME4/TAF6	50
HALLMARK_UNFOLDED_PROTEIN_RESPONSE	110	0.350201	1.46995	0.0161989	0.0311517	0.0137723	3846	tags=41%, list=27%, signal=30%	ENSBTAG00000007881/ENSBTAG00000001612/ENSBTAG00000014261/ENSBTAG00000014553/ENSBTAG00000016896/ENSBTAG00000000132/ENSBTAG00000015114/ENSBTAG00000005757/ENSBTAG00000018653/ENSBTAG00000008578/ENSBTAG00000007763/ENSBTAG00000010322/ENSBTAG00000017560/ENSBTAG00000003222/ENSBTAG00000007080/ENSBTAG00000001928/ENSBTAG00000051972/ENSBTAG00000014607/ENSBTAG00000018097/ENSBTAG00000007435/ENSBTAG00000018730/…	EIF4G1/NABP1/CKS1B/HSP90B1/ASNS/DNAJB9/SDAD1/NOP14/LSM4/CALR/KHSRP/NHP2/DCTN1/SLC1A4/PREB/PDIA6/HSPA5/EXOSC2/HYOU1/CEBPB/EXOSC4/ZBTB17/TARS1/SEC11A/HERPUD1/ATP6V0D1/CEBPG/EXOSC5/CCL2/GEMIN4/EIF4A1/EIF4A3/DCP1A/RRP9/NFYA/VEGFA/EXOC2/IFIT1/EXOSC1/NOLC1/SRPRA/BANF1/LSM1/PARN/FUS	45
HALLMARK_SPERMATOGENESIS	84	-0.315434	-1.43898	0.0177406	0.032853	0.0145245	3275	tags=36%, list=23%, signal=28%	ENSBTAG00000005269/ENSBTAG00000001280/ENSBTAG00000004126/ENSBTAG00000014711/ENSBTAG00000000526/ENSBTAG00000016399/ENSBTAG00000007258/ENSBTAG00000019496/ENSBTAG00000007675/ENSBTAG00000015325/ENSBTAG00000048378/ENSBTAG00000021181/ENSBTAG00000010109/ENSBTAG00000021761/ENSBTAG00000003128/ENSBTAG00000009618/ENSBTAG00000011595/ENSBTAG00000002869/ENSBTAG00000005456/ENSBTAG00000054974/ENSBTAG00000032071/…	MLF1/TOPBP1/AKAP4/GAD1/SYCP1/SPATA6/ARL4A/DBF4/GRM8/BRAF/SLC12A2/BUB1/NPHP1/NCAPH/TTK/MAP7/CCNB2/CDKN3/IFT88/CLPB/MTOR/NEK2/CSNK2A2/SEPTIN4/DCC/PHF7/IP6K1/JAM3/CDK1/SIRT1	30
HALLMARK_REACTIVE_OXYGEN_SPECIES_PATHWAY	48	0.405745	1.48506	0.0405405	0.0723938	0.0320057	3180	tags=31%, list=22%, signal=24%	ENSBTAG00000010447/ENSBTAG00000002683/ENSBTAG00000038186/ENSBTAG00000001933/ENSBTAG00000020780/ENSBTAG00000015571/ENSBTAG00000053003/ENSBTAG00000002953/ENSBTAG00000008541/ENSBTAG00000018855/ENSBTAG00000012046/ENSBTAG00000002941/ENSBTAG00000013912/ENSBTAG00000009509/ENSBTAG00000012062	SCAF4/TXNRD1/MGST1/NDUFA6/TXN/PRDX2/JUNB/GPX4/SBNO2/GLRX/PTPA/PFKP/FES/GCLC/LSP1	15
HALLMARK_FATTY_ACID_METABOLISM	141	0.309804	1.34558	0.0497981	0.0858588	0.0379586	3438	tags=33%, list=24%, signal=25%	ENSBTAG00000006707/ENSBTAG00000009515/ENSBTAG00000005766/ENSBTAG00000021395/ENSBTAG00000012989/ENSBTAG00000011765/ENSBTAG00000012927/ENSBTAG00000018382/ENSBTAG00000009462/ENSBTAG00000024960/ENSBTAG00000012644/ENSBTAG00000005534/ENSBTAG00000012096/ENSBTAG00000002745/ENSBTAG00000008683/ENSBTAG00000018248/ENSBTAG00000046547/ENSBTAG00000031134/ENSBTAG00000013414/ENSBTAG00000046019/ENSBTAG00000003072/…	MIX23/CBR3/NSDHL/HSD17B10/SMS/HMGCL/NA/HAO2/DHCR24/CPT2/UROD/GABARAPL1/ADSL/BLVRA/HADH/METAP1/AQP7/REEP6/SUCLG1/CRAT/BCKDHB/PSME1/APEX1/SDHD/UBE2L6/ACSS1/ACOT8/CA6/KMT5A/ERP29/YWHAH/MIF/SDHA/MLYCD/IL4I1/ENO3/ACADVL/CIDEA/ACAA1/MGLL/ELOVL5/ACSL5/LDHA/ECI1/ALDOA/MDH2	46
