# Supplementary material for: Whole-transcriptome analysis reveals virulence-specific pathogen−host interactions at the placenta in bovine neosporosis
Source: Front Immunol. 2023 Jul 14;14:1198609. doi: 10.3389/fimmu.2023.1198609 (PMC10380943; doi:10.3389/fimmu.2023.1198609)
Supplement: Supplementary file 8 [file Table_7.xlsx]

## Sheet: GO.Nc7vsControl.10
parent	parentTerm	go_id	Term	GeneRatio	BgRatio	pvalue	p.adjust	qvalue	geneID	Count	gene_name
GO:0007009	plasma membrane organization	GO:0007009	plasma membrane organization	3/24	62/10259	0.000388638	0.0305469	0.0271637	ENSBTAG00000010065/ENSBTAG00000021855/ENSBTAG00000054911	3	TRPC5/ANO3/ANO9
GO:0015914	phospholipid transport	GO:0015914	phospholipid transport	3/24	49/10259	0.00019314	0.018976	0.0168743	ENSBTAG00000010065/ENSBTAG00000021855/ENSBTAG00000054911	3	TRPC5/ANO3/ANO9
GO:0045332	phospholipid translocation	GO:0034204	lipid translocation	3/24	26/10259	2.82358e-05	0.00554833	0.00493383	ENSBTAG00000010065/ENSBTAG00000021855/ENSBTAG00000054911	3	TRPC5/ANO3/ANO9
GO:0045332	phospholipid translocation	GO:0045332	phospholipid translocation	3/24	24/10259	2.20481e-05	0.00554833	0.00493383	ENSBTAG00000010065/ENSBTAG00000021855/ENSBTAG00000054911	3	TRPC5/ANO3/ANO9
GO:0045332	phospholipid translocation	GO:0097035	regulation of membrane lipid distribution	3/24	30/10259	4.38212e-05	0.00574058	0.00510479	ENSBTAG00000010065/ENSBTAG00000021855/ENSBTAG00000054911	3	TRPC5/ANO3/ANO9

## Sheet: GO.Nc7vsControl.20
parent	parentTerm	go_id	Term	GeneRatio	BgRatio	pvalue	p.adjust	qvalue	geneID	Count	gene_name
GO:0000165	MAPK cascade	GO:0000165	MAPK cascade	89/1125	431/10650	2.32336e-10	1.12046e-08	9.41398e-09	ENSBTAG00000020378/ENSBTAG00000011082/ENSBTAG00000021761/ENSBTAG00000008301/ENSBTAG00000001692/ENSBTAG00000020079/ENSBTAG00000007840/ENSBTAG00000005865/ENSBTAG00000034827/ENSBTAG00000011628/ENSBTAG00000018966/ENSBTAG00000021183/ENSBTAG00000005793/ENSBTAG00000009844/ENSBTAG00000004037/ENSBTAG00000011316/ENSBTAG00000004587/ENSBTAG00000021467/ENSBTAG00000015311/ENSBTAG00000007636/ENSBTAG00000020638/…	89	DLG1/PEA15/CCN1/JUN/ZC3H12A/DUSP6/IGFBP6/PTPRR/IRAK3/IGF1/TIMP3/CLEC7A/PTPN6/CD4/CD27/PDGFB/PIK3CG/IGFBP3/BRAF/BANK1/LAMTOR3/TLR6/CCL19/WNK2/SYK/TLR4/TRAF1/GADD45B/FGF1/CD74/NDST1/DUSP2/XDH/IL1B/ITGB1BP1/CARD9/MAP3K4/HMGCR/MAPK6/ZFP36L1/PDGFD/IL18/CAVIN3/CD40/TRIB1/LYN/CHI3L1/DUSP10/ATF3/PTPRC/SPRY1/DUSP1/MLKL/NOD2/CX3CL1/ZFP36/CBLC/C5AR1/C5AR2/RRAS/CCL3/CCL16/CCL2/SERPINF2/SCIMP/ARRB2/PIK3R6/PIK…
GO:0002521	leukocyte differentiation	GO:0001525	angiogenesis	43/1125	277/10650	0.00617024	0.0471517	0.0396162	ENSBTAG00000002295/ENSBTAG00000019627/ENSBTAG00000009578/ENSBTAG00000046174/ENSBTAG00000001061/ENSBTAG00000017363/ENSBTAG00000003806/ENSBTAG00000009844/ENSBTAG00000004037/ENSBTAG00000005029/ENSBTAG00000011316/ENSBTAG00000013843/ENSBTAG00000019741/ENSBTAG00000001725/ENSBTAG00000010153/ENSBTAG00000052504/ENSBTAG00000017280/ENSBTAG00000009513/ENSBTAG00000005198/ENSBTAG00000001321/ENSBTAG00000013063/…	43	SAT1/ATF2/ECM1/CCN1/JUN/TAL1/ZC3H12A/ACVRL1/C3AR1/CXCL10/ANXA3/KLF2/C3/TGFBI/FGF1/IL1B/ITGB1BP1/ENG/IL18/THY1/PDE3B/CD40/PTK2/SOX17/HEY1/CHI3L1/PML/WARS1/C5AR1/RRAS/TMEM100/PIK3R6/STAT3/SPHK1/GNA13/PRKCA/TNF/PRCP/ALOX5/PRKCB/CCL24
GO:0098542	defense response to other organism	GO:0001562	response to protozoan	13/1125	17/10650	3.0319e-10	1.43292e-08	1.20392e-08	ENSBTAG00000015520/ENSBTAG00000038625/ENSBTAG00000037634/ENSBTAG00000038938/ENSBTAG00000014529/ENSBTAG00000024272/ENSBTAG00000038233/ENSBTAG00000002416/ENSBTAG00000025405/ENSBTAG00000020736/ENSBTAG00000009493/ENSBTAG00000040190/ENSBTAG00000011467	13	SLC11A1/GBP2/GBP4/BATF/CD40/BCL3/CCDC88B/BATF2
GO:0002521	leukocyte differentiation	GO:0001568	blood vessel development	66/1125	408/10650	0.000254896	0.0031512	0.00264759	ENSBTAG00000009231/ENSBTAG00000002295/ENSBTAG00000011087/ENSBTAG00000008097/ENSBTAG00000001692/ENSBTAG00000001271/ENSBTAG00000012139/ENSBTAG00000019627/ENSBTAG00000009578/ENSBTAG00000015974/ENSBTAG00000000586/ENSBTAG00000046174/ENSBTAG00000001061/ENSBTAG00000007467/ENSBTAG00000017363/ENSBTAG00000003806/ENSBTAG00000009844/ENSBTAG00000004037/ENSBTAG00000005029/ENSBTAG00000011316/ENSBTAG00000013843/…	66	NSDHL/SAT1/ATF2/ECM1/CCN1/JUN/TAL1/ZC3H12A/ACVRL1/ARID2/C3AR1/PDGFB/WNT2/CXCL10/ANXA3/SYK/KLF2/LYL1/JUNB/C3/TGFBI/FGF1/NDST1/XDH/IL1B/ITGB1BP1/ENG/PLG/SMAD6/SIX1/ZFP36L1/IL18/THY1/PDE3B/SPI1/FOXS1/CD40/PTK2/SOX17/HEY1/CHI3L1/FLVCR1/CPLANE1/PML/WARS1/FOXF1/C5AR1/RRAS/TMEM100/SERPINF2/PIK3R6/STAT3/GJC1/SPHK1/GNA13/PRKCA/MIB1/SMAD7/BAK1/TNF/PRCP/ALOX5/PRKCB/CCL24
GO:0045321	leukocyte activation	GO:0001773	myeloid dendritic cell activation	7/1125	15/10650	0.000431382	0.00490816	0.00412377	ENSBTAG00000025405/ENSBTAG00000021709/ENSBTAG00000011982/ENSBTAG00000014612/ENSBTAG00000038428/ENSBTAG00000011467/ENSBTAG00000020535	7	BATF/SPI1/BATF3/DOCK2/RELB/BATF2/PYCARD
GO:0045321	leukocyte activation	GO:0001774	microglial cell activation	7/1125	14/10650	0.000253069	0.00315067	0.00264715	ENSBTAG00000024957/ENSBTAG00000007153/ENSBTAG00000004037/ENSBTAG00000020872/ENSBTAG00000008507/ENSBTAG00000025471/ENSBTAG00000011100	7	C1QA/JUN/SNCA/C5AR1/SPHK1/TNF/CTSC
GO:0001776	leukocyte homeostasis	GO:0001776	leukocyte homeostasis	17/1125	53/10650	1.8023e-05	0.000312806	0.000262815	ENSBTAG00000009641/ENSBTAG00000052708/ENSBTAG00000011917/ENSBTAG00000008636/ENSBTAG00000011411/ENSBTAG00000020904/ENSBTAG00000015228/ENSBTAG00000011563/ENSBTAG00000020034/ENSBTAG00000009167/ENSBTAG00000003166/ENSBTAG00000000428/ENSBTAG00000010785/ENSBTAG00000000292/ENSBTAG00000021249/ENSBTAG00000008631/ENSBTAG00000009691	17	PDE4B/SIT1/JAK3/CD74/MTHFD1/TNFSF13B/LYN/RC3H1/SLC15A4/AXL/BAK1/FAS/GPAM/TCIRG1/LAT/CORO1A/SH2B2
GO:0001816	cytokine production	GO:0001816	cytokine production	90/1125	369/10650	8.58856e-15	9.09795e-13	7.64398e-13	ENSBTAG00000002295/ENSBTAG00000011082/ENSBTAG00000008063/ENSBTAG00000007120/ENSBTAG00000011917/ENSBTAG00000009614/ENSBTAG00000014880/ENSBTAG00000004742/ENSBTAG00000002041/ENSBTAG00000019250/ENSBTAG00000015769/ENSBTAG00000022161/ENSBTAG00000008142/ENSBTAG00000032369/ENSBTAG00000049058/ENSBTAG00000015718/ENSBTAG00000015520/ENSBTAG00000002947/ENSBTAG00000019033/ENSBTAG00000017256/ENSBTAG00000008636/…	90	NRROS/RUNX1/SASH3/BTK/VSIG4/TLR7/ATF2/IFIH1/NMI/INHBB/CASP8/SLC11A1/LY9/CD84/CD2/PDE4B/ZC3H12A/IRAK3/IGF1/CLEC7A/C3AR1/CLEC4A/CLEC6A/PTPN6/LAG3/PPARA/IRF5/BANK1/TLR6/DDX58/IL33/SYK/TLR4/IL12RB1/IL27RA/C3/IRF1/NLRP3/STING1/CD14/CD74/ARID5A/NLRC4/IL1B/TRIB2/RSAD2/CARD9/TICAM2/CASP1/IL18/CD40/ARFGEF2/GSDMD/LYN/TNFRSF1B/ISG15/PTPRC/TLR2/PTGER4/PML/ADCY7/NOD2/ZFP36/AXL/POU2F2/BCL3/RELB/C5AR1/C5AR2/IRF…
GO:0001816	cytokine production	GO:0001817	regulation of cytokine production	89/1125	365/10650	1.24311e-14	1.27294e-12	1.06951e-12	ENSBTAG00000002295/ENSBTAG00000011082/ENSBTAG00000008063/ENSBTAG00000007120/ENSBTAG00000011917/ENSBTAG00000014880/ENSBTAG00000004742/ENSBTAG00000002041/ENSBTAG00000019250/ENSBTAG00000015769/ENSBTAG00000022161/ENSBTAG00000008142/ENSBTAG00000032369/ENSBTAG00000049058/ENSBTAG00000015718/ENSBTAG00000015520/ENSBTAG00000002947/ENSBTAG00000019033/ENSBTAG00000017256/ENSBTAG00000008636/ENSBTAG00000011316/…	89	RUNX1/SASH3/BTK/VSIG4/TLR7/ATF2/IFIH1/NMI/INHBB/CASP8/SLC11A1/LY9/CD84/CD2/PDE4B/ZC3H12A/IRAK3/IGF1/CLEC7A/C3AR1/CLEC4A/CLEC6A/PTPN6/LAG3/PPARA/IRF5/BANK1/TLR6/DDX58/IL33/SYK/TLR4/IL12RB1/IL27RA/C3/IRF1/NLRP3/STING1/CD14/CD74/ARID5A/NLRC4/IL1B/TRIB2/RSAD2/CARD9/TICAM2/CASP1/IL18/CD40/ARFGEF2/GSDMD/LYN/TNFRSF1B/ISG15/PTPRC/TLR2/PTGER4/PML/ADCY7/NOD2/ZFP36/AXL/POU2F2/BCL3/RELB/C5AR1/C5AR2/IRF3/NOS2…
GO:0001816	cytokine production	GO:0001818	negative regulation of cytokine production	37/1125	136/10650	3.81948e-08	1.15034e-06	9.66498e-07	ENSBTAG00000011082/ENSBTAG00000008063/ENSBTAG00000019250/ENSBTAG00000015769/ENSBTAG00000032369/ENSBTAG00000049058/ENSBTAG00000015520/ENSBTAG00000019033/ENSBTAG00000011316/ENSBTAG00000007636/ENSBTAG00000038490/ENSBTAG00000020294/ENSBTAG00000034295/ENSBTAG00000015297/ENSBTAG00000014031/ENSBTAG00000006240/ENSBTAG00000016933/ENSBTAG00000001273/ENSBTAG00000016045/ENSBTAG00000023144/ENSBTAG00000014972/…	37	BTK/VSIG4/NMI/INHBB/SLC11A1/CD84/ZC3H12A/IRAK3/IGF1/CLEC4A/PTPN6/LAG3/PPARA/BANK1/TLR6/TLR4/IL27RA/NLRP3/TRIB2/PTPRC/PTGER4/PML/ADCY7/NOD2/ZFP36/AXL/BCL3/RELB/C5AR2/ARRB2/TBX21/DHX58/SMAD7/TNF/VSIR/IDO1/PYCARD
GO:0001816	cytokine production	GO:0001819	positive regulation of cytokine production	56/1125	226/10650	6.18419e-10	2.67575e-08	2.24813e-08	ENSBTAG00000002295/ENSBTAG00000007120/ENSBTAG00000004742/ENSBTAG00000002041/ENSBTAG00000022161/ENSBTAG00000008142/ENSBTAG00000015718/ENSBTAG00000015520/ENSBTAG00000002947/ENSBTAG00000017256/ENSBTAG00000008636/ENSBTAG00000014546/ENSBTAG00000019741/ENSBTAG00000023635/ENSBTAG00000004989/ENSBTAG00000003366/ENSBTAG00000018347/ENSBTAG00000004767/ENSBTAG00000006240/ENSBTAG00000011481/ENSBTAG00000016933/…	56	RUNX1/SASH3/TLR7/ATF2/IFIH1/CASP8/SLC11A1/LY9/CD2/PDE4B/CLEC7A/C3AR1/CLEC6A/IRF5/DDX58/IL33/SYK/TLR4/IL12RB1/IL27RA/C3/IRF1/NLRP3/STING1/CD14/CD74/ARID5A/NLRC4/IL1B/RSAD2/CARD9/TICAM2/CASP1/IL18/CD40/ARFGEF2/GSDMD/PTPRC/TLR2/PTGER4/NOD2/POU2F2/BCL3/C5AR1/IRF3/SERPINF2/DHX58/GPSM3/TNF/RIPK1/CCDC88B/CD81/IRF7/IDO1/PYCARD/CARD11
GO:0001906	cell killing	GO:0001906	cell killing	25/1125	58/10650	1.70584e-10	8.64293e-09	7.26167e-09	ENSBTAG00000008330/ENSBTAG00000009421/ENSBTAG00000039993/ENSBTAG00000024960/ENSBTAG00000012638/ENSBTAG00000014546/ENSBTAG00000020294/ENSBTAG00000034295/ENSBTAG00000004767/ENSBTAG00000039160/ENSBTAG00000017280/ENSBTAG00000053497/ENSBTAG00000010242/ENSBTAG00000000277/ENSBTAG00000023144/ENSBTAG00000019975/ENSBTAG00000051298/ENSBTAG00000006894/ENSBTAG00000035587/ENSBTAG00000016344/ENSBTAG00000003038/…	25	RNF19B/CD1E/CD1D/S100A12/CLEC7A/PTPN6/LAG3/SYK/VAV1/C3/GNLY/LAMP1/IL18/PTPRC/IL7R/PVR/NOS2/ARRB2/PIK3R6/TAP2/BOLA-DRA/CTSC/PRF1/CORO1A
GO:0002443	leukocyte mediated immunity	GO:0001909	leukocyte mediated cytotoxicity	19/1125	46/10650	6.23156e-08	1.82318e-06	1.53181e-06	ENSBTAG00000008330/ENSBTAG00000009421/ENSBTAG00000039993/ENSBTAG00000024960/ENSBTAG00000020294/ENSBTAG00000034295/ENSBTAG00000039160/ENSBTAG00000010242/ENSBTAG00000000277/ENSBTAG00000023144/ENSBTAG00000019975/ENSBTAG00000051298/ENSBTAG00000035587/ENSBTAG00000016344/ENSBTAG00000003038/ENSBTAG00000010645/ENSBTAG00000011100/ENSBTAG00000001008/ENSBTAG00000008631	19	RNF19B/CD1E/CD1D/PTPN6/LAG3/VAV1/LAMP1/IL18/PTPRC/IL7R/PVR/ARRB2/PIK3R6/TAP2/BOLA-DRA/CTSC/PRF1/CORO1A
GO:0002684	positive regulation of immune system process	GO:0001913	T cell mediated cytotoxicity	10/1125	20/10650	1.1375e-05	0.000209246	0.000175806	ENSBTAG00000009421/ENSBTAG00000039993/ENSBTAG00000024960/ENSBTAG00000023144/ENSBTAG00000019975/ENSBTAG00000051298/ENSBTAG00000003038/ENSBTAG00000010645/ENSBTAG00000011100/ENSBTAG00000001008	10	CD1E/CD1D/PTPRC/IL7R/PVR/TAP2/BOLA-DRA/CTSC/PRF1
GO:0002684	positive regulation of immune system process	GO:0001914	regulation of T cell mediated cytotoxicity	8/1125	17/10650	0.000153359	0.00202197	0.00169883	ENSBTAG00000009421/ENSBTAG00000039993/ENSBTAG00000024960/ENSBTAG00000023144/ENSBTAG00000019975/ENSBTAG00000051298/ENSBTAG00000003038/ENSBTAG00000010645	8	CD1E/CD1D/PTPRC/IL7R/PVR/TAP2/BOLA-DRA
GO:0002684	positive regulation of immune system process	GO:0001916	positive regulation of T cell mediated cytotoxicity	7/1125	13/10650	0.000139207	0.00187563	0.00157588	ENSBTAG00000009421/ENSBTAG00000039993/ENSBTAG00000024960/ENSBTAG00000023144/ENSBTAG00000051298/ENSBTAG00000003038/ENSBTAG00000010645	7	CD1E/CD1D/PTPRC/PVR/TAP2/BOLA-DRA
GO:0000165	MAPK cascade	GO:0001933	negative regulation of protein phosphorylation	46/1125	249/10650	0.000105664	0.00146877	0.00123404	ENSBTAG00000020378/ENSBTAG00000007814/ENSBTAG00000008301/ENSBTAG00000007840/ENSBTAG00000019627/ENSBTAG00000008621/ENSBTAG00000014205/ENSBTAG00000002623/ENSBTAG00000016656/ENSBTAG00000004037/ENSBTAG00000011316/ENSBTAG00000004587/ENSBTAG00000015311/ENSBTAG00000007636/ENSBTAG00000020634/ENSBTAG00000020638/ENSBTAG00000006256/ENSBTAG00000020294/ENSBTAG00000003994/ENSBTAG00000001941/ENSBTAG00000006240/…	46	SAMSN1/PARP14/DLG1/WWTR1/JUN/ZC3H12A/DUSP6/PTPRR/IRAK3/FBXO7/TIMP3/PTPRO/PTPN6/IGFBP3/WNK2/SEMA4D/TLR4/GADD45B/DUSP2/XDH/ITGB1BP1/ENG/HMGCR/SMAD6/THY1/PMEPA1/DBNDD2/TRIB1/LYN/DUSP10/ATF3/PTPRC/SPRY1/DUSP1/WARS1/CBLC/ARRB2/SLC9A3R1/PRKAR1A/SMAD7/DUSP7/PRKAR2A/BAK1/INPP5F/DUSP26/PYCARD
GO:0002521	leukocyte differentiation	GO:0001944	vasculature development	68/1125	430/10650	0.000400474	0.00462502	0.00388588	ENSBTAG00000009231/ENSBTAG00000002295/ENSBTAG00000011087/ENSBTAG00000008097/ENSBTAG00000001692/ENSBTAG00000001271/ENSBTAG00000012139/ENSBTAG00000019627/ENSBTAG00000009578/ENSBTAG00000021553/ENSBTAG00000015974/ENSBTAG00000000586/ENSBTAG00000046174/ENSBTAG00000001061/ENSBTAG00000007467/ENSBTAG00000013544/ENSBTAG00000017363/ENSBTAG00000003806/ENSBTAG00000009844/ENSBTAG00000004037/ENSBTAG00000005029/…	68	NSDHL/SAT1/ATF2/ECM1/CCN1/JUN/TAL1/ZC3H12A/ACVRL1/ARID2/C3AR1/PDGFB/WNT2/CXCL10/ANXA3/SYK/KLF2/LYL1/JUNB/C3/TGFBI/FGF1/NDST1/XDH/IL1B/ITGB1BP1/ENG/PLG/SMAD6/SIX1/ZFP36L1/IL18/THY1/PDE3B/SPI1/FOXS1/CD40/PTK2/SOX17/HEY1/CHI3L1/PTPN14/FLVCR1/CPLANE1/PML/WARS1/FOXF1/C5AR1/RRAS/TMEM100/SERPINF2/PIK3R6/STAT3/GJC1/SPHK1/GNA13/PRKCA/MIB1/SMAD7/BAK1/TNF/PRCP/LGALS8/ALOX5/PRKCB/CCL24
GO:0019221	cytokine-mediated signaling pathway	GO:0001959	regulation of cytokine-mediated signaling pathway	18/1125	85/10650	0.00292811	0.0257741	0.021655	ENSBTAG00000010655/ENSBTAG00000021791/ENSBTAG00000016656/ENSBTAG00000003806/ENSBTAG00000000283/ENSBTAG00000004767/ENSBTAG00000015228/ENSBTAG00000002357/ENSBTAG00000050239/ENSBTAG00000012406/ENSBTAG00000023144/ENSBTAG00000005413/ENSBTAG00000003166/ENSBTAG00000006633/ENSBTAG00000008507/ENSBTAG00000006378/ENSBTAG00000047680/ENSBTAG00000020535	18	PARP9/PARP14/DCST1/ECM1/CSF1/SYK/CD74/TICAM2/CASP1/ZBP1/PTPRC/NLRC5/AXL/IRF3/SPHK1/RIPK1/IRF7/PYCARD
GO:0019221	cytokine-mediated signaling pathway	GO:0001961	positive regulation of cytokine-mediated signaling pathway	12/1125	35/10650	0.000150272	0.00199842	0.00167905	ENSBTAG00000021791/ENSBTAG00000016656/ENSBTAG00000000283/ENSBTAG00000015228/ENSBTAG00000002357/ENSBTAG00000050239/ENSBTAG00000012406/ENSBTAG00000005413/ENSBTAG00000003166/ENSBTAG00000006633/ENSBTAG00000006378/ENSBTAG00000047680	12	PARP9/PARP14/CSF1/CD74/TICAM2/CASP1/ZBP1/NLRC5/AXL/IRF3/RIPK1/IRF7
GO:0019221	cytokine-mediated signaling pathway	GO:0002221	pattern recognition receptor signaling pathway	26/1125	101/10650	1.18821e-05	0.000215986	0.000181469	ENSBTAG00000008603/ENSBTAG00000022161/ENSBTAG00000008142/ENSBTAG00000032369/ENSBTAG00000007636/ENSBTAG00000049422/ENSBTAG00000014031/ENSBTAG00000006240/ENSBTAG00000031231/ENSBTAG00000015032/ENSBTAG00000016061/ENSBTAG00000020034/ENSBTAG00000008008/ENSBTAG00000009167/ENSBTAG00000006360/ENSBTAG00000016683/ENSBTAG00000020936/ENSBTAG00000006633/ENSBTAG00000035587/ENSBTAG00000046580/ENSBTAG00000007389/…	26	TASL/TLR7/IFIH1/NMI/IRAK3/TIFA/TLR6/TLR4/IRF1/CD14/RSAD2/LYN/TLR2/SLC15A4/CD180/NFKBIA/NOD2/IRF3/ARRB2/DHX58/IFI35/MAPKAPK3/PIK3AP1/SLC15A3/UNC93B1/IRF7
GO:0019221	cytokine-mediated signaling pathway	GO:0002224	toll-like receptor signaling pathway	22/1125	70/10650	1.60617e-06	3.738e-05	3.14062e-05	ENSBTAG00000008603/ENSBTAG00000022161/ENSBTAG00000032369/ENSBTAG00000007636/ENSBTAG00000014031/ENSBTAG00000006240/ENSBTAG00000031231/ENSBTAG00000015032/ENSBTAG00000016061/ENSBTAG00000020034/ENSBTAG00000008008/ENSBTAG00000009167/ENSBTAG00000006360/ENSBTAG00000016683/ENSBTAG00000020936/ENSBTAG00000006633/ENSBTAG00000035587/ENSBTAG00000007389/ENSBTAG00000016532/ENSBTAG00000019872/ENSBTAG00000001193/…	22	TASL/TLR7/NMI/IRAK3/TLR6/TLR4/IRF1/CD14/RSAD2/LYN/TLR2/SLC15A4/CD180/NFKBIA/NOD2/IRF3/ARRB2/IFI35/MAPKAPK3/PIK3AP1/UNC93B1/IRF7
GO:0098542	defense response to other organism	GO:0002237	response to molecule of bacterial origin	47/1125	138/10650	7.66677e-14	7.2778e-12	6.11471e-12	ENSBTAG00000001061/ENSBTAG00000013118/ENSBTAG00000015520/ENSBTAG00000027051/ENSBTAG00000008636/ENSBTAG00000011316/ENSBTAG00000007636/ENSBTAG00000004989/ENSBTAG00000014031/ENSBTAG00000037558/ENSBTAG00000001725/ENSBTAG00000008479/ENSBTAG00000000095/ENSBTAG00000006240/ENSBTAG00000001273/ENSBTAG00000015032/ENSBTAG00000014090/ENSBTAG00000001321/ENSBTAG00000019979/ENSBTAG00000006572/ENSBTAG00000000625/…	47	CD86/SLC11A1/PTAFR/PDE4B/ZC3H12A/IRAK3/IRF5/TLR6/GRO1/CXCL10/CXCL13/CD274/TLR4/NLRP3/CD14/ARID5A/IL1B/CMPK2/CARD9/SMAD6/GCH1/ACOD1/CASP1/IL18/TRIB1/LYN/DUSP10/TNFRSF1B/TLR2/CD180/PTGER4/NFKBIA/NOD2/ZFP36/AXL/C5AR1/IRF3/CCL2/NOS2/PRKCA/MAPKAPK3/CCR5/TAP2/TNF/ANKRD1/IDO1/PYCARD
GO:0002684	positive regulation of immune system process	GO:0002250	adaptive immune response	77/1125	181/10650	3.25603e-29	1.42893e-26	1.20057e-26	ENSBTAG00000021020/ENSBTAG00000052708/ENSBTAG00000002623/ENSBTAG00000010987/ENSBTAG00000002041/ENSBTAG00000019250/ENSBTAG00000046555/ENSBTAG00000015520/ENSBTAG00000011196/ENSBTAG00000007153/ENSBTAG00000002947/ENSBTAG00000009421/ENSBTAG00000039993/ENSBTAG00000024960/ENSBTAG00000017135/ENSBTAG00000011316/ENSBTAG00000023635/ENSBTAG00000037743/ENSBTAG00000008612/ENSBTAG00000004840/ENSBTAG00000020294/…	77	SAMSN1/NFKBIZ/SASH3/BTK/WAS/RIF1/SLC11A1/C1QB/C1QA/LY9/CD1E/CD1D/CTSS/ZC3H12A/CLEC6A/C1R/C1S/PTPN6/CD4/MYO1G/SYK/IL12RB1/IL27RA/C3/CD74/ITK/ARID5A/ZAP70/IL1B/CD8A/RSAD2/FUT7/BATF/TNFSF13B/IL18/CD3D/CD40/DUSP10/TNFRSF1B/RC3H1/PTPRC/SLC15A4/IL7R/ADCY7/NOD2/PVR/BCL3/RELB/TBX21/STAT3/SMAD7/PARP3/BOLA-DOB/TAP2/TAP1/BOLA-DMB/BOLA-DMA/BOLA-DOA/BOLA-DQB/BOLA-DQA5/BLA-DQB/BOLA-DRA/C2/TNF/NFKB2/CTSC/TCIRG1…
GO:0002684	positive regulation of immune system process	GO:0002253	activation of immune response	49/1125	148/10650	7.81795e-14	7.2778e-12	6.11471e-12	ENSBTAG00000021761/ENSBTAG00000019627/ENSBTAG00000052708/ENSBTAG00000012433/ENSBTAG00000010987/ENSBTAG00000014880/ENSBTAG00000015815/ENSBTAG00000015769/ENSBTAG00000012695/ENSBTAG00000011196/ENSBTAG00000007153/ENSBTAG00000011511/ENSBTAG00000008636/ENSBTAG00000011316/ENSBTAG00000019741/ENSBTAG00000037743/ENSBTAG00000008612/ENSBTAG00000004840/ENSBTAG00000020294/ENSBTAG00000006377/ENSBTAG00000027204/…	49	NFKBIZ/CFP/VSIG4/LCK/C1QB/C1QA/PDE4B/ZC3H12A/C3AR1/C1R/C1S/PTPN6/MYO1G/BRAF/SYK/TLR4/PRAM1/C3/CFD/STING1/ITK/IL1B/THY1/LPXN/LYN/RC3H1/DENND1B/PTPRC/LCP2/NOD2/CD22/PVR/C5AR1/C5AR2/CFB/C2/BLNK/PLEKHA1/CD81/PRKCB/PYCARD/LAT2/SH2B2/PVRIG/CARD11
GO:0001776	leukocyte homeostasis	GO:0002260	lymphocyte homeostasis	13/1125	38/10650	8.21539e-05	0.0011961	0.00100495	ENSBTAG00000052708/ENSBTAG00000011917/ENSBTAG00000011411/ENSBTAG00000020904/ENSBTAG00000015228/ENSBTAG00000011563/ENSBTAG00000020034/ENSBTAG00000000428/ENSBTAG00000010785/ENSBTAG00000000292/ENSBTAG00000021249/ENSBTAG00000008631/ENSBTAG00000009691	13	SIT1/JAK3/CD74/TNFSF13B/LYN/RC3H1/BAK1/FAS/GPAM/TCIRG1/LAT/CORO1A/SH2B2
GO:0045321	leukocyte activation	GO:0002286	T cell activation involved in immune response	19/1125	50/10650	3.01662e-07	8.05831e-06	6.77048e-06	ENSBTAG00000052708/ENSBTAG00000010987/ENSBTAG00000015520/ENSBTAG00000002947/ENSBTAG00000011316/ENSBTAG00000009717/ENSBTAG00000015228/ENSBTAG00000025405/ENSBTAG00000000277/ENSBTAG00000047412/ENSBTAG00000014972/ENSBTAG00000009493/ENSBTAG00000038428/ENSBTAG00000014199/ENSBTAG00000021523/ENSBTAG00000012441/ENSBTAG00000010645/ENSBTAG00000047495/ENSBTAG00000007103	19	NFKBIZ/SLC11A1/LY9/ZC3H12A/FGL2/CD74/BATF/IL18/TNFSF18/RC3H1/PTGER4/BCL3/RELB/TBX21/STAT3/SMAD7/BOLA-DRA/CD81/ITGAL
GO:0045321	leukocyte activation	GO:0002292	T cell differentiation involved in immune response	14/1125	41/10650	4.50063e-05	0.000691296	0.000580818	ENSBTAG00000052708/ENSBTAG00000010987/ENSBTAG00000002947/ENSBTAG00000011316/ENSBTAG00000009717/ENSBTAG00000025405/ENSBTAG00000000277/ENSBTAG00000014972/ENSBTAG00000009493/ENSBTAG00000038428/ENSBTAG00000014199/ENSBTAG00000021523/ENSBTAG00000012441/ENSBTAG00000010645	14	NFKBIZ/LY9/ZC3H12A/FGL2/BATF/IL18/RC3H1/PTGER4/BCL3/RELB/TBX21/STAT3/SMAD7/BOLA-DRA
GO:0045321	leukocyte activation	GO:0002360	T cell lineage commitment	6/1125	15/10650	0.00295894	0.0258235	0.0216966	ENSBTAG00000021761/ENSBTAG00000002947/ENSBTAG00000025405/ENSBTAG00000004954/ENSBTAG00000014199/ENSBTAG00000021523	6	LY9/BRAF/BATF/TOX/TBX21/STAT3
GO:0045321	leukocyte activation	GO:0002366	leukocyte activation involved in immune response	47/1125	146/10650	8.13193e-13	6.40546e-11	5.38178e-11	ENSBTAG00000021020/ENSBTAG00000052708/ENSBTAG00000010987/ENSBTAG00000017060/ENSBTAG00000032369/ENSBTAG00000015520/ENSBTAG00000009631/ENSBTAG00000002947/ENSBTAG00000019033/ENSBTAG00000011316/ENSBTAG00000015043/ENSBTAG00000014546/ENSBTAG00000009717/ENSBTAG00000010153/ENSBTAG00000004767/ENSBTAG00000006240/ENSBTAG00000016933/ENSBTAG00000021041/ENSBTAG00000015228/ENSBTAG00000013290/ENSBTAG00000025405/…	47	NFKBIZ/ITGB2/RIF1/NMI/SLC11A1/ZNF683/LY9/CD84/ZC3H12A/MFNG/CLEC7A/FGL2/ANXA3/SYK/TLR4/IL27RA/PRAM1/CD74/DYSF/BATF/LAMP1/IL18/CD40/LYN/TNFSF18/RC3H1/PTPRC/SLC15A4/DOCK2/CD180/PTGER4/FES/FOXF1/BCL3/RELB/TBX21/STAT3/IFI35/MILR1/SMAD7/PARP3/BOLA-DRA/CD81/CORO1A/ITGAL/PYCARD/LFNG
GO:0019221	cytokine-mediated signaling pathway	GO:0002429	immune response-activating cell surface receptor signaling pathway	32/1125	102/10650	7.57549e-09	2.61482e-07	2.19694e-07	ENSBTAG00000021761/ENSBTAG00000019627/ENSBTAG00000052708/ENSBTAG00000012433/ENSBTAG00000010987/ENSBTAG00000014880/ENSBTAG00000012695/ENSBTAG00000008636/ENSBTAG00000011316/ENSBTAG00000019741/ENSBTAG00000020294/ENSBTAG00000006377/ENSBTAG00000027204/ENSBTAG00000004767/ENSBTAG00000021041/ENSBTAG00000000306/ENSBTAG00000036260/ENSBTAG00000020034/ENSBTAG00000023144/ENSBTAG00000009381/ENSBTAG00000011887/…	32	NFKBIZ/LCK/PDE4B/ZC3H12A/C3AR1/PTPN6/MYO1G/BRAF/SYK/PRAM1/ITK/THY1/LPXN/LYN/RC3H1/DENND1B/PTPRC/LCP2/CD22/PVR/C5AR1/C5AR2/BLNK/PLEKHA1/CD81/PRKCB/LAT2/SH2B2/PVRIG/CARD11
GO:0002443	leukocyte mediated immunity	GO:0002443	leukocyte mediated immunity	66/1125	173/10650	5.21488e-22	1.00126e-19	8.41242e-20	ENSBTAG00000021020/ENSBTAG00000017060/ENSBTAG00000002041/ENSBTAG00000019250/ENSBTAG00000046555/ENSBTAG00000008330/ENSBTAG00000011196/ENSBTAG00000007153/ENSBTAG00000019033/ENSBTAG00000009421/ENSBTAG00000039993/ENSBTAG00000024960/ENSBTAG00000014546/ENSBTAG00000037743/ENSBTAG00000008612/ENSBTAG00000004840/ENSBTAG00000020294/ENSBTAG00000034295/ENSBTAG00000006377/ENSBTAG00000027204/ENSBTAG00000010153/…	66	ITGB2/SASH3/BTK/WAS/RIF1/RNF19B/C1QB/C1QA/CD84/CD1E/CD1D/CLEC7A/C1R/C1S/PTPN6/LAG3/MYO1G/ANXA3/WDR1/DDX58/SYK/TLR4/IL27RA/PRAM1/VAV1/C3/CD74/ARID5A/IL1B/CD8A/RSAD2/FUT7/BATF/LAMP1/IL18/CD40/LYN/TNFRSF1B/PTPRC/SLC15A4/IL7R/FES/FOXF1/NOD2/PVR/BCL3/ARRB2/PIK3R6/TBX21/ACE/MILR1/SMAD7/PARP3/TAP2/BOLA-DRA/C2/TNF/CTSC/TCIRG1/CD81/IRF7/PRF1/CORO1A
GO:0002684	positive regulation of immune system process	GO:0002455	humoral immune response mediated by circulating immunoglobulin	13/1125	19/10650	2.81919e-09	1.09627e-07	9.21073e-08	ENSBTAG00000011196/ENSBTAG00000007153/ENSBTAG00000037743/ENSBTAG00000008612/ENSBTAG00000004840/ENSBTAG00000020294/ENSBTAG00000027204/ENSBTAG00000017280/ENSBTAG00000023144/ENSBTAG00000020936/ENSBTAG00000009493/ENSBTAG00000007450/ENSBTAG00000025471	13	C1QB/C1QA/C1R/C1S/PTPN6/C3/PTPRC/NOD2/BCL3/C2/TNF
GO:0002684	positive regulation of immune system process	GO:0002456	T cell mediated immunity	24/1125	51/10650	4.0676e-11	2.45013e-09	2.05856e-09	ENSBTAG00000002041/ENSBTAG00000046555/ENSBTAG00000009421/ENSBTAG00000039993/ENSBTAG00000024960/ENSBTAG00000006377/ENSBTAG00000014090/ENSBTAG00000001321/ENSBTAG00000021141/ENSBTAG00000016061/ENSBTAG00000046516/ENSBTAG00000000277/ENSBTAG00000024928/ENSBTAG00000023144/ENSBTAG00000019975/ENSBTAG00000020936/ENSBTAG00000051298/ENSBTAG00000014199/ENSBTAG00000012441/ENSBTAG00000003038/ENSBTAG00000010645/…	24	SASH3/WAS/CD1E/CD1D/MYO1G/ARID5A/IL1B/CD8A/RSAD2/FUT7/IL18/TNFRSF1B/PTPRC/IL7R/NOD2/PVR/TBX21/SMAD7/TAP2/BOLA-DRA/CTSC/CD81/PRF1
GO:0002684	positive regulation of immune system process	GO:0002460	adaptive immune response based on somatic recombination of immune receptors built from immunoglobulin superfamily domains	55/1125	148/10650	6.28008e-18	9.18686e-16	7.71868e-16	ENSBTAG00000021020/ENSBTAG00000052708/ENSBTAG00000010987/ENSBTAG00000002041/ENSBTAG00000019250/ENSBTAG00000046555/ENSBTAG00000015520/ENSBTAG00000011196/ENSBTAG00000007153/ENSBTAG00000002947/ENSBTAG00000009421/ENSBTAG00000039993/ENSBTAG00000024960/ENSBTAG00000011316/ENSBTAG00000037743/ENSBTAG00000008612/ENSBTAG00000004840/ENSBTAG00000020294/ENSBTAG00000006377/ENSBTAG00000027204/ENSBTAG00000011481/…	55	NFKBIZ/SASH3/BTK/WAS/RIF1/SLC11A1/C1QB/C1QA/LY9/CD1E/CD1D/ZC3H12A/C1R/C1S/PTPN6/MYO1G/IL12RB1/IL27RA/C3/CD74/ARID5A/IL1B/CD8A/RSAD2/FUT7/BATF/TNFSF13B/IL18/CD40/TNFRSF1B/RC3H1/PTPRC/SLC15A4/IL7R/NOD2/PVR/BCL3/RELB/TBX21/STAT3/SMAD7/PARP3/TAP2/BOLA-DRA/C2/TNF/NFKB2/CTSC/TCIRG1/CD81/IRF7/PRF1
GO:0019882	antigen processing and presentation	GO:0002474	antigen processing and presentation of peptide antigen via MHC class I	7/1125	14/10650	0.000253069	0.00315067	0.00264715	ENSBTAG00000038490/ENSBTAG00000014728/ENSBTAG00000039275/ENSBTAG00000048782/ENSBTAG00000003038/ENSBTAG00000008953/ENSBTAG00000016828	7	CLEC4A/TAPBPL/ERAP2/TAP2/TAP1/TAPBP
GO:0019882	antigen processing and presentation	GO:0002476	antigen processing and presentation of endogenous peptide antigen via MHC class Ib	10/1125	10/10650	1.66895e-10	8.64293e-09	7.26167e-09	ENSBTAG00000003038/ENSBTAG00000005182/ENSBTAG00000012208/ENSBTAG00000001476/ENSBTAG00000007075/ENSBTAG00000038619/ENSBTAG00000005146/ENSBTAG00000019386/ENSBTAG00000020116/ENSBTAG00000002069	10	TAP2/BoLA/BOLA-NC1/JSP.1/BOLA
GO:0019882	antigen processing and presentation	GO:0002495	antigen processing and presentation of peptide antigen via MHC class II	6/1125	10/10650	0.000197843	0.00256444	0.00215461	ENSBTAG00000017135/ENSBTAG00000015228/ENSBTAG00000047707/ENSBTAG00000006490/ENSBTAG00000010645/ENSBTAG00000020535	6	CTSS/CD74/BOLA-DOB/BOLA-DOA/BOLA-DRA/PYCARD
GO:0019882	antigen processing and presentation	GO:0002504	antigen processing and presentation of peptide or polysaccharide antigen via MHC class II	13/1125	19/10650	2.81919e-09	1.09627e-07	9.21073e-08	ENSBTAG00000017135/ENSBTAG00000015228/ENSBTAG00000047707/ENSBTAG00000012451/ENSBTAG00000015730/ENSBTAG00000006490/ENSBTAG00000009656/ENSBTAG00000021077/ENSBTAG00000038128/ENSBTAG00000019588/ENSBTAG00000013919/ENSBTAG00000010645/ENSBTAG00000020535	13	CTSS/CD74/BOLA-DOB/BOLA-DMB/BOLA-DMA/BOLA-DOA/BOLA-DQB/BOLA-DQA5/BLA-DQB/BOLA-DRA/PYCARD
GO:0002521	leukocyte differentiation	GO:0002521	leukocyte differentiation	87/1125	302/10650	3.71098e-19	6.00007e-17	5.04118e-17	ENSBTAG00000015109/ENSBTAG00000021761/ENSBTAG00000052708/ENSBTAG00000018699/ENSBTAG00000015980/ENSBTAG00000010987/ENSBTAG00000001009/ENSBTAG00000009614/ENSBTAG00000021901/ENSBTAG00000004742/ENSBTAG00000002041/ENSBTAG00000019250/ENSBTAG00000015718/ENSBTAG00000012695/ENSBTAG00000009631/ENSBTAG00000011193/ENSBTAG00000002947/ENSBTAG00000000283/ENSBTAG00000004037/ENSBTAG00000005029/ENSBTAG00000011316/…	87	NFKBIZ/HCLS1/NRROS/TRPM2/RUNX1/SASH3/BTK/CASP8/LCK/ZNF683/C1QC/LY9/CSF1/JUN/TAL1/ZC3H12A/FBXO7/MFNG/PTPN6/CD4/LAG3/CD27/TOB2/IKZF1/FGL2/SNX10/BRAF/SYK/TNFSF8/JAK3/LYL1/JUNB/VAV1/IRF1/CD74/ITK/ZAP70/IL1B/CD8A/RSAD2/FUT7/VNN1/ZFP36L1/FOS/BATF/POU4F1/IL18/CD3D/SPI1/MAFB/PREX1/TRIB1/LYN/TOX/DUSP10/RC3H1/BATF3/PTPRC/TMEM131L/DOCK2/PTGER4/IL7R/FES/AXL/POU2F2/BCL3/RELB/RRAS/EVI2B/PIK3R6/KAT7/TBX21/STAT3…
GO:0006954	inflammatory response	GO:0002532	production of molecular mediator involved in inflammatory response	15/1125	39/10650	4.49362e-06	9.02248e-05	7.58056e-05	ENSBTAG00000008063/ENSBTAG00000011316/ENSBTAG00000014546/ENSBTAG00000004767/ENSBTAG00000006240/ENSBTAG00000013201/ENSBTAG00000001729/ENSBTAG00000006208/ENSBTAG00000020936/ENSBTAG00000006894/ENSBTAG00000054438/ENSBTAG00000025471/ENSBTAG00000020319/ENSBTAG00000001602/ENSBTAG00000020535	15	ZC3H12A/CLEC7A/PPARA/SYK/TLR4/ALOX5AP/DUSP10/ADCY7/NOD2/NOS2/GPSM3/TNF/ALOX5/IL4R/PYCARD
GO:0034097	response to cytokine	GO:0002548	monocyte chemotaxis	16/1125	30/10650	7.49917e-09	2.61482e-07	2.19694e-07	ENSBTAG00000006256/ENSBTAG00000021697/ENSBTAG00000001725/ENSBTAG00000012684/ENSBTAG00000020034/ENSBTAG00000013863/ENSBTAG00000024869/ENSBTAG00000025250/ENSBTAG00000010155/ENSBTAG00000048980/ENSBTAG00000053578/ENSBTAG00000053649/ENSBTAG00000037811/ENSBTAG00000031355/ENSBTAG00000019428/ENSBTAG00000026275	16	PTPRO/PDGFB/CXCL10/CCL19/LYN/DUSP1/CX3CL1/CCL3/CCL16/CCL5/CCL2/CCR1/CCL24
GO:0002521	leukocyte differentiation	GO:0002573	myeloid leukocyte differentiation	32/1125	119/10650	4.20438e-07	1.11344e-05	9.35494e-06	ENSBTAG00000015109/ENSBTAG00000015980/ENSBTAG00000001009/ENSBTAG00000009614/ENSBTAG00000004742/ENSBTAG00000015718/ENSBTAG00000011193/ENSBTAG00000000283/ENSBTAG00000004037/ENSBTAG00000005029/ENSBTAG00000003255/ENSBTAG00000001822/ENSBTAG00000012046/ENSBTAG00000015228/ENSBTAG00000025434/ENSBTAG00000004322/ENSBTAG00000025405/ENSBTAG00000051184/ENSBTAG00000021709/ENSBTAG00000003396/ENSBTAG00000023179/…	32	HCLS1/NRROS/RUNX1/CASP8/C1QC/CSF1/JUN/TAL1/CD4/TOB2/SNX10/JUNB/CD74/ZFP36L1/FOS/BATF/POU4F1/SPI1/MAFB/TRIB1/LYN/BATF3/FES/RELB/EVI2B/FASN/TNF/RIPK1/GAB2/BATF2/TCIRG1/CD81
GO:0002684	positive regulation of immune system process	GO:0002683	negative regulation of immune system process	69/1125	244/10650	5.74695e-15	6.53875e-13	5.49377e-13	ENSBTAG00000019043/ENSBTAG00000020378/ENSBTAG00000010655/ENSBTAG00000015109/ENSBTAG00000019627/ENSBTAG00000052708/ENSBTAG00000008621/ENSBTAG00000011917/ENSBTAG00000002623/ENSBTAG00000013118/ENSBTAG00000016656/ENSBTAG00000009848/ENSBTAG00000019250/ENSBTAG00000015769/ENSBTAG00000032369/ENSBTAG00000011193/ENSBTAG00000046977/ENSBTAG00000019033/ENSBTAG00000020394/ENSBTAG00000005029/ENSBTAG00000011316/…	69	GABPA/SAMSN1/CD86/PARP14/DLG1/GPR171/BTK/VSIG4/NMI/C1QC/PLA2G2D4/CD84/DCST1/TNFAIP8L2/TAL1/ZC3H12A/IRAK3/FBXO7/PTPN6/LAG3/TAPBPL/TOB2/FGL2/HOXA9/BANK1/CD274/IL27RA/IRF1/CD74/ZFP36L1/THY1/TRIM21/LPXN/MAFB/SDC4/TRIB1/LYN/DUSP10/RC3H1/PTPRC/TMEM131L/ADORA2A/DUSP1/PTGER4/IL7R/NFKBIA/FOXF1/NOD2/NLRC5/CD22/ZFP36/AXL/C5AR2/MMP28/CCL2/ARRB2/TBX21/DHX58/MILR1/PRKAR1A/SMAD7/PARP3/BOLA-DOB/BOLA-DOA/TNF/GPAM…
GO:0002684	positive regulation of immune system process	GO:0002684	positive regulation of immune system process	142/1125	457/10650	6.4668e-35	4.9665e-32	4.17279e-32	ENSBTAG00000021020/ENSBTAG00000011082/ENSBTAG00000021761/ENSBTAG00000019627/ENSBTAG00000052708/ENSBTAG00000012433/ENSBTAG00000018699/ENSBTAG00000011917/ENSBTAG00000010987/ENSBTAG00000001009/ENSBTAG00000013118/ENSBTAG00000021791/ENSBTAG00000014880/ENSBTAG00000017060/ENSBTAG00000004742/ENSBTAG00000002041/ENSBTAG00000015815/ENSBTAG00000015769/ENSBTAG00000008603/ENSBTAG00000032369/ENSBTAG00000015718/…	142	NFKBIZ/HCLS1/CD86/PARP9/ITGB2/RUNX1/SASH3/CFP/VSIG4/TASL/RIF1/NMI/CASP8/SLC11A1/LCK/C1QB/C1QA/CD84/CD1E/CD1D/CSF1/PDE4B/TAL1/ZC3H12A/IRAK3/IGF1/CLEC7A/C3AR1/C1R/C1S/PTPN6/CD4/LAG3/CD27/SCIN/MYO1G/BRAF/CXCL10/BST1/CD38/DDX58/CD274/AQP3/CCL27/SYK/TLR4/IL12RB1/JAK3/RASAL3/IL27RA/PRAM1/VAV1/C3/MADCAM1/CFD/STING1/CD74/ITK/ARID5A/ZAP70/IL1B/RSAD2/CARD9/FUT7/VNN1/CCR6/ZFP36L1/FOS/ACOD1/POU4F1/TNFSF13B/L…
GO:0019221	cytokine-mediated signaling pathway	GO:0002685	regulation of leukocyte migration	29/1125	115/10650	5.89279e-06	0.000113853	9.56579e-05	ENSBTAG00000003418/ENSBTAG00000003806/ENSBTAG00000000283/ENSBTAG00000019741/ENSBTAG00000001725/ENSBTAG00000014908/ENSBTAG00000016933/ENSBTAG00000039355/ENSBTAG00000015228/ENSBTAG00000046516/ENSBTAG00000014496/ENSBTAG00000020034/ENSBTAG00000047412/ENSBTAG00000013863/ENSBTAG00000014972/ENSBTAG00000020936/ENSBTAG00000020872/ENSBTAG00000037735/ENSBTAG00000053649/ENSBTAG00000006086/ENSBTAG00000037811/…	29	MSN/ECM1/CSF1/C3AR1/CXCL10/CCL27/IL27RA/MADCAM1/CD74/FUT7/CCR6/LYN/TNFSF18/DUSP1/PTGER4/NOD2/C5AR1/C5AR2/CCL5/MMP28/CCL2/CCR1/GPSM3/RIPOR2/CD81/SPN/PYCARD/CCL24
GO:0019221	cytokine-mediated signaling pathway	GO:0002687	positive regulation of leukocyte migration	17/1125	75/10650	0.00176284	0.0169233	0.0142187	ENSBTAG00000000283/ENSBTAG00000019741/ENSBTAG00000001725/ENSBTAG00000014908/ENSBTAG00000039355/ENSBTAG00000015228/ENSBTAG00000046516/ENSBTAG00000014496/ENSBTAG00000047412/ENSBTAG00000020872/ENSBTAG00000053649/ENSBTAG00000031355/ENSBTAG00000019428/ENSBTAG00000054438/ENSBTAG00000018165/ENSBTAG00000020535/ENSBTAG00000026275	17	CSF1/C3AR1/CXCL10/CCL27/MADCAM1/CD74/FUT7/CCR6/TNFSF18/C5AR1/CCL5/CCR1/GPSM3/RIPOR2/PYCARD/CCL24
GO:0019221	cytokine-mediated signaling pathway	GO:0002688	regulation of leukocyte chemotaxis	18/1125	67/10650	0.000141934	0.00189574	0.00159278	ENSBTAG00000000283/ENSBTAG00000019741/ENSBTAG00000001725/ENSBTAG00000014908/ENSBTAG00000015228/ENSBTAG00000014496/ENSBTAG00000020034/ENSBTAG00000013863/ENSBTAG00000020936/ENSBTAG00000020872/ENSBTAG00000037735/ENSBTAG00000053649/ENSBTAG00000006086/ENSBTAG00000037811/ENSBTAG00000031355/ENSBTAG00000019428/ENSBTAG00000054438/ENSBTAG00000018165	18	CSF1/C3AR1/CXCL10/CCL27/CD74/CCR6/LYN/DUSP1/NOD2/C5AR1/C5AR2/CCL5/MMP28/CCL2/CCR1/GPSM3/RIPOR2
GO:0019221	cytokine-mediated signaling pathway	GO:0002690	positive regulation of leukocyte chemotaxis	12/1125	50/10650	0.00492776	0.0394221	0.0331219	ENSBTAG00000000283/ENSBTAG00000019741/ENSBTAG00000001725/ENSBTAG00000014908/ENSBTAG00000015228/ENSBTAG00000014496/ENSBTAG00000020872/ENSBTAG00000053649/ENSBTAG00000031355/ENSBTAG00000019428/ENSBTAG00000054438/ENSBTAG00000018165	12	CSF1/C3AR1/CXCL10/CCL27/CD74/CCR6/C5AR1/CCL5/CCR1/GPSM3/RIPOR2
GO:0002684	positive regulation of immune system process	GO:0002711	positive regulation of T cell mediated immunity	13/1125	30/10650	4.07364e-06	8.32164e-05	6.99173e-05	ENSBTAG00000002041/ENSBTAG00000009421/ENSBTAG00000039993/ENSBTAG00000024960/ENSBTAG00000014090/ENSBTAG00000001321/ENSBTAG00000016061/ENSBTAG00000000277/ENSBTAG00000023144/ENSBTAG00000051298/ENSBTAG00000003038/ENSBTAG00000010645/ENSBTAG00000047495	13	SASH3/CD1E/CD1D/ARID5A/IL1B/RSAD2/IL18/PTPRC/PVR/TAP2/BOLA-DRA/CD81
GO:0001816	cytokine production	GO:0002718	regulation of cytokine production involved in immune response	15/1125	42/10650	1.29921e-05	0.000233401	0.0001961	ENSBTAG00000002041/ENSBTAG00000007636/ENSBTAG00000014546/ENSBTAG00000003366/ENSBTAG00000006240/ENSBTAG00000015228/ENSBTAG00000014090/ENSBTAG00000001321/ENSBTAG00000016061/ENSBTAG00000000277/ENSBTAG00000024928/ENSBTAG00000014199/ENSBTAG00000012441/ENSBTAG00000025471/ENSBTAG00000047495	15	SASH3/IRAK3/CLEC7A/DDX58/TLR4/CD74/ARID5A/IL1B/RSAD2/IL18/TNFRSF1B/TBX21/SMAD7/TNF/CD81
GO:0001816	cytokine production	GO:0002720	positive regulation of cytokine production involved in immune response	10/1125	28/10650	0.000366364	0.00426314	0.00358183	ENSBTAG00000002041/ENSBTAG00000014546/ENSBTAG00000003366/ENSBTAG00000006240/ENSBTAG00000015228/ENSBTAG00000014090/ENSBTAG00000001321/ENSBTAG00000016061/ENSBTAG00000000277/ENSBTAG00000047495	10	SASH3/CLEC7A/DDX58/TLR4/CD74/ARID5A/IL1B/RSAD2/IL18/CD81
GO:0001816	cytokine production	GO:0002724	regulation of T cell cytokine production	9/1125	20/10650	9.0336e-05	0.00128478	0.00107945	ENSBTAG00000002041/ENSBTAG00000014090/ENSBTAG00000001321/ENSBTAG00000016061/ENSBTAG00000000277/ENSBTAG00000024928/ENSBTAG00000014199/ENSBTAG00000012441/ENSBTAG00000047495	9	SASH3/ARID5A/IL1B/RSAD2/IL18/TNFRSF1B/TBX21/SMAD7/CD81
GO:0001816	cytokine production	GO:0002726	positive regulation of T cell cytokine production	6/1125	15/10650	0.00295894	0.0258235	0.0216966	ENSBTAG00000002041/ENSBTAG00000014090/ENSBTAG00000001321/ENSBTAG00000016061/ENSBTAG00000000277/ENSBTAG00000047495	6	SASH3/ARID5A/IL1B/RSAD2/IL18/CD81
GO:0019221	cytokine-mediated signaling pathway	GO:0002755	MyD88-dependent toll-like receptor signaling pathway	7/1125	12/10650	7.0696e-05	0.00104413	0.00087726	ENSBTAG00000022161/ENSBTAG00000007636/ENSBTAG00000014031/ENSBTAG00000006240/ENSBTAG00000031231/ENSBTAG00000008008/ENSBTAG00000047680	7	TLR7/IRAK3/TLR6/TLR4/IRF1/TLR2/IRF7
GO:0019221	cytokine-mediated signaling pathway	GO:0002757	immune response-activating signal transduction	32/1125	102/10650	7.57549e-09	2.61482e-07	2.19694e-07	ENSBTAG00000021761/ENSBTAG00000019627/ENSBTAG00000052708/ENSBTAG00000012433/ENSBTAG00000010987/ENSBTAG00000014880/ENSBTAG00000012695/ENSBTAG00000008636/ENSBTAG00000011316/ENSBTAG00000019741/ENSBTAG00000020294/ENSBTAG00000006377/ENSBTAG00000027204/ENSBTAG00000004767/ENSBTAG00000021041/ENSBTAG00000000306/ENSBTAG00000036260/ENSBTAG00000020034/ENSBTAG00000023144/ENSBTAG00000009381/ENSBTAG00000011887/…	32	NFKBIZ/LCK/PDE4B/ZC3H12A/C3AR1/PTPN6/MYO1G/BRAF/SYK/PRAM1/ITK/THY1/LPXN/LYN/RC3H1/DENND1B/PTPRC/LCP2/CD22/PVR/C5AR1/C5AR2/BLNK/PLEKHA1/CD81/PRKCB/LAT2/SH2B2/PVRIG/CARD11
GO:0002521	leukocyte differentiation	GO:0002761	regulation of myeloid leukocyte differentiation	19/1125	60/10650	7.23324e-06	0.000136322	0.000114536	ENSBTAG00000015109/ENSBTAG00000001009/ENSBTAG00000004742/ENSBTAG00000015718/ENSBTAG00000011193/ENSBTAG00000000283/ENSBTAG00000005029/ENSBTAG00000003255/ENSBTAG00000015228/ENSBTAG00000025434/ENSBTAG00000004322/ENSBTAG00000051184/ENSBTAG00000003396/ENSBTAG00000023179/ENSBTAG00000020034/ENSBTAG00000002941/ENSBTAG00000009353/ENSBTAG00000025471/ENSBTAG00000006378	19	HCLS1/RUNX1/CASP8/C1QC/CSF1/TAL1/CD4/TOB2/CD74/ZFP36L1/FOS/POU4F1/MAFB/TRIB1/LYN/FES/EVI2B/TNF/RIPK1
GO:0002521	leukocyte differentiation	GO:0002763	positive regulation of myeloid leukocyte differentiation	14/1125	32/10650	1.50068e-06	3.51915e-05	2.95675e-05	ENSBTAG00000001009/ENSBTAG00000004742/ENSBTAG00000015718/ENSBTAG00000000283/ENSBTAG00000003255/ENSBTAG00000015228/ENSBTAG00000025434/ENSBTAG00000004322/ENSBTAG00000051184/ENSBTAG00000023179/ENSBTAG00000002941/ENSBTAG00000009353/ENSBTAG00000025471/ENSBTAG00000006378	14	HCLS1/RUNX1/CASP8/CSF1/CD4/CD74/ZFP36L1/FOS/POU4F1/TRIB1/FES/EVI2B/TNF/RIPK1
GO:0019221	cytokine-mediated signaling pathway	GO:0002764	immune response-regulating signaling pathway	36/1125	109/10650	1.74434e-10	8.64293e-09	7.26167e-09	ENSBTAG00000021761/ENSBTAG00000019627/ENSBTAG00000052708/ENSBTAG00000012433/ENSBTAG00000010987/ENSBTAG00000014880/ENSBTAG00000012695/ENSBTAG00000002096/ENSBTAG00000008592/ENSBTAG00000008636/ENSBTAG00000011316/ENSBTAG00000012815/ENSBTAG00000019741/ENSBTAG00000020294/ENSBTAG00000006377/ENSBTAG00000027204/ENSBTAG00000004767/ENSBTAG00000021041/ENSBTAG00000000306/ENSBTAG00000036260/ENSBTAG00000020736/…	36	NFKBIZ/LCK/FCGR3A/FCGR1A/PDE4B/ZC3H12A/CLEC12A/C3AR1/PTPN6/MYO1G/BRAF/SYK/PRAM1/ITK/THY1/LPXN/CD40/LYN/RC3H1/DENND1B/PTPRC/LCP2/CD22/PVR/C5AR1/C5AR2/BLNK/PLEKHA1/CD81/PRKCB/LAT2/SH2B2/PVRIG/CARD11
GO:0019221	cytokine-mediated signaling pathway	GO:0002768	immune response-regulating cell surface receptor signaling pathway	36/1125	108/10650	1.29767e-10	6.99377e-09	5.87607e-09	ENSBTAG00000021761/ENSBTAG00000019627/ENSBTAG00000052708/ENSBTAG00000012433/ENSBTAG00000010987/ENSBTAG00000014880/ENSBTAG00000012695/ENSBTAG00000002096/ENSBTAG00000008592/ENSBTAG00000008636/ENSBTAG00000011316/ENSBTAG00000012815/ENSBTAG00000019741/ENSBTAG00000020294/ENSBTAG00000006377/ENSBTAG00000027204/ENSBTAG00000004767/ENSBTAG00000021041/ENSBTAG00000000306/ENSBTAG00000036260/ENSBTAG00000020736/…	36	NFKBIZ/LCK/FCGR3A/FCGR1A/PDE4B/ZC3H12A/CLEC12A/C3AR1/PTPN6/MYO1G/BRAF/SYK/PRAM1/ITK/THY1/LPXN/CD40/LYN/RC3H1/DENND1B/PTPRC/LCP2/CD22/PVR/C5AR1/C5AR2/BLNK/PLEKHA1/CD81/PRKCB/LAT2/SH2B2/PVRIG/CARD11
GO:0002684	positive regulation of immune system process	GO:0002819	regulation of adaptive immune response	39/1125	103/10650	2.13164e-13	1.819e-11	1.5283e-11	ENSBTAG00000021020/ENSBTAG00000052708/ENSBTAG00000002623/ENSBTAG00000010987/ENSBTAG00000002041/ENSBTAG00000046555/ENSBTAG00000015520/ENSBTAG00000009421/ENSBTAG00000039993/ENSBTAG00000024960/ENSBTAG00000011316/ENSBTAG00000020294/ENSBTAG00000011481/ENSBTAG00000016933/ENSBTAG00000017280/ENSBTAG00000014090/ENSBTAG00000001321/ENSBTAG00000016061/ENSBTAG00000046516/ENSBTAG00000011563/ENSBTAG00000000277/…	39	SAMSN1/NFKBIZ/SASH3/WAS/RIF1/SLC11A1/CD1E/CD1D/ZC3H12A/PTPN6/IL12RB1/IL27RA/C3/ARID5A/IL1B/RSAD2/FUT7/TNFSF13B/IL18/CD40/DUSP10/TNFRSF1B/RC3H1/PTPRC/SLC15A4/IL7R/ADCY7/NOD2/PVR/TBX21/SMAD7/PARP3/TAP2/BOLA-DRA/TNF/CD81/IRF7/PYCARD
GO:0002684	positive regulation of immune system process	GO:0002820	negative regulation of adaptive immune response	11/1125	24/10650	1.18262e-05	0.000215986	0.000181469	ENSBTAG00000052708/ENSBTAG00000002623/ENSBTAG00000011316/ENSBTAG00000020294/ENSBTAG00000016933/ENSBTAG00000023144/ENSBTAG00000019975/ENSBTAG00000020936/ENSBTAG00000014199/ENSBTAG00000012441/ENSBTAG00000000671	11	SAMSN1/ZC3H12A/PTPN6/IL27RA/RC3H1/PTPRC/IL7R/NOD2/TBX21/SMAD7/PARP3
GO:0002684	positive regulation of immune system process	GO:0002821	positive regulation of adaptive immune response	25/1125	68/10650	9.10317e-09	3.03967e-07	2.55389e-07	ENSBTAG00000021020/ENSBTAG00000010987/ENSBTAG00000002041/ENSBTAG00000015520/ENSBTAG00000009421/ENSBTAG00000039993/ENSBTAG00000024960/ENSBTAG00000011481/ENSBTAG00000016933/ENSBTAG00000017280/ENSBTAG00000014090/ENSBTAG00000001321/ENSBTAG00000016061/ENSBTAG00000011563/ENSBTAG00000000277/ENSBTAG00000020736/ENSBTAG00000023144/ENSBTAG00000020936/ENSBTAG00000051298/ENSBTAG00000014199/ENSBTAG00000003038/…	25	NFKBIZ/SASH3/RIF1/SLC11A1/CD1E/CD1D/IL12RB1/IL27RA/C3/ARID5A/IL1B/RSAD2/TNFSF13B/IL18/CD40/PTPRC/NOD2/PVR/TBX21/TAP2/BOLA-DRA/TNF/CD81/PYCARD
GO:0002684	positive regulation of immune system process	GO:0002827	positive regulation of T-helper 1 type immune response	6/1125	13/10650	0.00122155	0.0123849	0.0104056	ENSBTAG00000015520/ENSBTAG00000011481/ENSBTAG00000016933/ENSBTAG00000014090/ENSBTAG00000001321/ENSBTAG00000000277	6	SLC11A1/IL12RB1/IL27RA/ARID5A/IL1B/IL18
GO:0002684	positive regulation of immune system process	GO:0002828	regulation of type 2 immune response	9/1125	19/10650	5.48036e-05	0.000821252	0.000690005	ENSBTAG00000003806/ENSBTAG00000016933/ENSBTAG00000015228/ENSBTAG00000016061/ENSBTAG00000000277/ENSBTAG00000020936/ENSBTAG00000014199/ENSBTAG00000047495/ENSBTAG00000020602	9	ECM1/IL27RA/CD74/RSAD2/IL18/NOD2/TBX21/CD81/IDO1
GO:0002684	positive regulation of immune system process	GO:0002891	positive regulation of immunoglobulin mediated immune response	8/1125	27/10650	0.00535909	0.0424308	0.0356497	ENSBTAG00000021020/ENSBTAG00000017280/ENSBTAG00000020736/ENSBTAG00000023144/ENSBTAG00000020936/ENSBTAG00000051298/ENSBTAG00000014199/ENSBTAG00000025471	8	RIF1/C3/CD40/PTPRC/NOD2/PVR/TBX21/TNF
GO:0002684	positive regulation of immune system process	GO:0002920	regulation of humoral immune response	8/1125	18/10650	0.000250591	0.00315067	0.00264715	ENSBTAG00000015769/ENSBTAG00000020294/ENSBTAG00000017280/ENSBTAG00000001321/ENSBTAG00000008259/ENSBTAG00000023144/ENSBTAG00000020936/ENSBTAG00000025471	8	VSIG4/PTPN6/C3/IL1B/ACOD1/PTPRC/NOD2/TNF
GO:0072593	reactive oxygen species metabolic process	GO:0006801	superoxide metabolic process	12/1125	38/10650	0.000361346	0.00423685	0.00355974	ENSBTAG00000034645/ENSBTAG00000009614/ENSBTAG00000017060/ENSBTAG00000019953/ENSBTAG00000007531/ENSBTAG00000014546/ENSBTAG00000004767/ENSBTAG00000040151/ENSBTAG00000008004/ENSBTAG00000006894/ENSBTAG00000025471/ENSBTAG00000003305	12	NRROS/ITGB2/CYBB/NCF4/CLEC7A/PON3/SYK/GCH1/NCF2/NOS2/TNF/NCF1
GO:0006909	phagocytosis	GO:0006816	calcium ion transport	33/1125	177/10650	0.000810157	0.00879436	0.0073889	ENSBTAG00000016455/ENSBTAG00000014827/ENSBTAG00000025233/ENSBTAG00000019627/ENSBTAG00000011102/ENSBTAG00000010026/ENSBTAG00000010742/ENSBTAG00000021901/ENSBTAG00000010948/ENSBTAG00000026825/ENSBTAG00000019033/ENSBTAG00000008636/ENSBTAG00000020294/ENSBTAG00000003255/ENSBTAG00000021697/ENSBTAG00000020848/ENSBTAG00000050852/ENSBTAG00000001725/ENSBTAG00000005603/ENSBTAG00000005592/ENSBTAG00000020034/…	33	TRPM2/CLIC2/TMEM37/CD84/PDE4B/CACHD1/PTPN6/CD4/PDGFB/PIK3CG/CXCL9/CXCL10/CXCL11/UBQLN1/MCOLN1/CBARP/THY1/LYN/PTPRC/TPCN1/PML/CYBA/CCL8/CCL2/CACNA1D/CCR5/BAK1/PKD2L1/PLPP4/TPCN2/PRKCB/ATP2A1/CORO1A
GO:0007204	positive regulation of cytosolic calcium ion concentration	GO:0006873	cellular ion homeostasis	44/1125	275/10650	0.0032095	0.0276179	0.0232041	ENSBTAG00000006589/ENSBTAG00000021019/ENSBTAG00000019627/ENSBTAG00000009169/ENSBTAG00000011102/ENSBTAG00000010026/ENSBTAG00000021901/ENSBTAG00000010948/ENSBTAG00000008603/ENSBTAG00000015520/ENSBTAG00000012695/ENSBTAG00000005628/ENSBTAG00000019741/ENSBTAG00000020294/ENSBTAG00000007522/ENSBTAG00000050852/ENSBTAG00000001725/ENSBTAG00000005603/ENSBTAG00000005592/ENSBTAG00000014496/ENSBTAG00000016208/…	44	TRPM2/CLIC2/TASL/SLC11A1/LCK/CD52/C3AR1/PTPN6/CFTR/RAP1GDS1/CXCL9/CXCL10/CXCL11/MCOLN1/CCR6/SLC30A4/THY1/TGM2/CD40/LYN/XPR1/PTPRC/TPCN1/PTGER4/PML/CYBA/SLC9A5/C5AR1/C5AR2/CCL8/SLC9A3R1/SLC4A7/CACNA1D/CCR5/CCR1/CXCR6/BAK1/TCIRG1/TPCN2/PRKCB/ATP2A1/CORO1A
GO:0007204	positive regulation of cytosolic calcium ion concentration	GO:0006874	cellular calcium ion homeostasis	35/1125	172/10650	9.87537e-05	0.00139161	0.00116921	ENSBTAG00000019627/ENSBTAG00000011102/ENSBTAG00000010026/ENSBTAG00000021901/ENSBTAG00000010948/ENSBTAG00000005628/ENSBTAG00000019741/ENSBTAG00000020294/ENSBTAG00000007522/ENSBTAG00000050852/ENSBTAG00000001725/ENSBTAG00000005603/ENSBTAG00000005592/ENSBTAG00000014496/ENSBTAG00000016208/ENSBTAG00000020736/ENSBTAG00000020034/ENSBTAG00000023144/ENSBTAG00000014972/ENSBTAG00000015779/ENSBTAG00000051907/…	35	TRPM2/CLIC2/CD52/C3AR1/PTPN6/RAP1GDS1/CXCL9/CXCL10/CXCL11/MCOLN1/CCR6/THY1/TGM2/CD40/LYN/PTPRC/TPCN1/PTGER4/PML/CYBA/C5AR1/C5AR2/CCL8/CACNA1D/CCR5/CCR1/CXCR6/BAK1/TCIRG1/TPCN2/PRKCB/ATP2A1/CORO1A
GO:0007204	positive regulation of cytosolic calcium ion concentration	GO:0006875	cellular metal ion homeostasis	38/1125	232/10650	0.00396133	0.0328011	0.027559	ENSBTAG00000021019/ENSBTAG00000019627/ENSBTAG00000011102/ENSBTAG00000010026/ENSBTAG00000021901/ENSBTAG00000010948/ENSBTAG00000015520/ENSBTAG00000012695/ENSBTAG00000005628/ENSBTAG00000019741/ENSBTAG00000020294/ENSBTAG00000007522/ENSBTAG00000050852/ENSBTAG00000001725/ENSBTAG00000005603/ENSBTAG00000005592/ENSBTAG00000014496/ENSBTAG00000016208/ENSBTAG00000020736/ENSBTAG00000020034/ENSBTAG00000023144/…	38	TRPM2/CLIC2/SLC11A1/LCK/CD52/C3AR1/PTPN6/RAP1GDS1/CXCL9/CXCL10/CXCL11/MCOLN1/CCR6/SLC30A4/THY1/TGM2/CD40/LYN/PTPRC/TPCN1/PTGER4/PML/CYBA/C5AR1/C5AR2/CCL8/CACNA1D/CCR5/CCR1/CXCR6/BAK1/TCIRG1/TPCN2/PRKCB/ATP2A1/CORO1A
GO:0006909	phagocytosis	GO:0006909	phagocytosis	33/1125	110/10650	1.54109e-08	4.88064e-07	4.10065e-07	ENSBTAG00000019164/ENSBTAG00000017060/ENSBTAG00000038195/ENSBTAG00000015520/ENSBTAG00000007531/ENSBTAG00000016345/ENSBTAG00000014546/ENSBTAG00000006377/ENSBTAG00000027204/ENSBTAG00000010153/ENSBTAG00000004767/ENSBTAG00000006240/ENSBTAG00000039160/ENSBTAG00000017280/ENSBTAG00000013290/ENSBTAG00000001321/ENSBTAG00000023976/ENSBTAG00000002357/ENSBTAG00000007213/ENSBTAG00000051981/ENSBTAG00000016208/…	33	ITGB2/CD302/SLC11A1/NCF4/IL2RB/CLEC7A/MYO1G/ANXA3/SYK/TLR4/VAV1/C3/DYSF/IL1B/ARHGAP25/TICAM2/SIRPA/TGM2/NCF2/PTPRC/DOCK2/PLD4/NOD2/AXL/SPHK1/C2/TNF/RHOBTB1/MSR1/CORO1A/PYCARD
GO:0052547	regulation of peptidase activity	GO:0006919	activation of cysteine-type endopeptidase activity involved in apoptotic process	13/1125	47/10650	0.000865342	0.00923032	0.00775519	ENSBTAG00000015000/ENSBTAG00000015718/ENSBTAG00000012695/ENSBTAG00000005477/ENSBTAG00000012640/ENSBTAG00000051267/ENSBTAG00000012519/ENSBTAG00000008223/ENSBTAG00000015779/ENSBTAG00000020433/ENSBTAG00000000428/ENSBTAG00000025471/ENSBTAG00000020535	13	CASP8/LCK/LAPTM5/S100A8/CRADD/VCP/XDH/NLRC4/PML/NLRP1/BAK1/TNF/PYCARD
GO:0034097	response to cytokine	GO:0006935	chemotaxis	55/1125	289/10650	9.47485e-06	0.00017748	0.000149116	ENSBTAG00000003658/ENSBTAG00000002081/ENSBTAG00000035084/ENSBTAG00000021901/ENSBTAG00000017060/ENSBTAG00000013462/ENSBTAG00000012640/ENSBTAG00000000283/ENSBTAG00000008636/ENSBTAG00000006256/ENSBTAG00000019741/ENSBTAG00000021697/ENSBTAG00000037558/ENSBTAG00000050852/ENSBTAG00000001725/ENSBTAG00000005603/ENSBTAG00000008479/ENSBTAG00000014908/ENSBTAG00000012684/ENSBTAG00000004767/ENSBTAG00000001941/…	55	TRPM2/ITGB2/L1CAM/S100A8/CSF1/PDE4B/PTPRO/C3AR1/PDGFB/RELN/BMPR1B/GRO1/CXCL9/CXCL10/CXCL11/CXCL13/FZD3/CCL27/CCL19/SYK/SEMA4D/VAV1/HBEGF/FGF1/CD74/CCR6/PREX1/LYN/LAMC2/DOCK2/DUSP1/FES/NOD2/CX3CL1/C5AR1/C5AR2/CCL3/CCL16/CCL5/MMP28/CCL2/ARRB2/CX3CR1/CCR1/CXCR6/GPSM3/RIPOR2/EGR2/UNC5B/ALOX5/CORO1A/CCL24
GO:0006954	inflammatory response	GO:0006954	inflammatory response	89/1125	298/10650	9.93661e-21	1.69585e-18	1.42483e-18	ENSBTAG00000011082/ENSBTAG00000008063/ENSBTAG00000002081/ENSBTAG00000024957/ENSBTAG00000010987/ENSBTAG00000009614/ENSBTAG00000022161/ENSBTAG00000032369/ENSBTAG00000015520/ENSBTAG00000027051/ENSBTAG00000007153/ENSBTAG00000012640/ENSBTAG00000020394/ENSBTAG00000003806/ENSBTAG00000000283/ENSBTAG00000004037/ENSBTAG00000011316/ENSBTAG00000014546/ENSBTAG00000019741/ENSBTAG00000018119/ENSBTAG00000014031/…	89	NFKBIZ/NRROS/TLR7/NMI/SLC11A1/PTAFR/C1QA/S100A8/TNFAIP8L2/ECM1/CSF1/JUN/ZC3H12A/IGF1/CLEC7A/C3AR1/PPARA/AOAH/BMPR1B/SNCA/TLR6/GRO1/CXCL11/CXCL13/IL33/CCL19/SYK/TLR4/C3/NLRP3/STING1/CD14/IL1B/FUT7/VNN1/ALOX5AP/CASP1/IL18/LYN/CHI3L1/DUSP10/TNFRSF1B/TLR2/ADORA2A/NAIP/PTGER4/NFKBIA/FOXF1/ADCY7/NOD2/CX3CL1/ZFP36/AXL/RELB/C5AR1/C5AR2/IRF3/CCL3/CCL16/CCL5/CCL2/NOS2/NLRP1/STAT3/IFI35/METRNL/SPHK1/CCR1/CX…
GO:0002684	positive regulation of immune system process	GO:0006956	complement activation	13/1125	24/10650	1.55988e-07	4.35631e-06	3.66011e-06	ENSBTAG00000015815/ENSBTAG00000015769/ENSBTAG00000011196/ENSBTAG00000007153/ENSBTAG00000037743/ENSBTAG00000008612/ENSBTAG00000004840/ENSBTAG00000027204/ENSBTAG00000017280/ENSBTAG00000048122/ENSBTAG00000001321/ENSBTAG00000046158/ENSBTAG00000007450	13	CFP/VSIG4/C1QB/C1QA/C1R/C1S/C3/CFD/IL1B/CFB/C2
GO:0002684	positive regulation of immune system process	GO:0006958	complement activation, classical pathway	8/1125	12/10650	5.07598e-06	0.000100603	8.4525e-05	ENSBTAG00000011196/ENSBTAG00000007153/ENSBTAG00000037743/ENSBTAG00000008612/ENSBTAG00000004840/ENSBTAG00000027204/ENSBTAG00000017280/ENSBTAG00000007450	8	C1QB/C1QA/C1R/C1S/C3/C2
GO:0002684	positive regulation of immune system process	GO:0006959	humoral immune response	27/1125	65/10650	8.92745e-11	4.9929e-09	4.19496e-09	ENSBTAG00000015815/ENSBTAG00000015769/ENSBTAG00000011196/ENSBTAG00000007153/ENSBTAG00000012638/ENSBTAG00000037743/ENSBTAG00000008612/ENSBTAG00000004840/ENSBTAG00000020294/ENSBTAG00000027204/ENSBTAG00000037558/ENSBTAG00000008479/ENSBTAG00000017280/ENSBTAG00000048122/ENSBTAG00000001321/ENSBTAG00000053497/ENSBTAG00000008792/ENSBTAG00000008259/ENSBTAG00000014329/ENSBTAG00000023144/ENSBTAG00000020936/…	27	CFP/VSIG4/C1QB/C1QA/S100A12/C1R/C1S/PTPN6/GRO1/CXCL13/C3/CFD/IL1B/GNLY/RNASE6/ACOD1/PTPRC/NOD2/BCL3/CFB/C2/TNF/ALOX5
GO:0007159	leukocyte cell-cell adhesion	GO:0007159	leukocyte cell-cell adhesion	66/1125	201/10650	5.45662e-18	8.38137e-16	7.04192e-16	ENSBTAG00000020378/ENSBTAG00000011082/ENSBTAG00000008063/ENSBTAG00000019627/ENSBTAG00000052708/ENSBTAG00000008621/ENSBTAG00000011917/ENSBTAG00000010987/ENSBTAG00000013118/ENSBTAG00000017060/ENSBTAG00000002041/ENSBTAG00000015769/ENSBTAG00000003418/ENSBTAG00000012695/ENSBTAG00000046977/ENSBTAG00000012640/ENSBTAG00000020394/ENSBTAG00000011316/ENSBTAG00000018993/ENSBTAG00000020294/ENSBTAG00000034295/…	66	NFKBIZ/CD86/DLG1/ITGB2/SASH3/VSIG4/MSN/LCK/PLA2G2D4/S100A8/TNFAIP8L2/ZC3H12A/ITGB7/IGF1/PTPN6/LAG3/CD27/PPARA/FGL2/CD274/SYK/SEMA4D/IL12RB1/JAK3/RASAL3/IL27RA/IRF1/MADCAM1/CD74/ZAP70/IL1B/FUT7/VNN1/TNFSF13B/IL18/THY1/SIRPA/SDC4/DUSP10/SELL/SELE/RC3H1/PTPRC/TMEM131L/SELPLG/ADORA2A/IL7R/PIK3R6/TBX21/PRKAR1A/SMAD7/BOLA-DRA/TNF/GPAM/FERMT3/CCDC88B/CD81/IGF2/VSIR/ALOX5/IDO1/CORO1A/ITGAL/PYCARD/CARD11
GO:0007159	leukocyte cell-cell adhesion	GO:0007162	negative regulation of cell adhesion	30/1125	146/10650	0.000253326	0.00315067	0.00264715	ENSBTAG00000020378/ENSBTAG00000008063/ENSBTAG00000052708/ENSBTAG00000008621/ENSBTAG00000013118/ENSBTAG00000015769/ENSBTAG00000046977/ENSBTAG00000020394/ENSBTAG00000011316/ENSBTAG00000018773/ENSBTAG00000020294/ENSBTAG00000034295/ENSBTAG00000009717/ENSBTAG00000000095/ENSBTAG00000001941/ENSBTAG00000031231/ENSBTAG00000015228/ENSBTAG00000013063/ENSBTAG00000005218/ENSBTAG00000036260/ENSBTAG00000015127/…	30	CD86/DLG1/VSIG4/PLA2G2D4/TNFAIP8L2/ZC3H12A/RND1/PTPN6/LAG3/PPARA/FGL2/CD274/SEMA4D/IRF1/CD74/ITGB1BP1/PDE3B/LPXN/SDC4/RC3H1/PTPRC/TMEM131L/ADORA2A/DUSP1/TBX21/PRKAR1A/SMAD7/RIPOR2/VSIR/IDO1
GO:0019221	cytokine-mediated signaling pathway	GO:0007186	G protein-coupled receptor signaling pathway	59/1125	263/10650	1.23219e-08	4.0702e-07	3.41973e-07	ENSBTAG00000004653/ENSBTAG00000005052/ENSBTAG00000046174/ENSBTAG00000053030/ENSBTAG00000018966/ENSBTAG00000027051/ENSBTAG00000039738/ENSBTAG00000008636/ENSBTAG00000019741/ENSBTAG00000015879/ENSBTAG00000020848/ENSBTAG00000050852/ENSBTAG00000001725/ENSBTAG00000005603/ENSBTAG00000012684/ENSBTAG00000052522/ENSBTAG00000049961/ENSBTAG00000021818/ENSBTAG00000052571/ENSBTAG00000007901/ENSBTAG00000039160/…	59	PTAFR/TMIGD3/PDE4B/C3AR1/TULP3/PIK3CG/ADGRA3/CXCL9/CXCL10/CXCL11/CCL19/ADGRE5/ADGRE1/VAV1/C3/PLEK/PROKR1/USP20/CCR6/PDE2A/P2RY2/P2RY6/PREX1/RGS1/RGS16/ADORA2A/PTGER4/CX3CL1/C5AR1/C5AR2/CCL3/CCL16/ARRB2/PIK3R6/PIK3R5/GLP2R/SPHK1/SLC9A3R1/GNA13/CX3CR1/GPR27/CCR5/CCR1/CXCR6/ADGRF4/PLCE1/RGS10/GRK2/PSAP/CCL24/GPR146
GO:0019221	cytokine-mediated signaling pathway	GO:0007187	G protein-coupled receptor signaling pathway, coupled to cyclic nucleotide second messenger	16/1125	69/10650	0.00185137	0.0176627	0.01484	ENSBTAG00000005052/ENSBTAG00000046174/ENSBTAG00000008636/ENSBTAG00000050852/ENSBTAG00000001725/ENSBTAG00000005603/ENSBTAG00000052522/ENSBTAG00000049961/ENSBTAG00000021818/ENSBTAG00000052571/ENSBTAG00000007901/ENSBTAG00000008419/ENSBTAG00000016944/ENSBTAG00000014972/ENSBTAG00000011382/ENSBTAG00000021499	16	PDE4B/CXCL9/CXCL10/CXCL11/ADGRE5/ADGRE1/PDE2A/ADORA2A/PTGER4/GLP2R/SLC9A3R1/GNA13/PSAP
GO:0019221	cytokine-mediated signaling pathway	GO:0007188	adenylate cyclase-modulating G protein-coupled receptor signaling pathway	16/1125	68/10650	0.00157302	0.015538	0.0130548	ENSBTAG00000005052/ENSBTAG00000046174/ENSBTAG00000008636/ENSBTAG00000050852/ENSBTAG00000001725/ENSBTAG00000005603/ENSBTAG00000052522/ENSBTAG00000049961/ENSBTAG00000021818/ENSBTAG00000052571/ENSBTAG00000007901/ENSBTAG00000008419/ENSBTAG00000016944/ENSBTAG00000014972/ENSBTAG00000011382/ENSBTAG00000021499	16	PDE4B/CXCL9/CXCL10/CXCL11/ADGRE5/ADGRE1/PDE2A/ADORA2A/PTGER4/GLP2R/SLC9A3R1/GNA13/PSAP
GO:0019221	cytokine-mediated signaling pathway	GO:0007189	adenylate cyclase-activating G protein-coupled receptor signaling pathway	13/1125	48/10650	0.00107391	0.0112596	0.00946017	ENSBTAG00000046174/ENSBTAG00000008636/ENSBTAG00000050852/ENSBTAG00000001725/ENSBTAG00000005603/ENSBTAG00000052522/ENSBTAG00000049961/ENSBTAG00000021818/ENSBTAG00000052571/ENSBTAG00000007901/ENSBTAG00000016944/ENSBTAG00000014972/ENSBTAG00000011382	13	PDE4B/CXCL9/CXCL10/CXCL11/ADGRE5/ADGRE1/ADORA2A/PTGER4/SLC9A3R1/GNA13
GO:0019221	cytokine-mediated signaling pathway	GO:0007200	phospholipase C-activating G protein-coupled receptor signaling pathway	7/1125	22/10650	0.00589809	0.045525	0.0382494	ENSBTAG00000053030/ENSBTAG00000018966/ENSBTAG00000019741/ENSBTAG00000039050/ENSBTAG00000020872/ENSBTAG00000037735/ENSBTAG00000011382	7	C3AR1/P2RY2/C5AR1/C5AR2/SLC9A3R1/GPR27/PLCE1
GO:0007204	positive regulation of cytosolic calcium ion concentration	GO:0007204	positive regulation of cytosolic calcium ion concentration	28/1125	98/10650	5.7681e-07	1.47663e-05	1.24065e-05	ENSBTAG00000019627/ENSBTAG00000011102/ENSBTAG00000010026/ENSBTAG00000021901/ENSBTAG00000010948/ENSBTAG00000005628/ENSBTAG00000019741/ENSBTAG00000020294/ENSBTAG00000050852/ENSBTAG00000001725/ENSBTAG00000005603/ENSBTAG00000005592/ENSBTAG00000014496/ENSBTAG00000020034/ENSBTAG00000023144/ENSBTAG00000014972/ENSBTAG00000015779/ENSBTAG00000051907/ENSBTAG00000020872/ENSBTAG00000037735/ENSBTAG00000049677/…	28	TRPM2/CLIC2/CD52/C3AR1/PTPN6/CXCL9/CXCL10/CXCL11/MCOLN1/CCR6/THY1/LYN/PTPRC/TPCN1/PTGER4/PML/CYBA/C5AR1/C5AR2/CACNA1D/CCR5/CCR1/CXCR6/BAK1/TPCN2/CORO1A
GO:0019221	cytokine-mediated signaling pathway	GO:0007229	integrin-mediated signaling pathway	16/1125	73/10650	0.0034097	0.0289354	0.0243111	ENSBTAG00000019627/ENSBTAG00000019289/ENSBTAG00000017060/ENSBTAG00000006262/ENSBTAG00000018993/ENSBTAG00000017970/ENSBTAG00000004767/ENSBTAG00000021041/ENSBTAG00000039160/ENSBTAG00000039355/ENSBTAG00000009658/ENSBTAG00000013063/ENSBTAG00000014707/ENSBTAG00000008165/ENSBTAG00000045862/ENSBTAG00000021249	16	ITGB2/LIMS2/ITGB7/ZYX/SYK/PRAM1/VAV1/MADCAM1/PLEK/ITGB1BP1/THY1/ISG15/ITGA2/ITGA2B/FERMT3/LAT
GO:0019221	cytokine-mediated signaling pathway	GO:0007249	I-kappaB kinase/NF-kappaB signaling	38/1125	156/10650	5.69235e-07	1.47663e-05	1.24065e-05	ENSBTAG00000019250/ENSBTAG00000022161/ENSBTAG00000015718/ENSBTAG00000021378/ENSBTAG00000019203/ENSBTAG00000012638/ENSBTAG00000011316/ENSBTAG00000023635/ENSBTAG00000003255/ENSBTAG00000049422/ENSBTAG00000014031/ENSBTAG00000006240/ENSBTAG00000003012/ENSBTAG00000015228/ENSBTAG00000001321/ENSBTAG00000006572/ENSBTAG00000050239/ENSBTAG00000005251/ENSBTAG00000037465/ENSBTAG00000020736/ENSBTAG00000008008/…	38	BTK/TLR7/CASP8/S100A13/S100A4/S100A12/ZC3H12A/CLEC6A/CD4/TIFA/TLR6/TLR4/TRAF1/CD74/IL1B/CARD9/CASP1/TRIM34/CD40/TLR2/NFKBIA/NOD2/BCL3/RELB/TRIM25/TMEM106A/MAP3K14/TNF/UBD/TRIM38/RIPK1/IFIT5/TRIM8/PRKCB/PYCARD/CARD11
GO:0019221	cytokine-mediated signaling pathway	GO:0007259	receptor signaling pathway via JAK-STAT	15/1125	71/10650	0.0064562	0.0492145	0.0413494	ENSBTAG00000011082/ENSBTAG00000001009/ENSBTAG00000021791/ENSBTAG00000016656/ENSBTAG00000004380/ENSBTAG00000020904/ENSBTAG00000000277/ENSBTAG00000005215/ENSBTAG00000020736/ENSBTAG00000020034/ENSBTAG00000047412/ENSBTAG00000023144/ENSBTAG00000009493/ENSBTAG00000021523/ENSBTAG00000021801	15	HCLS1/PARP9/PARP14/STAT2/IGF1/JAK3/IL18/IL10RA/CD40/LYN/TNFSF18/PTPRC/BCL3/STAT3/INPP5F
GO:0000165	MAPK cascade	GO:0007260	tyrosine phosphorylation of STAT protein	10/1125	35/10650	0.00258021	0.0231091	0.0194159	ENSBTAG00000011082/ENSBTAG00000001009/ENSBTAG00000021791/ENSBTAG00000016656/ENSBTAG00000020904/ENSBTAG00000000277/ENSBTAG00000020736/ENSBTAG00000020034/ENSBTAG00000047412/ENSBTAG00000021801	10	HCLS1/PARP9/PARP14/IGF1/JAK3/IL18/CD40/LYN/TNFSF18/INPP5F
GO:0001906	cell killing	GO:0007520	myoblast fusion	6/1125	17/10650	0.00608199	0.0465932	0.039147	ENSBTAG00000004852/ENSBTAG00000006466/ENSBTAG00000050852/ENSBTAG00000001725/ENSBTAG00000012509/ENSBTAG00000047495	6	PLEKHO1/CD53/CXCL9/CXCL10/DYRK1B/CD81
GO:0019221	cytokine-mediated signaling pathway	GO:0008277	regulation of G protein-coupled receptor signaling pathway	12/1125	47/10650	0.0028523	0.025179	0.021155	ENSBTAG00000053030/ENSBTAG00000018966/ENSBTAG00000008636/ENSBTAG00000015879/ENSBTAG00000017280/ENSBTAG00000009658/ENSBTAG00000020311/ENSBTAG00000034366/ENSBTAG00000021672/ENSBTAG00000035587/ENSBTAG00000002647/ENSBTAG00000005832	12	PDE4B/TULP3/C3/PLEK/USP20/RGS1/ARRB2/GPR27/PLCE1/RGS10/GRK2
GO:0032943	mononuclear cell proliferation	GO:0008284	positive regulation of cell population proliferation	77/1125	458/10650	2.07116e-05	0.0003501	0.00029415	ENSBTAG00000020378/ENSBTAG00000007814/ENSBTAG00000002295/ENSBTAG00000011082/ENSBTAG00000008097/ENSBTAG00000035084/ENSBTAG00000012139/ENSBTAG00000034827/ENSBTAG00000010423/ENSBTAG00000004735/ENSBTAG00000016078/ENSBTAG00000018699/ENSBTAG00000001061/ENSBTAG00000011628/ENSBTAG00000011917/ENSBTAG00000022808/ENSBTAG00000037756/ENSBTAG00000000978/ENSBTAG00000001009/ENSBTAG00000013118/ENSBTAG00000002041/…	77	HCLS1/CD86/DLG1/WWTR1/SASH3/ATF2/MARCKSL1/ECM1/CSF1/CCN1/JUN/ACVRL1/IGF1/CLEC7A/PTPN6/PDGFB/WNT2/BST1/CD38/FZD3/CD274/IL11RA/SYK/TNC/TLR4/IL12RB1/JAK3/RASAL3/IL27RA/HBEGF/FGF1/CD74/IL1B/ITGB1BP1/TGM1/SIX1/FGF9/TNFSF13B/PDGFD/IL18/FOLR2/CD40/LYN/TOX/LAMC2/PTPRC/OSMR/LIFR/IL7R/PML/FOXF1/NOD2/CCNE1/C5AR1/C5AR2/FLT3LG/STXBP4/CCL5/SERPINF2/KAT7/STAT5A/STAT3/SPHK1/PRKCA/EGFR/TNF/GPAM/CACUL1/GAB2/CCDC88…
GO:0032943	mononuclear cell proliferation	GO:0008285	negative regulation of cell population proliferation	56/1125	348/10650	0.00083249	0.00897337	0.0075393	ENSBTAG00000020378/ENSBTAG00000011087/ENSBTAG00000015109/ENSBTAG00000021204/ENSBTAG00000002081/ENSBTAG00000008301/ENSBTAG00000035858/ENSBTAG00000052708/ENSBTAG00000021553/ENSBTAG00000019916/ENSBTAG00000008621/ENSBTAG00000014506/ENSBTAG00000013118/ENSBTAG00000019250/ENSBTAG00000015769/ENSBTAG00000006262/ENSBTAG00000032369/ENSBTAG00000009223/ENSBTAG00000046977/ENSBTAG00000039738/ENSBTAG00000004037/…	56	CD86/DLG1/BTK/VSIG4/LIMS2/NMI/SFN/PLA2G2D4/TMIGD3/JUN/SH3BP4/ACVRL1/ARID2/PTPN6/TOB2/SCIN/TES/IGFBP3/BMPR1B/MSX1/CD274/WNK2/IRF1/XDH/IL1B/ITGB1BP1/MCC/SMAD6/IFT52/SDC4/NDRG1/TRIB1/MTSS1/LYN/RASSF5/DUSP10/RC3H1/PTPN14/TMEM131L/SPRY1/CSK/PML/CLMN/CCL2/STAT3/IFI35/SLC9A3R1/PRKAR1A/SMAD7/TNF/H2AC6/RIPK1/VSIR/ZNF503/ALOX5/IDO1
GO:0034097	response to cytokine	GO:0009593	detection of chemical stimulus	7/1125	17/10650	0.00107811	0.011265	0.00946474	ENSBTAG00000010742/ENSBTAG00000032265/ENSBTAG00000014546/ENSBTAG00000014031/ENSBTAG00000006240/ENSBTAG00000008008/ENSBTAG00000020936	7	RTP4/CLEC7A/TLR6/TLR4/TLR2/NOD2/PKD2L1
GO:0006954	inflammatory response	GO:0009611	response to wounding	39/1125	225/10650	0.00124325	0.0125222	0.010521	ENSBTAG00000011082/ENSBTAG00000008063/ENSBTAG00000021761/ENSBTAG00000001271/ENSBTAG00000046174/ENSBTAG00000001061/ENSBTAG00000049058/ENSBTAG00000015520/ENSBTAG00000009844/ENSBTAG00000004037/ENSBTAG00000014546/ENSBTAG00000020294/ENSBTAG00000021697/ENSBTAG00000003959/ENSBTAG00000004767/ENSBTAG00000000575/ENSBTAG00000006240/ENSBTAG00000021766/ENSBTAG00000005198/ENSBTAG00000013290/ENSBTAG00000009658/…	39	INHBB/SLC11A1/CCN1/JUN/IGF1/CLEC7A/PTPN6/PDGFB/PPARA/BRAF/ARHGAP24/SYK/TNC/TLR4/HBEGF/FGF1/DYSF/PLEK/SDC1/PLG/ZFP36L1/SDC4/LYN/DUSP10/F5/PDPN/FOXF1/ZFP36/AXL/SERPINF2/GNA13/PRKCA/TNF/F13A1/INPP5F/PRCP/FERMT3/PLAU/ALOX5
GO:0006954	inflammatory response	GO:0009612	response to mechanical stimulus	22/1125	71/10650	2.09818e-06	4.70483e-05	3.95293e-05	ENSBTAG00000004216/ENSBTAG00000010742/ENSBTAG00000022161/ENSBTAG00000015718/ENSBTAG00000004037/ENSBTAG00000051267/ENSBTAG00000006240/ENSBTAG00000031231/ENSBTAG00000001321/ENSBTAG00000004322/ENSBTAG00000050239/ENSBTAG00000020736/ENSBTAG00000018223/ENSBTAG00000014972/ENSBTAG00000016683/ENSBTAG00000007084/ENSBTAG00000000428/ENSBTAG00000018165/ENSBTAG00000010785/ENSBTAG00000011734/ENSBTAG00000013641/…	22	TLR7/MAP3K2/CASP8/JUN/CRADD/TLR4/IRF1/IL1B/FOS/CASP1/CD40/CHI3L1/PTGER4/NFKBIA/MAP3K14/BAK1/RIPOR2/FAS/ANKRD1/PKD2L1/BAG3/BNIP3
GO:0098542	defense response to other organism	GO:0009615	response to virus	67/1125	175/10650	1.99144e-22	4.07847e-20	3.42667e-20	ENSBTAG00000009169/ENSBTAG00000011917/ENSBTAG00000013544/ENSBTAG00000021791/ENSBTAG00000009933/ENSBTAG00000030913/ENSBTAG00000022161/ENSBTAG00000008142/ENSBTAG00000032369/ENSBTAG00000007554/ENSBTAG00000014297/ENSBTAG00000030932/ENSBTAG00000011316/ENSBTAG00000004380/ENSBTAG00000007755/ENSBTAG00000009717/ENSBTAG00000004989/ENSBTAG00000020538/ENSBTAG00000050852/ENSBTAG00000001725/ENSBTAG00000003366/…	67	PARP9/DTX3L/MX1/TLR7/IFIH1/NMI/IFI6/MOV10/IFI44L/ZC3H12A/STAT2/APOBEC3H/FGL2/IRF5/HERC5/CXCL9/CXCL10/DDX58/IL12RB1/SHFL/IRF1/STING1/RSAD2/CARD9/TICAM2/RNASE6/ZBP1/CD40/ISG15/XPR1/RNASEL/BATF3/PTPRC/OAS2/OAS1X/OAS1Z/ISG20/MLKL/NLRC5/POU2F2/BCL3/IRF3/NLRP1/TBX21/DHX58/MAP3K14/TNF/IFIT2/IFIT3/IFIT1/IFIT5/GPAM/BNIP3/IRF7/IFITM3/IFITM1/LGALS8/PRF1/DDIT4/WDFY4/IRF2/PYCARD
GO:0098542	defense response to other organism	GO:0009617	response to bacterium	85/1125	246/10650	1.41226e-24	4.8205e-22	4.05012e-22	ENSBTAG00000013537/ENSBTAG00000001061/ENSBTAG00000013118/ENSBTAG00000015520/ENSBTAG00000027051/ENSBTAG00000038625/ENSBTAG00000037634/ENSBTAG00000038938/ENSBTAG00000014529/ENSBTAG00000024272/ENSBTAG00000038233/ENSBTAG00000002416/ENSBTAG00000034349/ENSBTAG00000008636/ENSBTAG00000011316/ENSBTAG00000026779/ENSBTAG00000007636/ENSBTAG00000004989/ENSBTAG00000027204/ENSBTAG00000015297/ENSBTAG00000014031/…	85	CD86/SLC11A1/PTAFR/GBP2/GBP4/IFI44/PDE4B/ZC3H12A/LYZ/IRAK3/IRF5/BANK1/TLR6/GRO1/CXCL9/CXCL10/CXCL13/ANXA3/CD274/SYK/TNFSF8/TLR4/IL27RA/C3/NLRP3/CFD/CD14/ARID5A/NLRC4/IL1B/GNLY/CMPK2/CARD9/TENT5A/SMAD6/RNASE6/GCH1/ACOD1/CASP1/IL18/GSDMD/TRIB1/FER1L6/LYN/RGS1/DUSP10/TNFRSF1B/ISG15/TLR2/NAIP/CD180/GZMA/PTGER4/IL7R/NFKBIA/NOD2/NLRC5/ZFP36/AXL/BCL3/C5AR1/IRF3/CCL2/NOS2/GSDMB/DHX58/PRKCA/MAPKAPK3/CCR5/…
GO:0098542	defense response to other organism	GO:0009620	response to fungus	6/1125	17/10650	0.00608199	0.0465932	0.039147	ENSBTAG00000012638/ENSBTAG00000014546/ENSBTAG00000023635/ENSBTAG00000004767/ENSBTAG00000006572/ENSBTAG00000000428	6	S100A12/CLEC7A/CLEC6A/SYK/CARD9/BAK1
GO:0052547	regulation of peptidase activity	GO:0010466	negative regulation of peptidase activity	25/1125	125/10650	0.00120789	0.0123849	0.0104056	ENSBTAG00000014075/ENSBTAG00000007392/ENSBTAG00000051726/ENSBTAG00000004063/ENSBTAG00000018189/ENSBTAG00000000524/ENSBTAG00000007554/ENSBTAG00000009223/ENSBTAG00000014447/ENSBTAG00000003806/ENSBTAG00000000507/ENSBTAG00000020638/ENSBTAG00000014725/ENSBTAG00000045588/ENSBTAG00000008021/ENSBTAG00000053806/ENSBTAG00000017280/ENSBTAG00000024918/ENSBTAG00000014329/ENSBTAG00000003326/ENSBTAG00000013125/…	25	CSTB/IFI6/SFN/RPS6KA1/ECM1/NR4A1/TIMP3/CD27/C3/BIRC3/ITIH2/NAIP/SERPINA14/SERPINA5/PLAUR/CCL3/TNF/APLP2
GO:0007204	positive regulation of cytosolic calcium ion concentration	GO:0010522	regulation of calcium ion transport into cytosol	11/1125	40/10650	0.00223924	0.0204911	0.0172163	ENSBTAG00000019627/ENSBTAG00000010948/ENSBTAG00000020294/ENSBTAG00000050852/ENSBTAG00000001725/ENSBTAG00000005603/ENSBTAG00000020034/ENSBTAG00000015779/ENSBTAG00000051907/ENSBTAG00000000428/ENSBTAG00000008631	11	CLIC2/PTPN6/CXCL9/CXCL10/CXCL11/THY1/LYN/PML/CYBA/BAK1/CORO1A
GO:0043068	positive regulation of programmed cell death	GO:0010942	positive regulation of cell death	64/1125	334/10650	1.39537e-06	3.31598e-05	2.78604e-05	ENSBTAG00000002081/ENSBTAG00000015000/ENSBTAG00000025856/ENSBTAG00000051588/ENSBTAG00000049058/ENSBTAG00000015718/ENSBTAG00000017855/ENSBTAG00000012695/ENSBTAG00000005477/ENSBTAG00000007153/ENSBTAG00000005793/ENSBTAG00000012640/ENSBTAG00000003604/ENSBTAG00000009844/ENSBTAG00000004037/ENSBTAG00000011316/ENSBTAG00000034985/ENSBTAG00000004587/ENSBTAG00000051267/ENSBTAG00000000507/ENSBTAG00000020638/…	64	INHBB/CASP8/ITM2C/LCK/LAPTM5/C1QA/PEA15/S100A8/ADAMTSL4/CCN1/JUN/ZC3H12A/PHLDA1/DUSP6/CRADD/NR4A1/TIMP3/CLEC7A/SCIN/IGFBP3/STK17A/IRF5/BMPR1B/MSX1/VCP/SYK/TLR4/NLRP3/XDH/NLRC4/CARD9/JMY/POU4F1/CASP1/ZBP1/TGM2/CD40/LYN/TNFRSF1B/ATF3/PTPRC/ADORA2A/GZMA/ALDH1A3/PML/PLAUR/CCL2/NLRP1/SLC9A3R1/BAK1/TNF/UBD/RIPK1/FAS/IFIT2/ANKRD1/BNIP3/CTSC/RNF122/IDO1/TNFRSF12A/PYCARD
GO:0052547	regulation of peptidase activity	GO:0010950	positive regulation of endopeptidase activity	23/1125	94/10650	8.78867e-05	0.00126593	0.00106362	ENSBTAG00000015000/ENSBTAG00000015718/ENSBTAG00000012695/ENSBTAG00000005477/ENSBTAG00000012640/ENSBTAG00000009844/ENSBTAG00000051267/ENSBTAG00000014546/ENSBTAG00000004767/ENSBTAG00000001273/ENSBTAG00000012519/ENSBTAG00000008223/ENSBTAG00000006572/ENSBTAG00000021395/ENSBTAG00000050239/ENSBTAG00000020034/ENSBTAG00000015779/ENSBTAG00000020433/ENSBTAG00000000428/ENSBTAG00000025471/ENSBTAG00000010785/…	23	CASP8/LCK/LAPTM5/S100A8/CCN1/CRADD/CLEC7A/VCP/SYK/NLRP3/XDH/NLRC4/CARD9/PSME1/CASP1/LYN/PML/NLRP1/BAK1/TNF/FAS/VSIR/PYCARD
GO:0052547	regulation of peptidase activity	GO:0010951	negative regulation of endopeptidase activity	22/1125	118/10650	0.0056378	0.0440695	0.0370266	ENSBTAG00000014075/ENSBTAG00000007392/ENSBTAG00000051726/ENSBTAG00000004063/ENSBTAG00000018189/ENSBTAG00000000524/ENSBTAG00000007554/ENSBTAG00000009223/ENSBTAG00000014447/ENSBTAG00000000507/ENSBTAG00000014725/ENSBTAG00000045588/ENSBTAG00000008021/ENSBTAG00000053806/ENSBTAG00000017280/ENSBTAG00000024918/ENSBTAG00000014329/ENSBTAG00000003326/ENSBTAG00000013125/ENSBTAG00000025258/ENSBTAG00000025471/…	22	CSTB/IFI6/SFN/RPS6KA1/NR4A1/CD27/C3/BIRC3/ITIH2/NAIP/SERPINA14/SERPINA5/PLAUR/TNF/APLP2
GO:0052547	regulation of peptidase activity	GO:0010952	positive regulation of peptidase activity	24/1125	108/10650	0.000305664	0.00368825	0.00309882	ENSBTAG00000015000/ENSBTAG00000015718/ENSBTAG00000012695/ENSBTAG00000005477/ENSBTAG00000012640/ENSBTAG00000009844/ENSBTAG00000051267/ENSBTAG00000014546/ENSBTAG00000004767/ENSBTAG00000001273/ENSBTAG00000012519/ENSBTAG00000008223/ENSBTAG00000006572/ENSBTAG00000021395/ENSBTAG00000050239/ENSBTAG00000020034/ENSBTAG00000015779/ENSBTAG00000020433/ENSBTAG00000000428/ENSBTAG00000025471/ENSBTAG00000010785/…	24	CASP8/LCK/LAPTM5/S100A8/CCN1/CRADD/CLEC7A/VCP/SYK/NLRP3/XDH/NLRC4/CARD9/PSME1/CASP1/LYN/PML/NLRP1/BAK1/TNF/FAS/VSIR/PRSS22/PYCARD
GO:0019221	cytokine-mediated signaling pathway	GO:0014065	phosphatidylinositol 3-kinase signaling	17/1125	81/10650	0.00416273	0.0339202	0.0284993	ENSBTAG00000011082/ENSBTAG00000003658/ENSBTAG00000034827/ENSBTAG00000011628/ENSBTAG00000001009/ENSBTAG00000020294/ENSBTAG00000021697/ENSBTAG00000020848/ENSBTAG00000001941/ENSBTAG00000025434/ENSBTAG00000000277/ENSBTAG00000007338/ENSBTAG00000011382/ENSBTAG00000019872/ENSBTAG00000004636/ENSBTAG00000014270/ENSBTAG00000003305	17	HCLS1/IGF1/PTPN6/PDGFB/RELN/PIK3CG/SEMA4D/ZFP36L1/PDGFD/IL18/TYROBP/SLC9A3R1/EGFR/PIK3AP1/PLEKHA1/UNC5B/NCF1
GO:0019221	cytokine-mediated signaling pathway	GO:0014066	regulation of phosphatidylinositol 3-kinase signaling	14/1125	56/10650	0.00163692	0.0160147	0.0134554	ENSBTAG00000011082/ENSBTAG00000003658/ENSBTAG00000034827/ENSBTAG00000011628/ENSBTAG00000001009/ENSBTAG00000020294/ENSBTAG00000021697/ENSBTAG00000001941/ENSBTAG00000000277/ENSBTAG00000007338/ENSBTAG00000011382/ENSBTAG00000019872/ENSBTAG00000014270/ENSBTAG00000003305	14	HCLS1/IGF1/PTPN6/PDGFB/RELN/SEMA4D/PDGFD/IL18/TYROBP/SLC9A3R1/EGFR/PIK3AP1/UNC5B/NCF1
GO:0045071	negative regulation of viral genome replication	GO:0016032	viral process	39/1125	188/10650	2.56314e-05	0.000425619	0.0003576	ENSBTAG00000051080/ENSBTAG00000008063/ENSBTAG00000015000/ENSBTAG00000002402/ENSBTAG00000009169/ENSBTAG00000017873/ENSBTAG00000004037/ENSBTAG00000011316/ENSBTAG00000003255/ENSBTAG00000007755/ENSBTAG00000012442/ENSBTAG00000015636/ENSBTAG00000015228/ENSBTAG00000016061/ENSBTAG00000005251/ENSBTAG00000037465/ENSBTAG00000013900/ENSBTAG00000019059/ENSBTAG00000013167/ENSBTAG00000014707/ENSBTAG00000009091/…	39	USF1/JUN/ZC3H12A/CD4/APOBEC3H/PPARA/CTSB/VCP/SHFL/CD74/RSAD2/IGF2R/TRIM34/TRIM21/ATG16L2/SIGLEC1/ISG15/XPR1/RNASEL/OAS1X/OAS1Z/ISG20/PML/AXL/PVR/TRIM25/CCL8/TNF/TRIM38/IFIT1/IFIT5/TRIM8/GRK2/IFITM3/IFITM1/CLDN6
GO:0002684	positive regulation of immune system process	GO:0016064	immunoglobulin mediated immune response	25/1125	66/10650	4.4462e-09	1.60691e-07	1.3501e-07	ENSBTAG00000021020/ENSBTAG00000019250/ENSBTAG00000011196/ENSBTAG00000007153/ENSBTAG00000037743/ENSBTAG00000008612/ENSBTAG00000004840/ENSBTAG00000020294/ENSBTAG00000027204/ENSBTAG00000016933/ENSBTAG00000017280/ENSBTAG00000015228/ENSBTAG00000025405/ENSBTAG00000020736/ENSBTAG00000023144/ENSBTAG00000009167/ENSBTAG00000020936/ENSBTAG00000051298/ENSBTAG00000009493/ENSBTAG00000014199/ENSBTAG00000000671/…	25	BTK/RIF1/C1QB/C1QA/C1R/C1S/PTPN6/IL27RA/C3/CD74/BATF/CD40/PTPRC/SLC15A4/NOD2/PVR/BCL3/TBX21/PARP3/C2/TNF/TCIRG1/IRF7
GO:0000165	MAPK cascade	GO:0018108	peptidyl-tyrosine phosphorylation	43/1125	203/10650	5.75479e-06	0.000112603	9.46077e-05	ENSBTAG00000007256/ENSBTAG00000011082/ENSBTAG00000003658/ENSBTAG00000034827/ENSBTAG00000009578/ENSBTAG00000011628/ENSBTAG00000002623/ENSBTAG00000001009/ENSBTAG00000021791/ENSBTAG00000016656/ENSBTAG00000021364/ENSBTAG00000017060/ENSBTAG00000019250/ENSBTAG00000012695/ENSBTAG00000005029/ENSBTAG00000014546/ENSBTAG00000020294/ENSBTAG00000021697/ENSBTAG00000015297/ENSBTAG00000004767/ENSBTAG00000001941/…	43	SAMSN1/HCLS1/PARP9/PARP14/TNK2/ITGB2/BTK/LCK/TAL1/DYRK2/IGF1/CLEC7A/PTPN6/PDGFB/RELN/BANK1/SYK/SEMA4D/JAK3/MATK/HBEGF/CD74/ITK/ZAP70/PDGFD/IL18/HCK/CD40/PTK2/SLA/LYN/TNFSF18/PTPRC/FES/CSK/NOD2/AXL/CBLC/UNC119/ACE/EGFR/INPP5F/NCF1
GO:0045071	negative regulation of viral genome replication	GO:0019058	viral life cycle	36/1125	144/10650	5.7384e-07	1.47663e-05	1.24065e-05	ENSBTAG00000051080/ENSBTAG00000008063/ENSBTAG00000015000/ENSBTAG00000009169/ENSBTAG00000011316/ENSBTAG00000003255/ENSBTAG00000007755/ENSBTAG00000012442/ENSBTAG00000015636/ENSBTAG00000015228/ENSBTAG00000016061/ENSBTAG00000005251/ENSBTAG00000037465/ENSBTAG00000013900/ENSBTAG00000019059/ENSBTAG00000013167/ENSBTAG00000014707/ENSBTAG00000009091/ENSBTAG00000053807/ENSBTAG00000037527/ENSBTAG00000014762/…	36	ZC3H12A/CD4/APOBEC3H/PPARA/CTSB/VCP/SHFL/CD74/RSAD2/TRIM34/TRIM21/ATG16L2/SIGLEC1/ISG15/XPR1/RNASEL/OAS1X/OAS1Z/ISG20/PML/AXL/PVR/TRIM25/CCL8/TNF/TRIM38/IFIT1/IFIT5/TRIM8/GRK2/IFITM3/IFITM1/CLDN6
GO:0045071	negative regulation of viral genome replication	GO:0019079	viral genome replication	20/1125	69/10650	1.84516e-05	0.000318446	0.000267554	ENSBTAG00000008063/ENSBTAG00000015000/ENSBTAG00000011316/ENSBTAG00000007755/ENSBTAG00000015636/ENSBTAG00000016061/ENSBTAG00000019059/ENSBTAG00000014707/ENSBTAG00000009091/ENSBTAG00000053807/ENSBTAG00000037527/ENSBTAG00000014762/ENSBTAG00000014113/ENSBTAG00000025471/ENSBTAG00000007881/ENSBTAG00000017367/ENSBTAG00000005832/ENSBTAG00000052306/ENSBTAG00000048470/ENSBTAG00000019017	20	ZC3H12A/APOBEC3H/PPARA/VCP/SHFL/RSAD2/ATG16L2/ISG15/RNASEL/OAS1X/OAS1Z/ISG20/CCL8/TNF/IFIT1/IFIT5/GRK2/IFITM3/IFITM1
GO:0019221	cytokine-mediated signaling pathway	GO:0019221	cytokine-mediated signaling pathway	74/1125	244/10650	8.06705e-18	1.12645e-15	9.46431e-16	ENSBTAG00000010655/ENSBTAG00000010423/ENSBTAG00000021791/ENSBTAG00000016656/ENSBTAG00000007626/ENSBTAG00000032369/ENSBTAG00000003806/ENSBTAG00000000283/ENSBTAG00000045948/ENSBTAG00000049808/ENSBTAG00000007636/ENSBTAG00000004380/ENSBTAG00000009064/ENSBTAG00000016345/ENSBTAG00000003255/ENSBTAG00000021697/ENSBTAG00000004989/ENSBTAG00000037558/ENSBTAG00000001725/ENSBTAG00000005603/ENSBTAG00000008479/…	74	PARP9/PARP14/IL2RG/NMI/DCST1/ECM1/CSF1/CSF2RA/IRAK3/STAT2/CSF2RB/IL2RB/CD4/PDGFB/IRF5/GRO1/CXCL10/CXCL11/CXCL13/IL11RA/CCL19/SYK/TRAF1/IL12RB1/JAK3/IL27RA/EBI3/IRF1/CD74/IL1B/CCR6/TICAM2/CASP1/IL18/IL10RA/SPI1/ZBP1/RHEX/TNFSF18/TNFRSF1B/PTPRC/OSMR/LIFR/IL7R/NFKBIA/NLRC5/CX3CL1/AXL/IRF3/CCL3/CCL16/CCL2/STAT3/SPHK1/CX3CR1/CCR1/CXCR6/TNF/RIPK1/FAS/IRF7/IFITM3/IFITM1/IL4R/IL21R/PYCARD/CCL24/SH2B2
GO:0002684	positive regulation of immune system process	GO:0019724	B cell mediated immunity	25/1125	66/10650	4.4462e-09	1.60691e-07	1.3501e-07	ENSBTAG00000021020/ENSBTAG00000019250/ENSBTAG00000011196/ENSBTAG00000007153/ENSBTAG00000037743/ENSBTAG00000008612/ENSBTAG00000004840/ENSBTAG00000020294/ENSBTAG00000027204/ENSBTAG00000016933/ENSBTAG00000017280/ENSBTAG00000015228/ENSBTAG00000025405/ENSBTAG00000020736/ENSBTAG00000023144/ENSBTAG00000009167/ENSBTAG00000020936/ENSBTAG00000051298/ENSBTAG00000009493/ENSBTAG00000014199/ENSBTAG00000000671/…	25	BTK/RIF1/C1QB/C1QA/C1R/C1S/PTPN6/IL27RA/C3/CD74/BATF/CD40/PTPRC/SLC15A4/NOD2/PVR/BCL3/TBX21/PARP3/C2/TNF/TCIRG1/IRF7
GO:0098542	defense response to other organism	GO:0019730	antimicrobial humoral response	10/1125	26/10650	0.000180597	0.00236082	0.00198353	ENSBTAG00000012638/ENSBTAG00000037558/ENSBTAG00000008479/ENSBTAG00000053497/ENSBTAG00000008792/ENSBTAG00000008259/ENSBTAG00000014329/ENSBTAG00000020936/ENSBTAG00000009493/ENSBTAG00000025258	10	S100A12/GRO1/CXCL13/GNLY/RNASE6/ACOD1/NOD2/BCL3
GO:0019882	antigen processing and presentation	GO:0019882	antigen processing and presentation	41/1125	68/10650	1.94742e-23	4.98539e-21	4.18866e-21	ENSBTAG00000046555/ENSBTAG00000015520/ENSBTAG00000009421/ENSBTAG00000039993/ENSBTAG00000024960/ENSBTAG00000017135/ENSBTAG00000038490/ENSBTAG00000014728/ENSBTAG00000009717/ENSBTAG00000015228/ENSBTAG00000039275/ENSBTAG00000021395/ENSBTAG00000011146/ENSBTAG00000048782/ENSBTAG00000020936/ENSBTAG00000038428/ENSBTAG00000047707/ENSBTAG00000003038/ENSBTAG00000003039/ENSBTAG00000008953/ENSBTAG00000012451/…	41	WAS/SLC11A1/CD1E/CD1D/CTSS/CLEC4A/TAPBPL/FGL2/CD74/ERAP2/PSME1/RAB8B/NOD2/RELB/BOLA-DOB/TAP2/PSMB8/TAP1/BOLA-DMB/BOLA-DMA/BOLA-DOA/TAPBP/BOLA-DQB/BOLA-DQA5/BLA-DQB/BOLA-DRA/BoLA/BOLA-NC1/JSP.1/BOLA/WDFY4/PYCARD
GO:0019882	antigen processing and presentation	GO:0019883	antigen processing and presentation of endogenous antigen	17/1125	22/10650	3.57363e-13	2.96708e-11	2.4929e-11	ENSBTAG00000009421/ENSBTAG00000039993/ENSBTAG00000024960/ENSBTAG00000039275/ENSBTAG00000003038/ENSBTAG00000008953/ENSBTAG00000016828/ENSBTAG00000010645/ENSBTAG00000005182/ENSBTAG00000012208/ENSBTAG00000001476/ENSBTAG00000007075/ENSBTAG00000038619/ENSBTAG00000005146/ENSBTAG00000019386/ENSBTAG00000020116/ENSBTAG00000002069	17	CD1E/CD1D/ERAP2/TAP2/TAP1/TAPBP/BOLA-DRA/BoLA/BOLA-NC1/JSP.1/BOLA
GO:0019882	antigen processing and presentation	GO:0019884	antigen processing and presentation of exogenous antigen	11/1125	17/10650	1.18271e-07	3.3333e-06	2.80059e-06	ENSBTAG00000009421/ENSBTAG00000039993/ENSBTAG00000024960/ENSBTAG00000017135/ENSBTAG00000038490/ENSBTAG00000015228/ENSBTAG00000021395/ENSBTAG00000003038/ENSBTAG00000008953/ENSBTAG00000006490/ENSBTAG00000010645	11	CD1E/CD1D/CTSS/CLEC4A/CD74/PSME1/TAP2/TAP1/BOLA-DOA/BOLA-DRA
GO:0019221	cytokine-mediated signaling pathway	GO:0019932	second-messenger-mediated signaling	37/1125	176/10650	3.02462e-05	0.00049162	0.000413053	ENSBTAG00000007256/ENSBTAG00000011082/ENSBTAG00000010915/ENSBTAG00000046174/ENSBTAG00000011628/ENSBTAG00000021901/ENSBTAG00000010948/ENSBTAG00000008636/ENSBTAG00000050852/ENSBTAG00000001725/ENSBTAG00000005603/ENSBTAG00000004767/ENSBTAG00000052522/ENSBTAG00000049961/ENSBTAG00000021818/ENSBTAG00000012032/ENSBTAG00000005592/ENSBTAG00000052571/ENSBTAG00000007901/ENSBTAG00000001086/ENSBTAG00000014496/…	37	TRPM2/CLIC2/PDE4B/DYRK2/IGF1/CXCL9/CXCL10/CXCL11/SYK/ADGRE5/PDE4A/MCOLN1/ADGRE1/FHL2/CCR6/PDE3B/PDE2A/PTPRC/ADORA2A/PTGER4/CRTC3/TMEM100/NOS2/SPHK1/SLC9A3R1/GNA13/EGFR/CCR5/CCR1/CXCR6/TNF/LAT/LAT2
GO:0019221	cytokine-mediated signaling pathway	GO:0019933	cAMP-mediated signaling	17/1125	69/10650	0.000651002	0.00719381	0.00604414	ENSBTAG00000010915/ENSBTAG00000046174/ENSBTAG00000008636/ENSBTAG00000050852/ENSBTAG00000001725/ENSBTAG00000005603/ENSBTAG00000052522/ENSBTAG00000049961/ENSBTAG00000021818/ENSBTAG00000012032/ENSBTAG00000052571/ENSBTAG00000007901/ENSBTAG00000005218/ENSBTAG00000008419/ENSBTAG00000016944/ENSBTAG00000014972/ENSBTAG00000011382	17	PDE4B/CXCL9/CXCL10/CXCL11/ADGRE5/PDE4A/ADGRE1/PDE3B/PDE2A/ADORA2A/PTGER4/CRTC3/SLC9A3R1/GNA13
GO:0007159	leukocyte cell-cell adhesion	GO:0022407	regulation of cell-cell adhesion	60/1125	228/10650	1.03156e-11	6.60199e-10	5.5469e-10	ENSBTAG00000020378/ENSBTAG00000011082/ENSBTAG00000008063/ENSBTAG00000019627/ENSBTAG00000052708/ENSBTAG00000008621/ENSBTAG00000001061/ENSBTAG00000011917/ENSBTAG00000010987/ENSBTAG00000013118/ENSBTAG00000002041/ENSBTAG00000015769/ENSBTAG00000012695/ENSBTAG00000046977/ENSBTAG00000020394/ENSBTAG00000011316/ENSBTAG00000020294/ENSBTAG00000034295/ENSBTAG00000014725/ENSBTAG00000009717/ENSBTAG00000000095/…	60	NFKBIZ/CD86/DLG1/SASH3/VSIG4/LCK/PLA2G2D4/TNFAIP8L2/ZC3H12A/IGF1/PTPN6/LAG3/CD27/PPARA/FGL2/CD274/SYK/IL12RB1/JAK3/RASAL3/IL27RA/IRF1/CD74/ZAP70/IL1B/FUT7/VNN1/TNFSF13B/IL18/THY1/SIRPA/SDC4/LYN/DUSP10/PDPN/RC3H1/PTPRC/TMEM131L/ADORA2A/IL7R/PLAUR/PIK3R6/TBX21/PRKAR1A/PRKCA/SMAD7/BOLA-DRA/TNF/GPAM/FERMT3/CCDC88B/CD81/IGF2/VSIR/ALOX5/IDO1/CORO1A/PYCARD/CARD11
GO:0007159	leukocyte cell-cell adhesion	GO:0022408	negative regulation of cell-cell adhesion	22/1125	100/10650	0.000620323	0.00687953	0.00578009	ENSBTAG00000020378/ENSBTAG00000008063/ENSBTAG00000052708/ENSBTAG00000008621/ENSBTAG00000013118/ENSBTAG00000015769/ENSBTAG00000046977/ENSBTAG00000020394/ENSBTAG00000011316/ENSBTAG00000020294/ENSBTAG00000034295/ENSBTAG00000009717/ENSBTAG00000000095/ENSBTAG00000031231/ENSBTAG00000015228/ENSBTAG00000015127/ENSBTAG00000016625/ENSBTAG00000016944/ENSBTAG00000014199/ENSBTAG00000012441/ENSBTAG00000010888/…	22	CD86/DLG1/VSIG4/PLA2G2D4/TNFAIP8L2/ZC3H12A/PTPN6/LAG3/PPARA/FGL2/CD274/IRF1/CD74/SDC4/RC3H1/TMEM131L/ADORA2A/TBX21/PRKAR1A/SMAD7/VSIR/IDO1
GO:0007159	leukocyte cell-cell adhesion	GO:0022409	positive regulation of cell-cell adhesion	40/1125	136/10650	8.91132e-10	3.75008e-08	3.15076e-08	ENSBTAG00000011082/ENSBTAG00000019627/ENSBTAG00000011917/ENSBTAG00000010987/ENSBTAG00000013118/ENSBTAG00000002041/ENSBTAG00000012695/ENSBTAG00000014725/ENSBTAG00000000095/ENSBTAG00000004767/ENSBTAG00000011481/ENSBTAG00000020904/ENSBTAG00000011602/ENSBTAG00000016933/ENSBTAG00000015228/ENSBTAG00000005892/ENSBTAG00000001321/ENSBTAG00000046516/ENSBTAG00000015094/ENSBTAG00000011563/ENSBTAG00000000277/…	40	NFKBIZ/CD86/SASH3/LCK/IGF1/CD27/CD274/SYK/IL12RB1/JAK3/RASAL3/IL27RA/CD74/ZAP70/IL1B/FUT7/VNN1/TNFSF13B/IL18/THY1/SIRPA/DUSP10/PDPN/PTPRC/IL7R/PLAUR/PIK3R6/SMAD7/BOLA-DRA/TNF/GPAM/CCDC88B/CD81/IGF2/VSIR/ALOX5/CORO1A/PYCARD/CARD11
GO:0006909	phagocytosis	GO:0022898	regulation of transmembrane transporter activity	18/1125	89/10650	0.00490971	0.0393803	0.0330868	ENSBTAG00000026260/ENSBTAG00000020378/ENSBTAG00000011082/ENSBTAG00000003658/ENSBTAG00000006589/ENSBTAG00000014827/ENSBTAG00000008301/ENSBTAG00000018841/ENSBTAG00000025233/ENSBTAG00000019907/ENSBTAG00000010948/ENSBTAG00000017135/ENSBTAG00000008636/ENSBTAG00000003398/ENSBTAG00000031441/ENSBTAG00000011382/ENSBTAG00000006378/ENSBTAG00000054911	18	KCNE2/DLG1/CLIC2/CTSS/PDE4B/IGF1/RELN/CFTR/UBQLN1/WNK2/PTPN3/CBARP/KCNG1/FXYD5/WNK4/SLC9A3R1/RIPK1/ANO9
GO:0007204	positive regulation of cytosolic calcium ion concentration	GO:0030003	cellular cation homeostasis	42/1125	270/10650	0.00650585	0.0494703	0.0415642	ENSBTAG00000006589/ENSBTAG00000021019/ENSBTAG00000019627/ENSBTAG00000011102/ENSBTAG00000010026/ENSBTAG00000021901/ENSBTAG00000010948/ENSBTAG00000008603/ENSBTAG00000015520/ENSBTAG00000012695/ENSBTAG00000005628/ENSBTAG00000019741/ENSBTAG00000020294/ENSBTAG00000007522/ENSBTAG00000050852/ENSBTAG00000001725/ENSBTAG00000005603/ENSBTAG00000005592/ENSBTAG00000014496/ENSBTAG00000016208/ENSBTAG00000020736/…	42	TRPM2/CLIC2/TASL/SLC11A1/LCK/CD52/C3AR1/PTPN6/CFTR/RAP1GDS1/CXCL9/CXCL10/CXCL11/MCOLN1/CCR6/SLC30A4/THY1/TGM2/CD40/LYN/PTPRC/TPCN1/PTGER4/PML/CYBA/SLC9A5/C5AR1/C5AR2/CCL8/SLC4A7/CACNA1D/CCR5/CCR1/CXCR6/BAK1/TCIRG1/TPCN2/PRKCB/ATP2A1/CORO1A
GO:0002521	leukocyte differentiation	GO:0030097	hemopoiesis	111/1125	498/10650	5.0217e-15	5.93333e-13	4.98511e-13	ENSBTAG00000019043/ENSBTAG00000015109/ENSBTAG00000021761/ENSBTAG00000052708/ENSBTAG00000015974/ENSBTAG00000018225/ENSBTAG00000018699/ENSBTAG00000015980/ENSBTAG00000010987/ENSBTAG00000001009/ENSBTAG00000009614/ENSBTAG00000009848/ENSBTAG00000021901/ENSBTAG00000004742/ENSBTAG00000002041/ENSBTAG00000019250/ENSBTAG00000015718/ENSBTAG00000012695/ENSBTAG00000009631/ENSBTAG00000050474/ENSBTAG00000011193/…	111	GABPA/NFKBIZ/HCLS1/NRROS/GPR171/TRPM2/RUNX1/SASH3/BTK/CASP8/LCK/ZNF683/RUNX3/C1QC/LY9/CSF1/JUN/TAL1/ZC3H12A/FBXO7/MFNG/PTPN6/CD4/LAG3/CD27/TOB2/IKZF1/SCIN/FGL2/HOXA9/SNX10/KCP/BRAF/TCAF2/WDR1/SYK/TNFSF8/JAK3/KLF2/LYL1/JUNB/VAV1/IRF1/CD74/ITK/ZAP70/IL1B/CD8A/PLEK/RSAD2/FUT7/VNN1/ZFP36L1/FOS/BATF/POU4F1/IL18/CD3D/SPI1/MAFB/PREX1/TRIB1/LYN/TOX/RHEX/DUSP10/ISG15/RC3H1/FLVCR1/BATF3/PTPRC/TMEM131L/SELP…
GO:0045321	leukocyte activation	GO:0030098	lymphocyte differentiation	61/1125	205/10650	1.79096e-14	1.77479e-12	1.49115e-12	ENSBTAG00000021761/ENSBTAG00000052708/ENSBTAG00000018699/ENSBTAG00000010987/ENSBTAG00000002041/ENSBTAG00000019250/ENSBTAG00000012695/ENSBTAG00000009631/ENSBTAG00000002947/ENSBTAG00000011316/ENSBTAG00000020634/ENSBTAG00000015043/ENSBTAG00000020294/ENSBTAG00000003255/ENSBTAG00000034295/ENSBTAG00000014725/ENSBTAG00000014016/ENSBTAG00000009717/ENSBTAG00000004767/ENSBTAG00000025782/ENSBTAG00000020904/…	61	NFKBIZ/SASH3/BTK/LCK/ZNF683/LY9/ZC3H12A/FBXO7/MFNG/PTPN6/CD4/LAG3/CD27/IKZF1/FGL2/BRAF/SYK/TNFSF8/JAK3/LYL1/VAV1/IRF1/CD74/ITK/ZAP70/IL1B/CD8A/RSAD2/FUT7/VNN1/ZFP36L1/BATF/IL18/CD3D/SPI1/MAFB/PREX1/TOX/DUSP10/RC3H1/PTPRC/TMEM131L/DOCK2/PTGER4/IL7R/AXL/POU2F2/BCL3/RELB/PIK3R6/KAT7/TBX21/STAT3/SMAD7/BOLA-DOA/BAK1/BOLA-DRA/TCIRG1/VSIR/CARD11/LFNG
GO:0002521	leukocyte differentiation	GO:0030099	myeloid cell differentiation	49/1125	233/10650	1.62264e-06	3.74793e-05	3.14896e-05	ENSBTAG00000019043/ENSBTAG00000015109/ENSBTAG00000015974/ENSBTAG00000018699/ENSBTAG00000015980/ENSBTAG00000001009/ENSBTAG00000009614/ENSBTAG00000009848/ENSBTAG00000004742/ENSBTAG00000015718/ENSBTAG00000011193/ENSBTAG00000000283/ENSBTAG00000004037/ENSBTAG00000005029/ENSBTAG00000020294/ENSBTAG00000003255/ENSBTAG00000014016/ENSBTAG00000009786/ENSBTAG00000053595/ENSBTAG00000001822/ENSBTAG00000013607/…	49	GABPA/HCLS1/NRROS/GPR171/RUNX1/CASP8/C1QC/CSF1/JUN/TAL1/PTPN6/CD4/TOB2/IKZF1/SCIN/HOXA9/SNX10/WDR1/JAK3/KLF2/JUNB/CD74/ZFP36L1/FOS/BATF/POU4F1/SPI1/MAFB/TRIB1/LYN/RHEX/ISG15/FLVCR1/BATF3/FES/PML/NFKBIA/ZFP36/RELB/EVI2B/KAT7/FASN/TNF/RIPK1/GAB2/FLI1/BATF2/TCIRG1/CD81
GO:0007159	leukocyte cell-cell adhesion	GO:0030155	regulation of cell adhesion	84/1125	392/10650	1.10138e-10	6.04183e-09	5.07627e-09	ENSBTAG00000020378/ENSBTAG00000011082/ENSBTAG00000008063/ENSBTAG00000021761/ENSBTAG00000019627/ENSBTAG00000009578/ENSBTAG00000052708/ENSBTAG00000008621/ENSBTAG00000001061/ENSBTAG00000011917/ENSBTAG00000010987/ENSBTAG00000013118/ENSBTAG00000002041/ENSBTAG00000015769/ENSBTAG00000008329/ENSBTAG00000012695/ENSBTAG00000046977/ENSBTAG00000015147/ENSBTAG00000020394/ENSBTAG00000000283/ENSBTAG00000009844/…	84	NFKBIZ/CD86/DLG1/SASH3/VSIG4/CYTIP/LCK/PLA2G2D4/S100A10/TNFAIP8L2/CSF1/CCN1/ZC3H12A/RND1/IGF1/PTPN6/LAG3/CD27/PDGFB/PPARA/FGL2/BRAF/CD274/SYK/SEMA4D/IL12RB1/JAK3/RASAL3/IL27RA/VAV1/IRF1/CD74/ZAP70/IL1B/ITGB1BP1/FUT7/VNN1/TNFSF13B/IL18/THY1/PDE3B/LPXN/SIRPA/TGM2/SDC4/PREX1/PTK2/LYN/DUSP10/TNFSF18/PDPN/RC3H1/PTPRC/TMEM131L/ADORA2A/DUSP1/IL7R/FES/PML/FOXF1/PLAUR/RRAS/PIK3R6/TBX21/PRKAR1A/PRKCA/SMAD7…
GO:0052547	regulation of peptidase activity	GO:0030162	regulation of proteolysis	66/1125	429/10650	0.00102491	0.0107826	0.00905939	ENSBTAG00000026260/ENSBTAG00000009023/ENSBTAG00000015000/ENSBTAG00000014827/ENSBTAG00000018841/ENSBTAG00000014075/ENSBTAG00000007392/ENSBTAG00000051726/ENSBTAG00000004063/ENSBTAG00000018189/ENSBTAG00000000524/ENSBTAG00000015718/ENSBTAG00000008330/ENSBTAG00000012695/ENSBTAG00000005477/ENSBTAG00000007554/ENSBTAG00000009223/ENSBTAG00000014447/ENSBTAG00000012640/ENSBTAG00000003806/ENSBTAG00000009844/…	66	KCNE2/CSTB/CASP8/RNF19B/LCK/LAPTM5/IFI6/SFN/RPS6KA1/S100A8/ECM1/CCN1/INPP5B/ZC3H12A/TMTC3/CRADD/NR4A1/TIMP3/CLEC7A/CD27/NUB1/VCP/UBQLN1/SYK/PTPN3/C3/NLRP3/XDH/NLRC4/IL1B/TRIB2/CARD9/PSME1/CASP1/BIRC3/TRIM21/ITIH2/IFT52/TRIB1/LYN/TNFRSF1B/NAIP/PML/SERPINA14/SERPINA5/PLAUR/CCL3/SERPINF2/NLRP1/SMAD7/PSMB8/PSMB9/BAK1/TNF/FAS/APLP2/VSIR/PRSS22/PYCARD
GO:0045321	leukocyte activation	GO:0030183	B cell differentiation	15/1125	66/10650	0.00312394	0.0271863	0.0228415	ENSBTAG00000019250/ENSBTAG00000015043/ENSBTAG00000020294/ENSBTAG00000014725/ENSBTAG00000004767/ENSBTAG00000020904/ENSBTAG00000019329/ENSBTAG00000025434/ENSBTAG00000023144/ENSBTAG00000008556/ENSBTAG00000009493/ENSBTAG00000000428/ENSBTAG00000000292/ENSBTAG00000014698/ENSBTAG00000040361	15	BTK/MFNG/PTPN6/CD27/SYK/JAK3/LYL1/ZFP36L1/PTPRC/POU2F2/BCL3/BAK1/TCIRG1/CARD11/LFNG
GO:0045321	leukocyte activation	GO:0030217	T cell differentiation	49/1125	154/10650	4.33879e-13	3.50757e-11	2.94701e-11	ENSBTAG00000021761/ENSBTAG00000052708/ENSBTAG00000010987/ENSBTAG00000002041/ENSBTAG00000012695/ENSBTAG00000009631/ENSBTAG00000002947/ENSBTAG00000011316/ENSBTAG00000003255/ENSBTAG00000034295/ENSBTAG00000014725/ENSBTAG00000009717/ENSBTAG00000004767/ENSBTAG00000025782/ENSBTAG00000039160/ENSBTAG00000031231/ENSBTAG00000015228/ENSBTAG00000000306/ENSBTAG00000005892/ENSBTAG00000001321/ENSBTAG00000021141/…	49	NFKBIZ/SASH3/LCK/ZNF683/LY9/ZC3H12A/CD4/LAG3/CD27/FGL2/BRAF/SYK/TNFSF8/VAV1/IRF1/CD74/ITK/ZAP70/IL1B/CD8A/RSAD2/FUT7/VNN1/ZFP36L1/BATF/IL18/CD3D/MAFB/PREX1/TOX/DUSP10/RC3H1/PTPRC/TMEM131L/DOCK2/PTGER4/IL7R/BCL3/RELB/PIK3R6/TBX21/STAT3/SMAD7/BOLA-DOA/BOLA-DRA/TCIRG1/VSIR/CARD11/LFNG
GO:0002521	leukocyte differentiation	GO:0030224	monocyte differentiation	7/1125	22/10650	0.00589809	0.045525	0.0382494	ENSBTAG00000015980/ENSBTAG00000000283/ENSBTAG00000004037/ENSBTAG00000003255/ENSBTAG00000015228/ENSBTAG00000025434/ENSBTAG00000002941	7	CSF1/JUN/CD4/CD74/ZFP36L1/FES/FASN
GO:0002521	leukocyte differentiation	GO:0030225	macrophage differentiation	9/1125	23/10650	0.000327746	0.00390246	0.0032788	ENSBTAG00000001009/ENSBTAG00000009614/ENSBTAG00000015718/ENSBTAG00000011193/ENSBTAG00000000283/ENSBTAG00000003255/ENSBTAG00000021709/ENSBTAG00000023179/ENSBTAG00000006378	9	HCLS1/NRROS/CASP8/C1QC/CSF1/CD4/SPI1/TRIB1/RIPK1
GO:0019221	cytokine-mediated signaling pathway	GO:0030335	positive regulation of cell migration	49/1125	310/10650	0.00250258	0.0224815	0.0188886	ENSBTAG00000018744/ENSBTAG00000011082/ENSBTAG00000003658/ENSBTAG00000034827/ENSBTAG00000001061/ENSBTAG00000011628/ENSBTAG00000000283/ENSBTAG00000009844/ENSBTAG00000004037/ENSBTAG00000011316/ENSBTAG00000014546/ENSBTAG00000019741/ENSBTAG00000054367/ENSBTAG00000021697/ENSBTAG00000020848/ENSBTAG00000001725/ENSBTAG00000010153/ENSBTAG00000014908/ENSBTAG00000001941/ENSBTAG00000039355/ENSBTAG00000021766/…	49	MGAT5/CSF1/CCN1/JUN/ZC3H12A/IGF1/CLEC7A/C3AR1/WNT5B/PDGFB/RELN/PIK3CG/CXCL10/ANXA3/CCL27/SEMA4D/MADCAM1/HBEGF/FGF1/CD74/IL1B/ITGB1BP1/FUT7/CCR6/PDGFD/CD40/LYN/TNFSF18/PDPN/LAMC2/PTPRC/FOXF1/C5AR1/RRAS/CCL5/STAT5A/SPHK1/PRKCA/EGFR/CCR1/GPSM3/RIPOR2/FERMT3/VSIR/PLAU/CORO1A/PYCARD/CCL24
GO:0034097	response to cytokine	GO:0030593	neutrophil chemotaxis	21/1125	41/10650	8.9391e-11	4.9929e-09	4.19496e-09	ENSBTAG00000017060/ENSBTAG00000012640/ENSBTAG00000008636/ENSBTAG00000019741/ENSBTAG00000037558/ENSBTAG00000008479/ENSBTAG00000012684/ENSBTAG00000004767/ENSBTAG00000039160/ENSBTAG00000015228/ENSBTAG00000015609/ENSBTAG00000020936/ENSBTAG00000024869/ENSBTAG00000020872/ENSBTAG00000037735/ENSBTAG00000025250/ENSBTAG00000010155/ENSBTAG00000048980/ENSBTAG00000053578/ENSBTAG00000018165/ENSBTAG00000026275	21	ITGB2/S100A8/PDE4B/C3AR1/GRO1/CXCL13/CCL19/SYK/VAV1/CD74/PREX1/NOD2/CX3CL1/C5AR1/C5AR2/CCL3/CCL16/RIPOR2/CCL24
GO:0034097	response to cytokine	GO:0030595	leukocyte chemotaxis	39/1125	111/10650	3.38989e-12	2.47946e-10	2.08321e-10	ENSBTAG00000021901/ENSBTAG00000017060/ENSBTAG00000012640/ENSBTAG00000000283/ENSBTAG00000008636/ENSBTAG00000006256/ENSBTAG00000019741/ENSBTAG00000021697/ENSBTAG00000037558/ENSBTAG00000001725/ENSBTAG00000005603/ENSBTAG00000008479/ENSBTAG00000014908/ENSBTAG00000012684/ENSBTAG00000004767/ENSBTAG00000039160/ENSBTAG00000015228/ENSBTAG00000014496/ENSBTAG00000015609/ENSBTAG00000020034/ENSBTAG00000013863/…	39	TRPM2/ITGB2/S100A8/CSF1/PDE4B/PTPRO/C3AR1/PDGFB/GRO1/CXCL10/CXCL11/CXCL13/CCL27/CCL19/SYK/VAV1/CD74/CCR6/PREX1/LYN/DUSP1/NOD2/CX3CL1/C5AR1/C5AR2/CCL3/CCL16/CCL5/MMP28/CCL2/CCR1/GPSM3/RIPOR2/ALOX5/CORO1A/CCL24
GO:0002521	leukocyte differentiation	GO:0030851	granulocyte differentiation	8/1125	23/10650	0.00173486	0.0167069	0.0140369	ENSBTAG00000015980/ENSBTAG00000001009/ENSBTAG00000004742/ENSBTAG00000011193/ENSBTAG00000005029/ENSBTAG00000021709/ENSBTAG00000023179/ENSBTAG00000009353	8	HCLS1/RUNX1/C1QC/TAL1/SPI1/TRIB1/EVI2B/FASN
GO:0002521	leukocyte differentiation	GO:0030852	regulation of granulocyte differentiation	5/1125	11/10650	0.0034898	0.0293717	0.0246777	ENSBTAG00000001009/ENSBTAG00000004742/ENSBTAG00000011193/ENSBTAG00000023179/ENSBTAG00000009353	5	HCLS1/RUNX1/C1QC/TRIB1/EVI2B
GO:0050863	regulation of T cell activation	GO:0030888	regulation of B cell proliferation	13/1125	33/10650	1.43961e-05	0.000254037	0.000213438	ENSBTAG00000052708/ENSBTAG00000002041/ENSBTAG00000019250/ENSBTAG00000006156/ENSBTAG00000013569/ENSBTAG00000006240/ENSBTAG00000015228/ENSBTAG00000011563/ENSBTAG00000020736/ENSBTAG00000020034/ENSBTAG00000023144/ENSBTAG00000011887/ENSBTAG00000014698	13	SASH3/BTK/BST1/CD38/TLR4/CD74/TNFSF13B/CD40/LYN/RC3H1/PTPRC/CD22/CARD11
GO:0019221	cytokine-mediated signaling pathway	GO:0031098	stress-activated protein kinase signaling cascade	31/1125	170/10650	0.00166587	0.0162462	0.0136498	ENSBTAG00000020378/ENSBTAG00000020079/ENSBTAG00000018699/ENSBTAG00000011628/ENSBTAG00000021183/ENSBTAG00000011316/ENSBTAG00000014546/ENSBTAG00000014725/ENSBTAG00000014031/ENSBTAG00000004767/ENSBTAG00000006240/ENSBTAG00000003012/ENSBTAG00000012519/ENSBTAG00000006572/ENSBTAG00000025434/ENSBTAG00000054678/ENSBTAG00000023179/ENSBTAG00000020034/ENSBTAG00000001729/ENSBTAG00000013863/ENSBTAG00000012216/…	31	DLG1/ZC3H12A/CLEC7A/CD27/TLR6/SYK/TLR4/TRAF1/XDH/CARD9/MAP3K4/ZFP36L1/TRIB1/LYN/DUSP10/DUSP1/MLKL/NOD2/ZFP36/SERPINF2/KAT7/SPHK1/EGFR/FGD2/TNF/RIPK1/FAS/MAP3K21/PYCARD/NCF1
GO:0045730	respiratory burst	GO:0031638	zymogen activation	10/1125	30/10650	0.000689035	0.00750609	0.00630651	ENSBTAG00000015718/ENSBTAG00000016204/ENSBTAG00000037743/ENSBTAG00000008612/ENSBTAG00000008223/ENSBTAG00000020859/ENSBTAG00000000428/ENSBTAG00000010888/ENSBTAG00000005947/ENSBTAG00000020535	10	CASP8/C1RL/C1R/NLRC4/SERPINF2/BAK1/VSIR/PLAU/PYCARD
GO:0001906	cell killing	GO:0031640	killing of cells of other organism	6/1125	14/10650	0.00194792	0.0183558	0.0154223	ENSBTAG00000012638/ENSBTAG00000014546/ENSBTAG00000004767/ENSBTAG00000053497/ENSBTAG00000006894/ENSBTAG00000001008	6	S100A12/CLEC7A/SYK/GNLY/NOS2/PRF1
GO:0098542	defense response to other organism	GO:0031663	lipopolysaccharide-mediated signaling pathway	13/1125	33/10650	1.43961e-05	0.000254037	0.000213438	ENSBTAG00000001061/ENSBTAG00000006240/ENSBTAG00000015032/ENSBTAG00000001321/ENSBTAG00000008259/ENSBTAG00000000277/ENSBTAG00000023179/ENSBTAG00000020034/ENSBTAG00000006360/ENSBTAG00000016683/ENSBTAG00000006633/ENSBTAG00000037811/ENSBTAG00000025471	13	TLR4/CD14/IL1B/ACOD1/IL18/TRIB1/LYN/CD180/NFKBIA/IRF3/CCL2/PRKCA/TNF
GO:0006909	phagocytosis	GO:0032412	regulation of ion transmembrane transporter activity	18/1125	83/10650	0.00222085	0.0204911	0.0172163	ENSBTAG00000026260/ENSBTAG00000020378/ENSBTAG00000011082/ENSBTAG00000003658/ENSBTAG00000006589/ENSBTAG00000014827/ENSBTAG00000008301/ENSBTAG00000018841/ENSBTAG00000025233/ENSBTAG00000019907/ENSBTAG00000010948/ENSBTAG00000017135/ENSBTAG00000008636/ENSBTAG00000003398/ENSBTAG00000031441/ENSBTAG00000011382/ENSBTAG00000006378/ENSBTAG00000054911	18	KCNE2/DLG1/CLIC2/CTSS/PDE4B/IGF1/RELN/CFTR/UBQLN1/WNK2/PTPN3/CBARP/KCNG1/FXYD5/WNK4/SLC9A3R1/RIPK1/ANO9
GO:0001816	cytokine production	GO:0032479	regulation of type I interferon production	15/1125	60/10650	0.00113154	0.011704	0.00983358	ENSBTAG00000022161/ENSBTAG00000008142/ENSBTAG00000032369/ENSBTAG00000004989/ENSBTAG00000003366/ENSBTAG00000004767/ENSBTAG00000006240/ENSBTAG00000031231/ENSBTAG00000002296/ENSBTAG00000015032/ENSBTAG00000038428/ENSBTAG00000006633/ENSBTAG00000046580/ENSBTAG00000047680/ENSBTAG00000020535	15	TLR7/IFIH1/NMI/IRF5/DDX58/SYK/TLR4/IRF1/STING1/CD14/RELB/IRF3/DHX58/IRF7/PYCARD
GO:0001816	cytokine production	GO:0032481	positive regulation of type I interferon production	12/1125	40/10650	0.000610896	0.00679954	0.00571288	ENSBTAG00000022161/ENSBTAG00000008142/ENSBTAG00000004989/ENSBTAG00000003366/ENSBTAG00000004767/ENSBTAG00000006240/ENSBTAG00000031231/ENSBTAG00000002296/ENSBTAG00000015032/ENSBTAG00000006633/ENSBTAG00000046580/ENSBTAG00000047680	12	TLR7/IFIH1/IRF5/DDX58/SYK/TLR4/IRF1/STING1/CD14/IRF3/DHX58/IRF7
GO:0098542	defense response to other organism	GO:0032496	response to lipopolysaccharide	41/1125	125/10650	1.20942e-11	7.58233e-10	6.37057e-10	ENSBTAG00000001061/ENSBTAG00000013118/ENSBTAG00000015520/ENSBTAG00000027051/ENSBTAG00000008636/ENSBTAG00000011316/ENSBTAG00000007636/ENSBTAG00000037558/ENSBTAG00000001725/ENSBTAG00000008479/ENSBTAG00000000095/ENSBTAG00000006240/ENSBTAG00000001273/ENSBTAG00000015032/ENSBTAG00000014090/ENSBTAG00000001321/ENSBTAG00000019979/ENSBTAG00000000625/ENSBTAG00000040151/ENSBTAG00000008259/ENSBTAG00000050239/…	41	CD86/SLC11A1/PTAFR/PDE4B/ZC3H12A/IRAK3/GRO1/CXCL10/CXCL13/CD274/TLR4/NLRP3/CD14/ARID5A/IL1B/CMPK2/SMAD6/GCH1/ACOD1/CASP1/IL18/TRIB1/LYN/DUSP10/TNFRSF1B/CD180/PTGER4/NFKBIA/NOD2/ZFP36/AXL/IRF3/CCL2/NOS2/PRKCA/MAPKAPK3/CCR5/TNF/ANKRD1/IDO1/PYCARD
GO:0001816	cytokine production	GO:0032648	regulation of interferon-beta production	11/1125	36/10650	0.000863415	0.00923032	0.00775519	ENSBTAG00000022161/ENSBTAG00000008142/ENSBTAG00000032369/ENSBTAG00000003366/ENSBTAG00000006240/ENSBTAG00000031231/ENSBTAG00000038428/ENSBTAG00000006633/ENSBTAG00000046580/ENSBTAG00000047680/ENSBTAG00000020535	11	TLR7/IFIH1/NMI/DDX58/TLR4/IRF1/RELB/IRF3/DHX58/IRF7/PYCARD
GO:0001816	cytokine production	GO:0032649	regulation of interferon-gamma production	22/1125	52/10650	3.28297e-09	1.22991e-07	1.03336e-07	ENSBTAG00000002041/ENSBTAG00000022161/ENSBTAG00000015520/ENSBTAG00000017256/ENSBTAG00000008636/ENSBTAG00000011316/ENSBTAG00000014546/ENSBTAG00000006240/ENSBTAG00000011481/ENSBTAG00000016933/ENSBTAG00000015032/ENSBTAG00000014090/ENSBTAG00000001321/ENSBTAG00000002357/ENSBTAG00000000277/ENSBTAG00000014707/ENSBTAG00000020936/ENSBTAG00000003166/ENSBTAG00000009493/ENSBTAG00000025471/ENSBTAG00000010888/…	22	SASH3/TLR7/SLC11A1/CD2/PDE4B/ZC3H12A/CLEC7A/TLR4/IL12RB1/IL27RA/CD14/ARID5A/IL1B/TICAM2/IL18/ISG15/NOD2/AXL/BCL3/TNF/VSIR/PYCARD
GO:0001816	cytokine production	GO:0032651	regulation of interleukin-1 beta production	15/1125	35/10650	8.732e-07	2.16328e-05	1.81756e-05	ENSBTAG00000011082/ENSBTAG00000015718/ENSBTAG00000011316/ENSBTAG00000014546/ENSBTAG00000006240/ENSBTAG00000001273/ENSBTAG00000008223/ENSBTAG00000050239/ENSBTAG00000021474/ENSBTAG00000015779/ENSBTAG00000020936/ENSBTAG00000035587/ENSBTAG00000008507/ENSBTAG00000025471/ENSBTAG00000020535	15	CASP8/ZC3H12A/IGF1/CLEC7A/TLR4/NLRP3/NLRC4/CASP1/GSDMD/PML/NOD2/ARRB2/SPHK1/TNF/PYCARD
GO:0001816	cytokine production	GO:0032652	regulation of interleukin-1 production	15/1125	38/10650	3.06219e-06	6.57836e-05	5.52705e-05	ENSBTAG00000011082/ENSBTAG00000015718/ENSBTAG00000011316/ENSBTAG00000014546/ENSBTAG00000006240/ENSBTAG00000001273/ENSBTAG00000008223/ENSBTAG00000050239/ENSBTAG00000021474/ENSBTAG00000015779/ENSBTAG00000020936/ENSBTAG00000035587/ENSBTAG00000008507/ENSBTAG00000025471/ENSBTAG00000020535	15	CASP8/ZC3H12A/IGF1/CLEC7A/TLR4/NLRP3/NLRC4/CASP1/GSDMD/PML/NOD2/ARRB2/SPHK1/TNF/PYCARD
GO:0001816	cytokine production	GO:0032653	regulation of interleukin-10 production	10/1125	23/10650	5.23198e-05	0.000791756	0.000665223	ENSBTAG00000002041/ENSBTAG00000014546/ENSBTAG00000004767/ENSBTAG00000006240/ENSBTAG00000016045/ENSBTAG00000020936/ENSBTAG00000009493/ENSBTAG00000010888/ENSBTAG00000020602/ENSBTAG00000020535	10	SASH3/CLEC7A/SYK/TLR4/TRIB2/NOD2/BCL3/VSIR/IDO1/PYCARD
GO:0001816	cytokine production	GO:0032655	regulation of interleukin-12 production	9/1125	25/10650	0.000674199	0.00739693	0.0062148	ENSBTAG00000007636/ENSBTAG00000014546/ENSBTAG00000004767/ENSBTAG00000006240/ENSBTAG00000031231/ENSBTAG00000020736/ENSBTAG00000020936/ENSBTAG00000035587/ENSBTAG00000020602	9	IRAK3/CLEC7A/SYK/TLR4/IRF1/CD40/NOD2/ARRB2/IDO1
GO:0001816	cytokine production	GO:0032663	regulation of interleukin-2 production	13/1125	34/10650	2.10697e-05	0.000353694	0.000297169	ENSBTAG00000004742/ENSBTAG00000002041/ENSBTAG00000015769/ENSBTAG00000008636/ENSBTAG00000014546/ENSBTAG00000034295/ENSBTAG00000001321/ENSBTAG00000006572/ENSBTAG00000023144/ENSBTAG00000020936/ENSBTAG00000008573/ENSBTAG00000014199/ENSBTAG00000014698	13	RUNX1/SASH3/VSIG4/PDE4B/CLEC7A/LAG3/IL1B/CARD9/PTPRC/NOD2/ZFP36/TBX21/CARD11
GO:0001816	cytokine production	GO:0032675	regulation of interleukin-6 production	22/1125	72/10650	2.72399e-06	5.89303e-05	4.95124e-05	ENSBTAG00000022161/ENSBTAG00000008142/ENSBTAG00000011316/ENSBTAG00000007636/ENSBTAG00000014546/ENSBTAG00000020294/ENSBTAG00000015297/ENSBTAG00000004767/ENSBTAG00000006240/ENSBTAG00000016933/ENSBTAG00000015228/ENSBTAG00000014090/ENSBTAG00000001321/ENSBTAG00000006572/ENSBTAG00000002357/ENSBTAG00000008008/ENSBTAG00000020936/ENSBTAG00000008556/ENSBTAG00000037735/ENSBTAG00000035587/ENSBTAG00000025471/…	22	TLR7/IFIH1/ZC3H12A/IRAK3/CLEC7A/PTPN6/BANK1/SYK/TLR4/IL27RA/CD74/ARID5A/IL1B/CARD9/TICAM2/TLR2/NOD2/POU2F2/C5AR2/ARRB2/TNF/PYCARD
GO:0001816	cytokine production	GO:0032677	regulation of interleukin-8 production	17/1125	46/10650	2.00025e-06	4.55167e-05	3.82425e-05	ENSBTAG00000022161/ENSBTAG00000017256/ENSBTAG00000014546/ENSBTAG00000014031/ENSBTAG00000004767/ENSBTAG00000006240/ENSBTAG00000015032/ENSBTAG00000015228/ENSBTAG00000001321/ENSBTAG00000023144/ENSBTAG00000008008/ENSBTAG00000020936/ENSBTAG00000009493/ENSBTAG00000037735/ENSBTAG00000025471/ENSBTAG00000006378/ENSBTAG00000020535	17	TLR7/CD2/CLEC7A/TLR6/SYK/TLR4/CD14/CD74/IL1B/PTPRC/TLR2/NOD2/BCL3/C5AR2/TNF/RIPK1/PYCARD
GO:0001816	cytokine production	GO:0032680	regulation of tumor necrosis factor production	25/1125	65/10650	3.06599e-09	1.1628e-07	9.76972e-08	ENSBTAG00000011082/ENSBTAG00000007120/ENSBTAG00000002041/ENSBTAG00000008142/ENSBTAG00000017256/ENSBTAG00000011316/ENSBTAG00000007636/ENSBTAG00000014546/ENSBTAG00000038490/ENSBTAG00000020294/ENSBTAG00000004767/ENSBTAG00000006240/ENSBTAG00000016933/ENSBTAG00000015032/ENSBTAG00000014090/ENSBTAG00000006572/ENSBTAG00000023144/ENSBTAG00000020936/ENSBTAG00000003166/ENSBTAG00000009493/ENSBTAG00000037735/…	25	SASH3/IFIH1/CD2/ZC3H12A/IRAK3/IGF1/CLEC7A/CLEC4A/PTPN6/SYK/TLR4/IL27RA/CD14/ARID5A/CARD9/ARFGEF2/PTPRC/NOD2/AXL/BCL3/C5AR2/ARRB2/RIPK1/VSIR/PYCARD
GO:0001816	cytokine production	GO:0032692	negative regulation of interleukin-1 production	5/1125	10/10650	0.00208369	0.0194535	0.0163445	ENSBTAG00000011082/ENSBTAG00000011316/ENSBTAG00000001273/ENSBTAG00000015779/ENSBTAG00000035587	5	ZC3H12A/IGF1/NLRP3/PML/ARRB2
GO:0001816	cytokine production	GO:0032722	positive regulation of chemokine production	11/1125	36/10650	0.000863415	0.00923032	0.00775519	ENSBTAG00000022161/ENSBTAG00000014546/ENSBTAG00000004767/ENSBTAG00000006240/ENSBTAG00000015228/ENSBTAG00000001321/ENSBTAG00000002357/ENSBTAG00000008008/ENSBTAG00000020936/ENSBTAG00000025471/ENSBTAG00000020535	11	TLR7/CLEC7A/SYK/TLR4/CD74/IL1B/TICAM2/TLR2/NOD2/TNF/PYCARD
GO:0001816	cytokine production	GO:0032732	positive regulation of interleukin-1 production	10/1125	24/10650	8.12439e-05	0.00118848	0.000998546	ENSBTAG00000015718/ENSBTAG00000014546/ENSBTAG00000006240/ENSBTAG00000001273/ENSBTAG00000008223/ENSBTAG00000050239/ENSBTAG00000021474/ENSBTAG00000020936/ENSBTAG00000025471/ENSBTAG00000020535	10	CASP8/CLEC7A/TLR4/NLRP3/NLRC4/CASP1/GSDMD/NOD2/TNF/PYCARD
GO:0000165	MAPK cascade	GO:0032872	regulation of stress-activated MAPK cascade	26/1125	143/10650	0.00394781	0.0327775	0.0275392	ENSBTAG00000020378/ENSBTAG00000020079/ENSBTAG00000011628/ENSBTAG00000021183/ENSBTAG00000011316/ENSBTAG00000014546/ENSBTAG00000014725/ENSBTAG00000014031/ENSBTAG00000004767/ENSBTAG00000006240/ENSBTAG00000003012/ENSBTAG00000012519/ENSBTAG00000006572/ENSBTAG00000054678/ENSBTAG00000001729/ENSBTAG00000013863/ENSBTAG00000012216/ENSBTAG00000020936/ENSBTAG00000020859/ENSBTAG00000008507/ENSBTAG00000014172/…	26	DLG1/ZC3H12A/CLEC7A/CD27/TLR6/SYK/TLR4/TRAF1/XDH/CARD9/MAP3K4/DUSP10/DUSP1/MLKL/NOD2/SERPINF2/SPHK1/EGFR/FGD2/TNF/RIPK1/FAS/MAP3K21/PYCARD/NCF1
GO:0000165	MAPK cascade	GO:0032874	positive regulation of stress-activated MAPK cascade	21/1125	106/10650	0.0032378	0.0277295	0.0232979	ENSBTAG00000020079/ENSBTAG00000021183/ENSBTAG00000011316/ENSBTAG00000014546/ENSBTAG00000014725/ENSBTAG00000014031/ENSBTAG00000004767/ENSBTAG00000006240/ENSBTAG00000003012/ENSBTAG00000012519/ENSBTAG00000006572/ENSBTAG00000054678/ENSBTAG00000012216/ENSBTAG00000020936/ENSBTAG00000020859/ENSBTAG00000008507/ENSBTAG00000014172/ENSBTAG00000025471/ENSBTAG00000006378/ENSBTAG00000020535/ENSBTAG00000003305	21	ZC3H12A/CLEC7A/CD27/TLR6/SYK/TLR4/TRAF1/XDH/CARD9/MAP3K4/MLKL/NOD2/SERPINF2/SPHK1/FGD2/TNF/RIPK1/MAP3K21/PYCARD/NCF1
GO:0032943	mononuclear cell proliferation	GO:0032943	mononuclear cell proliferation	47/1125	148/10650	1.41932e-12	1.06345e-10	8.93495e-11	ENSBTAG00000020378/ENSBTAG00000011082/ENSBTAG00000052708/ENSBTAG00000008621/ENSBTAG00000011917/ENSBTAG00000013118/ENSBTAG00000002041/ENSBTAG00000019250/ENSBTAG00000015769/ENSBTAG00000003418/ENSBTAG00000015520/ENSBTAG00000046977/ENSBTAG00000000283/ENSBTAG00000020294/ENSBTAG00000006156/ENSBTAG00000013569/ENSBTAG00000000095/ENSBTAG00000004767/ENSBTAG00000006240/ENSBTAG00000011481/ENSBTAG00000020904/…	47	CD86/DLG1/SASH3/BTK/VSIG4/MSN/SLC11A1/PLA2G2D4/CSF1/IGF1/PTPN6/BST1/CD38/CD274/SYK/TLR4/IL12RB1/JAK3/RASAL3/IL27RA/IRF1/CD74/IL1B/TNFSF13B/IL18/SDC4/CD40/LYN/TNFSF18/TNFRSF1B/RC3H1/PTPRC/TMEM131L/DOCK2/CD180/IL7R/PSMB10/CD22/PRKAR1A/GPAM/CCDC88B/IGF2/VSIR/IDO1/CORO1A/PYCARD/CARD11
GO:0032943	mononuclear cell proliferation	GO:0032945	negative regulation of mononuclear cell proliferation	14/1125	41/10650	4.50063e-05	0.000691296	0.000580818	ENSBTAG00000020378/ENSBTAG00000052708/ENSBTAG00000008621/ENSBTAG00000013118/ENSBTAG00000019250/ENSBTAG00000015769/ENSBTAG00000046977/ENSBTAG00000020294/ENSBTAG00000000095/ENSBTAG00000015127/ENSBTAG00000020034/ENSBTAG00000016625/ENSBTAG00000010888/ENSBTAG00000020602	14	CD86/DLG1/BTK/VSIG4/PLA2G2D4/PTPN6/CD274/SDC4/LYN/RC3H1/TMEM131L/PRKAR1A/VSIR/IDO1
GO:0032943	mononuclear cell proliferation	GO:0032946	positive regulation of mononuclear cell proliferation	25/1125	66/10650	4.4462e-09	1.60691e-07	1.3501e-07	ENSBTAG00000011082/ENSBTAG00000011917/ENSBTAG00000013118/ENSBTAG00000002041/ENSBTAG00000000283/ENSBTAG00000006156/ENSBTAG00000013569/ENSBTAG00000000095/ENSBTAG00000004767/ENSBTAG00000006240/ENSBTAG00000011481/ENSBTAG00000020904/ENSBTAG00000011602/ENSBTAG00000016933/ENSBTAG00000015228/ENSBTAG00000001321/ENSBTAG00000011563/ENSBTAG00000000277/ENSBTAG00000020736/ENSBTAG00000023144/ENSBTAG00000040190/…	25	CD86/SASH3/CSF1/IGF1/BST1/CD38/CD274/SYK/TLR4/IL12RB1/JAK3/RASAL3/IL27RA/CD74/IL1B/TNFSF13B/IL18/CD40/PTPRC/GPAM/CCDC88B/IGF2/CORO1A/PYCARD/CARD11
GO:0045321	leukocyte activation	GO:0033077	T cell differentiation in thymus	13/1125	50/10650	0.00161792	0.0158794	0.0133417	ENSBTAG00000015228/ENSBTAG00000005892/ENSBTAG00000001321/ENSBTAG00000015094/ENSBTAG00000025434/ENSBTAG00000006452/ENSBTAG00000003396/ENSBTAG00000004954/ENSBTAG00000023144/ENSBTAG00000016625/ENSBTAG00000014612/ENSBTAG00000019975/ENSBTAG00000014698	13	CD74/ZAP70/IL1B/VNN1/ZFP36L1/CD3D/MAFB/TOX/PTPRC/TMEM131L/DOCK2/IL7R/CARD11
GO:0000165	MAPK cascade	GO:0033674	positive regulation of kinase activity	50/1125	316/10650	0.00222466	0.0204911	0.0172163	ENSBTAG00000020378/ENSBTAG00000011082/ENSBTAG00000003658/ENSBTAG00000020079/ENSBTAG00000012352/ENSBTAG00000034827/ENSBTAG00000007013/ENSBTAG00000011628/ENSBTAG00000018966/ENSBTAG00000022808/ENSBTAG00000021183/ENSBTAG00000015520/ENSBTAG00000000283/ENSBTAG00000009844/ENSBTAG00000005029/ENSBTAG00000021467/ENSBTAG00000003255/ENSBTAG00000021697/ENSBTAG00000020848/ENSBTAG00000007923/ENSBTAG00000014031/…	50	DLG1/SLC11A1/CSF1/CCN1/TAL1/IGFBP6/IGF1/CD4/PDGFB/RELN/PIK3CG/LAMTOR3/TLR6/SYK/TLR4/GADD45B/HBEGF/FGF1/CD74/CCDC88A/IL1B/ITGB1BP1/MAP3K4/PARP16/PDGFD/IL18/CD40/LYN/CHI3L1/PTPRC/LCP2/MLKL/NOD2/AXL/TOM1L1/UNC119/PIK3R6/PIK3R5/MAP3K14/ACE/EGFR/FGD2/TNF/RIPK1/PLCE1/CACUL1/MAP3K21/TCIM/LAT/NCF1
GO:0034097	response to cytokine	GO:0033993	response to lipid	57/1125	321/10650	5.31872e-05	0.000800937	0.000672936	ENSBTAG00000018747/ENSBTAG00000008063/ENSBTAG00000006589/ENSBTAG00000001061/ENSBTAG00000011628/ENSBTAG00000013118/ENSBTAG00000003418/ENSBTAG00000003923/ENSBTAG00000015520/ENSBTAG00000027051/ENSBTAG00000008636/ENSBTAG00000011316/ENSBTAG00000007636/ENSBTAG00000005653/ENSBTAG00000005260/ENSBTAG00000037558/ENSBTAG00000001725/ENSBTAG00000008479/ENSBTAG00000000095/ENSBTAG00000008493/ENSBTAG00000006240/…	57	CD86/MSN/GPBAR1/SLC11A1/PTAFR/PDE4B/PRKAA2/ZC3H12A/IRAK3/PPARA/ABCB4/CFTR/SPP1/GRO1/CXCL10/CXCL13/CD274/AQP3/TLR4/NLRP3/CD14/ARID5A/IL1B/CMPK2/SMAD6/PCK2/GCH1/ZFP36L1/ACOD1/POU4F1/CASP1/IL18/P2RY6/TRIB1/LYN/DUSP10/TNFRSF1B/CD180/PTGER4/FES/NFKBIA/NOD2/ZFP36/AXL/IRF3/CCL2/NOS2/PRKCA/EGFR/TWF2/MAPKAPK3/CCR5/TNF/ANKRD1/DDIT4/IDO1/PYCARD
GO:0034097	response to cytokine	GO:0034097	response to cytokine	140/1125	497/10650	2.18181e-29	1.11709e-26	9.38562e-27	ENSBTAG00000004705/ENSBTAG00000021020/ENSBTAG00000010655/ENSBTAG00000012352/ENSBTAG00000052708/ENSBTAG00000010423/ENSBTAG00000016078/ENSBTAG00000017094/ENSBTAG00000015980/ENSBTAG00000001061/ENSBTAG00000001009/ENSBTAG00000021791/ENSBTAG00000016656/ENSBTAG00000019250/ENSBTAG00000007626/ENSBTAG00000046555/ENSBTAG00000008142/ENSBTAG00000032369/ENSBTAG00000032277/ENSBTAG00000015718/ENSBTAG00000015520/…	140	HCLS1/ILDR1/PARP9/PARP14/BTK/IL2RG/WAS/IFIH1/RIF1/NMI/KYNU/CASP8/SLC11A1/DCST1/ECM1/CSF1/GBP5/GBP2/GBP4/ZC3H12A/CSF2RA/IRAK3/STAT2/CSF2RB/IL2RB/CD4/PDGFB/SNX10/IRF5/ZYX/NUB1/GRO1/CXCL10/CXCL11/CXCL13/IL11RA/CCL19/SYK/TLR4/TRAF1/IL12RB1/JAK3/IL27RA/SHFL/EBI3/IRF1/IFI47/STING1/CD74/IL1B/CCR6/TICAM2/PARP16/GCH1/ZFP36L1/POU4F1/CASP1/IL18/IL10RA/TRIM21/PDE2A/SPI1/ZBP1/SOX17/CHI3L1/RHEX/SELE/TNFSF18/TN…
GO:0019221	cytokine-mediated signaling pathway	GO:0034121	regulation of toll-like receptor signaling pathway	12/1125	42/10650	0.000991008	0.0104618	0.00878985	ENSBTAG00000008603/ENSBTAG00000007636/ENSBTAG00000014031/ENSBTAG00000031231/ENSBTAG00000016061/ENSBTAG00000020034/ENSBTAG00000008008/ENSBTAG00000009167/ENSBTAG00000020936/ENSBTAG00000035587/ENSBTAG00000007389/ENSBTAG00000047680	12	TASL/IRAK3/TLR6/IRF1/RSAD2/LYN/TLR2/SLC15A4/NOD2/ARRB2/IFI35/IRF7
GO:0098542	defense response to other organism	GO:0034340	response to type I interferon	12/1125	39/10650	0.000472417	0.00535522	0.00449938	ENSBTAG00000010655/ENSBTAG00000004380/ENSBTAG00000015636/ENSBTAG00000012406/ENSBTAG00000014707/ENSBTAG00000005413/ENSBTAG00000006633/ENSBTAG00000007881/ENSBTAG00000047680/ENSBTAG00000052306/ENSBTAG00000048470/ENSBTAG00000019017	12	DCST1/STAT2/SHFL/ZBP1/ISG15/NLRC5/IRF3/IFIT1/IRF7/IFITM3/IFITM1
GO:0098542	defense response to other organism	GO:0034341	response to interferon-gamma	45/1125	83/10650	6.17828e-23	1.35569e-20	1.13903e-20	ENSBTAG00000016078/ENSBTAG00000021791/ENSBTAG00000016656/ENSBTAG00000046555/ENSBTAG00000032369/ENSBTAG00000032277/ENSBTAG00000015520/ENSBTAG00000038625/ENSBTAG00000015060/ENSBTAG00000001143/ENSBTAG00000037634/ENSBTAG00000038938/ENSBTAG00000014529/ENSBTAG00000024272/ENSBTAG00000038233/ENSBTAG00000002416/ENSBTAG00000017670/ENSBTAG00000017970/ENSBTAG00000004540/ENSBTAG00000012684/ENSBTAG00000006240/…	45	PARP9/PARP14/WAS/NMI/KYNU/SLC11A1/GBP5/GBP2/GBP4/ZYX/NUB1/CCL19/TLR4/IL12RB1/SHFL/IRF1/CD74/GCH1/CASP1/TRIM21/TLR2/NLRC5/CX3CL1/STXBP4/CCL3/CCL16/CCL2/NOS2/CALCOCO2/UBD/IFITM3/IFITM1/CIITA/CCL24
GO:0034097	response to cytokine	GO:0034612	response to tumor necrosis factor	31/1125	122/10650	2.38625e-06	5.2361e-05	4.3993e-05	ENSBTAG00000015718/ENSBTAG00000038938/ENSBTAG00000011316/ENSBTAG00000004540/ENSBTAG00000012684/ENSBTAG00000004767/ENSBTAG00000003012/ENSBTAG00000040151/ENSBTAG00000025434/ENSBTAG00000050239/ENSBTAG00000018223/ENSBTAG00000047412/ENSBTAG00000024928/ENSBTAG00000016683/ENSBTAG00000024869/ENSBTAG00000008573/ENSBTAG00000025250/ENSBTAG00000010155/ENSBTAG00000048980/ENSBTAG00000053578/ENSBTAG00000053649/…	31	CASP8/GBP2/ZC3H12A/NUB1/CCL19/SYK/TRAF1/GCH1/ZFP36L1/CASP1/CHI3L1/TNFSF18/TNFRSF1B/NFKBIA/CX3CL1/ZFP36/CCL3/CCL16/CCL5/CCL2/SPHK1/TNF/UBD/RIPK1/FAS/ANKRD1/PYCARD/CCL24
GO:0006909	phagocytosis	GO:0034765	regulation of ion transmembrane transport	30/1125	167/10650	0.0024882	0.0224815	0.0188886	ENSBTAG00000026260/ENSBTAG00000020378/ENSBTAG00000011082/ENSBTAG00000003658/ENSBTAG00000006589/ENSBTAG00000014827/ENSBTAG00000008301/ENSBTAG00000018841/ENSBTAG00000025233/ENSBTAG00000019627/ENSBTAG00000019907/ENSBTAG00000010026/ENSBTAG00000010948/ENSBTAG00000017135/ENSBTAG00000008636/ENSBTAG00000020294/ENSBTAG00000020848/ENSBTAG00000050852/ENSBTAG00000001725/ENSBTAG00000005603/ENSBTAG00000013607/…	30	KCNE2/DLG1/CLIC2/CTSS/PDE4B/IGF1/PTPN6/RELN/PIK3CG/CFTR/CXCL9/CXCL10/CXCL11/WDR1/UBQLN1/WNK2/PTPN3/CBARP/THY1/KCNG1/LYN/CYBA/FXYD5/WNK4/SLC9A3R1/CACNA1D/RIPK1/TCIRG1/ANO9/CORO1A
GO:0000165	MAPK cascade	GO:0035335	peptidyl-tyrosine dephosphorylation	20/1125	79/10650	0.000151286	0.00200323	0.00168309	ENSBTAG00000020855/ENSBTAG00000018841/ENSBTAG00000021553/ENSBTAG00000011011/ENSBTAG00000011658/ENSBTAG00000004587/ENSBTAG00000015311/ENSBTAG00000006256/ENSBTAG00000020294/ENSBTAG00000020350/ENSBTAG00000054678/ENSBTAG00000001729/ENSBTAG00000023144/ENSBTAG00000003016/ENSBTAG00000013863/ENSBTAG00000021912/ENSBTAG00000002435/ENSBTAG00000020257/ENSBTAG00000008583/ENSBTAG00000016413	20	PTPN18/PTPN4/DUSP6/PTPRR/PTPRO/PTPN6/PTPN3/DUSP2/DUSP10/PTPN14/PTPRC/PTPN7/DUSP1/SSH2/DUSP7/PTPRE/PTPN5/PALD1/DUSP26
GO:0034097	response to cytokine	GO:0035455	response to interferon-alpha	6/1125	11/10650	0.000396353	0.0045947	0.0038604	ENSBTAG00000003166/ENSBTAG00000034918/ENSBTAG00000009768/ENSBTAG00000052306/ENSBTAG00000048470/ENSBTAG00000019017	6	AXL/IFIT2/IFIT3/IFITM3/IFITM1
GO:0034097	response to cytokine	GO:0035456	response to interferon-beta	9/1125	18/10650	3.18194e-05	0.000511775	0.000429987	ENSBTAG00000011511/ENSBTAG00000015636/ENSBTAG00000031231/ENSBTAG00000015727/ENSBTAG00000002296/ENSBTAG00000011343/ENSBTAG00000052306/ENSBTAG00000048470/ENSBTAG00000019017	9	SHFL/IRF1/IFI47/STING1/XAF1/IFITM3/IFITM1
GO:0034097	response to cytokine	GO:0035690	cellular response to drug	9/1125	27/10650	0.00127333	0.0127416	0.0107053	ENSBTAG00000026260/ENSBTAG00000018747/ENSBTAG00000021761/ENSBTAG00000008636/ENSBTAG00000012032/ENSBTAG00000001321/ENSBTAG00000025257/ENSBTAG00000006894/ENSBTAG00000011734	9	KCNE2/PDE4B/PRKAA2/BRAF/PDE4A/IL1B/CCL4/NOS2/ANKRD1
GO:0045321	leukocyte activation	GO:0035710	CD4-positive, alpha-beta T cell activation	20/1125	57/10650	6.66496e-07	1.69213e-05	1.4217e-05	ENSBTAG00000021761/ENSBTAG00000052708/ENSBTAG00000010987/ENSBTAG00000002041/ENSBTAG00000002947/ENSBTAG00000011316/ENSBTAG00000016061/ENSBTAG00000046516/ENSBTAG00000025405/ENSBTAG00000000277/ENSBTAG00000004954/ENSBTAG00000014972/ENSBTAG00000009493/ENSBTAG00000038428/ENSBTAG00000014199/ENSBTAG00000021523/ENSBTAG00000012441/ENSBTAG00000010645/ENSBTAG00000000292/ENSBTAG00000010888	20	NFKBIZ/SASH3/LY9/ZC3H12A/BRAF/RSAD2/FUT7/BATF/IL18/TOX/RC3H1/PTGER4/BCL3/RELB/TBX21/STAT3/SMAD7/BOLA-DRA/TCIRG1/VSIR
GO:0045321	leukocyte activation	GO:0036037	CD8-positive, alpha-beta T cell activation	6/1125	13/10650	0.00122155	0.0123849	0.0104056	ENSBTAG00000038490/ENSBTAG00000025782/ENSBTAG00000031231/ENSBTAG00000004954/ENSBTAG00000010888/ENSBTAG00000023028	6	CLEC4A/TNFSF8/IRF1/TOX/VSIR/WDFY4
GO:0019221	cytokine-mediated signaling pathway	GO:0038061	NIK/NF-kappaB signaling	21/1125	69/10650	4.90674e-06	9.78798e-05	8.22373e-05	ENSBTAG00000052708/ENSBTAG00000011628/ENSBTAG00000022161/ENSBTAG00000032369/ENSBTAG00000011316/ENSBTAG00000006240/ENSBTAG00000001273/ENSBTAG00000015032/ENSBTAG00000001321/ENSBTAG00000000277/ENSBTAG00000018223/ENSBTAG00000008008/ENSBTAG00000020936/ENSBTAG00000009493/ENSBTAG00000038428/ENSBTAG00000007389/ENSBTAG00000007084/ENSBTAG00000008507/ENSBTAG00000025471/ENSBTAG00000006017/ENSBTAG00000033304	21	TLR7/NMI/ZC3H12A/TLR4/NLRP3/CD14/IL1B/IL18/CHI3L1/RC3H1/TLR2/NOD2/BCL3/RELB/IFI35/MAP3K14/SPHK1/EGFR/TNF/NFKB2/TCIM
GO:0000165	MAPK cascade	GO:0038066	p38MAPK cascade	10/1125	28/10650	0.000366364	0.00426314	0.00358183	ENSBTAG00000020378/ENSBTAG00000020079/ENSBTAG00000011316/ENSBTAG00000012519/ENSBTAG00000025434/ENSBTAG00000001729/ENSBTAG00000013863/ENSBTAG00000008573/ENSBTAG00000008507/ENSBTAG00000003305	10	DLG1/ZC3H12A/XDH/MAP3K4/ZFP36L1/DUSP10/DUSP1/ZFP36/SPHK1/NCF1
GO:0000165	MAPK cascade	GO:0038083	peptidyl-tyrosine autophosphorylation	11/1125	29/10650	9.95509e-05	0.00139644	0.00117327	ENSBTAG00000009578/ENSBTAG00000011628/ENSBTAG00000012695/ENSBTAG00000004767/ENSBTAG00000000306/ENSBTAG00000005892/ENSBTAG00000007932/ENSBTAG00000007828/ENSBTAG00000020034/ENSBTAG00000002941/ENSBTAG00000024950	11	LCK/SYK/ITK/ZAP70/HCK/PTK2/SLA/LYN/FES/ACE/EGFR
GO:0019221	cytokine-mediated signaling pathway	GO:0040017	positive regulation of locomotion	49/1125	317/10650	0.00394763	0.0327775	0.0275392	ENSBTAG00000018744/ENSBTAG00000011082/ENSBTAG00000003658/ENSBTAG00000034827/ENSBTAG00000001061/ENSBTAG00000011628/ENSBTAG00000000283/ENSBTAG00000009844/ENSBTAG00000004037/ENSBTAG00000011316/ENSBTAG00000014546/ENSBTAG00000019741/ENSBTAG00000054367/ENSBTAG00000021697/ENSBTAG00000020848/ENSBTAG00000001725/ENSBTAG00000010153/ENSBTAG00000014908/ENSBTAG00000001941/ENSBTAG00000039355/ENSBTAG00000021766/…	49	MGAT5/CSF1/CCN1/JUN/ZC3H12A/IGF1/CLEC7A/C3AR1/WNT5B/PDGFB/RELN/PIK3CG/CXCL10/ANXA3/CCL27/SEMA4D/MADCAM1/HBEGF/FGF1/CD74/IL1B/ITGB1BP1/FUT7/CCR6/PDGFD/CD40/LYN/TNFSF18/PDPN/LAMC2/PTPRC/FOXF1/C5AR1/RRAS/CCL5/STAT5A/SPHK1/PRKCA/EGFR/CCR1/GPSM3/RIPOR2/FERMT3/VSIR/PLAU/CORO1A/PYCARD/CCL24
GO:0002684	positive regulation of immune system process	GO:0042088	T-helper 1 type immune response	8/1125	26/10650	0.0041485	0.0338996	0.028482	ENSBTAG00000015520/ENSBTAG00000011481/ENSBTAG00000016933/ENSBTAG00000014090/ENSBTAG00000001321/ENSBTAG00000000277/ENSBTAG00000009493/ENSBTAG00000038428	8	SLC11A1/IL12RB1/IL27RA/ARID5A/IL1B/IL18/BCL3/RELB
GO:0002684	positive regulation of immune system process	GO:0042092	type 2 immune response	11/1125	22/10650	4.08244e-06	8.32164e-05	6.99173e-05	ENSBTAG00000003806/ENSBTAG00000016933/ENSBTAG00000015228/ENSBTAG00000016061/ENSBTAG00000025405/ENSBTAG00000000277/ENSBTAG00000020936/ENSBTAG00000009493/ENSBTAG00000014199/ENSBTAG00000047495/ENSBTAG00000020602	11	ECM1/IL27RA/CD74/RSAD2/BATF/IL18/NOD2/BCL3/TBX21/CD81/IDO1
GO:0045321	leukocyte activation	GO:0042093	T-helper cell differentiation	13/1125	39/10650	0.000111436	0.00153512	0.00128978	ENSBTAG00000052708/ENSBTAG00000010987/ENSBTAG00000002947/ENSBTAG00000011316/ENSBTAG00000025405/ENSBTAG00000000277/ENSBTAG00000014972/ENSBTAG00000009493/ENSBTAG00000038428/ENSBTAG00000014199/ENSBTAG00000021523/ENSBTAG00000012441/ENSBTAG00000010645	13	NFKBIZ/LY9/ZC3H12A/BATF/IL18/RC3H1/PTGER4/BCL3/RELB/TBX21/STAT3/SMAD7/BOLA-DRA
GO:0032943	mononuclear cell proliferation	GO:0042098	T cell proliferation	36/1125	110/10650	2.3343e-10	1.12046e-08	9.41398e-09	ENSBTAG00000020378/ENSBTAG00000011082/ENSBTAG00000052708/ENSBTAG00000008621/ENSBTAG00000011917/ENSBTAG00000013118/ENSBTAG00000002041/ENSBTAG00000015769/ENSBTAG00000003418/ENSBTAG00000015520/ENSBTAG00000046977/ENSBTAG00000020294/ENSBTAG00000000095/ENSBTAG00000004767/ENSBTAG00000011481/ENSBTAG00000020904/ENSBTAG00000011602/ENSBTAG00000016933/ENSBTAG00000031231/ENSBTAG00000001321/ENSBTAG00000011563/…	36	CD86/DLG1/SASH3/VSIG4/MSN/SLC11A1/PLA2G2D4/IGF1/PTPN6/CD274/SYK/IL12RB1/JAK3/RASAL3/IL27RA/IRF1/IL1B/TNFSF13B/IL18/SDC4/TNFSF18/TNFRSF1B/RC3H1/PTPRC/TMEM131L/DOCK2/PSMB10/PRKAR1A/GPAM/CCDC88B/IGF2/VSIR/IDO1/CORO1A/PYCARD/CARD11
GO:0032943	mononuclear cell proliferation	GO:0042100	B cell proliferation	15/1125	42/10650	1.29921e-05	0.000233401	0.0001961	ENSBTAG00000052708/ENSBTAG00000002041/ENSBTAG00000019250/ENSBTAG00000006156/ENSBTAG00000013569/ENSBTAG00000006240/ENSBTAG00000015228/ENSBTAG00000011563/ENSBTAG00000020736/ENSBTAG00000020034/ENSBTAG00000023144/ENSBTAG00000006360/ENSBTAG00000019975/ENSBTAG00000011887/ENSBTAG00000014698	15	SASH3/BTK/BST1/CD38/TLR4/CD74/TNFSF13B/CD40/LYN/RC3H1/PTPRC/CD180/IL7R/CD22/CARD11
GO:0050863	regulation of T cell activation	GO:0042102	positive regulation of T cell proliferation	19/1125	47/10650	9.4326e-08	2.68305e-06	2.25426e-06	ENSBTAG00000011082/ENSBTAG00000011917/ENSBTAG00000013118/ENSBTAG00000002041/ENSBTAG00000000095/ENSBTAG00000004767/ENSBTAG00000011481/ENSBTAG00000020904/ENSBTAG00000011602/ENSBTAG00000016933/ENSBTAG00000001321/ENSBTAG00000011563/ENSBTAG00000000277/ENSBTAG00000023144/ENSBTAG00000040190/ENSBTAG00000013066/ENSBTAG00000008631/ENSBTAG00000020535/ENSBTAG00000014698	19	CD86/SASH3/IGF1/CD274/SYK/IL12RB1/JAK3/RASAL3/IL27RA/IL1B/TNFSF13B/IL18/PTPRC/GPAM/CCDC88B/IGF2/CORO1A/PYCARD/CARD11
GO:0045321	leukocyte activation	GO:0042110	T cell activation	89/1125	271/10650	6.5754e-24	2.01996e-21	1.69715e-21	ENSBTAG00000020378/ENSBTAG00000011082/ENSBTAG00000021761/ENSBTAG00000019627/ENSBTAG00000052708/ENSBTAG00000008621/ENSBTAG00000011917/ENSBTAG00000010987/ENSBTAG00000013118/ENSBTAG00000002041/ENSBTAG00000046555/ENSBTAG00000015769/ENSBTAG00000003418/ENSBTAG00000015520/ENSBTAG00000012695/ENSBTAG00000009631/ENSBTAG00000046977/ENSBTAG00000002947/ENSBTAG00000020394/ENSBTAG00000011316/ENSBTAG00000038490/…	89	NFKBIZ/CD86/DLG1/SASH3/WAS/VSIG4/MSN/SLC11A1/LCK/ZNF683/PLA2G2D4/LY9/TNFAIP8L2/ZC3H12A/IGF1/CLEC4A/PTPN6/CD4/LAG3/CD27/FGL2/BRAF/CD274/SIT1/SYK/TNFSF8/IL12RB1/JAK3/HSH2D/RASAL3/IL27RA/VAV1/IRF1/CD74/ITK/ZAP70/IL1B/CD8A/RSAD2/FUT7/VNN1/ZFP36L1/BATF/TNFSF13B/IL18/CD3D/THY1/SIRPA/MAFB/SDC4/PREX1/TOX/DUSP10/TNFSF18/TNFRSF1B/RC3H1/PTPRC/TMEM131L/ADORA2A/DOCK2/PTGER4/IL7R/PSMB10/BCL3/RELB/PIK3R6/TBX21/…
GO:0045321	leukocyte activation	GO:0042113	B cell activation	40/1125	139/10650	1.81525e-09	7.33744e-08	6.16482e-08	ENSBTAG00000021020/ENSBTAG00000052708/ENSBTAG00000002623/ENSBTAG00000002041/ENSBTAG00000019250/ENSBTAG00000015043/ENSBTAG00000020294/ENSBTAG00000014725/ENSBTAG00000027204/ENSBTAG00000015297/ENSBTAG00000006156/ENSBTAG00000013569/ENSBTAG00000004767/ENSBTAG00000006240/ENSBTAG00000020904/ENSBTAG00000016933/ENSBTAG00000019329/ENSBTAG00000015228/ENSBTAG00000025434/ENSBTAG00000025405/ENSBTAG00000011563/…	40	SAMSN1/SASH3/BTK/RIF1/MFNG/PTPN6/CD27/BANK1/BST1/CD38/SYK/TLR4/JAK3/IL27RA/LYL1/CD74/ZFP36L1/BATF/TNFSF13B/CD40/LYN/RC3H1/PTPRC/SLC15A4/CD180/IL7R/NOD2/CD22/POU2F2/BCL3/TBX21/PARP3/BAK1/TCIRG1/CD81/PRKCB/LAT2/CARD11/LFNG
GO:0045321	leukocyte activation	GO:0042116	macrophage activation	16/1125	40/10650	1.16123e-06	2.8089e-05	2.36e-05	ENSBTAG00000024957/ENSBTAG00000010915/ENSBTAG00000015769/ENSBTAG00000032369/ENSBTAG00000015520/ENSBTAG00000007153/ENSBTAG00000004037/ENSBTAG00000004767/ENSBTAG00000006240/ENSBTAG00000013290/ENSBTAG00000020872/ENSBTAG00000007389/ENSBTAG00000006801/ENSBTAG00000008507/ENSBTAG00000025471/ENSBTAG00000011100	16	VSIG4/NMI/SLC11A1/C1QA/JUN/SNCA/SYK/TLR4/DYSF/CRTC3/C5AR1/IFI35/TMEM106A/SPHK1/TNF/CTSC
GO:0050863	regulation of T cell activation	GO:0042129	regulation of T cell proliferation	32/1125	92/10650	4.02753e-10	1.84665e-08	1.55153e-08	ENSBTAG00000020378/ENSBTAG00000011082/ENSBTAG00000052708/ENSBTAG00000008621/ENSBTAG00000011917/ENSBTAG00000013118/ENSBTAG00000002041/ENSBTAG00000015769/ENSBTAG00000046977/ENSBTAG00000020294/ENSBTAG00000000095/ENSBTAG00000004767/ENSBTAG00000011481/ENSBTAG00000020904/ENSBTAG00000011602/ENSBTAG00000016933/ENSBTAG00000031231/ENSBTAG00000001321/ENSBTAG00000011563/ENSBTAG00000000277/ENSBTAG00000015127/…	32	CD86/DLG1/SASH3/VSIG4/PLA2G2D4/IGF1/PTPN6/CD274/SYK/IL12RB1/JAK3/RASAL3/IL27RA/IRF1/IL1B/TNFSF13B/IL18/SDC4/TNFSF18/TNFRSF1B/RC3H1/PTPRC/TMEM131L/PRKAR1A/GPAM/CCDC88B/IGF2/VSIR/IDO1/CORO1A/PYCARD/CARD11
GO:0050863	regulation of T cell activation	GO:0042130	negative regulation of T cell proliferation	12/1125	36/10650	0.000203967	0.0026217	0.00220272	ENSBTAG00000020378/ENSBTAG00000052708/ENSBTAG00000008621/ENSBTAG00000013118/ENSBTAG00000015769/ENSBTAG00000046977/ENSBTAG00000020294/ENSBTAG00000000095/ENSBTAG00000015127/ENSBTAG00000016625/ENSBTAG00000010888/ENSBTAG00000020602	12	CD86/DLG1/VSIG4/PLA2G2D4/PTPN6/CD274/SDC4/RC3H1/TMEM131L/PRKAR1A/VSIR/IDO1
GO:0098542	defense response to other organism	GO:0042267	natural killer cell mediated cytotoxicity	10/1125	22/10650	3.26501e-05	0.000519695	0.000436641	ENSBTAG00000008330/ENSBTAG00000020294/ENSBTAG00000034295/ENSBTAG00000039160/ENSBTAG00000010242/ENSBTAG00000000277/ENSBTAG00000051298/ENSBTAG00000035587/ENSBTAG00000016344/ENSBTAG00000008631	10	RNF19B/PTPN6/LAG3/VAV1/LAMP1/IL18/PVR/ARRB2/PIK3R6/CORO1A
GO:0098542	defense response to other organism	GO:0042269	regulation of natural killer cell mediated cytotoxicity	6/1125	13/10650	0.00122155	0.0123849	0.0104056	ENSBTAG00000034295/ENSBTAG00000039160/ENSBTAG00000010242/ENSBTAG00000051298/ENSBTAG00000035587/ENSBTAG00000016344	6	LAG3/VAV1/LAMP1/PVR/ARRB2/PIK3R6
GO:0000165	MAPK cascade	GO:0042326	negative regulation of phosphorylation	49/1125	280/10650	0.000250468	0.00315067	0.00264715	ENSBTAG00000020378/ENSBTAG00000007814/ENSBTAG00000008063/ENSBTAG00000008301/ENSBTAG00000007840/ENSBTAG00000019627/ENSBTAG00000008621/ENSBTAG00000014205/ENSBTAG00000002623/ENSBTAG00000016656/ENSBTAG00000004037/ENSBTAG00000011316/ENSBTAG00000004587/ENSBTAG00000015311/ENSBTAG00000007636/ENSBTAG00000020634/ENSBTAG00000020638/ENSBTAG00000006256/ENSBTAG00000020294/ENSBTAG00000003994/ENSBTAG00000001941/…	49	SAMSN1/PARP14/DLG1/WWTR1/JUN/ZC3H12A/DUSP6/PTPRR/IRAK3/FBXO7/TIMP3/PTPRO/PTPN6/PPARA/IGFBP3/WNK2/SEMA4D/TLR4/GADD45B/DUSP2/XDH/ITGB1BP1/ENG/HMGCR/SMAD6/THY1/PMEPA1/DBNDD2/TRIB1/LYN/DUSP10/ATF3/PTPRC/SPRY1/DUSP1/WARS1/CBLC/ARRB2/STAT3/SLC9A3R1/PRKAR1A/SMAD7/DUSP7/PRKAR2A/BAK1/INPP5F/DDIT4/DUSP26/PYCARD
GO:0000165	MAPK cascade	GO:0042509	regulation of tyrosine phosphorylation of STAT protein	9/1125	32/10650	0.00469739	0.0377758	0.0317387	ENSBTAG00000011082/ENSBTAG00000001009/ENSBTAG00000021791/ENSBTAG00000016656/ENSBTAG00000000277/ENSBTAG00000020736/ENSBTAG00000020034/ENSBTAG00000047412/ENSBTAG00000021801	9	HCLS1/PARP9/PARP14/IGF1/IL18/CD40/LYN/TNFSF18/INPP5F
GO:0072593	reactive oxygen species metabolic process	GO:0042554	superoxide anion generation	7/1125	13/10650	0.000139207	0.00187563	0.00157588	ENSBTAG00000034645/ENSBTAG00000017060/ENSBTAG00000019953/ENSBTAG00000014546/ENSBTAG00000004767/ENSBTAG00000008004/ENSBTAG00000003305	7	ITGB2/CYBB/CLEC7A/PON3/SYK/NCF2/NCF1
GO:0098542	defense response to other organism	GO:0042742	defense response to bacterium	35/1125	85/10650	1.96869e-13	1.72795e-11	1.4518e-11	ENSBTAG00000015520/ENSBTAG00000038625/ENSBTAG00000037634/ENSBTAG00000038938/ENSBTAG00000014529/ENSBTAG00000024272/ENSBTAG00000038233/ENSBTAG00000002416/ENSBTAG00000026779/ENSBTAG00000027204/ENSBTAG00000010153/ENSBTAG00000004767/ENSBTAG00000025782/ENSBTAG00000006240/ENSBTAG00000016933/ENSBTAG00000008223/ENSBTAG00000053497/ENSBTAG00000006572/ENSBTAG00000008792/ENSBTAG00000014329/ENSBTAG00000021474/…	35	SLC11A1/GBP2/GBP4/LYZ/ANXA3/SYK/TNFSF8/TLR4/IL27RA/NLRC4/GNLY/CARD9/RNASE6/GSDMD/ISG15/TLR2/NAIP/IL7R/NOD2/BCL3/C5AR1/NOS2/GSDMB/TNF/SPN/PYCARD
GO:0098542	defense response to other organism	GO:0042832	defense response to protozoan	13/1125	16/10650	7.89964e-11	4.5905e-09	3.85687e-09	ENSBTAG00000015520/ENSBTAG00000038625/ENSBTAG00000037634/ENSBTAG00000038938/ENSBTAG00000014529/ENSBTAG00000024272/ENSBTAG00000038233/ENSBTAG00000002416/ENSBTAG00000025405/ENSBTAG00000020736/ENSBTAG00000009493/ENSBTAG00000040190/ENSBTAG00000011467	13	SLC11A1/GBP2/GBP4/BATF/CD40/BCL3/CCDC88B/BATF2
GO:0043068	positive regulation of programmed cell death	GO:0043065	positive regulation of apoptotic process	61/1125	313/10650	1.37684e-06	3.30442e-05	2.77633e-05	ENSBTAG00000002081/ENSBTAG00000015000/ENSBTAG00000025856/ENSBTAG00000051588/ENSBTAG00000049058/ENSBTAG00000015718/ENSBTAG00000017855/ENSBTAG00000012695/ENSBTAG00000005477/ENSBTAG00000005793/ENSBTAG00000012640/ENSBTAG00000003604/ENSBTAG00000009844/ENSBTAG00000004037/ENSBTAG00000011316/ENSBTAG00000034985/ENSBTAG00000004587/ENSBTAG00000051267/ENSBTAG00000000507/ENSBTAG00000020638/ENSBTAG00000014546/…	61	INHBB/CASP8/ITM2C/LCK/LAPTM5/PEA15/S100A8/ADAMTSL4/CCN1/JUN/ZC3H12A/PHLDA1/DUSP6/CRADD/NR4A1/TIMP3/CLEC7A/SCIN/IGFBP3/STK17A/IRF5/BMPR1B/MSX1/VCP/SYK/NLRP3/XDH/NLRC4/CARD9/JMY/POU4F1/CASP1/TGM2/CD40/LYN/TNFRSF1B/ATF3/PTPRC/ADORA2A/GZMA/ALDH1A3/PML/PLAUR/CCL2/NLRP1/SLC9A3R1/BAK1/TNF/UBD/RIPK1/FAS/IFIT2/ANKRD1/BNIP3/CTSC/RNF122/IDO1/TNFRSF12A/PYCARD
GO:0043068	positive regulation of programmed cell death	GO:0043068	positive regulation of programmed cell death	62/1125	317/10650	9.94257e-07	2.42409e-05	2.03669e-05	ENSBTAG00000002081/ENSBTAG00000015000/ENSBTAG00000025856/ENSBTAG00000051588/ENSBTAG00000049058/ENSBTAG00000015718/ENSBTAG00000017855/ENSBTAG00000012695/ENSBTAG00000005477/ENSBTAG00000005793/ENSBTAG00000012640/ENSBTAG00000003604/ENSBTAG00000009844/ENSBTAG00000004037/ENSBTAG00000011316/ENSBTAG00000034985/ENSBTAG00000004587/ENSBTAG00000051267/ENSBTAG00000000507/ENSBTAG00000020638/ENSBTAG00000014546/…	62	INHBB/CASP8/ITM2C/LCK/LAPTM5/PEA15/S100A8/ADAMTSL4/CCN1/JUN/ZC3H12A/PHLDA1/DUSP6/CRADD/NR4A1/TIMP3/CLEC7A/SCIN/IGFBP3/STK17A/IRF5/BMPR1B/MSX1/VCP/SYK/NLRP3/XDH/NLRC4/CARD9/JMY/POU4F1/CASP1/ZBP1/TGM2/CD40/LYN/TNFRSF1B/ATF3/PTPRC/ADORA2A/GZMA/ALDH1A3/PML/PLAUR/CCL2/NLRP1/SLC9A3R1/BAK1/TNF/UBD/RIPK1/FAS/IFIT2/ANKRD1/BNIP3/CTSC/RNF122/IDO1/TNFRSF12A/PYCARD
GO:0051345	positive regulation of hydrolase activity	GO:0043086	negative regulation of catalytic activity	66/1125	435/10650	0.00147309	0.0146451	0.0123046	ENSBTAG00000007814/ENSBTAG00000018744/ENSBTAG00000007840/ENSBTAG00000019627/ENSBTAG00000014075/ENSBTAG00000007392/ENSBTAG00000051726/ENSBTAG00000004063/ENSBTAG00000008621/ENSBTAG00000014205/ENSBTAG00000021791/ENSBTAG00000009933/ENSBTAG00000018189/ENSBTAG00000000524/ENSBTAG00000007554/ENSBTAG00000009223/ENSBTAG00000014447/ENSBTAG00000003806/ENSBTAG00000020060/ENSBTAG00000013869/ENSBTAG00000004587/…	66	PARP9/DTX3L/WWTR1/CSTB/MGAT5/IFI6/SFN/RPS6KA1/ECM1/TXNIP/SH3BP4/DUSP6/NR4A1/IRAK3/FBXO7/TIMP3/PTPRO/PTPN6/CD27/ANXA3/SEMA4D/C3/GADD45B/DUSP2/ITGB1BP1/HMGCR/PIF1/BIRC3/THY1/ITIH2/DBNDD2/TRIB1/LYN/DUSP10/PTPRC/SPRY1/DUSP1/NAIP/GZMA/SERPINA14/SERPINA5/WARS1/PPP1R14A/ZFP36/PLAUR/CBLC/PPP1R15A/CCL3/ORMDL3/PRKAR1A/SMAD7/DUSP7/PARP3/PRKAR2A/TNF/IFIT1/APLP2/DUSP26/PYCARD
GO:0019221	cytokine-mediated signaling pathway	GO:0043122	regulation of I-kappaB kinase/NF-kappaB signaling	32/1125	138/10650	1.3154e-05	0.000234936	0.00019739	ENSBTAG00000015718/ENSBTAG00000021378/ENSBTAG00000019203/ENSBTAG00000012638/ENSBTAG00000011316/ENSBTAG00000023635/ENSBTAG00000003255/ENSBTAG00000049422/ENSBTAG00000014031/ENSBTAG00000006240/ENSBTAG00000003012/ENSBTAG00000015228/ENSBTAG00000001321/ENSBTAG00000006572/ENSBTAG00000050239/ENSBTAG00000005251/ENSBTAG00000037465/ENSBTAG00000020736/ENSBTAG00000020936/ENSBTAG00000009948/ENSBTAG00000006801/…	32	CASP8/S100A13/S100A4/S100A12/ZC3H12A/CLEC6A/CD4/TIFA/TLR6/TLR4/TRAF1/CD74/IL1B/CARD9/CASP1/TRIM34/CD40/NOD2/TRIM25/TMEM106A/MAP3K14/TNF/UBD/TRIM38/RIPK1/IFIT5/TRIM8/PRKCB/PYCARD/CARD11
GO:0019221	cytokine-mediated signaling pathway	GO:0043123	positive regulation of I-kappaB kinase/NF-kappaB signaling	28/1125	102/10650	1.40325e-06	3.31598e-05	2.78604e-05	ENSBTAG00000015718/ENSBTAG00000021378/ENSBTAG00000019203/ENSBTAG00000012638/ENSBTAG00000023635/ENSBTAG00000003255/ENSBTAG00000049422/ENSBTAG00000014031/ENSBTAG00000006240/ENSBTAG00000015228/ENSBTAG00000006572/ENSBTAG00000050239/ENSBTAG00000005251/ENSBTAG00000037465/ENSBTAG00000020736/ENSBTAG00000020936/ENSBTAG00000009948/ENSBTAG00000006801/ENSBTAG00000007084/ENSBTAG00000025471/ENSBTAG00000025398/…	28	CASP8/S100A13/S100A4/S100A12/CLEC6A/CD4/TIFA/TLR6/TLR4/CD74/CARD9/CASP1/TRIM34/CD40/NOD2/TRIM25/TMEM106A/MAP3K14/TNF/UBD/TRIM38/RIPK1/IFIT5/TRIM8/PRKCB/CARD11
GO:0006909	phagocytosis	GO:0043269	regulation of ion transport	41/1125	247/10650	0.00220686	0.0204818	0.0172085	ENSBTAG00000026260/ENSBTAG00000020378/ENSBTAG00000011082/ENSBTAG00000003658/ENSBTAG00000006589/ENSBTAG00000024957/ENSBTAG00000014827/ENSBTAG00000008301/ENSBTAG00000018841/ENSBTAG00000025233/ENSBTAG00000019627/ENSBTAG00000019907/ENSBTAG00000010026/ENSBTAG00000010948/ENSBTAG00000019033/ENSBTAG00000017135/ENSBTAG00000008636/ENSBTAG00000020294/ENSBTAG00000003255/ENSBTAG00000021697/ENSBTAG00000005653/…	41	KCNE2/DLG1/CLIC2/CD84/CTSS/PDE4B/IGF1/PTPN6/CD4/PDGFB/ABCB4/RELN/PIK3CG/CFTR/SNCA/CXCL9/CXCL10/CXCL11/WDR1/UBQLN1/WNK2/SYK/PTPN3/CBARP/THY1/KCNG1/LYN/PML/CYBA/FXYD5/CCL2/WNK4/SLC9A3R1/CACNA1D/BAK1/RIPK1/PLPP4/SYT7/TCIRG1/ANO9/CORO1A
GO:0052547	regulation of peptidase activity	GO:0043280	positive regulation of cysteine-type endopeptidase activity involved in apoptotic process	20/1125	72/10650	3.65609e-05	0.000573881	0.000482167	ENSBTAG00000015000/ENSBTAG00000015718/ENSBTAG00000012695/ENSBTAG00000005477/ENSBTAG00000012640/ENSBTAG00000009844/ENSBTAG00000051267/ENSBTAG00000014546/ENSBTAG00000004767/ENSBTAG00000001273/ENSBTAG00000012519/ENSBTAG00000008223/ENSBTAG00000006572/ENSBTAG00000050239/ENSBTAG00000015779/ENSBTAG00000020433/ENSBTAG00000000428/ENSBTAG00000025471/ENSBTAG00000010785/ENSBTAG00000020535	20	CASP8/LCK/LAPTM5/S100A8/CCN1/CRADD/CLEC7A/VCP/SYK/NLRP3/XDH/NLRC4/CARD9/CASP1/PML/NLRP1/BAK1/TNF/FAS/PYCARD
GO:0052547	regulation of peptidase activity	GO:0043281	regulation of cysteine-type endopeptidase activity involved in apoptotic process	28/1125	115/10650	1.72835e-05	0.000301675	0.000253463	ENSBTAG00000015000/ENSBTAG00000015718/ENSBTAG00000012695/ENSBTAG00000005477/ENSBTAG00000007554/ENSBTAG00000009223/ENSBTAG00000014447/ENSBTAG00000012640/ENSBTAG00000009844/ENSBTAG00000051267/ENSBTAG00000000507/ENSBTAG00000014546/ENSBTAG00000014725/ENSBTAG00000004767/ENSBTAG00000001273/ENSBTAG00000012519/ENSBTAG00000008223/ENSBTAG00000006572/ENSBTAG00000050239/ENSBTAG00000024918/ENSBTAG00000003326/…	28	CASP8/LCK/LAPTM5/IFI6/SFN/RPS6KA1/S100A8/CCN1/CRADD/NR4A1/CLEC7A/CD27/VCP/SYK/NLRP3/XDH/NLRC4/CARD9/CASP1/BIRC3/NAIP/PML/PLAUR/NLRP1/BAK1/TNF/FAS/PYCARD
GO:0034097	response to cytokine	GO:0043330	response to exogenous dsRNA	9/1125	28/10650	0.00170294	0.016503	0.0138656	ENSBTAG00000008142/ENSBTAG00000007636/ENSBTAG00000003366/ENSBTAG00000002296/ENSBTAG00000006572/ENSBTAG00000016683/ENSBTAG00000020936/ENSBTAG00000006633/ENSBTAG00000007881	9	IFIH1/IRAK3/DDX58/STING1/CARD9/NFKBIA/NOD2/IRF3/IFIT1
GO:0034097	response to cytokine	GO:0043331	response to dsRNA	9/1125	32/10650	0.00469739	0.0377758	0.0317387	ENSBTAG00000008142/ENSBTAG00000007636/ENSBTAG00000003366/ENSBTAG00000002296/ENSBTAG00000006572/ENSBTAG00000016683/ENSBTAG00000020936/ENSBTAG00000006633/ENSBTAG00000007881	9	IFIH1/IRAK3/DDX58/STING1/CARD9/NFKBIA/NOD2/IRF3/IFIT1
GO:0045321	leukocyte activation	GO:0043367	CD4-positive, alpha-beta T cell differentiation	18/1125	48/10650	7.78559e-07	1.9445e-05	1.63374e-05	ENSBTAG00000021761/ENSBTAG00000052708/ENSBTAG00000010987/ENSBTAG00000002041/ENSBTAG00000002947/ENSBTAG00000011316/ENSBTAG00000016061/ENSBTAG00000046516/ENSBTAG00000025405/ENSBTAG00000000277/ENSBTAG00000004954/ENSBTAG00000014972/ENSBTAG00000009493/ENSBTAG00000038428/ENSBTAG00000014199/ENSBTAG00000021523/ENSBTAG00000012441/ENSBTAG00000010645	18	NFKBIZ/SASH3/LY9/ZC3H12A/BRAF/RSAD2/FUT7/BATF/IL18/TOX/RC3H1/PTGER4/BCL3/RELB/TBX21/STAT3/SMAD7/BOLA-DRA
GO:0045321	leukocyte activation	GO:0043368	positive T cell selection	11/1125	22/10650	4.08244e-06	8.32164e-05	6.99173e-05	ENSBTAG00000021761/ENSBTAG00000002947/ENSBTAG00000015228/ENSBTAG00000005892/ENSBTAG00000025405/ENSBTAG00000006452/ENSBTAG00000004954/ENSBTAG00000023144/ENSBTAG00000014612/ENSBTAG00000014199/ENSBTAG00000021523	11	LY9/BRAF/CD74/ZAP70/BATF/CD3D/TOX/PTPRC/DOCK2/TBX21/STAT3
GO:0045321	leukocyte activation	GO:0043369	CD4-positive or CD8-positive, alpha-beta T cell lineage commitment	6/1125	13/10650	0.00122155	0.0123849	0.0104056	ENSBTAG00000021761/ENSBTAG00000002947/ENSBTAG00000025405/ENSBTAG00000004954/ENSBTAG00000014199/ENSBTAG00000021523	6	LY9/BRAF/BATF/TOX/TBX21/STAT3
GO:0002521	leukocyte differentiation	GO:0043370	regulation of CD4-positive, alpha-beta T cell differentiation	8/1125	27/10650	0.00535909	0.0424308	0.0356497	ENSBTAG00000052708/ENSBTAG00000010987/ENSBTAG00000002041/ENSBTAG00000011316/ENSBTAG00000000277/ENSBTAG00000014199/ENSBTAG00000012441/ENSBTAG00000010645	8	NFKBIZ/SASH3/ZC3H12A/IL18/RC3H1/TBX21/SMAD7/BOLA-DRA
GO:0045321	leukocyte activation	GO:0043373	CD4-positive, alpha-beta T cell lineage commitment	5/1125	11/10650	0.0034898	0.0293717	0.0246777	ENSBTAG00000002947/ENSBTAG00000025405/ENSBTAG00000004954/ENSBTAG00000014199/ENSBTAG00000021523	5	LY9/BATF/TOX/TBX21/STAT3
GO:0000165	MAPK cascade	GO:0043405	regulation of MAP kinase activity	38/1125	171/10650	6.17572e-06	0.000118574	9.96241e-05	ENSBTAG00000011082/ENSBTAG00000020079/ENSBTAG00000007840/ENSBTAG00000034827/ENSBTAG00000011628/ENSBTAG00000018966/ENSBTAG00000021183/ENSBTAG00000004587/ENSBTAG00000021467/ENSBTAG00000007636/ENSBTAG00000020294/ENSBTAG00000021697/ENSBTAG00000020848/ENSBTAG00000007923/ENSBTAG00000014031/ENSBTAG00000004767/ENSBTAG00000006240/ENSBTAG00000025462/ENSBTAG00000005198/ENSBTAG00000020350/ENSBTAG00000001321/…	38	DUSP6/IGFBP6/IRAK3/IGF1/PTPN6/PDGFB/PIK3CG/LAMTOR3/TLR6/SYK/TLR4/GADD45B/FGF1/DUSP2/IL1B/MAP3K4/HMGCR/PDGFD/CD40/TRIB1/LYN/DUSP10/PTPRC/SPRY1/DUSP1/MLKL/NOD2/CBLC/PIK3R6/PIK3R5/MAP3K14/EGFR/DUSP7/FGD2/TNF/RIPK1/PLCE1/MAP3K21
GO:0000165	MAPK cascade	GO:0043406	positive regulation of MAP kinase activity	26/1125	122/10650	0.000352844	0.00415301	0.0034893	ENSBTAG00000011082/ENSBTAG00000020079/ENSBTAG00000034827/ENSBTAG00000011628/ENSBTAG00000018966/ENSBTAG00000021183/ENSBTAG00000021467/ENSBTAG00000021697/ENSBTAG00000020848/ENSBTAG00000007923/ENSBTAG00000014031/ENSBTAG00000004767/ENSBTAG00000006240/ENSBTAG00000025462/ENSBTAG00000005198/ENSBTAG00000001321/ENSBTAG00000020736/ENSBTAG00000023144/ENSBTAG00000012216/ENSBTAG00000020936/ENSBTAG00000016344/…	26	IGFBP6/IGF1/PDGFB/PIK3CG/LAMTOR3/TLR6/SYK/TLR4/GADD45B/FGF1/IL1B/MAP3K4/PDGFD/CD40/PTPRC/MLKL/NOD2/PIK3R6/PIK3R5/MAP3K14/EGFR/FGD2/TNF/RIPK1/PLCE1/MAP3K21
GO:0000165	MAPK cascade	GO:0043407	negative regulation of MAP kinase activity	11/1125	43/10650	0.00414917	0.0338996	0.028482	ENSBTAG00000007840/ENSBTAG00000004587/ENSBTAG00000007636/ENSBTAG00000020294/ENSBTAG00000020350/ENSBTAG00000020034/ENSBTAG00000001729/ENSBTAG00000021245/ENSBTAG00000013863/ENSBTAG00000009494/ENSBTAG00000021912	11	DUSP6/IRAK3/PTPN6/DUSP2/HMGCR/LYN/DUSP10/SPRY1/DUSP1/CBLC/DUSP7
GO:0000165	MAPK cascade	GO:0043408	regulation of MAPK cascade	82/1125	388/10650	3.79537e-10	1.76657e-08	1.48425e-08	ENSBTAG00000020378/ENSBTAG00000011082/ENSBTAG00000021761/ENSBTAG00000008301/ENSBTAG00000001692/ENSBTAG00000020079/ENSBTAG00000007840/ENSBTAG00000034827/ENSBTAG00000011628/ENSBTAG00000018966/ENSBTAG00000021183/ENSBTAG00000009844/ENSBTAG00000004037/ENSBTAG00000011316/ENSBTAG00000004587/ENSBTAG00000021467/ENSBTAG00000015311/ENSBTAG00000007636/ENSBTAG00000020638/ENSBTAG00000014546/ENSBTAG00000020294/…	82	DLG1/CCN1/JUN/ZC3H12A/DUSP6/IGFBP6/PTPRR/IRAK3/IGF1/TIMP3/CLEC7A/PTPN6/CD4/CD27/PDGFB/PIK3CG/IGFBP3/BRAF/BANK1/LAMTOR3/TLR6/CCL19/WNK2/SYK/TLR4/TRAF1/GADD45B/FGF1/CD74/NDST1/DUSP2/XDH/IL1B/ITGB1BP1/CARD9/MAP3K4/HMGCR/PDGFD/CAVIN3/CD40/TRIB1/LYN/CHI3L1/DUSP10/ATF3/PTPRC/SPRY1/DUSP1/MLKL/NOD2/CX3CL1/CBLC/C5AR1/C5AR2/RRAS/CCL3/CCL16/SERPINF2/SCIMP/ARRB2/PIK3R6/PIK3R5/TMEM106A/MAP3K14/SPHK1/SLC9A3R1/…
GO:0000165	MAPK cascade	GO:0043409	negative regulation of MAPK cascade	21/1125	94/10650	0.000660038	0.00726752	0.00610607	ENSBTAG00000020378/ENSBTAG00000008301/ENSBTAG00000007840/ENSBTAG00000004587/ENSBTAG00000015311/ENSBTAG00000007636/ENSBTAG00000020638/ENSBTAG00000020294/ENSBTAG00000006240/ENSBTAG00000020350/ENSBTAG00000013063/ENSBTAG00000020034/ENSBTAG00000001729/ENSBTAG00000008545/ENSBTAG00000023144/ENSBTAG00000021245/ENSBTAG00000013863/ENSBTAG00000009494/ENSBTAG00000011382/ENSBTAG00000021912/ENSBTAG00000016413	21	DLG1/DUSP6/PTPRR/IRAK3/TIMP3/PTPN6/WNK2/TLR4/DUSP2/ITGB1BP1/HMGCR/LYN/DUSP10/ATF3/PTPRC/SPRY1/DUSP1/CBLC/SLC9A3R1/DUSP7/DUSP26
GO:0000165	MAPK cascade	GO:0043410	positive regulation of MAPK cascade	59/1125	276/10650	7.74431e-08	2.24439e-06	1.88571e-06	ENSBTAG00000011082/ENSBTAG00000021761/ENSBTAG00000001692/ENSBTAG00000020079/ENSBTAG00000034827/ENSBTAG00000011628/ENSBTAG00000018966/ENSBTAG00000021183/ENSBTAG00000004037/ENSBTAG00000011316/ENSBTAG00000021467/ENSBTAG00000014546/ENSBTAG00000003255/ENSBTAG00000014725/ENSBTAG00000021697/ENSBTAG00000020848/ENSBTAG00000003994/ENSBTAG00000015297/ENSBTAG00000007923/ENSBTAG00000014031/ENSBTAG00000012684/…	59	JUN/ZC3H12A/IGFBP6/IGF1/CLEC7A/CD4/CD27/PDGFB/PIK3CG/IGFBP3/BRAF/BANK1/LAMTOR3/TLR6/CCL19/SYK/TLR4/TRAF1/GADD45B/FGF1/CD74/NDST1/XDH/IL1B/CARD9/MAP3K4/PDGFD/CAVIN3/CD40/CHI3L1/PTPRC/MLKL/NOD2/CX3CL1/C5AR1/C5AR2/CCL3/CCL16/SERPINF2/SCIMP/ARRB2/PIK3R6/PIK3R5/TMEM106A/MAP3K14/SPHK1/EGFR/FGD2/TNF/RIPK1/PLCE1/IGF2/MAP3K21/PYCARD/NCF1/CCL24
GO:0019221	cytokine-mediated signaling pathway	GO:0043491	protein kinase B signaling	26/1125	106/10650	2.97945e-05	0.000486854	0.000409048	ENSBTAG00000020378/ENSBTAG00000011082/ENSBTAG00000008063/ENSBTAG00000011628/ENSBTAG00000001009/ENSBTAG00000020848/ENSBTAG00000015297/ENSBTAG00000021766/ENSBTAG00000012519/ENSBTAG00000001321/ENSBTAG00000013063/ENSBTAG00000008997/ENSBTAG00000025434/ENSBTAG00000000277/ENSBTAG00000019754/ENSBTAG00000020736/ENSBTAG00000018223/ENSBTAG00000003166/ENSBTAG00000020983/ENSBTAG00000009292/ENSBTAG00000037811/…	26	HCLS1/DLG1/IGF1/PPARA/PIK3CG/BANK1/HBEGF/XDH/IL1B/ITGB1BP1/ENG/ZFP36L1/IL18/CAVIN3/CD40/CHI3L1/AXL/RRAS/TMEM100/CCL2/ARRB2/SLC9A3R1/EGFR/TNF/PLEKHA1/IGF2
GO:0051345	positive regulation of hydrolase activity	GO:0043547	positive regulation of GTPase activity	42/1125	260/10650	0.00329274	0.0280202	0.0235422	ENSBTAG00000000210/ENSBTAG00000000682/ENSBTAG00000004423/ENSBTAG00000019627/ENSBTAG00000014178/ENSBTAG00000012433/ENSBTAG00000027924/ENSBTAG00000001282/ENSBTAG00000018225/ENSBTAG00000003192/ENSBTAG00000017875/ENSBTAG00000015147/ENSBTAG00000004037/ENSBTAG00000008942/ENSBTAG00000007522/ENSBTAG00000013699/ENSBTAG00000003959/ENSBTAG00000012684/ENSBTAG00000001941/ENSBTAG00000039160/ENSBTAG00000020772/…	42	ARHGAP31/ARHGAP30/S100A10/JUN/NGEF/RAP1GDS1/TBC1D1/ARHGAP24/CCL19/SEMA4D/VAV1/ARHGAP45/ARAP3/ARHGAP26/ARHGAP25/TAGAP/RASA3/ARHGAP42/THY1/RALGAPA2/CD40/PREX1/RGS1/RGS16/DENND1B/DOCK2/SNX18/RALGAPA1/CX3CL1/SIPA1L3/CCL3/CCL16/RAP1GAP2/TBC1D16/RGS10/SIPA1/CCL24
GO:0045321	leukocyte activation	GO:0045058	T cell selection	14/1125	30/10650	5.67427e-07	1.47663e-05	1.24065e-05	ENSBTAG00000021761/ENSBTAG00000002947/ENSBTAG00000003255/ENSBTAG00000004767/ENSBTAG00000015228/ENSBTAG00000005892/ENSBTAG00000025405/ENSBTAG00000006452/ENSBTAG00000004954/ENSBTAG00000023144/ENSBTAG00000014612/ENSBTAG00000014199/ENSBTAG00000021523/ENSBTAG00000014698	14	LY9/CD4/BRAF/SYK/CD74/ZAP70/BATF/CD3D/TOX/PTPRC/DOCK2/TBX21/STAT3/CARD11
GO:0045321	leukocyte activation	GO:0045059	positive thymic T cell selection	6/1125	10/10650	0.000197843	0.00256444	0.00215461	ENSBTAG00000015228/ENSBTAG00000005892/ENSBTAG00000006452/ENSBTAG00000004954/ENSBTAG00000023144/ENSBTAG00000014612	6	CD74/ZAP70/CD3D/TOX/PTPRC/DOCK2
GO:0045321	leukocyte activation	GO:0045061	thymic T cell selection	7/1125	15/10650	0.000431382	0.00490816	0.00412377	ENSBTAG00000015228/ENSBTAG00000005892/ENSBTAG00000006452/ENSBTAG00000004954/ENSBTAG00000023144/ENSBTAG00000014612/ENSBTAG00000014698	7	CD74/ZAP70/CD3D/TOX/PTPRC/DOCK2/CARD11
GO:0045321	leukocyte activation	GO:0045066	regulatory T cell differentiation	7/1125	15/10650	0.000431382	0.00490816	0.00412377	ENSBTAG00000034295/ENSBTAG00000031231/ENSBTAG00000046516/ENSBTAG00000004954/ENSBTAG00000001729/ENSBTAG00000010645/ENSBTAG00000010888	7	LAG3/IRF1/FUT7/TOX/DUSP10/BOLA-DRA/VSIR
GO:0045071	negative regulation of viral genome replication	GO:0045069	regulation of viral genome replication	17/1125	55/10650	3.10267e-05	0.000501653	0.000421482	ENSBTAG00000008063/ENSBTAG00000011316/ENSBTAG00000007755/ENSBTAG00000015636/ENSBTAG00000016061/ENSBTAG00000014707/ENSBTAG00000009091/ENSBTAG00000053807/ENSBTAG00000037527/ENSBTAG00000014762/ENSBTAG00000014113/ENSBTAG00000025471/ENSBTAG00000007881/ENSBTAG00000017367/ENSBTAG00000052306/ENSBTAG00000048470/ENSBTAG00000019017	17	ZC3H12A/APOBEC3H/PPARA/SHFL/RSAD2/ISG15/RNASEL/OAS1X/OAS1Z/ISG20/CCL8/TNF/IFIT1/IFIT5/IFITM3/IFITM1
GO:0045071	negative regulation of viral genome replication	GO:0045071	negative regulation of viral genome replication	16/1125	31/10650	1.39839e-08	4.57005e-07	3.83969e-07	ENSBTAG00000011316/ENSBTAG00000007755/ENSBTAG00000015636/ENSBTAG00000016061/ENSBTAG00000014707/ENSBTAG00000009091/ENSBTAG00000053807/ENSBTAG00000037527/ENSBTAG00000014762/ENSBTAG00000014113/ENSBTAG00000025471/ENSBTAG00000007881/ENSBTAG00000017367/ENSBTAG00000052306/ENSBTAG00000048470/ENSBTAG00000019017	16	ZC3H12A/APOBEC3H/SHFL/RSAD2/ISG15/RNASEL/OAS1X/OAS1Z/ISG20/CCL8/TNF/IFIT1/IFIT5/IFITM3/IFITM1
GO:0098542	defense response to other organism	GO:0045087	innate immune response	120/1125	308/10650	1.58242e-40	2.4306e-37	2.04215e-37	ENSBTAG00000010655/ENSBTAG00000009578/ENSBTAG00000016078/ENSBTAG00000021791/ENSBTAG00000016656/ENSBTAG00000015815/ENSBTAG00000046555/ENSBTAG00000015769/ENSBTAG00000019953/ENSBTAG00000008603/ENSBTAG00000022161/ENSBTAG00000008142/ENSBTAG00000032369/ENSBTAG00000032277/ENSBTAG00000015520/ENSBTAG00000008330/ENSBTAG00000012695/ENSBTAG00000007554/ENSBTAG00000011511/ENSBTAG00000000283/ENSBTAG00000038625/…	120	PARP9/PARP14/CFP/WAS/VSIG4/CYBB/TASL/TLR7/IFIH1/NMI/KYNU/SLC11A1/RNF19B/LCK/IFI6/DCST1/CSF1/GBP5/GBP2/GBP4/IRAK3/STAT2/CLEC7A/CLEC6A/PTPN6/LAG3/IRF5/ZYX/NUB1/TIFA/TLR6/DDX58/CCL19/SYK/TLR4/IL12RB1/SHFL/VAV1/C3/IRF1/CFD/STING1/CD14/CD74/ZAP70/CARD9/VNN1/RNASE6/GCH1/LAMP1/CASP1/IL18/TRIM34/TRIM21/ZBP1/HCK/PTK2/SLA/LYN/DUSP10/ISG15/TLR2/SLC15A4/OAS2/OAS1X/OAS1Z/FES/PML/CYBA/NOD2/NLRC5/CX3CL1/PVR/REL…
GO:0098542	defense response to other organism	GO:0045088	regulation of innate immune response	28/1125	95/10650	2.8397e-07	7.65225e-06	6.42931e-06	ENSBTAG00000010655/ENSBTAG00000021791/ENSBTAG00000016656/ENSBTAG00000015769/ENSBTAG00000008603/ENSBTAG00000032369/ENSBTAG00000011511/ENSBTAG00000007636/ENSBTAG00000034295/ENSBTAG00000006240/ENSBTAG00000039160/ENSBTAG00000002296/ENSBTAG00000006572/ENSBTAG00000010242/ENSBTAG00000013900/ENSBTAG00000012406/ENSBTAG00000001729/ENSBTAG00000009167/ENSBTAG00000020936/ENSBTAG00000005413/ENSBTAG00000051298/…	28	PARP9/PARP14/VSIG4/TASL/NMI/DCST1/IRAK3/LAG3/TLR4/VAV1/STING1/CARD9/LAMP1/TRIM21/ZBP1/DUSP10/SLC15A4/NOD2/NLRC5/PVR/IRF3/ARRB2/PIK3R6/DHX58/IFI35/IRF7/PYCARD
GO:0098542	defense response to other organism	GO:0045089	positive regulation of innate immune response	19/1125	56/10650	2.26827e-06	5.02034e-05	4.21802e-05	ENSBTAG00000021791/ENSBTAG00000008603/ENSBTAG00000032369/ENSBTAG00000011511/ENSBTAG00000034295/ENSBTAG00000006240/ENSBTAG00000039160/ENSBTAG00000002296/ENSBTAG00000006572/ENSBTAG00000010242/ENSBTAG00000012406/ENSBTAG00000009167/ENSBTAG00000020936/ENSBTAG00000005413/ENSBTAG00000051298/ENSBTAG00000006633/ENSBTAG00000007389/ENSBTAG00000047680/ENSBTAG00000020535	19	PARP9/TASL/NMI/LAG3/TLR4/VAV1/STING1/CARD9/LAMP1/ZBP1/SLC15A4/NOD2/NLRC5/PVR/IRF3/IFI35/IRF7/PYCARD
GO:0002443	leukocyte mediated immunity	GO:0045123	cellular extravasation	12/1125	42/10650	0.000991008	0.0104618	0.00878985	ENSBTAG00000018993/ENSBTAG00000016933/ENSBTAG00000039355/ENSBTAG00000046516/ENSBTAG00000011515/ENSBTAG00000007307/ENSBTAG00000031851/ENSBTAG00000014972/ENSBTAG00000024869/ENSBTAG00000025471/ENSBTAG00000018165/ENSBTAG00000007103	12	ITGB7/IL27RA/MADCAM1/FUT7/SELL/SELE/SELPLG/PTGER4/CX3CL1/TNF/RIPOR2/ITGAL
GO:0045321	leukocyte activation	GO:0045321	leukocyte activation	144/1125	462/10650	1.38999e-35	1.42335e-32	1.19588e-32	ENSBTAG00000020378/ENSBTAG00000021020/ENSBTAG00000011082/ENSBTAG00000021761/ENSBTAG00000024957/ENSBTAG00000019627/ENSBTAG00000052708/ENSBTAG00000010915/ENSBTAG00000018699/ENSBTAG00000008621/ENSBTAG00000011917/ENSBTAG00000002623/ENSBTAG00000010987/ENSBTAG00000013118/ENSBTAG00000017060/ENSBTAG00000002041/ENSBTAG00000019250/ENSBTAG00000046555/ENSBTAG00000015769/ENSBTAG00000003418/ENSBTAG00000032369/…	144	SAMSN1/NFKBIZ/CD86/DLG1/ITGB2/SASH3/BTK/WAS/VSIG4/MSN/RIF1/NMI/SLC11A1/LCK/ZNF683/C1QA/PLA2G2D4/FCGR3A/LY9/CD84/TNFAIP8L2/JUN/ZC3H12A/IGF1/FBXO7/MFNG/CLEC7A/CLEC4A/PTPN6/CD4/LAG3/CD27/IKZF1/FGL2/BRAF/BANK1/SNCA/ANXA3/BST1/CD38/CD274/SIT1/SYK/TNFSF8/TLR4/IL12RB1/JAK3/HSH2D/RASAL3/IL27RA/LYL1/PRAM1/VAV1/IRF1/CD74/ITK/ZAP70/DYSF/IL1B/CD8A/RSAD2/FUT7/VNN1/ZFP36L1/BATF/TNFSF13B/LAMP1/IL18/CD3D/THY1/SP…
GO:0001906	cell killing	GO:0045445	myoblast differentiation	12/1125	46/10650	0.00234499	0.0213131	0.017907	ENSBTAG00000014088/ENSBTAG00000011082/ENSBTAG00000005377/ENSBTAG00000001271/ENSBTAG00000003994/ENSBTAG00000050852/ENSBTAG00000001725/ENSBTAG00000011154/ENSBTAG00000025434/ENSBTAG00000000277/ENSBTAG00000010073/ENSBTAG00000025471	12	MBNL3/IGF1/SOSTDC1/IGFBP3/CXCL9/CXCL10/SDC1/PLG/ZFP36L1/IL18/FLOT2/TNF
GO:0045321	leukocyte activation	GO:0045576	mast cell activation	9/1125	29/10650	0.00224121	0.0204911	0.0172163	ENSBTAG00000019033/ENSBTAG00000004767/ENSBTAG00000000711/ENSBTAG00000020034/ENSBTAG00000009381/ENSBTAG00000002941/ENSBTAG00000000009/ENSBTAG00000051298/ENSBTAG00000007409	9	CD84/SYK/NDRG1/LYN/LCP2/FES/FOXF1/PVR/MILR1
GO:0002521	leukocyte differentiation	GO:0045580	regulation of T cell differentiation	28/1125	87/10650	3.5156e-08	1.07522e-06	9.03389e-07	ENSBTAG00000021761/ENSBTAG00000052708/ENSBTAG00000010987/ENSBTAG00000002041/ENSBTAG00000009631/ENSBTAG00000011316/ENSBTAG00000034295/ENSBTAG00000014725/ENSBTAG00000009717/ENSBTAG00000004767/ENSBTAG00000031231/ENSBTAG00000015228/ENSBTAG00000005892/ENSBTAG00000001321/ENSBTAG00000015094/ENSBTAG00000000277/ENSBTAG00000004954/ENSBTAG00000001729/ENSBTAG00000023144/ENSBTAG00000016625/ENSBTAG00000019975/…	28	NFKBIZ/SASH3/ZNF683/ZC3H12A/LAG3/CD27/FGL2/BRAF/SYK/IRF1/CD74/ZAP70/IL1B/VNN1/IL18/TOX/DUSP10/RC3H1/PTPRC/TMEM131L/IL7R/PIK3R6/TBX21/SMAD7/BOLA-DOA/BOLA-DRA/VSIR/CARD11
GO:0002521	leukocyte differentiation	GO:0045581	negative regulation of T cell differentiation	9/1125	27/10650	0.00127333	0.0127416	0.0107053	ENSBTAG00000052708/ENSBTAG00000011316/ENSBTAG00000034295/ENSBTAG00000009717/ENSBTAG00000031231/ENSBTAG00000015228/ENSBTAG00000016625/ENSBTAG00000014199/ENSBTAG00000012441	9	ZC3H12A/LAG3/FGL2/IRF1/CD74/RC3H1/TMEM131L/TBX21/SMAD7
GO:0002521	leukocyte differentiation	GO:0045582	positive regulation of T cell differentiation	15/1125	50/10650	0.000131496	0.00178742	0.00150176	ENSBTAG00000010987/ENSBTAG00000002041/ENSBTAG00000014725/ENSBTAG00000004767/ENSBTAG00000015228/ENSBTAG00000005892/ENSBTAG00000001321/ENSBTAG00000015094/ENSBTAG00000000277/ENSBTAG00000001729/ENSBTAG00000023144/ENSBTAG00000019975/ENSBTAG00000016344/ENSBTAG00000010645/ENSBTAG00000010888	15	NFKBIZ/SASH3/CD27/SYK/CD74/ZAP70/IL1B/VNN1/IL18/DUSP10/PTPRC/IL7R/PIK3R6/BOLA-DRA/VSIR
GO:0001906	cell killing	GO:0045597	positive regulation of cell differentiation	78/1125	473/10650	3.66148e-05	0.000573881	0.000482167	ENSBTAG00000007814/ENSBTAG00000011082/ENSBTAG00000003658/ENSBTAG00000008097/ENSBTAG00000021761/ENSBTAG00000002081/ENSBTAG00000035084/ENSBTAG00000019983/ENSBTAG00000005865/ENSBTAG00000012139/ENSBTAG00000018729/ENSBTAG00000015462/ENSBTAG00000018699/ENSBTAG00000010987/ENSBTAG00000001009/ENSBTAG00000004742/ENSBTAG00000002041/ENSBTAG00000015718/ENSBTAG00000009223/ENSBTAG00000015147/ENSBTAG00000006466/…	78	NFKBIZ/HCLS1/WWTR1/RUNX1/SASH3/CASP8/SFN/S100A10/CD53/CSF1/CCN1/TAL1/ZC3H12A/ACVRL1/IGF1/CLEC7A/CD4/CD27/SCIN/RELN/WNT2/IGFBP3/BRAF/BMPR1B/CXCL9/PROM1/FZD3/SYK/SEMA4D/JUNB/CD74/ZAP70/IL1B/ASXL2/ENG/VNN1/MAPK6/SIX1/ZFP36L1/FOS/POU4F1/IL18/PREX1/TRIB1/SOX17/LYN/TOX/RHEX/DUSP10/TNFRSF1B/ISG15/SPEN/PDPN/PTPRC/IL7R/FES/BNC1/IRX3/ZFP36/AXL/RRAS/TMEM100/EVI2B/SERPINF2/ARRB2/PIK3R6/KAT7/METRNL/SMAD7/TWF2…
GO:0002521	leukocyte differentiation	GO:0045619	regulation of lymphocyte differentiation	32/1125	101/10650	5.77363e-09	2.0624e-07	1.7328e-07	ENSBTAG00000021761/ENSBTAG00000052708/ENSBTAG00000010987/ENSBTAG00000002041/ENSBTAG00000009631/ENSBTAG00000011316/ENSBTAG00000020634/ENSBTAG00000020294/ENSBTAG00000034295/ENSBTAG00000014725/ENSBTAG00000009717/ENSBTAG00000004767/ENSBTAG00000031231/ENSBTAG00000015228/ENSBTAG00000005892/ENSBTAG00000001321/ENSBTAG00000015094/ENSBTAG00000025434/ENSBTAG00000000277/ENSBTAG00000004954/ENSBTAG00000001729/…	32	NFKBIZ/SASH3/ZNF683/ZC3H12A/FBXO7/PTPN6/LAG3/CD27/FGL2/BRAF/SYK/IRF1/CD74/ZAP70/IL1B/VNN1/ZFP36L1/IL18/TOX/DUSP10/RC3H1/PTPRC/TMEM131L/IL7R/AXL/PIK3R6/TBX21/SMAD7/BOLA-DOA/BOLA-DRA/VSIR/CARD11
GO:0002521	leukocyte differentiation	GO:0045620	negative regulation of lymphocyte differentiation	10/1125	29/10650	0.000506791	0.00570279	0.00479141	ENSBTAG00000052708/ENSBTAG00000011316/ENSBTAG00000020634/ENSBTAG00000034295/ENSBTAG00000009717/ENSBTAG00000031231/ENSBTAG00000015228/ENSBTAG00000016625/ENSBTAG00000014199/ENSBTAG00000012441	10	ZC3H12A/FBXO7/LAG3/FGL2/IRF1/CD74/RC3H1/TMEM131L/TBX21/SMAD7
GO:0002521	leukocyte differentiation	GO:0045621	positive regulation of lymphocyte differentiation	17/1125	57/10650	5.17479e-05	0.000786979	0.000661209	ENSBTAG00000010987/ENSBTAG00000002041/ENSBTAG00000014725/ENSBTAG00000004767/ENSBTAG00000015228/ENSBTAG00000005892/ENSBTAG00000001321/ENSBTAG00000015094/ENSBTAG00000000277/ENSBTAG00000004954/ENSBTAG00000001729/ENSBTAG00000023144/ENSBTAG00000019975/ENSBTAG00000003166/ENSBTAG00000016344/ENSBTAG00000010645/ENSBTAG00000010888	17	NFKBIZ/SASH3/CD27/SYK/CD74/ZAP70/IL1B/VNN1/IL18/TOX/DUSP10/PTPRC/IL7R/AXL/PIK3R6/BOLA-DRA/VSIR
GO:0002521	leukocyte differentiation	GO:0045622	regulation of T-helper cell differentiation	7/1125	21/10650	0.0044177	0.0358078	0.0300853	ENSBTAG00000052708/ENSBTAG00000010987/ENSBTAG00000011316/ENSBTAG00000000277/ENSBTAG00000014199/ENSBTAG00000012441/ENSBTAG00000010645	7	NFKBIZ/ZC3H12A/IL18/RC3H1/TBX21/SMAD7/BOLA-DRA
GO:0002521	leukocyte differentiation	GO:0045637	regulation of myeloid cell differentiation	29/1125	113/10650	4.04806e-06	8.32164e-05	6.99173e-05	ENSBTAG00000019043/ENSBTAG00000015109/ENSBTAG00000018699/ENSBTAG00000001009/ENSBTAG00000009848/ENSBTAG00000004742/ENSBTAG00000015718/ENSBTAG00000011193/ENSBTAG00000000283/ENSBTAG00000005029/ENSBTAG00000003255/ENSBTAG00000009786/ENSBTAG00000053595/ENSBTAG00000015228/ENSBTAG00000025434/ENSBTAG00000004322/ENSBTAG00000051184/ENSBTAG00000021709/ENSBTAG00000003396/ENSBTAG00000023179/ENSBTAG00000020034/…	29	GABPA/HCLS1/GPR171/RUNX1/CASP8/C1QC/CSF1/TAL1/CD4/TOB2/SCIN/HOXA9/CD74/ZFP36L1/FOS/POU4F1/SPI1/MAFB/TRIB1/LYN/RHEX/ISG15/FES/NFKBIA/ZFP36/EVI2B/KAT7/TNF/RIPK1
GO:0002521	leukocyte differentiation	GO:0045638	negative regulation of myeloid cell differentiation	12/1125	47/10650	0.0028523	0.025179	0.021155	ENSBTAG00000019043/ENSBTAG00000015109/ENSBTAG00000009848/ENSBTAG00000011193/ENSBTAG00000005029/ENSBTAG00000053595/ENSBTAG00000025434/ENSBTAG00000003396/ENSBTAG00000023179/ENSBTAG00000020034/ENSBTAG00000016683/ENSBTAG00000008573	12	GABPA/GPR171/C1QC/TAL1/TOB2/HOXA9/ZFP36L1/MAFB/TRIB1/LYN/NFKBIA/ZFP36
GO:0002521	leukocyte differentiation	GO:0045639	positive regulation of myeloid cell differentiation	19/1125	58/10650	4.11748e-06	8.32164e-05	6.99173e-05	ENSBTAG00000018699/ENSBTAG00000001009/ENSBTAG00000004742/ENSBTAG00000015718/ENSBTAG00000000283/ENSBTAG00000005029/ENSBTAG00000003255/ENSBTAG00000009786/ENSBTAG00000015228/ENSBTAG00000025434/ENSBTAG00000004322/ENSBTAG00000051184/ENSBTAG00000023179/ENSBTAG00000008513/ENSBTAG00000014707/ENSBTAG00000002941/ENSBTAG00000009353/ENSBTAG00000025471/ENSBTAG00000006378	19	HCLS1/RUNX1/CASP8/CSF1/TAL1/CD4/SCIN/CD74/ZFP36L1/FOS/POU4F1/TRIB1/RHEX/ISG15/FES/EVI2B/KAT7/TNF/RIPK1
GO:0001906	cell killing	GO:0045661	regulation of myoblast differentiation	9/1125	28/10650	0.00170294	0.016503	0.0138656	ENSBTAG00000014088/ENSBTAG00000005377/ENSBTAG00000003994/ENSBTAG00000050852/ENSBTAG00000001725/ENSBTAG00000025434/ENSBTAG00000000277/ENSBTAG00000010073/ENSBTAG00000025471	9	MBNL3/SOSTDC1/IGFBP3/CXCL9/CXCL10/ZFP36L1/IL18/FLOT2/TNF
GO:0045730	respiratory burst	GO:0045730	respiratory burst	8/1125	20/10650	0.000594746	0.00666811	0.00560245	ENSBTAG00000019953/ENSBTAG00000015520/ENSBTAG00000007531/ENSBTAG00000014546/ENSBTAG00000001729/ENSBTAG00000008004/ENSBTAG00000018176/ENSBTAG00000003305	8	CYBB/SLC11A1/NCF4/CLEC7A/DUSP10/NCF2/CYBC1/NCF1
GO:0002521	leukocyte differentiation	GO:0045765	regulation of angiogenesis	28/1125	160/10650	0.00496808	0.0396414	0.0333062	ENSBTAG00000002295/ENSBTAG00000001061/ENSBTAG00000003806/ENSBTAG00000011316/ENSBTAG00000013843/ENSBTAG00000019741/ENSBTAG00000001725/ENSBTAG00000010153/ENSBTAG00000052504/ENSBTAG00000017280/ENSBTAG00000005198/ENSBTAG00000001321/ENSBTAG00000013063/ENSBTAG00000008997/ENSBTAG00000005218/ENSBTAG00000020736/ENSBTAG00000018223/ENSBTAG00000015779/ENSBTAG00000004679/ENSBTAG00000020872/ENSBTAG00000020983/…	28	ATF2/ECM1/ZC3H12A/ACVRL1/C3AR1/CXCL10/ANXA3/KLF2/C3/FGF1/IL1B/ITGB1BP1/ENG/PDE3B/CD40/CHI3L1/PML/WARS1/C5AR1/RRAS/PIK3R6/STAT3/SPHK1/PRKCA/TNF/ALOX5/PRKCB/CCL24
GO:0002521	leukocyte differentiation	GO:0045766	positive regulation of angiogenesis	19/1125	89/10650	0.00205929	0.019287	0.0162047	ENSBTAG00000001061/ENSBTAG00000003806/ENSBTAG00000011316/ENSBTAG00000013843/ENSBTAG00000019741/ENSBTAG00000010153/ENSBTAG00000017280/ENSBTAG00000005198/ENSBTAG00000001321/ENSBTAG00000008997/ENSBTAG00000020736/ENSBTAG00000018223/ENSBTAG00000020872/ENSBTAG00000020983/ENSBTAG00000016344/ENSBTAG00000021523/ENSBTAG00000008507/ENSBTAG00000020921/ENSBTAG00000026275	19	ECM1/ZC3H12A/ACVRL1/C3AR1/ANXA3/C3/FGF1/IL1B/ENG/CD40/CHI3L1/C5AR1/RRAS/PIK3R6/STAT3/SPHK1/PRKCA/PRKCB/CCL24
GO:0007159	leukocyte cell-cell adhesion	GO:0045785	positive regulation of cell adhesion	55/1125	229/10650	2.99312e-09	1.14936e-07	9.65674e-08	ENSBTAG00000011082/ENSBTAG00000021761/ENSBTAG00000019627/ENSBTAG00000001061/ENSBTAG00000011917/ENSBTAG00000010987/ENSBTAG00000013118/ENSBTAG00000002041/ENSBTAG00000012695/ENSBTAG00000015147/ENSBTAG00000000283/ENSBTAG00000009844/ENSBTAG00000020294/ENSBTAG00000014725/ENSBTAG00000021697/ENSBTAG00000000095/ENSBTAG00000004767/ENSBTAG00000011481/ENSBTAG00000020904/ENSBTAG00000011602/ENSBTAG00000016933/…	55	NFKBIZ/CD86/SASH3/LCK/S100A10/CSF1/CCN1/IGF1/PTPN6/CD27/PDGFB/BRAF/CD274/SYK/IL12RB1/JAK3/RASAL3/IL27RA/VAV1/CD74/ZAP70/IL1B/ITGB1BP1/FUT7/VNN1/TNFSF13B/IL18/THY1/SIRPA/TGM2/PREX1/DUSP10/TNFSF18/PDPN/PTPRC/IL7R/FOXF1/PLAUR/RRAS/PIK3R6/PRKCA/SMAD7/BOLA-DRA/TNF/GPAM/CCDC88B/CD81/IGF2/VSIR/ALOX5/DUSP26/CORO1A/PYCARD/CARD11
GO:0098542	defense response to other organism	GO:0045824	negative regulation of innate immune response	10/1125	30/10650	0.000689035	0.00750609	0.00630651	ENSBTAG00000010655/ENSBTAG00000016656/ENSBTAG00000015769/ENSBTAG00000032369/ENSBTAG00000007636/ENSBTAG00000013900/ENSBTAG00000001729/ENSBTAG00000005413/ENSBTAG00000035587/ENSBTAG00000046580	10	PARP14/VSIG4/NMI/DCST1/IRAK3/TRIM21/DUSP10/NLRC5/ARRB2/DHX58
GO:0000165	MAPK cascade	GO:0045859	regulation of protein kinase activity	75/1125	443/10650	2.07416e-05	0.0003501	0.00029415	ENSBTAG00000020378/ENSBTAG00000007814/ENSBTAG00000046286/ENSBTAG00000011082/ENSBTAG00000003658/ENSBTAG00000020079/ENSBTAG00000007840/ENSBTAG00000012352/ENSBTAG00000007284/ENSBTAG00000034827/ENSBTAG00000019627/ENSBTAG00000004735/ENSBTAG00000007013/ENSBTAG00000008621/ENSBTAG00000011628/ENSBTAG00000014205/ENSBTAG00000018966/ENSBTAG00000022808/ENSBTAG00000021183/ENSBTAG00000015520/ENSBTAG00000009223/…	75	DLG1/WWTR1/CCNB3/SLC11A1/SFN/CSF1/CCN1/TAL1/DUSP6/IGFBP6/IRAK3/IGF1/FBXO7/PTPRO/PTPN6/CD4/PDGFB/RELN/PIK3CG/LAMTOR3/TLR6/SYK/TLR4/GADD45B/HBEGF/FGF1/DUSP2/CCDC88A/IL1B/ITGB1BP1/MAP3K4/HMGCR/PARP16/CCNA1/PDGFD/IL18/THY1/DBNDD2/CD40/TRIB1/LYN/CHI3L1/DUSP10/PTPRC/SPRY1/LCP2/DUSP1/WARS1/MLKL/NOD2/CCNE1/CBLC/C5AR1/TOM1L1/UNC119/PIK3R6/PIK3R5/MAP3K14/ACE/SLC9A3R1/PRKAR1A/EGFR/DUSP7/PRKAR2A/FGD2/TNF/RIP…
GO:0000165	MAPK cascade	GO:0045860	positive regulation of protein kinase activity	47/1125	267/10650	0.000289587	0.00351626	0.00295431	ENSBTAG00000020378/ENSBTAG00000011082/ENSBTAG00000003658/ENSBTAG00000020079/ENSBTAG00000012352/ENSBTAG00000034827/ENSBTAG00000007013/ENSBTAG00000011628/ENSBTAG00000018966/ENSBTAG00000022808/ENSBTAG00000021183/ENSBTAG00000015520/ENSBTAG00000000283/ENSBTAG00000009844/ENSBTAG00000005029/ENSBTAG00000021467/ENSBTAG00000003255/ENSBTAG00000021697/ENSBTAG00000020848/ENSBTAG00000007923/ENSBTAG00000014031/…	47	DLG1/SLC11A1/CSF1/CCN1/TAL1/IGFBP6/IGF1/CD4/PDGFB/RELN/PIK3CG/LAMTOR3/TLR6/SYK/TLR4/GADD45B/HBEGF/FGF1/CCDC88A/IL1B/ITGB1BP1/MAP3K4/PARP16/PDGFD/IL18/CD40/CHI3L1/PTPRC/LCP2/MLKL/NOD2/TOM1L1/UNC119/PIK3R6/PIK3R5/MAP3K14/ACE/EGFR/FGD2/TNF/RIPK1/PLCE1/CACUL1/MAP3K21/TCIM/LAT/NCF1
GO:0052547	regulation of peptidase activity	GO:0045862	positive regulation of proteolysis	35/1125	211/10650	0.00451822	0.0365263	0.0306889	ENSBTAG00000026260/ENSBTAG00000009023/ENSBTAG00000015000/ENSBTAG00000014827/ENSBTAG00000015718/ENSBTAG00000008330/ENSBTAG00000012695/ENSBTAG00000005477/ENSBTAG00000012640/ENSBTAG00000009844/ENSBTAG00000011316/ENSBTAG00000051267/ENSBTAG00000014546/ENSBTAG00000004540/ENSBTAG00000004767/ENSBTAG00000001273/ENSBTAG00000012519/ENSBTAG00000008223/ENSBTAG00000001321/ENSBTAG00000016045/ENSBTAG00000006572/…	35	KCNE2/CASP8/RNF19B/LCK/LAPTM5/S100A8/CCN1/ZC3H12A/TMTC3/CRADD/CLEC7A/NUB1/VCP/UBQLN1/SYK/NLRP3/XDH/NLRC4/IL1B/TRIB2/CARD9/PSME1/CASP1/TRIB1/LYN/TNFRSF1B/PML/NLRP1/SMAD7/BAK1/TNF/FAS/VSIR/PRSS22/PYCARD
GO:0050863	regulation of T cell activation	GO:0046006	regulation of activated T cell proliferation	10/1125	22/10650	3.26501e-05	0.000519695	0.000436641	ENSBTAG00000011082/ENSBTAG00000052708/ENSBTAG00000008621/ENSBTAG00000011917/ENSBTAG00000011481/ENSBTAG00000016933/ENSBTAG00000000277/ENSBTAG00000013066/ENSBTAG00000020602/ENSBTAG00000020535	10	IGF1/IL12RB1/IL27RA/IL18/RC3H1/PRKAR1A/GPAM/IGF2/IDO1/PYCARD
GO:0072593	reactive oxygen species metabolic process	GO:0046209	nitric oxide metabolic process	8/1125	26/10650	0.0041485	0.0338996	0.028482	ENSBTAG00000011316/ENSBTAG00000014546/ENSBTAG00000006240/ENSBTAG00000052504/ENSBTAG00000001321/ENSBTAG00000006894/ENSBTAG00000006801/ENSBTAG00000025471	8	ZC3H12A/CLEC7A/TLR4/KLF2/IL1B/NOS2/TMEM106A/TNF
GO:0045071	negative regulation of viral genome replication	GO:0046596	regulation of viral entry into host cell	12/1125	27/10650	6.98465e-06	0.00013245	0.000111282	ENSBTAG00000003255/ENSBTAG00000015228/ENSBTAG00000005251/ENSBTAG00000037465/ENSBTAG00000013900/ENSBTAG00000051298/ENSBTAG00000009948/ENSBTAG00000018523/ENSBTAG00000021071/ENSBTAG00000052306/ENSBTAG00000048470/ENSBTAG00000019017	12	CD4/CD74/TRIM34/TRIM21/PVR/TRIM25/TRIM38/TRIM8/IFITM3/IFITM1
GO:0045071	negative regulation of viral genome replication	GO:0046597	negative regulation of viral entry into host cell	5/1125	12/10650	0.00546679	0.0429514	0.0360872	ENSBTAG00000009948/ENSBTAG00000021071/ENSBTAG00000052306/ENSBTAG00000048470/ENSBTAG00000019017	5	TRIM25/TRIM8/IFITM3/IFITM1
GO:0045321	leukocyte activation	GO:0046631	alpha-beta T cell activation	31/1125	84/10650	1.35555e-10	7.17974e-09	6.03232e-09	ENSBTAG00000021761/ENSBTAG00000052708/ENSBTAG00000010987/ENSBTAG00000002041/ENSBTAG00000009631/ENSBTAG00000002947/ENSBTAG00000011316/ENSBTAG00000038490/ENSBTAG00000004767/ENSBTAG00000025782/ENSBTAG00000011602/ENSBTAG00000031231/ENSBTAG00000000306/ENSBTAG00000016061/ENSBTAG00000046516/ENSBTAG00000025405/ENSBTAG00000000277/ENSBTAG00000004954/ENSBTAG00000023144/ENSBTAG00000016944/ENSBTAG00000014612/…	31	NFKBIZ/SASH3/ZNF683/LY9/ZC3H12A/CLEC4A/BRAF/SYK/TNFSF8/RASAL3/IRF1/ITK/RSAD2/FUT7/BATF/IL18/TOX/RC3H1/PTPRC/ADORA2A/DOCK2/PTGER4/BCL3/RELB/TBX21/STAT3/SMAD7/BOLA-DRA/TCIRG1/VSIR/WDFY4
GO:0045321	leukocyte activation	GO:0046632	alpha-beta T cell differentiation	23/1125	65/10650	8.15916e-08	2.34252e-06	1.96815e-06	ENSBTAG00000021761/ENSBTAG00000052708/ENSBTAG00000010987/ENSBTAG00000002041/ENSBTAG00000009631/ENSBTAG00000002947/ENSBTAG00000011316/ENSBTAG00000004767/ENSBTAG00000025782/ENSBTAG00000031231/ENSBTAG00000000306/ENSBTAG00000016061/ENSBTAG00000046516/ENSBTAG00000025405/ENSBTAG00000000277/ENSBTAG00000004954/ENSBTAG00000014972/ENSBTAG00000009493/ENSBTAG00000038428/ENSBTAG00000014199/ENSBTAG00000021523/…	23	NFKBIZ/SASH3/ZNF683/LY9/ZC3H12A/BRAF/SYK/TNFSF8/IRF1/ITK/RSAD2/FUT7/BATF/IL18/TOX/RC3H1/PTGER4/BCL3/RELB/TBX21/STAT3/SMAD7/BOLA-DRA
GO:0032943	mononuclear cell proliferation	GO:0046633	alpha-beta T cell proliferation	7/1125	18/10650	0.00160471	0.0158002	0.0132751	ENSBTAG00000004767/ENSBTAG00000011602/ENSBTAG00000031231/ENSBTAG00000000277/ENSBTAG00000023144/ENSBTAG00000014612/ENSBTAG00000010888	7	SYK/RASAL3/IRF1/IL18/PTPRC/DOCK2/VSIR
GO:0045321	leukocyte activation	GO:0046649	lymphocyte activation	118/1125	388/10650	4.62581e-28	1.77631e-25	1.49243e-25	ENSBTAG00000020378/ENSBTAG00000021020/ENSBTAG00000011082/ENSBTAG00000021761/ENSBTAG00000019627/ENSBTAG00000052708/ENSBTAG00000018699/ENSBTAG00000008621/ENSBTAG00000011917/ENSBTAG00000002623/ENSBTAG00000010987/ENSBTAG00000013118/ENSBTAG00000002041/ENSBTAG00000019250/ENSBTAG00000046555/ENSBTAG00000015769/ENSBTAG00000003418/ENSBTAG00000015520/ENSBTAG00000012695/ENSBTAG00000009631/ENSBTAG00000046977/…	118	SAMSN1/NFKBIZ/CD86/DLG1/SASH3/BTK/WAS/VSIG4/MSN/RIF1/SLC11A1/LCK/ZNF683/PLA2G2D4/LY9/TNFAIP8L2/ZC3H12A/IGF1/FBXO7/MFNG/CLEC7A/CLEC4A/PTPN6/CD4/LAG3/CD27/IKZF1/FGL2/BRAF/BANK1/BST1/CD38/CD274/SIT1/SYK/TNFSF8/TLR4/IL12RB1/JAK3/HSH2D/RASAL3/IL27RA/LYL1/VAV1/IRF1/CD74/ITK/ZAP70/IL1B/CD8A/RSAD2/FUT7/VNN1/ZFP36L1/BATF/TNFSF13B/LAMP1/IL18/CD3D/THY1/SPI1/SIRPA/MAFB/SDC4/CD40/PREX1/LYN/TOX/DUSP10/TNFSF18/…
GO:0032943	mononuclear cell proliferation	GO:0046651	lymphocyte proliferation	46/1125	147/10650	4.41756e-12	3.15599e-10	2.65162e-10	ENSBTAG00000020378/ENSBTAG00000011082/ENSBTAG00000052708/ENSBTAG00000008621/ENSBTAG00000011917/ENSBTAG00000013118/ENSBTAG00000002041/ENSBTAG00000019250/ENSBTAG00000015769/ENSBTAG00000003418/ENSBTAG00000015520/ENSBTAG00000046977/ENSBTAG00000020294/ENSBTAG00000006156/ENSBTAG00000013569/ENSBTAG00000000095/ENSBTAG00000004767/ENSBTAG00000006240/ENSBTAG00000011481/ENSBTAG00000020904/ENSBTAG00000011602/…	46	CD86/DLG1/SASH3/BTK/VSIG4/MSN/SLC11A1/PLA2G2D4/IGF1/PTPN6/BST1/CD38/CD274/SYK/TLR4/IL12RB1/JAK3/RASAL3/IL27RA/IRF1/CD74/IL1B/TNFSF13B/IL18/SDC4/CD40/LYN/TNFSF18/TNFRSF1B/RC3H1/PTPRC/TMEM131L/DOCK2/CD180/IL7R/PSMB10/CD22/PRKAR1A/GPAM/CCDC88B/IGF2/VSIR/IDO1/CORO1A/PYCARD/CARD11
GO:0045071	negative regulation of viral genome replication	GO:0046718	viral entry into host cell	18/1125	53/10650	4.11421e-06	8.32164e-05	6.99173e-05	ENSBTAG00000009169/ENSBTAG00000003255/ENSBTAG00000012442/ENSBTAG00000015228/ENSBTAG00000005251/ENSBTAG00000037465/ENSBTAG00000013900/ENSBTAG00000013167/ENSBTAG00000003166/ENSBTAG00000051298/ENSBTAG00000009948/ENSBTAG00000018523/ENSBTAG00000021071/ENSBTAG00000005832/ENSBTAG00000052306/ENSBTAG00000048470/ENSBTAG00000019017/ENSBTAG00000045901	18	CD4/CTSB/CD74/TRIM34/TRIM21/SIGLEC1/XPR1/AXL/PVR/TRIM25/TRIM38/TRIM8/GRK2/IFITM3/IFITM1/CLDN6
GO:0006909	phagocytosis	GO:0046903	secretion	60/1125	403/10650	0.00366856	0.0307919	0.0258709	ENSBTAG00000004705/ENSBTAG00000011082/ENSBTAG00000006589/ENSBTAG00000021761/ENSBTAG00000024957/ENSBTAG00000025233/ENSBTAG00000007840/ENSBTAG00000006819/ENSBTAG00000013941/ENSBTAG00000016078/ENSBTAG00000019907/ENSBTAG00000053030/ENSBTAG00000010026/ENSBTAG00000002309/ENSBTAG00000017060/ENSBTAG00000049058/ENSBTAG00000003936/ENSBTAG00000046977/ENSBTAG00000019033/ENSBTAG00000012640/ENSBTAG00000019409/…	60	ILDR1/ITGB2/INHBB/PNKD/PLA2G2D4/CD84/S100A8/GNPTAB/IGF1/CFTR/SNX10/MYO1G/BRAF/SNCA/SPP1/ANXA3/SYK/TLR4/PRAM1/CBARP/CD74/IL1B/PLEK/SDC1/HMGCR/RAB8B/LAMP1/C2CD2L/P2RY2/SDC4/LYN/TNFRSF1B/TLR2/STX2/SEPTIN5/FES/TNFAIP2/FOXF1/CYBA/TANGO6/AXL/STXBP4/CCL8/NOS2/WNK4/ACE/MILR1/SLC9A3R1/GPR27/CACNA1D/CSPG5/TNF/ANKRD1/SYT7/TCIRG1/SYT8/ALOX5/PRKCB/CORO1A
GO:0019882	antigen processing and presentation	GO:0048002	antigen processing and presentation of peptide antigen	23/1125	33/10650	9.36595e-16	1.19884e-13	1.00725e-13	ENSBTAG00000015520/ENSBTAG00000017135/ENSBTAG00000038490/ENSBTAG00000014728/ENSBTAG00000015228/ENSBTAG00000039275/ENSBTAG00000048782/ENSBTAG00000047707/ENSBTAG00000003038/ENSBTAG00000008953/ENSBTAG00000006490/ENSBTAG00000016828/ENSBTAG00000010645/ENSBTAG00000005182/ENSBTAG00000012208/ENSBTAG00000001476/ENSBTAG00000007075/ENSBTAG00000038619/ENSBTAG00000005146/ENSBTAG00000019386/ENSBTAG00000020116/…	23	SLC11A1/CTSS/CLEC4A/TAPBPL/CD74/ERAP2/BOLA-DOB/TAP2/TAP1/BOLA-DOA/TAPBP/BOLA-DRA/BoLA/BOLA-NC1/JSP.1/BOLA/PYCARD
GO:0019221	cytokine-mediated signaling pathway	GO:0048015	phosphatidylinositol-mediated signaling	22/1125	102/10650	0.000823488	0.00890759	0.00748403	ENSBTAG00000008307/ENSBTAG00000011082/ENSBTAG00000003658/ENSBTAG00000034827/ENSBTAG00000011628/ENSBTAG00000018966/ENSBTAG00000001009/ENSBTAG00000027051/ENSBTAG00000020294/ENSBTAG00000021697/ENSBTAG00000020848/ENSBTAG00000001941/ENSBTAG00000019079/ENSBTAG00000025434/ENSBTAG00000000277/ENSBTAG00000007338/ENSBTAG00000011382/ENSBTAG00000019872/ENSBTAG00000021801/ENSBTAG00000004636/ENSBTAG00000014270/…	22	HCLS1/PLCH1/PTAFR/IGF1/PTPN6/PDGFB/RELN/PIK3CG/SEMA4D/PLCB2/ZFP36L1/PDGFD/IL18/TYROBP/SLC9A3R1/EGFR/PLCE1/PIK3AP1/INPP5F/PLEKHA1/UNC5B/NCF1
GO:0019221	cytokine-mediated signaling pathway	GO:0048017	inositol lipid-mediated signaling	22/1125	104/10650	0.00108177	0.011265	0.00946474	ENSBTAG00000008307/ENSBTAG00000011082/ENSBTAG00000003658/ENSBTAG00000034827/ENSBTAG00000011628/ENSBTAG00000018966/ENSBTAG00000001009/ENSBTAG00000027051/ENSBTAG00000020294/ENSBTAG00000021697/ENSBTAG00000020848/ENSBTAG00000001941/ENSBTAG00000019079/ENSBTAG00000025434/ENSBTAG00000000277/ENSBTAG00000007338/ENSBTAG00000011382/ENSBTAG00000019872/ENSBTAG00000021801/ENSBTAG00000004636/ENSBTAG00000014270/…	22	HCLS1/PLCH1/PTAFR/IGF1/PTPN6/PDGFB/RELN/PIK3CG/SEMA4D/PLCB2/ZFP36L1/PDGFD/IL18/TYROBP/SLC9A3R1/EGFR/PLCE1/PIK3AP1/INPP5F/PLEKHA1/UNC5B/NCF1
GO:0034097	response to cytokine	GO:0048247	lymphocyte chemotaxis	11/1125	27/10650	4.57852e-05	0.000699762	0.00058793	ENSBTAG00000001725/ENSBTAG00000005603/ENSBTAG00000014908/ENSBTAG00000012684/ENSBTAG00000024869/ENSBTAG00000025250/ENSBTAG00000010155/ENSBTAG00000048980/ENSBTAG00000053578/ENSBTAG00000037811/ENSBTAG00000026275	11	CXCL10/CXCL11/CCL27/CCL19/CX3CL1/CCL3/CCL16/CCL2/CCL24
GO:0002521	leukocyte differentiation	GO:0048514	blood vessel morphogenesis	55/1125	346/10650	0.00123484	0.0124784	0.0104842	ENSBTAG00000002295/ENSBTAG00000011087/ENSBTAG00000012139/ENSBTAG00000019627/ENSBTAG00000009578/ENSBTAG00000046174/ENSBTAG00000001061/ENSBTAG00000017363/ENSBTAG00000003806/ENSBTAG00000009844/ENSBTAG00000004037/ENSBTAG00000005029/ENSBTAG00000011316/ENSBTAG00000013843/ENSBTAG00000019741/ENSBTAG00000001725/ENSBTAG00000010153/ENSBTAG00000004767/ENSBTAG00000052504/ENSBTAG00000012046/ENSBTAG00000017280/…	55	SAT1/ATF2/ECM1/CCN1/JUN/TAL1/ZC3H12A/ACVRL1/ARID2/C3AR1/CXCL10/ANXA3/SYK/KLF2/JUNB/C3/TGFBI/FGF1/XDH/IL1B/ITGB1BP1/ENG/SIX1/ZFP36L1/IL18/THY1/PDE3B/SPI1/CD40/PTK2/SOX17/HEY1/CHI3L1/PML/WARS1/FOXF1/C5AR1/RRAS/TMEM100/SERPINF2/PIK3R6/STAT3/GJC1/SPHK1/GNA13/PRKCA/SMAD7/BAK1/TNF/PRCP/ALOX5/PRKCB/CCL24
GO:0045071	negative regulation of viral genome replication	GO:0048525	negative regulation of viral process	21/1125	59/10650	2.65759e-07	7.22488e-06	6.07025e-06	ENSBTAG00000004037/ENSBTAG00000011316/ENSBTAG00000007755/ENSBTAG00000015636/ENSBTAG00000016061/ENSBTAG00000013900/ENSBTAG00000014707/ENSBTAG00000009091/ENSBTAG00000053807/ENSBTAG00000037527/ENSBTAG00000014762/ENSBTAG00000015779/ENSBTAG00000009948/ENSBTAG00000014113/ENSBTAG00000025471/ENSBTAG00000007881/ENSBTAG00000017367/ENSBTAG00000021071/ENSBTAG00000052306/ENSBTAG00000048470/ENSBTAG00000019017	21	JUN/ZC3H12A/APOBEC3H/SHFL/RSAD2/TRIM21/ISG15/RNASEL/OAS1X/OAS1Z/ISG20/PML/TRIM25/CCL8/TNF/IFIT1/IFIT5/TRIM8/IFITM3/IFITM1
GO:0001776	leukocyte homeostasis	GO:0048872	homeostasis of number of cells	32/1125	181/10650	0.0023707	0.0214832	0.0180499	ENSBTAG00000009641/ENSBTAG00000052708/ENSBTAG00000015974/ENSBTAG00000018699/ENSBTAG00000011917/ENSBTAG00000001009/ENSBTAG00000002041/ENSBTAG00000000283/ENSBTAG00000008636/ENSBTAG00000005029/ENSBTAG00000014016/ENSBTAG00000011411/ENSBTAG00000020904/ENSBTAG00000052504/ENSBTAG00000015228/ENSBTAG00000025434/ENSBTAG00000011563/ENSBTAG00000021709/ENSBTAG00000003396/ENSBTAG00000020034/ENSBTAG00000008513/…	32	HCLS1/SASH3/CSF1/PDE4B/TAL1/IKZF1/SIT1/JAK3/KLF2/CD74/MTHFD1/ZFP36L1/TNFSF13B/SPI1/MAFB/LYN/RHEX/ISG15/RC3H1/FLVCR1/SLC15A4/IL7R/AXL/KAT7/BAK1/FAS/GPAM/TCIRG1/LAT/CORO1A/SH2B2/CARD11
GO:0050863	regulation of T cell activation	GO:0050671	positive regulation of lymphocyte proliferation	24/1125	65/10650	1.63353e-08	5.12063e-07	4.30228e-07	ENSBTAG00000011082/ENSBTAG00000011917/ENSBTAG00000013118/ENSBTAG00000002041/ENSBTAG00000006156/ENSBTAG00000013569/ENSBTAG00000000095/ENSBTAG00000004767/ENSBTAG00000006240/ENSBTAG00000011481/ENSBTAG00000020904/ENSBTAG00000011602/ENSBTAG00000016933/ENSBTAG00000015228/ENSBTAG00000001321/ENSBTAG00000011563/ENSBTAG00000000277/ENSBTAG00000020736/ENSBTAG00000023144/ENSBTAG00000040190/ENSBTAG00000013066/…	24	CD86/SASH3/IGF1/BST1/CD38/CD274/SYK/TLR4/IL12RB1/JAK3/RASAL3/IL27RA/CD74/IL1B/TNFSF13B/IL18/CD40/PTPRC/GPAM/CCDC88B/IGF2/CORO1A/PYCARD/CARD11
GO:0050863	regulation of T cell activation	GO:0050672	negative regulation of lymphocyte proliferation	14/1125	41/10650	4.50063e-05	0.000691296	0.000580818	ENSBTAG00000020378/ENSBTAG00000052708/ENSBTAG00000008621/ENSBTAG00000013118/ENSBTAG00000019250/ENSBTAG00000015769/ENSBTAG00000046977/ENSBTAG00000020294/ENSBTAG00000000095/ENSBTAG00000015127/ENSBTAG00000020034/ENSBTAG00000016625/ENSBTAG00000010888/ENSBTAG00000020602	14	CD86/DLG1/BTK/VSIG4/PLA2G2D4/PTPN6/CD274/SDC4/LYN/RC3H1/TMEM131L/PRKAR1A/VSIR/IDO1
GO:0032943	mononuclear cell proliferation	GO:0050678	regulation of epithelial cell proliferation	33/1125	199/10650	0.00574429	0.0447879	0.0376302	ENSBTAG00000020378/ENSBTAG00000011082/ENSBTAG00000008097/ENSBTAG00000035858/ENSBTAG00000012139/ENSBTAG00000016078/ENSBTAG00000001061/ENSBTAG00000011628/ENSBTAG00000006262/ENSBTAG00000009223/ENSBTAG00000003806/ENSBTAG00000004037/ENSBTAG00000013843/ENSBTAG00000021697/ENSBTAG00000006240/ENSBTAG00000005198/ENSBTAG00000012519/ENSBTAG00000003920/ENSBTAG00000025434/ENSBTAG00000048237/ENSBTAG00000019606/…	33	DLG1/LIMS2/SFN/ECM1/JUN/ACVRL1/IGF1/PDGFB/WNT2/TLR4/FGF1/XDH/MCC/TGM1/SIX1/ZFP36L1/FGF9/IFT52/MTSS1/DUSP10/NOD2/C5AR1/C5AR2/STXBP4/CCL5/CCL2/STAT5A/STAT3/PRKCA/EGFR/TNF/ALOX5/CCL24
GO:0006954	inflammatory response	GO:0050727	regulation of inflammatory response	43/1125	167/10650	1.8315e-08	5.68321e-07	4.77496e-07	ENSBTAG00000011082/ENSBTAG00000008063/ENSBTAG00000010987/ENSBTAG00000032369/ENSBTAG00000012640/ENSBTAG00000020394/ENSBTAG00000011316/ENSBTAG00000014546/ENSBTAG00000018119/ENSBTAG00000018347/ENSBTAG00000006240/ENSBTAG00000017280/ENSBTAG00000001273/ENSBTAG00000002296/ENSBTAG00000001321/ENSBTAG00000046516/ENSBTAG00000050239/ENSBTAG00000020034/ENSBTAG00000001729/ENSBTAG00000024928/ENSBTAG00000008008/…	43	NFKBIZ/NMI/S100A8/TNFAIP8L2/ZC3H12A/IGF1/CLEC7A/PPARA/AOAH/IL33/TLR4/C3/NLRP3/STING1/IL1B/FUT7/CASP1/LYN/DUSP10/TNFRSF1B/TLR2/ADORA2A/PTGER4/NFKBIA/FOXF1/ADCY7/NOD2/ZFP36/IRF3/NOS2/IFI35/METRNL/SPHK1/GPSM3/TNF/RIPK1/PIK3AP1/CTSC/CD81/ALOX5/IDO1/PYCARD/CCL24
GO:0006954	inflammatory response	GO:0050728	negative regulation of inflammatory response	17/1125	72/10650	0.00109156	0.0113287	0.00951819	ENSBTAG00000011082/ENSBTAG00000008063/ENSBTAG00000020394/ENSBTAG00000011316/ENSBTAG00000018119/ENSBTAG00000001273/ENSBTAG00000001729/ENSBTAG00000024928/ENSBTAG00000016944/ENSBTAG00000014972/ENSBTAG00000000009/ENSBTAG00000006208/ENSBTAG00000020936/ENSBTAG00000008573/ENSBTAG00000004787/ENSBTAG00000020319/ENSBTAG00000020535	17	TNFAIP8L2/ZC3H12A/IGF1/PPARA/AOAH/NLRP3/DUSP10/TNFRSF1B/ADORA2A/PTGER4/FOXF1/ADCY7/NOD2/ZFP36/METRNL/ALOX5/PYCARD
GO:0006954	inflammatory response	GO:0050729	positive regulation of inflammatory response	20/1125	61/10650	2.27157e-06	5.02034e-05	4.21802e-05	ENSBTAG00000010987/ENSBTAG00000032369/ENSBTAG00000012640/ENSBTAG00000014546/ENSBTAG00000018347/ENSBTAG00000006240/ENSBTAG00000017280/ENSBTAG00000001321/ENSBTAG00000008008/ENSBTAG00000014972/ENSBTAG00000016683/ENSBTAG00000020936/ENSBTAG00000007389/ENSBTAG00000054438/ENSBTAG00000025471/ENSBTAG00000006378/ENSBTAG00000011100/ENSBTAG00000047495/ENSBTAG00000020602/ENSBTAG00000026275	20	NFKBIZ/NMI/S100A8/CLEC7A/IL33/TLR4/C3/IL1B/TLR2/PTGER4/NFKBIA/NOD2/IFI35/GPSM3/TNF/RIPK1/CTSC/CD81/IDO1/CCL24
GO:0000165	MAPK cascade	GO:0050730	regulation of peptidyl-tyrosine phosphorylation	29/1125	131/10650	8.12365e-05	0.00118848	0.000998546	ENSBTAG00000011082/ENSBTAG00000003658/ENSBTAG00000034827/ENSBTAG00000011628/ENSBTAG00000002623/ENSBTAG00000001009/ENSBTAG00000021791/ENSBTAG00000016656/ENSBTAG00000017060/ENSBTAG00000005029/ENSBTAG00000014546/ENSBTAG00000020294/ENSBTAG00000021697/ENSBTAG00000015297/ENSBTAG00000004767/ENSBTAG00000001941/ENSBTAG00000021766/ENSBTAG00000015228/ENSBTAG00000000277/ENSBTAG00000020736/ENSBTAG00000020034/…	29	SAMSN1/HCLS1/PARP9/PARP14/ITGB2/TAL1/IGF1/CLEC7A/PTPN6/PDGFB/RELN/BANK1/SYK/SEMA4D/HBEGF/CD74/PDGFD/IL18/CD40/LYN/TNFSF18/PTPRC/NOD2/CBLC/UNC119/ACE/EGFR/INPP5F/NCF1
GO:0000165	MAPK cascade	GO:0050731	positive regulation of peptidyl-tyrosine phosphorylation	22/1125	88/10650	8.81868e-05	0.00126593	0.00106362	ENSBTAG00000011082/ENSBTAG00000003658/ENSBTAG00000001009/ENSBTAG00000021791/ENSBTAG00000016656/ENSBTAG00000005029/ENSBTAG00000014546/ENSBTAG00000021697/ENSBTAG00000015297/ENSBTAG00000004767/ENSBTAG00000001941/ENSBTAG00000021766/ENSBTAG00000015228/ENSBTAG00000000277/ENSBTAG00000020736/ENSBTAG00000020034/ENSBTAG00000047412/ENSBTAG00000023144/ENSBTAG00000020936/ENSBTAG00000013096/ENSBTAG00000024950/…	22	HCLS1/PARP9/PARP14/TAL1/IGF1/CLEC7A/PDGFB/RELN/BANK1/SYK/SEMA4D/HBEGF/CD74/IL18/CD40/LYN/TNFSF18/PTPRC/NOD2/UNC119/ACE/NCF1
GO:0006909	phagocytosis	GO:0050764	regulation of phagocytosis	16/1125	44/10650	5.11264e-06	0.00010068	8.45897e-05	ENSBTAG00000015520/ENSBTAG00000016345/ENSBTAG00000014546/ENSBTAG00000004767/ENSBTAG00000017280/ENSBTAG00000013290/ENSBTAG00000001321/ENSBTAG00000007213/ENSBTAG00000051981/ENSBTAG00000023144/ENSBTAG00000014612/ENSBTAG00000020936/ENSBTAG00000008507/ENSBTAG00000007450/ENSBTAG00000025471/ENSBTAG00000020535	16	SLC11A1/IL2RB/CLEC7A/SYK/C3/DYSF/IL1B/SIRPA/PTPRC/DOCK2/NOD2/SPHK1/C2/TNF/PYCARD
GO:0006909	phagocytosis	GO:0050766	positive regulation of phagocytosis	13/1125	32/10650	9.65238e-06	0.00017971	0.00015099	ENSBTAG00000015520/ENSBTAG00000016345/ENSBTAG00000014546/ENSBTAG00000017280/ENSBTAG00000001321/ENSBTAG00000007213/ENSBTAG00000051981/ENSBTAG00000023144/ENSBTAG00000014612/ENSBTAG00000020936/ENSBTAG00000007450/ENSBTAG00000025471/ENSBTAG00000020535	13	SLC11A1/IL2RB/CLEC7A/C3/IL1B/SIRPA/PTPRC/DOCK2/NOD2/C2/TNF/PYCARD
GO:0002684	positive regulation of immune system process	GO:0050776	regulation of immune response	116/1125	358/10650	2.22701e-30	1.36828e-27	1.14961e-27	ENSBTAG00000021020/ENSBTAG00000010655/ENSBTAG00000021761/ENSBTAG00000019627/ENSBTAG00000052708/ENSBTAG00000012433/ENSBTAG00000002623/ENSBTAG00000010987/ENSBTAG00000021791/ENSBTAG00000016656/ENSBTAG00000014880/ENSBTAG00000017060/ENSBTAG00000002041/ENSBTAG00000015815/ENSBTAG00000046555/ENSBTAG00000015769/ENSBTAG00000008603/ENSBTAG00000032369/ENSBTAG00000015520/ENSBTAG00000012695/ENSBTAG00000009631/…	116	SAMSN1/NFKBIZ/PARP9/PARP14/ITGB2/SASH3/CFP/WAS/VSIG4/TASL/RIF1/NMI/SLC11A1/LCK/ZNF683/C1QB/C1QA/FCGR3A/FCGR2A/CD84/CD1E/CD1D/DCST1/ECM1/FCGR1A/PDE4B/ZC3H12A/IRAK3/CLEC7A/CLEC12A/C3AR1/C1R/C1S/PTPN6/LAG3/FGL2/MYO1G/BRAF/DDX58/SYK/TLR4/IL12RB1/IL27RA/PRAM1/VAV1/C3/IRF1/CFD/STING1/CD74/ITK/ARID5A/IL1B/CD8B/RSAD2/CARD9/FUT7/ACOD1/TNFSF13B/LAMP1/IL18/THY1/TRIM21/LPXN/ZBP1/CD40/LYN/DUSP10/TNFRSF1B/RC3H…
GO:0002684	positive regulation of immune system process	GO:0050777	negative regulation of immune response	25/1125	78/10650	2.07055e-07	5.67921e-06	4.7716e-06	ENSBTAG00000010655/ENSBTAG00000052708/ENSBTAG00000002623/ENSBTAG00000016656/ENSBTAG00000015769/ENSBTAG00000032369/ENSBTAG00000019033/ENSBTAG00000011316/ENSBTAG00000007636/ENSBTAG00000020294/ENSBTAG00000009717/ENSBTAG00000016933/ENSBTAG00000013900/ENSBTAG00000001729/ENSBTAG00000023144/ENSBTAG00000019975/ENSBTAG00000000009/ENSBTAG00000020936/ENSBTAG00000005413/ENSBTAG00000035587/ENSBTAG00000014199/…	25	SAMSN1/PARP14/VSIG4/NMI/CD84/DCST1/ZC3H12A/IRAK3/PTPN6/FGL2/IL27RA/TRIM21/DUSP10/RC3H1/PTPRC/IL7R/FOXF1/NOD2/NLRC5/ARRB2/TBX21/DHX58/SMAD7/PARP3/TNF
GO:0002684	positive regulation of immune system process	GO:0050778	positive regulation of immune response	85/1125	253/10650	1.25309e-23	3.49954e-21	2.94026e-21	ENSBTAG00000021020/ENSBTAG00000021761/ENSBTAG00000019627/ENSBTAG00000052708/ENSBTAG00000012433/ENSBTAG00000010987/ENSBTAG00000021791/ENSBTAG00000014880/ENSBTAG00000017060/ENSBTAG00000002041/ENSBTAG00000015815/ENSBTAG00000015769/ENSBTAG00000008603/ENSBTAG00000032369/ENSBTAG00000015520/ENSBTAG00000012695/ENSBTAG00000011196/ENSBTAG00000007153/ENSBTAG00000011511/ENSBTAG00000009421/ENSBTAG00000039993/…	85	NFKBIZ/PARP9/ITGB2/SASH3/CFP/VSIG4/TASL/RIF1/NMI/SLC11A1/LCK/C1QB/C1QA/CD1E/CD1D/PDE4B/ZC3H12A/CLEC7A/C3AR1/C1R/C1S/PTPN6/LAG3/MYO1G/BRAF/DDX58/SYK/TLR4/IL12RB1/IL27RA/PRAM1/VAV1/C3/CFD/STING1/CD74/ITK/ARID5A/IL1B/RSAD2/CARD9/ACOD1/TNFSF13B/LAMP1/IL18/THY1/LPXN/ZBP1/CD40/LYN/RC3H1/DENND1B/PTPRC/SLC15A4/LCP2/NOD2/NLRC5/CD22/PVR/C5AR1/C5AR2/IRF3/TBX21/IFI35/TAP2/BOLA-DRA/CFB/C2/TNF/BLNK/PLEKHA1/CD8…
GO:0045071	negative regulation of viral genome replication	GO:0050792	regulation of viral process	30/1125	118/10650	3.41619e-06	7.23761e-05	6.08094e-05	ENSBTAG00000008063/ENSBTAG00000002402/ENSBTAG00000004037/ENSBTAG00000011316/ENSBTAG00000003255/ENSBTAG00000007755/ENSBTAG00000015636/ENSBTAG00000015228/ENSBTAG00000016061/ENSBTAG00000005251/ENSBTAG00000037465/ENSBTAG00000013900/ENSBTAG00000014707/ENSBTAG00000009091/ENSBTAG00000053807/ENSBTAG00000037527/ENSBTAG00000014762/ENSBTAG00000015779/ENSBTAG00000003166/ENSBTAG00000051298/ENSBTAG00000009948/…	30	JUN/ZC3H12A/CD4/APOBEC3H/PPARA/SHFL/CD74/RSAD2/IGF2R/TRIM34/TRIM21/ISG15/RNASEL/OAS1X/OAS1Z/ISG20/PML/AXL/PVR/TRIM25/CCL8/TNF/TRIM38/IFIT1/IFIT5/TRIM8/IFITM3/IFITM1
GO:0032943	mononuclear cell proliferation	GO:0050798	activated T cell proliferation	10/1125	25/10650	0.000122666	0.00168228	0.00141343	ENSBTAG00000011082/ENSBTAG00000052708/ENSBTAG00000008621/ENSBTAG00000011917/ENSBTAG00000011481/ENSBTAG00000016933/ENSBTAG00000000277/ENSBTAG00000013066/ENSBTAG00000020602/ENSBTAG00000020535	10	IGF1/IL12RB1/IL27RA/IL18/RC3H1/PRKAR1A/GPAM/IGF2/IDO1/PYCARD
GO:0007204	positive regulation of cytosolic calcium ion concentration	GO:0050801	ion homeostasis	54/1125	349/10650	0.00250282	0.0224815	0.0188886	ENSBTAG00000015415/ENSBTAG00000006589/ENSBTAG00000008301/ENSBTAG00000018841/ENSBTAG00000021019/ENSBTAG00000019627/ENSBTAG00000009169/ENSBTAG00000011102/ENSBTAG00000019907/ENSBTAG00000010026/ENSBTAG00000011917/ENSBTAG00000021901/ENSBTAG00000010948/ENSBTAG00000008603/ENSBTAG00000015520/ENSBTAG00000012695/ENSBTAG00000007554/ENSBTAG00000005628/ENSBTAG00000019741/ENSBTAG00000020294/ENSBTAG00000001822/…	54	TRPM2/CLIC2/TASL/UNC80/SLC11A1/LCK/IFI6/CD52/C3AR1/PTPN6/CFTR/SNX10/STEAP4/RAP1GDS1/CXCL9/CXCL10/CXCL11/WNK2/PTPN3/HSH2D/MCOLN1/CCR6/SLC30A4/THY1/TGM2/CD40/LYN/XPR1/PTPRC/TPCN1/PTGER4/SLC12A7/PML/CYBA/SLC9A5/C5AR1/C5AR2/CCL8/WNK4/SLC9A3R1/SLC4A7/CACNA1D/CCR5/CCR1/CXCR6/BAK1/GPAM/TCIRG1/TPCN2/PRKCB/ATP2A1/CORO1A
GO:0098542	defense response to other organism	GO:0050830	defense response to Gram-positive bacterium	18/1125	35/10650	1.84891e-09	7.37642e-08	6.19757e-08	ENSBTAG00000038625/ENSBTAG00000037634/ENSBTAG00000038938/ENSBTAG00000014529/ENSBTAG00000024272/ENSBTAG00000038233/ENSBTAG00000002416/ENSBTAG00000025782/ENSBTAG00000016933/ENSBTAG00000006572/ENSBTAG00000008792/ENSBTAG00000021474/ENSBTAG00000008008/ENSBTAG00000019975/ENSBTAG00000020936/ENSBTAG00000020872/ENSBTAG00000025471/ENSBTAG00000050611	18	GBP2/GBP4/TNFSF8/IL27RA/CARD9/RNASE6/GSDMD/TLR2/IL7R/NOD2/C5AR1/TNF
GO:0019221	cytokine-mediated signaling pathway	GO:0050851	antigen receptor-mediated signaling pathway	28/1125	93/10650	1.7329e-07	4.79592e-06	4.02947e-06	ENSBTAG00000021761/ENSBTAG00000019627/ENSBTAG00000052708/ENSBTAG00000012433/ENSBTAG00000010987/ENSBTAG00000014880/ENSBTAG00000012695/ENSBTAG00000008636/ENSBTAG00000011316/ENSBTAG00000020294/ENSBTAG00000027204/ENSBTAG00000004767/ENSBTAG00000021041/ENSBTAG00000000306/ENSBTAG00000036260/ENSBTAG00000020034/ENSBTAG00000023144/ENSBTAG00000009381/ENSBTAG00000011887/ENSBTAG00000051298/ENSBTAG00000021358/…	28	NFKBIZ/LCK/PDE4B/ZC3H12A/PTPN6/BRAF/SYK/PRAM1/ITK/THY1/LPXN/LYN/RC3H1/DENND1B/PTPRC/LCP2/CD22/PVR/BLNK/PLEKHA1/CD81/PRKCB/LAT2/SH2B2/PVRIG/CARD11
GO:0019221	cytokine-mediated signaling pathway	GO:0050852	T cell receptor signaling pathway	16/1125	68/10650	0.00157302	0.015538	0.0130548	ENSBTAG00000021761/ENSBTAG00000019627/ENSBTAG00000052708/ENSBTAG00000012433/ENSBTAG00000010987/ENSBTAG00000014880/ENSBTAG00000008636/ENSBTAG00000011316/ENSBTAG00000020294/ENSBTAG00000021041/ENSBTAG00000000306/ENSBTAG00000023144/ENSBTAG00000009381/ENSBTAG00000051298/ENSBTAG00000010521/ENSBTAG00000014698	16	NFKBIZ/PDE4B/ZC3H12A/PTPN6/BRAF/PRAM1/ITK/THY1/RC3H1/DENND1B/PTPRC/LCP2/PVR/PVRIG/CARD11
GO:0019221	cytokine-mediated signaling pathway	GO:0050853	B cell receptor signaling pathway	14/1125	31/10650	9.34555e-07	2.29676e-05	1.92971e-05	ENSBTAG00000012695/ENSBTAG00000020294/ENSBTAG00000027204/ENSBTAG00000004767/ENSBTAG00000000306/ENSBTAG00000036260/ENSBTAG00000020034/ENSBTAG00000023144/ENSBTAG00000011887/ENSBTAG00000021358/ENSBTAG00000004636/ENSBTAG00000047495/ENSBTAG00000020921/ENSBTAG00000045767	14	LCK/PTPN6/SYK/ITK/LPXN/LYN/PTPRC/CD22/BLNK/PLEKHA1/CD81/PRKCB/LAT2
GO:0019221	cytokine-mediated signaling pathway	GO:0050855	regulation of B cell receptor signaling pathway	5/1125	12/10650	0.00546679	0.0429514	0.0360872	ENSBTAG00000036260/ENSBTAG00000020034/ENSBTAG00000011887/ENSBTAG00000047495/ENSBTAG00000020921	5	LPXN/LYN/CD22/CD81/PRKCB
GO:0050863	regulation of T cell activation	GO:0050863	regulation of T cell activation	61/1125	184/10650	6.07329e-17	8.11181e-15	6.81543e-15	ENSBTAG00000020378/ENSBTAG00000011082/ENSBTAG00000021761/ENSBTAG00000019627/ENSBTAG00000052708/ENSBTAG00000008621/ENSBTAG00000011917/ENSBTAG00000010987/ENSBTAG00000013118/ENSBTAG00000002041/ENSBTAG00000015769/ENSBTAG00000012695/ENSBTAG00000009631/ENSBTAG00000046977/ENSBTAG00000020394/ENSBTAG00000011316/ENSBTAG00000020294/ENSBTAG00000003255/ENSBTAG00000034295/ENSBTAG00000014725/ENSBTAG00000009717/…	61	NFKBIZ/CD86/DLG1/SASH3/VSIG4/LCK/ZNF683/PLA2G2D4/TNFAIP8L2/ZC3H12A/IGF1/PTPN6/CD4/LAG3/CD27/FGL2/BRAF/CD274/SIT1/SYK/IL12RB1/JAK3/RASAL3/IL27RA/IRF1/CD74/ZAP70/IL1B/VNN1/TNFSF13B/IL18/THY1/SIRPA/SDC4/TOX/DUSP10/TNFSF18/TNFRSF1B/RC3H1/PTPRC/TMEM131L/ADORA2A/IL7R/PIK3R6/TBX21/PRKAR1A/SMAD7/BOLA-DOA/BOLA-DRA/GPAM/CCDC88B/CD81/IGF2/VSIR/IDO1/LAT/CORO1A/SPN/PYCARD/CARD11
GO:0050863	regulation of T cell activation	GO:0050864	regulation of B cell activation	27/1125	79/10650	1.4517e-08	4.69434e-07	3.94412e-07	ENSBTAG00000021020/ENSBTAG00000052708/ENSBTAG00000002623/ENSBTAG00000002041/ENSBTAG00000019250/ENSBTAG00000020294/ENSBTAG00000014725/ENSBTAG00000027204/ENSBTAG00000015297/ENSBTAG00000006156/ENSBTAG00000013569/ENSBTAG00000004767/ENSBTAG00000006240/ENSBTAG00000016933/ENSBTAG00000015228/ENSBTAG00000025434/ENSBTAG00000011563/ENSBTAG00000020736/ENSBTAG00000020034/ENSBTAG00000023144/ENSBTAG00000009167/…	27	SAMSN1/SASH3/BTK/RIF1/PTPN6/CD27/BANK1/BST1/CD38/SYK/TLR4/IL27RA/CD74/ZFP36L1/TNFSF13B/CD40/LYN/RC3H1/PTPRC/SLC15A4/NOD2/CD22/TBX21/PARP3/CD81/CARD11
GO:0050863	regulation of T cell activation	GO:0050866	negative regulation of cell activation	32/1125	108/10650	3.53508e-08	1.07522e-06	9.03389e-07	ENSBTAG00000020378/ENSBTAG00000052708/ENSBTAG00000008621/ENSBTAG00000002623/ENSBTAG00000013118/ENSBTAG00000019250/ENSBTAG00000015769/ENSBTAG00000046977/ENSBTAG00000019033/ENSBTAG00000020394/ENSBTAG00000011316/ENSBTAG00000020634/ENSBTAG00000020294/ENSBTAG00000034295/ENSBTAG00000021697/ENSBTAG00000009717/ENSBTAG00000015297/ENSBTAG00000000095/ENSBTAG00000031231/ENSBTAG00000015228/ENSBTAG00000015127/…	32	SAMSN1/CD86/DLG1/BTK/VSIG4/PLA2G2D4/CD84/TNFAIP8L2/ZC3H12A/FBXO7/PTPN6/LAG3/PDGFB/FGL2/BANK1/CD274/IRF1/CD74/SDC4/LYN/RC3H1/TMEM131L/ADORA2A/FOXF1/AXL/TBX21/MILR1/PRKAR1A/SMAD7/PARP3/VSIR/IDO1
GO:0050863	regulation of T cell activation	GO:0050868	negative regulation of T cell activation	21/1125	65/10650	1.67038e-06	3.82942e-05	3.21742e-05	ENSBTAG00000020378/ENSBTAG00000052708/ENSBTAG00000008621/ENSBTAG00000013118/ENSBTAG00000015769/ENSBTAG00000046977/ENSBTAG00000020394/ENSBTAG00000011316/ENSBTAG00000020294/ENSBTAG00000034295/ENSBTAG00000009717/ENSBTAG00000000095/ENSBTAG00000031231/ENSBTAG00000015228/ENSBTAG00000015127/ENSBTAG00000016625/ENSBTAG00000016944/ENSBTAG00000014199/ENSBTAG00000012441/ENSBTAG00000010888/ENSBTAG00000020602	21	CD86/DLG1/VSIG4/PLA2G2D4/TNFAIP8L2/ZC3H12A/PTPN6/LAG3/FGL2/CD274/IRF1/CD74/SDC4/RC3H1/TMEM131L/ADORA2A/TBX21/PRKAR1A/SMAD7/VSIR/IDO1
GO:0050863	regulation of T cell activation	GO:0050870	positive regulation of T cell activation	34/1125	102/10650	4.23856e-10	1.91483e-08	1.60882e-08	ENSBTAG00000011082/ENSBTAG00000019627/ENSBTAG00000011917/ENSBTAG00000010987/ENSBTAG00000013118/ENSBTAG00000002041/ENSBTAG00000012695/ENSBTAG00000014725/ENSBTAG00000000095/ENSBTAG00000004767/ENSBTAG00000011481/ENSBTAG00000020904/ENSBTAG00000011602/ENSBTAG00000016933/ENSBTAG00000015228/ENSBTAG00000005892/ENSBTAG00000001321/ENSBTAG00000015094/ENSBTAG00000011563/ENSBTAG00000000277/ENSBTAG00000007213/…	34	NFKBIZ/CD86/SASH3/LCK/IGF1/CD27/CD274/SYK/IL12RB1/JAK3/RASAL3/IL27RA/CD74/ZAP70/IL1B/VNN1/TNFSF13B/IL18/THY1/SIRPA/DUSP10/PTPRC/IL7R/PIK3R6/BOLA-DRA/GPAM/CCDC88B/CD81/IGF2/VSIR/CORO1A/PYCARD/CARD11
GO:0050863	regulation of T cell activation	GO:0050871	positive regulation of B cell activation	16/1125	52/10650	5.61955e-05	0.000838022	0.000704095	ENSBTAG00000021020/ENSBTAG00000002041/ENSBTAG00000014725/ENSBTAG00000027204/ENSBTAG00000006156/ENSBTAG00000013569/ENSBTAG00000004767/ENSBTAG00000006240/ENSBTAG00000015228/ENSBTAG00000011563/ENSBTAG00000020736/ENSBTAG00000023144/ENSBTAG00000020936/ENSBTAG00000014199/ENSBTAG00000047495/ENSBTAG00000014698	16	SASH3/RIF1/CD27/BST1/CD38/SYK/TLR4/CD74/TNFSF13B/CD40/PTPRC/NOD2/TBX21/CD81/CARD11
GO:0002443	leukocyte mediated immunity	GO:0050900	leukocyte migration	59/1125	189/10650	4.46328e-15	5.48448e-13	4.60799e-13	ENSBTAG00000001271/ENSBTAG00000021901/ENSBTAG00000017060/ENSBTAG00000003418/ENSBTAG00000012640/ENSBTAG00000003806/ENSBTAG00000000283/ENSBTAG00000008636/ENSBTAG00000018993/ENSBTAG00000006256/ENSBTAG00000019741/ENSBTAG00000021697/ENSBTAG00000006377/ENSBTAG00000037558/ENSBTAG00000001725/ENSBTAG00000005603/ENSBTAG00000008479/ENSBTAG00000013607/ENSBTAG00000014908/ENSBTAG00000012684/ENSBTAG00000004767/…	59	TRPM2/ITGB2/MSN/S100A8/ECM1/CSF1/PDE4B/ITGB7/PTPRO/C3AR1/PDGFB/MYO1G/GRO1/CXCL10/CXCL11/CXCL13/WDR1/CCL27/CCL19/SYK/IL27RA/VAV1/MADCAM1/CD74/FUT7/PLG/CCR6/PREX1/LYN/SELL/SELE/TNFSF18/SELPLG/DUSP1/PTGER4/NOD2/CX3CL1/C5AR1/C5AR2/CCL3/CCL16/CCL5/MMP28/CCL2/TBX21/CCR1/GPSM3/TNF/RIPOR2/CD81/ALOX5/CORO1A/SPN/ITGAL/PYCARD/CCL24
GO:0007159	leukocyte cell-cell adhesion	GO:0050901	leukocyte tethering or rolling	7/1125	19/10650	0.00231155	0.0210714	0.0177039	ENSBTAG00000018993/ENSBTAG00000039355/ENSBTAG00000046516/ENSBTAG00000011515/ENSBTAG00000007307/ENSBTAG00000031851/ENSBTAG00000025471	7	ITGB7/MADCAM1/FUT7/SELL/SELE/SELPLG/TNF
GO:0006909	phagocytosis	GO:0051050	positive regulation of transport	63/1125	410/10650	0.00136341	0.0135987	0.0114255	ENSBTAG00000004705/ENSBTAG00000020378/ENSBTAG00000011082/ENSBTAG00000015654/ENSBTAG00000003658/ENSBTAG00000006589/ENSBTAG00000024957/ENSBTAG00000008301/ENSBTAG00000015385/ENSBTAG00000019627/ENSBTAG00000019907/ENSBTAG00000007467/ENSBTAG00000053030/ENSBTAG00000010026/ENSBTAG00000001009/ENSBTAG00000017060/ENSBTAG00000003418/ENSBTAG00000049058/ENSBTAG00000015520/ENSBTAG00000009223/ENSBTAG00000012640/…	63	HCLS1/ILDR1/DLG1/ITGB2/MSN/INHBB/SLC11A1/SFN/S100A8/CTSS/ZC3H12A/IGF1/IL2RB/CLEC7A/PDGFB/PON1/ABCB4/RELN/CFTR/SNCA/SPP1/CXCL9/CXCL10/CXCL11/WNK2/SYK/TLR4/C3/CD14/IL1B/SDC1/ITGB1BP1/CTDSPL2/LAMP1/C2CD2L/THY1/P2RY2/SIRPA/SDC4/PLTP/SELE/RNASEL/PTPRC/TLR2/DOCK2/NFKBIA/CYBA/NOD2/AXL/CCL2/ARRB2/WNK4/MIB1/GPR27/CACNA1D/BAK1/C2/TNF/ATAD1/ANKRD1/BAG3/PYCARD
GO:0052547	regulation of peptidase activity	GO:0051090	regulation of DNA-binding transcription factor activity	44/1125	235/10650	0.000107706	0.00149042	0.00125223	ENSBTAG00000002295/ENSBTAG00000003658/ENSBTAG00000008097/ENSBTAG00000025856/ENSBTAG00000010915/ENSBTAG00000001009/ENSBTAG00000011437/ENSBTAG00000039738/ENSBTAG00000011316/ENSBTAG00000006557/ENSBTAG00000007636/ENSBTAG00000014031/ENSBTAG00000010153/ENSBTAG00000004767/ENSBTAG00000006240/ENSBTAG00000003012/ENSBTAG00000001273/ENSBTAG00000002296/ENSBTAG00000008223/ENSBTAG00000001321/ENSBTAG00000051184/…	44	HCLS1/ATF2/TMIGD3/ZC3H12A/RHEBL1/IRAK3/RELN/WNT2/TLR6/ANXA3/SYK/TLR4/TRAF1/NLRP3/STING1/NLRC4/IL1B/JMY/POU4F1/IL18/TRIM34/TRIM21/ID1/FOXS1/CD40/TRIB1/TLR2/CRTC3/NFKBIA/NOD2/NLRC5/TRIM25/ARRB2/SPHK1/SMAD7/TNF/TRIM38/RIPK1/TRIM8/PRKCB/PYCARD/CARD11
GO:0052547	regulation of peptidase activity	GO:0051091	positive regulation of DNA-binding transcription factor activity	32/1125	151/10650	8.68759e-05	0.00125888	0.00105769	ENSBTAG00000002295/ENSBTAG00000003658/ENSBTAG00000008097/ENSBTAG00000025856/ENSBTAG00000010915/ENSBTAG00000001009/ENSBTAG00000006557/ENSBTAG00000007636/ENSBTAG00000014031/ENSBTAG00000010153/ENSBTAG00000006240/ENSBTAG00000003012/ENSBTAG00000001273/ENSBTAG00000002296/ENSBTAG00000008223/ENSBTAG00000001321/ENSBTAG00000000277/ENSBTAG00000005251/ENSBTAG00000037465/ENSBTAG00000013900/ENSBTAG00000020736/…	32	HCLS1/ATF2/RHEBL1/IRAK3/RELN/WNT2/TLR6/ANXA3/TLR4/TRAF1/NLRP3/STING1/NLRC4/IL1B/JMY/IL18/TRIM34/TRIM21/CD40/TLR2/CRTC3/NOD2/TRIM25/SPHK1/TNF/TRIM38/RIPK1/TRIM8/PRKCB/PYCARD/CARD11
GO:0007204	positive regulation of cytosolic calcium ion concentration	GO:0051208	sequestering of calcium ion	15/1125	54/10650	0.000337259	0.00398484	0.00334801	ENSBTAG00000019627/ENSBTAG00000011102/ENSBTAG00000021901/ENSBTAG00000010948/ENSBTAG00000020294/ENSBTAG00000050852/ENSBTAG00000001725/ENSBTAG00000005603/ENSBTAG00000005592/ENSBTAG00000020034/ENSBTAG00000023144/ENSBTAG00000051907/ENSBTAG00000008099/ENSBTAG00000015183/ENSBTAG00000008631	15	TRPM2/CLIC2/PTPN6/CXCL9/CXCL10/CXCL11/MCOLN1/THY1/LYN/PTPRC/TPCN1/CYBA/CCR5/TPCN2/CORO1A
GO:0007204	positive regulation of cytosolic calcium ion concentration	GO:0051209	release of sequestered calcium ion into cytosol	15/1125	51/10650	0.000168338	0.00220997	0.00185679	ENSBTAG00000019627/ENSBTAG00000011102/ENSBTAG00000021901/ENSBTAG00000010948/ENSBTAG00000020294/ENSBTAG00000050852/ENSBTAG00000001725/ENSBTAG00000005603/ENSBTAG00000005592/ENSBTAG00000020034/ENSBTAG00000023144/ENSBTAG00000051907/ENSBTAG00000008099/ENSBTAG00000015183/ENSBTAG00000008631	15	TRPM2/CLIC2/PTPN6/CXCL9/CXCL10/CXCL11/MCOLN1/THY1/LYN/PTPRC/TPCN1/CYBA/CCR5/TPCN2/CORO1A
GO:0050863	regulation of T cell activation	GO:0051250	negative regulation of lymphocyte activation	28/1125	84/10650	1.4756e-08	4.72192e-07	3.9673e-07	ENSBTAG00000020378/ENSBTAG00000052708/ENSBTAG00000008621/ENSBTAG00000002623/ENSBTAG00000013118/ENSBTAG00000019250/ENSBTAG00000015769/ENSBTAG00000046977/ENSBTAG00000020394/ENSBTAG00000011316/ENSBTAG00000020634/ENSBTAG00000020294/ENSBTAG00000034295/ENSBTAG00000009717/ENSBTAG00000015297/ENSBTAG00000000095/ENSBTAG00000031231/ENSBTAG00000015228/ENSBTAG00000015127/ENSBTAG00000020034/ENSBTAG00000016625/…	28	SAMSN1/CD86/DLG1/BTK/VSIG4/PLA2G2D4/TNFAIP8L2/ZC3H12A/FBXO7/PTPN6/LAG3/FGL2/BANK1/CD274/IRF1/CD74/SDC4/LYN/RC3H1/TMEM131L/ADORA2A/AXL/TBX21/PRKAR1A/SMAD7/PARP3/VSIR/IDO1
GO:0050863	regulation of T cell activation	GO:0051251	positive regulation of lymphocyte activation	46/1125	148/10650	5.76971e-12	3.93879e-10	3.30932e-10	ENSBTAG00000021020/ENSBTAG00000011082/ENSBTAG00000019627/ENSBTAG00000011917/ENSBTAG00000010987/ENSBTAG00000013118/ENSBTAG00000002041/ENSBTAG00000012695/ENSBTAG00000014546/ENSBTAG00000014725/ENSBTAG00000027204/ENSBTAG00000006156/ENSBTAG00000013569/ENSBTAG00000000095/ENSBTAG00000004767/ENSBTAG00000006240/ENSBTAG00000011481/ENSBTAG00000020904/ENSBTAG00000011602/ENSBTAG00000016933/ENSBTAG00000015228/…	46	NFKBIZ/CD86/SASH3/RIF1/LCK/IGF1/CLEC7A/CD27/BST1/CD38/CD274/SYK/TLR4/IL12RB1/JAK3/RASAL3/IL27RA/CD74/ZAP70/IL1B/VNN1/TNFSF13B/LAMP1/IL18/THY1/SIRPA/CD40/TOX/DUSP10/PTPRC/IL7R/NOD2/AXL/PIK3R6/TBX21/BOLA-DRA/GPAM/CCDC88B/CD81/IGF2/VSIR/CORO1A/PYCARD/CARD11
GO:0019221	cytokine-mediated signaling pathway	GO:0051272	positive regulation of cellular component movement	49/1125	317/10650	0.00394763	0.0327775	0.0275392	ENSBTAG00000018744/ENSBTAG00000011082/ENSBTAG00000003658/ENSBTAG00000034827/ENSBTAG00000001061/ENSBTAG00000011628/ENSBTAG00000000283/ENSBTAG00000009844/ENSBTAG00000004037/ENSBTAG00000011316/ENSBTAG00000014546/ENSBTAG00000019741/ENSBTAG00000054367/ENSBTAG00000021697/ENSBTAG00000020848/ENSBTAG00000001725/ENSBTAG00000010153/ENSBTAG00000014908/ENSBTAG00000001941/ENSBTAG00000039355/ENSBTAG00000021766/…	49	MGAT5/CSF1/CCN1/JUN/ZC3H12A/IGF1/CLEC7A/C3AR1/WNT5B/PDGFB/RELN/PIK3CG/CXCL10/ANXA3/CCL27/SEMA4D/MADCAM1/HBEGF/FGF1/CD74/IL1B/ITGB1BP1/FUT7/CCR6/PDGFD/CD40/LYN/TNFSF18/PDPN/LAMC2/PTPRC/FOXF1/C5AR1/RRAS/CCL5/STAT5A/SPHK1/PRKCA/EGFR/CCR1/GPSM3/RIPOR2/FERMT3/VSIR/PLAU/CORO1A/PYCARD/CCL24
GO:0007204	positive regulation of cytosolic calcium ion concentration	GO:0051279	regulation of release of sequestered calcium ion into cytosol	9/1125	33/10650	0.00586572	0.0455038	0.0382316	ENSBTAG00000019627/ENSBTAG00000010948/ENSBTAG00000020294/ENSBTAG00000050852/ENSBTAG00000001725/ENSBTAG00000005603/ENSBTAG00000020034/ENSBTAG00000051907/ENSBTAG00000008631	9	CLIC2/PTPN6/CXCL9/CXCL10/CXCL11/THY1/LYN/CYBA/CORO1A
GO:0007204	positive regulation of cytosolic calcium ion concentration	GO:0051282	regulation of sequestering of calcium ion	15/1125	52/10650	0.0002138	0.00273486	0.00229779	ENSBTAG00000019627/ENSBTAG00000011102/ENSBTAG00000021901/ENSBTAG00000010948/ENSBTAG00000020294/ENSBTAG00000050852/ENSBTAG00000001725/ENSBTAG00000005603/ENSBTAG00000005592/ENSBTAG00000020034/ENSBTAG00000023144/ENSBTAG00000051907/ENSBTAG00000008099/ENSBTAG00000015183/ENSBTAG00000008631	15	TRPM2/CLIC2/PTPN6/CXCL9/CXCL10/CXCL11/MCOLN1/THY1/LYN/PTPRC/TPCN1/CYBA/CCR5/TPCN2/CORO1A
GO:0051345	positive regulation of hydrolase activity	GO:0051345	positive regulation of hydrolase activity	74/1125	437/10650	2.3373e-05	0.000390227	0.000327864	ENSBTAG00000000210/ENSBTAG00000015000/ENSBTAG00000000682/ENSBTAG00000004423/ENSBTAG00000019627/ENSBTAG00000014178/ENSBTAG00000012433/ENSBTAG00000027924/ENSBTAG00000001282/ENSBTAG00000018225/ENSBTAG00000003192/ENSBTAG00000046174/ENSBTAG00000000949/ENSBTAG00000015718/ENSBTAG00000012695/ENSBTAG00000005477/ENSBTAG00000017875/ENSBTAG00000012640/ENSBTAG00000015147/ENSBTAG00000009844/ENSBTAG00000004037/…	74	ARHGAP31/CASP8/LCK/LAPTM5/ARHGAP30/S100A8/S100A10/CCN1/JUN/NGEF/CRADD/CLEC7A/RAP1GDS1/TBC1D1/ARHGAP24/VCP/CCL19/SYK/SEMA4D/DNAJB1/VAV1/NLRP3/ARHGAP45/ARAP3/ARHGAP26/ITK/XDH/NLRC4/PLEK/ARHGAP25/CARD9/TAGAP/PSME1/RASA3/CASP1/ARHGAP42/THY1/RALGAPA2/CD40/PREX1/LYN/RGS1/SELE/RGS16/DENND1B/PTPRC/DOCK2/SNX18/PML/RALGAPA1/CX3CL1/SIPA1L3/PPP1R15A/CCL3/CCL16/RAP1GAP2/NLRP1/TBC1D16/GNA13/BAK1/TNF/FAS/RGS10/…
GO:0000165	MAPK cascade	GO:0051403	stress-activated MAPK cascade	29/1125	158/10650	0.00208973	0.0194535	0.0163445	ENSBTAG00000020378/ENSBTAG00000020079/ENSBTAG00000011628/ENSBTAG00000021183/ENSBTAG00000011316/ENSBTAG00000014546/ENSBTAG00000014725/ENSBTAG00000014031/ENSBTAG00000004767/ENSBTAG00000006240/ENSBTAG00000003012/ENSBTAG00000012519/ENSBTAG00000006572/ENSBTAG00000025434/ENSBTAG00000054678/ENSBTAG00000023179/ENSBTAG00000001729/ENSBTAG00000013863/ENSBTAG00000012216/ENSBTAG00000020936/ENSBTAG00000008573/…	29	DLG1/ZC3H12A/CLEC7A/CD27/TLR6/SYK/TLR4/TRAF1/XDH/CARD9/MAP3K4/ZFP36L1/TRIB1/DUSP10/DUSP1/MLKL/NOD2/ZFP36/SERPINF2/SPHK1/EGFR/FGD2/TNF/RIPK1/FAS/MAP3K21/PYCARD/NCF1
GO:0007204	positive regulation of cytosolic calcium ion concentration	GO:0051480	regulation of cytosolic calcium ion concentration	28/1125	109/10650	5.79499e-06	0.000112672	9.46656e-05	ENSBTAG00000019627/ENSBTAG00000011102/ENSBTAG00000010026/ENSBTAG00000021901/ENSBTAG00000010948/ENSBTAG00000005628/ENSBTAG00000019741/ENSBTAG00000020294/ENSBTAG00000050852/ENSBTAG00000001725/ENSBTAG00000005603/ENSBTAG00000005592/ENSBTAG00000014496/ENSBTAG00000020034/ENSBTAG00000023144/ENSBTAG00000014972/ENSBTAG00000015779/ENSBTAG00000051907/ENSBTAG00000020872/ENSBTAG00000037735/ENSBTAG00000049677/…	28	TRPM2/CLIC2/CD52/C3AR1/PTPN6/CXCL9/CXCL10/CXCL11/MCOLN1/CCR6/THY1/LYN/PTPRC/TPCN1/PTGER4/PML/CYBA/C5AR1/C5AR2/CACNA1D/CCR5/CCR1/CXCR6/BAK1/TPCN2/CORO1A
GO:0098542	defense response to other organism	GO:0051607	defense response to virus	57/1125	135/10650	1.04869e-21	1.89504e-19	1.59219e-19	ENSBTAG00000011917/ENSBTAG00000021791/ENSBTAG00000009933/ENSBTAG00000022161/ENSBTAG00000008142/ENSBTAG00000007554/ENSBTAG00000014297/ENSBTAG00000030932/ENSBTAG00000011316/ENSBTAG00000004380/ENSBTAG00000007755/ENSBTAG00000009717/ENSBTAG00000004989/ENSBTAG00000020538/ENSBTAG00000050852/ENSBTAG00000001725/ENSBTAG00000003366/ENSBTAG00000011481/ENSBTAG00000045588/ENSBTAG00000008021/ENSBTAG00000053806/…	57	PARP9/DTX3L/TLR7/IFIH1/IFI6/MOV10/IFI44L/ZC3H12A/STAT2/APOBEC3H/FGL2/IRF5/HERC5/CXCL9/CXCL10/DDX58/IL12RB1/SHFL/IRF1/STING1/RSAD2/CARD9/TICAM2/RNASE6/ZBP1/CD40/ISG15/RNASEL/PTPRC/OAS2/OAS1X/OAS1Z/ISG20/MLKL/NLRC5/IRF3/NLRP1/DHX58/MAP3K14/IFIT2/IFIT3/IFIT1/IFIT5/GPAM/BNIP3/IRF7/IFITM3/IFITM1/PRF1/DDIT4/IRF2/PYCARD
GO:0007204	positive regulation of cytosolic calcium ion concentration	GO:0051651	maintenance of location in cell	25/1125	112/10650	0.000214551	0.00273486	0.00229779	ENSBTAG00000021019/ENSBTAG00000019627/ENSBTAG00000011102/ENSBTAG00000051079/ENSBTAG00000021901/ENSBTAG00000010948/ENSBTAG00000020294/ENSBTAG00000003255/ENSBTAG00000018073/ENSBTAG00000009786/ENSBTAG00000050852/ENSBTAG00000001725/ENSBTAG00000005603/ENSBTAG00000005592/ENSBTAG00000017469/ENSBTAG00000050435/ENSBTAG00000020034/ENSBTAG00000023144/ENSBTAG00000015779/ENSBTAG00000051907/ENSBTAG00000054131/…	25	TMSB4/TRPM2/CLIC2/PTPN6/CD4/TSPO/SCIN/CXCL9/CXCL10/CXCL11/MCOLN1/CCDC88A/SLC30A4/THY1/LYN/PTPRC/TPCN1/PML/CYBA/TWF2/CCR5/TPCN2/ATP2A1/CORO1A
GO:0045071	negative regulation of viral genome replication	GO:0051701	interaction with host	21/1125	88/10650	0.000255419	0.0031512	0.00264759	ENSBTAG00000002829/ENSBTAG00000009169/ENSBTAG00000003255/ENSBTAG00000012442/ENSBTAG00000015228/ENSBTAG00000005251/ENSBTAG00000037465/ENSBTAG00000013900/ENSBTAG00000013167/ENSBTAG00000015779/ENSBTAG00000003166/ENSBTAG00000051298/ENSBTAG00000009948/ENSBTAG00000018523/ENSBTAG00000007881/ENSBTAG00000021071/ENSBTAG00000005832/ENSBTAG00000052306/ENSBTAG00000048470/ENSBTAG00000019017/ENSBTAG00000045901	21	CD4/CTSB/CD74/TCP1/TRIM34/TRIM21/SIGLEC1/XPR1/PML/AXL/PVR/TRIM25/TRIM38/IFIT1/TRIM8/GRK2/IFITM3/IFITM1/CLDN6
GO:0019221	cytokine-mediated signaling pathway	GO:0051896	regulation of protein kinase B signaling	20/1125	83/10650	0.000309645	0.00371575	0.00312192	ENSBTAG00000020378/ENSBTAG00000008063/ENSBTAG00000011628/ENSBTAG00000001009/ENSBTAG00000020848/ENSBTAG00000015297/ENSBTAG00000021766/ENSBTAG00000012519/ENSBTAG00000013063/ENSBTAG00000008997/ENSBTAG00000000277/ENSBTAG00000019754/ENSBTAG00000018223/ENSBTAG00000003166/ENSBTAG00000020983/ENSBTAG00000035587/ENSBTAG00000011382/ENSBTAG00000025471/ENSBTAG00000004636/ENSBTAG00000013066	20	HCLS1/DLG1/PPARA/PIK3CG/BANK1/HBEGF/XDH/ITGB1BP1/ENG/IL18/CAVIN3/CHI3L1/AXL/RRAS/ARRB2/SLC9A3R1/EGFR/TNF/PLEKHA1/IGF2
GO:0006909	phagocytosis	GO:0051924	regulation of calcium ion transport	21/1125	92/10650	0.000487161	0.00550205	0.00462275	ENSBTAG00000014827/ENSBTAG00000025233/ENSBTAG00000019627/ENSBTAG00000010026/ENSBTAG00000010948/ENSBTAG00000019033/ENSBTAG00000008636/ENSBTAG00000020294/ENSBTAG00000003255/ENSBTAG00000021697/ENSBTAG00000020848/ENSBTAG00000050852/ENSBTAG00000001725/ENSBTAG00000005603/ENSBTAG00000020034/ENSBTAG00000015779/ENSBTAG00000051907/ENSBTAG00000037811/ENSBTAG00000000428/ENSBTAG00000032106/ENSBTAG00000008631	21	CLIC2/CD84/PDE4B/PTPN6/CD4/PDGFB/PIK3CG/CXCL9/CXCL10/CXCL11/UBQLN1/CBARP/THY1/LYN/PML/CYBA/CCL2/CACNA1D/BAK1/PLPP4/CORO1A
GO:0052547	regulation of peptidase activity	GO:0052547	regulation of peptidase activity	50/1125	243/10650	2.48265e-06	5.40901e-05	4.54458e-05	ENSBTAG00000015000/ENSBTAG00000014075/ENSBTAG00000007392/ENSBTAG00000051726/ENSBTAG00000004063/ENSBTAG00000018189/ENSBTAG00000000524/ENSBTAG00000015718/ENSBTAG00000012695/ENSBTAG00000005477/ENSBTAG00000007554/ENSBTAG00000009223/ENSBTAG00000014447/ENSBTAG00000012640/ENSBTAG00000003806/ENSBTAG00000009844/ENSBTAG00000051267/ENSBTAG00000000507/ENSBTAG00000020638/ENSBTAG00000014546/ENSBTAG00000014725/…	50	CSTB/CASP8/LCK/LAPTM5/IFI6/SFN/RPS6KA1/S100A8/ECM1/CCN1/CRADD/NR4A1/TIMP3/CLEC7A/CD27/VCP/SYK/C3/NLRP3/XDH/NLRC4/CARD9/PSME1/CASP1/BIRC3/ITIH2/LYN/NAIP/PML/SERPINA14/SERPINA5/PLAUR/CCL3/NLRP1/PSMB8/PSMB9/BAK1/TNF/FAS/APLP2/VSIR/PRSS22/PYCARD
GO:0052547	regulation of peptidase activity	GO:0052548	regulation of endopeptidase activity	46/1125	220/10650	3.96651e-06	8.32164e-05	6.99173e-05	ENSBTAG00000015000/ENSBTAG00000014075/ENSBTAG00000007392/ENSBTAG00000051726/ENSBTAG00000004063/ENSBTAG00000018189/ENSBTAG00000000524/ENSBTAG00000015718/ENSBTAG00000012695/ENSBTAG00000005477/ENSBTAG00000007554/ENSBTAG00000009223/ENSBTAG00000014447/ENSBTAG00000012640/ENSBTAG00000009844/ENSBTAG00000051267/ENSBTAG00000000507/ENSBTAG00000014546/ENSBTAG00000014725/ENSBTAG00000004767/ENSBTAG00000045588/…	46	CSTB/CASP8/LCK/LAPTM5/IFI6/SFN/RPS6KA1/S100A8/CCN1/CRADD/NR4A1/CLEC7A/CD27/VCP/SYK/C3/NLRP3/XDH/NLRC4/CARD9/PSME1/CASP1/BIRC3/ITIH2/LYN/NAIP/PML/SERPINA14/SERPINA5/PLAUR/NLRP1/PSMB8/PSMB9/BAK1/TNF/FAS/APLP2/VSIR/PYCARD
GO:0007204	positive regulation of cytosolic calcium ion concentration	GO:0055074	calcium ion homeostasis	36/1125	179/10650	0.000101614	0.0014189	0.00119214	ENSBTAG00000019627/ENSBTAG00000011102/ENSBTAG00000010026/ENSBTAG00000021901/ENSBTAG00000010948/ENSBTAG00000005628/ENSBTAG00000019741/ENSBTAG00000020294/ENSBTAG00000001822/ENSBTAG00000007522/ENSBTAG00000050852/ENSBTAG00000001725/ENSBTAG00000005603/ENSBTAG00000005592/ENSBTAG00000014496/ENSBTAG00000016208/ENSBTAG00000020736/ENSBTAG00000020034/ENSBTAG00000023144/ENSBTAG00000014972/ENSBTAG00000015779/…	36	TRPM2/CLIC2/CD52/C3AR1/PTPN6/SNX10/RAP1GDS1/CXCL9/CXCL10/CXCL11/MCOLN1/CCR6/THY1/TGM2/CD40/LYN/PTPRC/TPCN1/PTGER4/PML/CYBA/C5AR1/C5AR2/CCL8/CACNA1D/CCR5/CCR1/CXCR6/BAK1/TCIRG1/TPCN2/PRKCB/ATP2A1/CORO1A
GO:0007204	positive regulation of cytosolic calcium ion concentration	GO:0055082	cellular chemical homeostasis	51/1125	327/10650	0.00275095	0.0244246	0.0205212	ENSBTAG00000018747/ENSBTAG00000006589/ENSBTAG00000021019/ENSBTAG00000019627/ENSBTAG00000009169/ENSBTAG00000011102/ENSBTAG00000016078/ENSBTAG00000003687/ENSBTAG00000053030/ENSBTAG00000010026/ENSBTAG00000021901/ENSBTAG00000010948/ENSBTAG00000008603/ENSBTAG00000015520/ENSBTAG00000012695/ENSBTAG00000005628/ENSBTAG00000019741/ENSBTAG00000020294/ENSBTAG00000007522/ENSBTAG00000050852/ENSBTAG00000001725/…	51	TRPM2/CLIC2/TASL/SLC11A1/LCK/CD52/PRKAA2/C3AR1/PTPN6/CFTR/RAP1GDS1/CXCL9/CXCL10/CXCL11/MCOLN1/HK3/CCR6/PCK2/SLC30A4/C2CD2L/THY1/TGM2/CD40/LYN/XPR1/PTPRC/TPCN1/PTGER4/PML/CYBA/SLC9A5/C5AR1/C5AR2/STXBP4/CCL8/FOXK2/SLC9A3R1/SLC4A7/GPR27/CACNA1D/CCR5/CCR1/CXCR6/BAK1/TCIRG1/TPCN2/PRKCB/ATP2A1/CORO1A
GO:0034097	response to cytokine	GO:0060326	cell chemotaxis	43/1125	153/10650	1.01036e-09	4.19438e-08	3.52406e-08	ENSBTAG00000021901/ENSBTAG00000017060/ENSBTAG00000012640/ENSBTAG00000000283/ENSBTAG00000008636/ENSBTAG00000006256/ENSBTAG00000019741/ENSBTAG00000021697/ENSBTAG00000037558/ENSBTAG00000001725/ENSBTAG00000005603/ENSBTAG00000008479/ENSBTAG00000014908/ENSBTAG00000012684/ENSBTAG00000004767/ENSBTAG00000039160/ENSBTAG00000021766/ENSBTAG00000005198/ENSBTAG00000015228/ENSBTAG00000014496/ENSBTAG00000015609/…	43	TRPM2/ITGB2/S100A8/CSF1/PDE4B/PTPRO/C3AR1/PDGFB/GRO1/CXCL10/CXCL11/CXCL13/CCL27/CCL19/SYK/VAV1/HBEGF/FGF1/CD74/CCR6/PREX1/LYN/DUSP1/NOD2/CX3CL1/C5AR1/C5AR2/CCL3/CCL16/CCL5/MMP28/CCL2/ARRB2/CCR1/CXCR6/GPSM3/RIPOR2/ALOX5/CORO1A/CCL24
GO:0098542	defense response to other organism	GO:0060333	interferon-gamma-mediated signaling pathway	5/1125	12/10650	0.00546679	0.0429514	0.0360872	ENSBTAG00000021791/ENSBTAG00000016656/ENSBTAG00000032369/ENSBTAG00000031231/ENSBTAG00000005413	5	PARP9/PARP14/NMI/IRF1/NLRC5
GO:0098542	defense response to other organism	GO:0060337	type I interferon signaling pathway	9/1125	33/10650	0.00586572	0.0455038	0.0382316	ENSBTAG00000010655/ENSBTAG00000004380/ENSBTAG00000012406/ENSBTAG00000005413/ENSBTAG00000006633/ENSBTAG00000047680/ENSBTAG00000052306/ENSBTAG00000048470/ENSBTAG00000019017	9	DCST1/STAT2/ZBP1/NLRC5/IRF3/IRF7/IFITM3/IFITM1
GO:0006909	phagocytosis	GO:0060401	cytosolic calcium ion transport	17/1125	79/10650	0.00316915	0.0274243	0.0230415	ENSBTAG00000019627/ENSBTAG00000011102/ENSBTAG00000021901/ENSBTAG00000010948/ENSBTAG00000020294/ENSBTAG00000050852/ENSBTAG00000001725/ENSBTAG00000005603/ENSBTAG00000005592/ENSBTAG00000020034/ENSBTAG00000023144/ENSBTAG00000015779/ENSBTAG00000051907/ENSBTAG00000008099/ENSBTAG00000000428/ENSBTAG00000015183/ENSBTAG00000008631	17	TRPM2/CLIC2/PTPN6/CXCL9/CXCL10/CXCL11/MCOLN1/THY1/LYN/PTPRC/TPCN1/PML/CYBA/CCR5/BAK1/TPCN2/CORO1A
GO:0007204	positive regulation of cytosolic calcium ion concentration	GO:0060402	calcium ion transport into cytosol	17/1125	65/10650	0.000306154	0.00368825	0.00309882	ENSBTAG00000019627/ENSBTAG00000011102/ENSBTAG00000021901/ENSBTAG00000010948/ENSBTAG00000020294/ENSBTAG00000050852/ENSBTAG00000001725/ENSBTAG00000005603/ENSBTAG00000005592/ENSBTAG00000020034/ENSBTAG00000023144/ENSBTAG00000015779/ENSBTAG00000051907/ENSBTAG00000008099/ENSBTAG00000000428/ENSBTAG00000015183/ENSBTAG00000008631	17	TRPM2/CLIC2/PTPN6/CXCL9/CXCL10/CXCL11/MCOLN1/THY1/LYN/PTPRC/TPCN1/PML/CYBA/CCR5/BAK1/TPCN2/CORO1A
GO:0006909	phagocytosis	GO:0060627	regulation of vesicle-mediated transport	47/1125	271/10650	0.000409839	0.00471545	0.00396186	ENSBTAG00000006589/ENSBTAG00000021761/ENSBTAG00000025233/ENSBTAG00000025308/ENSBTAG00000007467/ENSBTAG00000010026/ENSBTAG00000002309/ENSBTAG00000017060/ENSBTAG00000003418/ENSBTAG00000015520/ENSBTAG00000019033/ENSBTAG00000016345/ENSBTAG00000014546/ENSBTAG00000004767/ENSBTAG00000021041/ENSBTAG00000017280/ENSBTAG00000015032/ENSBTAG00000013290/ENSBTAG00000001321/ENSBTAG00000011154/ENSBTAG00000011146/…	47	ITGB2/MSN/SLC11A1/CD84/IL2RB/CLEC7A/CFTR/BRAF/SYK/PRAM1/C3/CBARP/CD14/DYSF/IL1B/SDC1/RAB8B/STON2/LAMP1/VPS16/SIRPA/SDC4/LYN/SELE/PTPRC/SEPTIN5/DOCK2/FES/CSK/FOXF1/NOD2/CD22/AXL/ARRB2/SPHK1/MIB1/CACNA1D/CSPG5/C2/TNF/ATAD1/INPP5F/SYT7/PRKCB/CORO1A/PYCARD
GO:0034097	response to cytokine	GO:0060760	positive regulation of response to cytokine stimulus	15/1125	40/10650	6.49305e-06	0.000123892	0.000104093	ENSBTAG00000021791/ENSBTAG00000016656/ENSBTAG00000008142/ENSBTAG00000000283/ENSBTAG00000006240/ENSBTAG00000015228/ENSBTAG00000002357/ENSBTAG00000050239/ENSBTAG00000012406/ENSBTAG00000008008/ENSBTAG00000005413/ENSBTAG00000003166/ENSBTAG00000006633/ENSBTAG00000006378/ENSBTAG00000047680	15	PARP9/PARP14/IFIH1/CSF1/TLR4/CD74/TICAM2/CASP1/ZBP1/TLR2/NLRC5/AXL/IRF3/RIPK1/IRF7
GO:0098542	defense response to other organism	GO:0061844	antimicrobial humoral immune response mediated by antimicrobial peptide	6/1125	14/10650	0.00194792	0.0183558	0.0154223	ENSBTAG00000012638/ENSBTAG00000037558/ENSBTAG00000008479/ENSBTAG00000053497/ENSBTAG00000008792/ENSBTAG00000020936	6	S100A12/GRO1/CXCL13/GNLY/RNASE6/NOD2
GO:0019221	cytokine-mediated signaling pathway	GO:0062208	positive regulation of pattern recognition receptor signaling pathway	8/1125	25/10650	0.00315989	0.0274214	0.0230391	ENSBTAG00000008603/ENSBTAG00000006240/ENSBTAG00000016061/ENSBTAG00000008008/ENSBTAG00000009167/ENSBTAG00000046580/ENSBTAG00000007389/ENSBTAG00000018366	8	TASL/TLR4/RSAD2/TLR2/SLC15A4/DHX58/IFI35/SLC15A3
GO:0019221	cytokine-mediated signaling pathway	GO:0070098	chemokine-mediated signaling pathway	16/1125	39/10650	7.71911e-07	1.9437e-05	1.63307e-05	ENSBTAG00000037558/ENSBTAG00000001725/ENSBTAG00000005603/ENSBTAG00000008479/ENSBTAG00000012684/ENSBTAG00000014496/ENSBTAG00000024869/ENSBTAG00000025250/ENSBTAG00000010155/ENSBTAG00000048980/ENSBTAG00000053578/ENSBTAG00000002923/ENSBTAG00000031355/ENSBTAG00000019428/ENSBTAG00000015708/ENSBTAG00000026275	16	GRO1/CXCL10/CXCL11/CXCL13/CCL19/CCR6/CX3CL1/CCL3/CCL16/CX3CR1/CCR1/CXCR6/CCL24
GO:0019221	cytokine-mediated signaling pathway	GO:0070302	regulation of stress-activated protein kinase signaling cascade	27/1125	146/10650	0.00261838	0.0233827	0.0196459	ENSBTAG00000020378/ENSBTAG00000020079/ENSBTAG00000011628/ENSBTAG00000021183/ENSBTAG00000011316/ENSBTAG00000014546/ENSBTAG00000014725/ENSBTAG00000014031/ENSBTAG00000004767/ENSBTAG00000006240/ENSBTAG00000003012/ENSBTAG00000012519/ENSBTAG00000006572/ENSBTAG00000054678/ENSBTAG00000020034/ENSBTAG00000001729/ENSBTAG00000013863/ENSBTAG00000012216/ENSBTAG00000020936/ENSBTAG00000020859/ENSBTAG00000008507/…	27	DLG1/ZC3H12A/CLEC7A/CD27/TLR6/SYK/TLR4/TRAF1/XDH/CARD9/MAP3K4/LYN/DUSP10/DUSP1/MLKL/NOD2/SERPINF2/SPHK1/EGFR/FGD2/TNF/RIPK1/FAS/MAP3K21/PYCARD/NCF1
GO:0019221	cytokine-mediated signaling pathway	GO:0070304	positive regulation of stress-activated protein kinase signaling cascade	22/1125	108/10650	0.00181212	0.0173422	0.0145707	ENSBTAG00000020079/ENSBTAG00000021183/ENSBTAG00000011316/ENSBTAG00000014546/ENSBTAG00000014725/ENSBTAG00000014031/ENSBTAG00000004767/ENSBTAG00000006240/ENSBTAG00000003012/ENSBTAG00000012519/ENSBTAG00000006572/ENSBTAG00000054678/ENSBTAG00000020034/ENSBTAG00000012216/ENSBTAG00000020936/ENSBTAG00000020859/ENSBTAG00000008507/ENSBTAG00000014172/ENSBTAG00000025471/ENSBTAG00000006378/ENSBTAG00000020535/…	22	ZC3H12A/CLEC7A/CD27/TLR6/SYK/TLR4/TRAF1/XDH/CARD9/MAP3K4/LYN/MLKL/NOD2/SERPINF2/SPHK1/FGD2/TNF/RIPK1/MAP3K21/PYCARD/NCF1
GO:0000165	MAPK cascade	GO:0070371	ERK1 and ERK2 cascade	44/1125	155/10650	4.54109e-10	2.02177e-08	1.69867e-08	ENSBTAG00000020378/ENSBTAG00000011082/ENSBTAG00000021761/ENSBTAG00000008301/ENSBTAG00000034827/ENSBTAG00000011628/ENSBTAG00000009844/ENSBTAG00000004037/ENSBTAG00000004587/ENSBTAG00000015311/ENSBTAG00000020638/ENSBTAG00000020294/ENSBTAG00000003255/ENSBTAG00000021697/ENSBTAG00000012684/ENSBTAG00000004767/ENSBTAG00000006240/ENSBTAG00000015228/ENSBTAG00000001321/ENSBTAG00000013063/ENSBTAG00000025434/…	44	DLG1/CCN1/JUN/DUSP6/PTPRR/IGF1/TIMP3/PTPN6/CD4/PDGFB/BRAF/CCL19/WNK2/SYK/TLR4/CD74/IL1B/ITGB1BP1/ZFP36L1/PDGFD/CAVIN3/LYN/CHI3L1/DUSP10/ATF3/PTPRC/SPRY1/NOD2/CX3CL1/C5AR1/C5AR2/RRAS/CCL3/CCL16/SERPINF2/SCIMP/ARRB2/SLC9A3R1/EGFR/DUSP26/PYCARD/CCL24
GO:0000165	MAPK cascade	GO:0070372	regulation of ERK1 and ERK2 cascade	42/1125	145/10650	5.71035e-10	2.50603e-08	2.10553e-08	ENSBTAG00000020378/ENSBTAG00000021761/ENSBTAG00000008301/ENSBTAG00000034827/ENSBTAG00000011628/ENSBTAG00000009844/ENSBTAG00000004037/ENSBTAG00000004587/ENSBTAG00000015311/ENSBTAG00000020638/ENSBTAG00000020294/ENSBTAG00000003255/ENSBTAG00000021697/ENSBTAG00000012684/ENSBTAG00000004767/ENSBTAG00000006240/ENSBTAG00000015228/ENSBTAG00000001321/ENSBTAG00000013063/ENSBTAG00000019754/ENSBTAG00000020034/…	42	DLG1/CCN1/JUN/DUSP6/PTPRR/TIMP3/PTPN6/CD4/PDGFB/BRAF/CCL19/WNK2/SYK/TLR4/CD74/IL1B/ITGB1BP1/PDGFD/CAVIN3/LYN/CHI3L1/DUSP10/ATF3/PTPRC/SPRY1/NOD2/CX3CL1/C5AR1/C5AR2/RRAS/CCL3/CCL16/SERPINF2/SCIMP/ARRB2/SLC9A3R1/EGFR/DUSP26/PYCARD/CCL24
GO:0000165	MAPK cascade	GO:0070374	positive regulation of ERK1 and ERK2 cascade	25/1125	98/10650	2.05962e-05	0.0003501	0.00029415	ENSBTAG00000021761/ENSBTAG00000034827/ENSBTAG00000011628/ENSBTAG00000004037/ENSBTAG00000003255/ENSBTAG00000021697/ENSBTAG00000012684/ENSBTAG00000006240/ENSBTAG00000015228/ENSBTAG00000019754/ENSBTAG00000018223/ENSBTAG00000023144/ENSBTAG00000020936/ENSBTAG00000024869/ENSBTAG00000020872/ENSBTAG00000037735/ENSBTAG00000025250/ENSBTAG00000010155/ENSBTAG00000048980/ENSBTAG00000053578/ENSBTAG00000020859/…	25	JUN/CD4/PDGFB/BRAF/CCL19/TLR4/CD74/PDGFD/CAVIN3/CHI3L1/PTPRC/NOD2/CX3CL1/C5AR1/C5AR2/CCL3/CCL16/SERPINF2/SCIMP/ARRB2/EGFR/PYCARD/CCL24
GO:0019221	cytokine-mediated signaling pathway	GO:0070431	nucleotide-binding oligomerization domain containing 2 signaling pathway	5/1125	11/10650	0.0034898	0.0293717	0.0246777	ENSBTAG00000006240/ENSBTAG00000009167/ENSBTAG00000016683/ENSBTAG00000020936/ENSBTAG00000018366	5	TLR4/SLC15A4/NFKBIA/NOD2/SLC15A3
GO:0034097	response to cytokine	GO:0070555	response to interleukin-1	18/1125	67/10650	0.000141934	0.00189574	0.00159278	ENSBTAG00000052708/ENSBTAG00000001061/ENSBTAG00000038938/ENSBTAG00000011316/ENSBTAG00000007636/ENSBTAG00000012684/ENSBTAG00000001321/ENSBTAG00000018223/ENSBTAG00000007307/ENSBTAG00000024869/ENSBTAG00000025250/ENSBTAG00000010155/ENSBTAG00000048980/ENSBTAG00000053578/ENSBTAG00000037811/ENSBTAG00000011734/ENSBTAG00000020535/ENSBTAG00000026275	18	GBP2/ZC3H12A/IRAK3/CCL19/IL1B/CHI3L1/SELE/RC3H1/CX3CL1/CCL3/CCL16/CCL2/PRKCA/ANKRD1/PYCARD/CCL24
GO:0032943	mononuclear cell proliferation	GO:0070661	leukocyte proliferation	48/1125	158/10650	5.034e-12	3.51465e-10	2.95296e-10	ENSBTAG00000020378/ENSBTAG00000011082/ENSBTAG00000052708/ENSBTAG00000008621/ENSBTAG00000011917/ENSBTAG00000013118/ENSBTAG00000002041/ENSBTAG00000019250/ENSBTAG00000015769/ENSBTAG00000003418/ENSBTAG00000015520/ENSBTAG00000046977/ENSBTAG00000000283/ENSBTAG00000020294/ENSBTAG00000006156/ENSBTAG00000013569/ENSBTAG00000000095/ENSBTAG00000004767/ENSBTAG00000006240/ENSBTAG00000011481/ENSBTAG00000020904/…	48	CD86/DLG1/SASH3/BTK/VSIG4/MSN/SLC11A1/PLA2G2D4/CSF1/IGF1/PTPN6/BST1/CD38/CD274/SYK/TLR4/IL12RB1/JAK3/RASAL3/IL27RA/IRF1/CD74/IL1B/TNFSF13B/IL18/SDC4/CD40/LYN/TNFSF18/TNFRSF1B/RC3H1/PTPRC/TMEM131L/DOCK2/CD180/IL7R/PSMB10/CD22/PRKAR1A/GPAM/CCDC88B/TCIRG1/IGF2/VSIR/IDO1/CORO1A/PYCARD/CARD11
GO:0032943	mononuclear cell proliferation	GO:0070663	regulation of leukocyte proliferation	41/1125	123/10650	6.71382e-12	4.48366e-10	3.76711e-10	ENSBTAG00000020378/ENSBTAG00000011082/ENSBTAG00000052708/ENSBTAG00000008621/ENSBTAG00000011917/ENSBTAG00000013118/ENSBTAG00000002041/ENSBTAG00000019250/ENSBTAG00000015769/ENSBTAG00000046977/ENSBTAG00000000283/ENSBTAG00000020294/ENSBTAG00000006156/ENSBTAG00000013569/ENSBTAG00000000095/ENSBTAG00000004767/ENSBTAG00000006240/ENSBTAG00000011481/ENSBTAG00000020904/ENSBTAG00000011602/ENSBTAG00000016933/…	41	CD86/DLG1/SASH3/BTK/VSIG4/PLA2G2D4/CSF1/IGF1/PTPN6/BST1/CD38/CD274/SYK/TLR4/IL12RB1/JAK3/RASAL3/IL27RA/IRF1/CD74/IL1B/TNFSF13B/IL18/SDC4/CD40/LYN/TNFSF18/TNFRSF1B/RC3H1/PTPRC/TMEM131L/CD22/PRKAR1A/GPAM/CCDC88B/IGF2/VSIR/IDO1/CORO1A/PYCARD/CARD11
GO:0006909	phagocytosis	GO:0070838	divalent metal ion transport	35/1125	210/10650	0.00418044	0.0339743	0.0285448	ENSBTAG00000016455/ENSBTAG00000014827/ENSBTAG00000025233/ENSBTAG00000021019/ENSBTAG00000019627/ENSBTAG00000011102/ENSBTAG00000010026/ENSBTAG00000010742/ENSBTAG00000021901/ENSBTAG00000010948/ENSBTAG00000026825/ENSBTAG00000015520/ENSBTAG00000019033/ENSBTAG00000008636/ENSBTAG00000020294/ENSBTAG00000003255/ENSBTAG00000021697/ENSBTAG00000020848/ENSBTAG00000050852/ENSBTAG00000001725/ENSBTAG00000005603/…	35	TRPM2/CLIC2/TMEM37/SLC11A1/CD84/PDE4B/CACHD1/PTPN6/CD4/PDGFB/PIK3CG/CXCL9/CXCL10/CXCL11/UBQLN1/MCOLN1/CBARP/SLC30A4/THY1/LYN/PTPRC/TPCN1/PML/CYBA/CCL8/CCL2/CACNA1D/CCR5/BAK1/PKD2L1/PLPP4/TPCN2/PRKCB/ATP2A1/CORO1A
GO:0098542	defense response to other organism	GO:0071219	cellular response to molecule of bacterial origin	34/1125	90/10650	8.05818e-12	5.26696e-10	4.42523e-10	ENSBTAG00000001061/ENSBTAG00000013118/ENSBTAG00000008636/ENSBTAG00000011316/ENSBTAG00000014031/ENSBTAG00000037558/ENSBTAG00000001725/ENSBTAG00000008479/ENSBTAG00000000095/ENSBTAG00000006240/ENSBTAG00000001273/ENSBTAG00000015032/ENSBTAG00000014090/ENSBTAG00000001321/ENSBTAG00000019979/ENSBTAG00000008259/ENSBTAG00000050239/ENSBTAG00000000277/ENSBTAG00000023179/ENSBTAG00000020034/ENSBTAG00000024928/…	34	CD86/PDE4B/ZC3H12A/TLR6/GRO1/CXCL10/CXCL13/CD274/TLR4/NLRP3/CD14/ARID5A/IL1B/CMPK2/ACOD1/CASP1/IL18/TRIB1/LYN/TNFRSF1B/TLR2/CD180/NFKBIA/NOD2/ZFP36/AXL/IRF3/CCL2/NOS2/PRKCA/CCR5/TNF/ANKRD1/PYCARD
GO:0098542	defense response to other organism	GO:0071222	cellular response to lipopolysaccharide	32/1125	85/10650	3.70171e-11	2.27433e-09	1.91086e-09	ENSBTAG00000001061/ENSBTAG00000013118/ENSBTAG00000008636/ENSBTAG00000011316/ENSBTAG00000037558/ENSBTAG00000001725/ENSBTAG00000008479/ENSBTAG00000000095/ENSBTAG00000006240/ENSBTAG00000001273/ENSBTAG00000015032/ENSBTAG00000014090/ENSBTAG00000001321/ENSBTAG00000019979/ENSBTAG00000008259/ENSBTAG00000050239/ENSBTAG00000000277/ENSBTAG00000023179/ENSBTAG00000020034/ENSBTAG00000024928/ENSBTAG00000006360/…	32	CD86/PDE4B/ZC3H12A/GRO1/CXCL10/CXCL13/CD274/TLR4/NLRP3/CD14/ARID5A/IL1B/CMPK2/ACOD1/CASP1/IL18/TRIB1/LYN/TNFRSF1B/CD180/NFKBIA/NOD2/ZFP36/AXL/IRF3/CCL2/NOS2/PRKCA/CCR5/TNF/ANKRD1/PYCARD
GO:0034097	response to cytokine	GO:0071345	cellular response to cytokine stimulus	120/1125	449/10650	4.97543e-23	1.17573e-20	9.87835e-21	ENSBTAG00000004705/ENSBTAG00000021020/ENSBTAG00000010655/ENSBTAG00000012352/ENSBTAG00000052708/ENSBTAG00000010423/ENSBTAG00000016078/ENSBTAG00000017094/ENSBTAG00000015980/ENSBTAG00000001009/ENSBTAG00000021791/ENSBTAG00000016656/ENSBTAG00000019250/ENSBTAG00000007626/ENSBTAG00000046555/ENSBTAG00000032369/ENSBTAG00000011511/ENSBTAG00000003806/ENSBTAG00000000283/ENSBTAG00000038625/ENSBTAG00000015060/…	120	HCLS1/ILDR1/PARP9/PARP14/BTK/IL2RG/WAS/RIF1/NMI/DCST1/ECM1/CSF1/GBP5/GBP2/GBP4/ZC3H12A/CSF2RA/IRAK3/STAT2/CSF2RB/IL2RB/CD4/PDGFB/SNX10/IRF5/ZYX/GRO1/CXCL10/CXCL11/CXCL13/IL11RA/CCL19/SYK/TLR4/TRAF1/IL12RB1/JAK3/IL27RA/EBI3/IRF1/IFI47/STING1/CD74/IL1B/CCR6/TICAM2/PARP16/ZFP36L1/POU4F1/CASP1/IL18/IL10RA/PDE2A/SPI1/ZBP1/SOX17/RHEX/TNFSF18/TNFRSF1B/RC3H1/PTPRC/TLR2/DUSP1/OSMR/LIFR/IL7R/PML/NFKBIA/FOX…
GO:0098542	defense response to other organism	GO:0071346	cellular response to interferon-gamma	31/1125	68/10650	1.68947e-13	1.52649e-11	1.28254e-11	ENSBTAG00000016078/ENSBTAG00000021791/ENSBTAG00000016656/ENSBTAG00000046555/ENSBTAG00000032369/ENSBTAG00000038625/ENSBTAG00000015060/ENSBTAG00000001143/ENSBTAG00000037634/ENSBTAG00000038938/ENSBTAG00000014529/ENSBTAG00000024272/ENSBTAG00000038233/ENSBTAG00000002416/ENSBTAG00000017670/ENSBTAG00000017970/ENSBTAG00000012684/ENSBTAG00000006240/ENSBTAG00000011481/ENSBTAG00000031231/ENSBTAG00000050239/…	31	PARP9/PARP14/WAS/NMI/GBP5/GBP2/GBP4/ZYX/CCL19/TLR4/IL12RB1/IRF1/CASP1/TLR2/NLRC5/CX3CL1/STXBP4/CCL3/CCL16/CCL2/NOS2/CCL24
GO:0034097	response to cytokine	GO:0071347	cellular response to interleukin-1	15/1125	54/10650	0.000337259	0.00398484	0.00334801	ENSBTAG00000052708/ENSBTAG00000038938/ENSBTAG00000011316/ENSBTAG00000007636/ENSBTAG00000012684/ENSBTAG00000001321/ENSBTAG00000024869/ENSBTAG00000025250/ENSBTAG00000010155/ENSBTAG00000048980/ENSBTAG00000053578/ENSBTAG00000037811/ENSBTAG00000011734/ENSBTAG00000020535/ENSBTAG00000026275	15	GBP2/ZC3H12A/IRAK3/CCL19/IL1B/RC3H1/CX3CL1/CCL3/CCL16/CCL2/ANKRD1/PYCARD/CCL24
GO:0034097	response to cytokine	GO:0071356	cellular response to tumor necrosis factor	24/1125	107/10650	0.000263585	0.00323893	0.0027213	ENSBTAG00000038938/ENSBTAG00000011316/ENSBTAG00000012684/ENSBTAG00000004767/ENSBTAG00000003012/ENSBTAG00000025434/ENSBTAG00000050239/ENSBTAG00000047412/ENSBTAG00000024928/ENSBTAG00000016683/ENSBTAG00000024869/ENSBTAG00000008573/ENSBTAG00000025250/ENSBTAG00000010155/ENSBTAG00000048980/ENSBTAG00000053578/ENSBTAG00000037811/ENSBTAG00000008507/ENSBTAG00000025471/ENSBTAG00000006378/ENSBTAG00000010785/…	24	GBP2/ZC3H12A/CCL19/SYK/TRAF1/ZFP36L1/CASP1/TNFSF18/TNFRSF1B/NFKBIA/CX3CL1/ZFP36/CCL3/CCL16/CCL2/SPHK1/TNF/RIPK1/FAS/ANKRD1/PYCARD/CCL24
GO:0098542	defense response to other organism	GO:0071357	cellular response to type I interferon	10/1125	34/10650	0.00203213	0.0190908	0.0160399	ENSBTAG00000010655/ENSBTAG00000004380/ENSBTAG00000012406/ENSBTAG00000005413/ENSBTAG00000006633/ENSBTAG00000007881/ENSBTAG00000047680/ENSBTAG00000052306/ENSBTAG00000048470/ENSBTAG00000019017	10	DCST1/STAT2/ZBP1/NLRC5/IRF3/IFIT1/IRF7/IFITM3/IFITM1
GO:0034097	response to cytokine	GO:0071396	cellular response to lipid	48/1125	247/10650	1.97075e-05	0.00033822	0.000284168	ENSBTAG00000018747/ENSBTAG00000008063/ENSBTAG00000006589/ENSBTAG00000001061/ENSBTAG00000011628/ENSBTAG00000013118/ENSBTAG00000003418/ENSBTAG00000003923/ENSBTAG00000008636/ENSBTAG00000011316/ENSBTAG00000005653/ENSBTAG00000005260/ENSBTAG00000037558/ENSBTAG00000001725/ENSBTAG00000008479/ENSBTAG00000000095/ENSBTAG00000006240/ENSBTAG00000001273/ENSBTAG00000015032/ENSBTAG00000014090/ENSBTAG00000001321/…	48	CD86/MSN/GPBAR1/PDE4B/PRKAA2/ZC3H12A/PPARA/ABCB4/CFTR/SPP1/GRO1/CXCL10/CXCL13/CD274/TLR4/NLRP3/CD14/ARID5A/IL1B/CMPK2/PCK2/ZFP36L1/ACOD1/POU4F1/CASP1/IL18/P2RY6/TRIB1/LYN/TNFRSF1B/CD180/PTGER4/FES/NFKBIA/NOD2/ZFP36/AXL/IRF3/CCL2/NOS2/PRKCA/EGFR/TWF2/CCR5/TNF/ANKRD1/DDIT4/PYCARD
GO:0034097	response to cytokine	GO:0071559	response to transforming growth factor beta	27/1125	148/10650	0.00319299	0.027553	0.0231496	ENSBTAG00000001499/ENSBTAG00000018524/ENSBTAG00000010644/ENSBTAG00000008063/ENSBTAG00000008097/ENSBTAG00000009614/ENSBTAG00000050474/ENSBTAG00000004037/ENSBTAG00000013843/ENSBTAG00000017970/ENSBTAG00000008997/ENSBTAG00000007492/ENSBTAG00000000625/ENSBTAG00000025434/ENSBTAG00000004322/ENSBTAG00000008419/ENSBTAG00000036260/ENSBTAG00000054628/ENSBTAG00000054678/ENSBTAG00000021245/ENSBTAG00000015779/…	27	NRROS/RUNX3/TRIM33/JUN/AMHR2/ACVRL1/CHST11/PPARA/WNT2/ZYX/ENG/ADAMTSL2/SMAD6/ZFP36L1/FOS/PDE2A/LPXN/PMEPA1/SPRY1/PML/EID2/ARRB2/SMAD7/CLEC3B/ANKRD1/TGFB1I1
GO:0034097	response to cytokine	GO:0071560	cellular response to transforming growth factor beta stimulus	26/1125	143/10650	0.00394781	0.0327775	0.0275392	ENSBTAG00000001499/ENSBTAG00000018524/ENSBTAG00000010644/ENSBTAG00000008063/ENSBTAG00000008097/ENSBTAG00000009614/ENSBTAG00000004037/ENSBTAG00000013843/ENSBTAG00000017970/ENSBTAG00000008997/ENSBTAG00000007492/ENSBTAG00000000625/ENSBTAG00000025434/ENSBTAG00000004322/ENSBTAG00000008419/ENSBTAG00000036260/ENSBTAG00000054628/ENSBTAG00000054678/ENSBTAG00000021245/ENSBTAG00000015779/ENSBTAG00000015644/…	26	NRROS/TRIM33/JUN/AMHR2/ACVRL1/CHST11/PPARA/WNT2/ZYX/ENG/ADAMTSL2/SMAD6/ZFP36L1/FOS/PDE2A/LPXN/PMEPA1/SPRY1/PML/EID2/ARRB2/SMAD7/CLEC3B/ANKRD1/TGFB1I1
GO:0034097	response to cytokine	GO:0071621	granulocyte chemotaxis	22/1125	54/10650	7.6922e-09	2.6256e-07	2.206e-07	ENSBTAG00000017060/ENSBTAG00000012640/ENSBTAG00000000283/ENSBTAG00000008636/ENSBTAG00000019741/ENSBTAG00000037558/ENSBTAG00000008479/ENSBTAG00000012684/ENSBTAG00000004767/ENSBTAG00000039160/ENSBTAG00000015228/ENSBTAG00000015609/ENSBTAG00000020936/ENSBTAG00000024869/ENSBTAG00000020872/ENSBTAG00000037735/ENSBTAG00000025250/ENSBTAG00000010155/ENSBTAG00000048980/ENSBTAG00000053578/ENSBTAG00000018165/…	22	ITGB2/S100A8/CSF1/PDE4B/C3AR1/GRO1/CXCL13/CCL19/SYK/VAV1/CD74/PREX1/NOD2/CX3CL1/C5AR1/C5AR2/CCL3/CCL16/RIPOR2/CCL24
GO:0002443	leukocyte mediated immunity	GO:0071674	mononuclear cell migration	21/1125	45/10650	8.26758e-10	3.5275e-08	2.96376e-08	ENSBTAG00000001271/ENSBTAG00000000283/ENSBTAG00000006256/ENSBTAG00000019741/ENSBTAG00000021697/ENSBTAG00000001725/ENSBTAG00000014908/ENSBTAG00000012684/ENSBTAG00000020034/ENSBTAG00000013863/ENSBTAG00000024869/ENSBTAG00000020872/ENSBTAG00000025250/ENSBTAG00000010155/ENSBTAG00000048980/ENSBTAG00000053578/ENSBTAG00000053649/ENSBTAG00000037811/ENSBTAG00000031355/ENSBTAG00000019428/ENSBTAG00000026275	21	CSF1/PTPRO/C3AR1/PDGFB/CXCL10/CCL27/CCL19/PLG/LYN/DUSP1/CX3CL1/C5AR1/CCL3/CCL16/CCL5/CCL2/CCR1/CCL24
GO:0000165	MAPK cascade	GO:0071900	regulation of protein serine/threonine kinase activity	49/1125	281/10650	0.000273155	0.00333019	0.00279798	ENSBTAG00000046286/ENSBTAG00000011082/ENSBTAG00000020079/ENSBTAG00000007840/ENSBTAG00000012352/ENSBTAG00000007284/ENSBTAG00000034827/ENSBTAG00000019627/ENSBTAG00000004735/ENSBTAG00000008621/ENSBTAG00000011628/ENSBTAG00000014205/ENSBTAG00000018966/ENSBTAG00000021183/ENSBTAG00000009223/ENSBTAG00000004587/ENSBTAG00000021467/ENSBTAG00000007636/ENSBTAG00000020634/ENSBTAG00000020294/ENSBTAG00000021697/…	49	CCNB3/SFN/DUSP6/IGFBP6/IRAK3/IGF1/FBXO7/PTPN6/PDGFB/PIK3CG/LAMTOR3/TLR6/SYK/TLR4/GADD45B/FGF1/DUSP2/IL1B/MAP3K4/HMGCR/PARP16/CCNA1/PDGFD/THY1/CD40/TRIB1/LYN/DUSP10/PTPRC/SPRY1/DUSP1/MLKL/NOD2/CCNE1/CBLC/PIK3R6/PIK3R5/MAP3K14/PRKAR1A/EGFR/DUSP7/PRKAR2A/FGD2/TNF/RIPK1/PLCE1/MAP3K21/TCIM/PYCARD
GO:0007204	positive regulation of cytosolic calcium ion concentration	GO:0072507	divalent inorganic cation homeostasis	39/1125	199/10650	9.57409e-05	0.00135537	0.00113877	ENSBTAG00000021019/ENSBTAG00000019627/ENSBTAG00000011102/ENSBTAG00000010026/ENSBTAG00000021901/ENSBTAG00000010948/ENSBTAG00000015520/ENSBTAG00000012695/ENSBTAG00000005628/ENSBTAG00000019741/ENSBTAG00000020294/ENSBTAG00000001822/ENSBTAG00000007522/ENSBTAG00000050852/ENSBTAG00000001725/ENSBTAG00000005603/ENSBTAG00000005592/ENSBTAG00000014496/ENSBTAG00000016208/ENSBTAG00000020736/ENSBTAG00000020034/…	39	TRPM2/CLIC2/SLC11A1/LCK/CD52/C3AR1/PTPN6/SNX10/RAP1GDS1/CXCL9/CXCL10/CXCL11/MCOLN1/CCR6/SLC30A4/THY1/TGM2/CD40/LYN/PTPRC/TPCN1/PTGER4/PML/CYBA/C5AR1/C5AR2/CCL8/CACNA1D/CCR5/CCR1/CXCR6/BAK1/TCIRG1/TPCN2/PRKCB/ATP2A1/CORO1A
GO:0006909	phagocytosis	GO:0072511	divalent inorganic cation transport	35/1125	213/10650	0.00526351	0.0418899	0.0351953	ENSBTAG00000016455/ENSBTAG00000014827/ENSBTAG00000025233/ENSBTAG00000021019/ENSBTAG00000019627/ENSBTAG00000011102/ENSBTAG00000010026/ENSBTAG00000010742/ENSBTAG00000021901/ENSBTAG00000010948/ENSBTAG00000026825/ENSBTAG00000015520/ENSBTAG00000019033/ENSBTAG00000008636/ENSBTAG00000020294/ENSBTAG00000003255/ENSBTAG00000021697/ENSBTAG00000020848/ENSBTAG00000050852/ENSBTAG00000001725/ENSBTAG00000005603/…	35	TRPM2/CLIC2/TMEM37/SLC11A1/CD84/PDE4B/CACHD1/PTPN6/CD4/PDGFB/PIK3CG/CXCL9/CXCL10/CXCL11/UBQLN1/MCOLN1/CBARP/SLC30A4/THY1/LYN/PTPRC/TPCN1/PML/CYBA/CCL8/CCL2/CACNA1D/CCR5/BAK1/PKD2L1/PLPP4/TPCN2/PRKCB/ATP2A1/CORO1A
GO:0002684	positive regulation of immune system process	GO:0072538	T-helper 17 type immune response	10/1125	20/10650	1.1375e-05	0.000209246	0.000175806	ENSBTAG00000052708/ENSBTAG00000010987/ENSBTAG00000002947/ENSBTAG00000011316/ENSBTAG00000016933/ENSBTAG00000014090/ENSBTAG00000025405/ENSBTAG00000014199/ENSBTAG00000021523/ENSBTAG00000012441	10	NFKBIZ/LY9/ZC3H12A/IL27RA/ARID5A/BATF/RC3H1/TBX21/STAT3/SMAD7
GO:0045321	leukocyte activation	GO:0072539	T-helper 17 cell differentiation	8/1125	16/10650	8.94504e-05	0.0012781	0.00107384	ENSBTAG00000052708/ENSBTAG00000010987/ENSBTAG00000002947/ENSBTAG00000011316/ENSBTAG00000025405/ENSBTAG00000014199/ENSBTAG00000021523/ENSBTAG00000012441	8	NFKBIZ/LY9/ZC3H12A/BATF/RC3H1/TBX21/STAT3/SMAD7
GO:0072593	reactive oxygen species metabolic process	GO:0072593	reactive oxygen species metabolic process	33/1125	136/10650	3.41601e-06	7.23761e-05	6.08094e-05	ENSBTAG00000008063/ENSBTAG00000034645/ENSBTAG00000024957/ENSBTAG00000009614/ENSBTAG00000017060/ENSBTAG00000019953/ENSBTAG00000007554/ENSBTAG00000009844/ENSBTAG00000011316/ENSBTAG00000007531/ENSBTAG00000014546/ENSBTAG00000021697/ENSBTAG00000018073/ENSBTAG00000008143/ENSBTAG00000004767/ENSBTAG00000006240/ENSBTAG00000052504/ENSBTAG00000039160/ENSBTAG00000012519/ENSBTAG00000001321/ENSBTAG00000040151/…	33	NRROS/ITGB2/CYBB/IFI6/CCN1/ZC3H12A/NCF4/CLEC7A/PDGFB/TSPO/PPARA/PON3/STK17A/SNCA/SYK/TLR4/KLF2/VAV1/XDH/IL1B/GCH1/PREX1/NCF2/CYBA/NOS2/TMEM106A/TNF/RIPK1/BNIP3/PRCP/DDIT4/ALOX5/NCF1
GO:0002443	leukocyte mediated immunity	GO:0072676	lymphocyte migration	23/1125	64/10650	5.85009e-08	1.7448e-06	1.46596e-06	ENSBTAG00000003418/ENSBTAG00000003806/ENSBTAG00000018993/ENSBTAG00000006377/ENSBTAG00000001725/ENSBTAG00000005603/ENSBTAG00000014908/ENSBTAG00000012684/ENSBTAG00000016933/ENSBTAG00000039355/ENSBTAG00000046516/ENSBTAG00000014496/ENSBTAG00000024869/ENSBTAG00000025250/ENSBTAG00000010155/ENSBTAG00000048980/ENSBTAG00000053578/ENSBTAG00000037811/ENSBTAG00000014199/ENSBTAG00000026326/ENSBTAG00000007103/…	23	MSN/ECM1/ITGB7/MYO1G/CXCL10/CXCL11/CCL27/CCL19/IL27RA/MADCAM1/FUT7/CCR6/CX3CL1/CCL3/CCL16/CCL2/TBX21/SPN/ITGAL/PYCARD/CCL24
GO:0002443	leukocyte mediated immunity	GO:0072678	T cell migration	12/1125	37/10650	0.00027318	0.00333019	0.00279798	ENSBTAG00000003418/ENSBTAG00000003806/ENSBTAG00000018993/ENSBTAG00000006377/ENSBTAG00000001725/ENSBTAG00000005603/ENSBTAG00000014908/ENSBTAG00000016933/ENSBTAG00000014496/ENSBTAG00000026326/ENSBTAG00000007103/ENSBTAG00000020535	12	MSN/ECM1/ITGB7/MYO1G/CXCL10/CXCL11/CCL27/IL27RA/CCR6/SPN/ITGAL/PYCARD
GO:0019221	cytokine-mediated signaling pathway	GO:0090022	regulation of neutrophil chemotaxis	6/1125	17/10650	0.00608199	0.0465932	0.039147	ENSBTAG00000019741/ENSBTAG00000015228/ENSBTAG00000020936/ENSBTAG00000020872/ENSBTAG00000037735/ENSBTAG00000018165	6	C3AR1/CD74/NOD2/C5AR1/C5AR2/RIPOR2
GO:0019221	cytokine-mediated signaling pathway	GO:0090025	regulation of monocyte chemotaxis	6/1125	14/10650	0.00194792	0.0183558	0.0154223	ENSBTAG00000001725/ENSBTAG00000020034/ENSBTAG00000013863/ENSBTAG00000053649/ENSBTAG00000031355/ENSBTAG00000019428	6	CXCL10/LYN/DUSP1/CCL5/CCR1
GO:0019221	cytokine-mediated signaling pathway	GO:0090101	negative regulation of transmembrane receptor protein serine/threonine kinase signaling pathway	15/1125	70/10650	0.00562725	0.0440695	0.0370266	ENSBTAG00000001499/ENSBTAG00000010644/ENSBTAG00000008063/ENSBTAG00000005377/ENSBTAG00000015385/ENSBTAG00000009614/ENSBTAG00000005140/ENSBTAG00000007492/ENSBTAG00000000625/ENSBTAG00000054628/ENSBTAG00000021245/ENSBTAG00000003329/ENSBTAG00000015644/ENSBTAG00000012441/ENSBTAG00000002391	15	NRROS/TRIM33/CHST11/PPARA/SOSTDC1/ADAMTSL2/SMAD6/CTDSPL2/PMEPA1/SPRY1/FST/EID2/SMAD7/TGFB1I1
GO:0002521	leukocyte differentiation	GO:0097028	dendritic cell differentiation	8/1125	26/10650	0.0041485	0.0338996	0.028482	ENSBTAG00000021901/ENSBTAG00000025405/ENSBTAG00000021709/ENSBTAG00000020034/ENSBTAG00000011982/ENSBTAG00000003166/ENSBTAG00000038428/ENSBTAG00000011467	8	TRPM2/BATF/SPI1/LYN/BATF3/AXL/RELB/BATF2
GO:0002443	leukocyte mediated immunity	GO:0097530	granulocyte migration	25/1125	68/10650	9.10317e-09	3.03967e-07	2.55389e-07	ENSBTAG00000017060/ENSBTAG00000012640/ENSBTAG00000000283/ENSBTAG00000008636/ENSBTAG00000019741/ENSBTAG00000037558/ENSBTAG00000008479/ENSBTAG00000013607/ENSBTAG00000012684/ENSBTAG00000004767/ENSBTAG00000039160/ENSBTAG00000015228/ENSBTAG00000046516/ENSBTAG00000015609/ENSBTAG00000014972/ENSBTAG00000020936/ENSBTAG00000024869/ENSBTAG00000020872/ENSBTAG00000037735/ENSBTAG00000025250/ENSBTAG00000010155/…	25	ITGB2/S100A8/CSF1/PDE4B/C3AR1/GRO1/CXCL13/WDR1/CCL19/SYK/VAV1/CD74/FUT7/PREX1/PTGER4/NOD2/CX3CL1/C5AR1/C5AR2/CCL3/CCL16/RIPOR2/CCL24
GO:0007204	positive regulation of cytosolic calcium ion concentration	GO:0097553	calcium ion transmembrane import into cytosol	15/1125	59/10650	0.000938598	0.00997707	0.0083826	ENSBTAG00000019627/ENSBTAG00000011102/ENSBTAG00000021901/ENSBTAG00000010948/ENSBTAG00000020294/ENSBTAG00000050852/ENSBTAG00000001725/ENSBTAG00000005603/ENSBTAG00000005592/ENSBTAG00000020034/ENSBTAG00000023144/ENSBTAG00000051907/ENSBTAG00000008099/ENSBTAG00000015183/ENSBTAG00000008631	15	TRPM2/CLIC2/PTPN6/CXCL9/CXCL10/CXCL11/MCOLN1/THY1/LYN/PTPRC/TPCN1/CYBA/CCR5/TPCN2/CORO1A
GO:0098542	defense response to other organism	GO:0098542	defense response to other organism	164/1125	434/10650	1.74216e-53	5.35192e-50	4.49661e-50	ENSBTAG00000010655/ENSBTAG00000009578/ENSBTAG00000016078/ENSBTAG00000011917/ENSBTAG00000013544/ENSBTAG00000021791/ENSBTAG00000009933/ENSBTAG00000016656/ENSBTAG00000015815/ENSBTAG00000046555/ENSBTAG00000015769/ENSBTAG00000019953/ENSBTAG00000008603/ENSBTAG00000022161/ENSBTAG00000008142/ENSBTAG00000032369/ENSBTAG00000032277/ENSBTAG00000015520/ENSBTAG00000008330/ENSBTAG00000012695/ENSBTAG00000007554/…	164	PARP9/DTX3L/PARP14/CFP/WAS/VSIG4/CYBB/TASL/TLR7/IFIH1/NMI/KYNU/SLC11A1/RNF19B/LCK/IFI6/DCST1/S100A12/MOV10/CSF1/GBP5/GBP2/GBP4/IFI44L/ZC3H12A/LYZ/IRAK3/STAT2/CLEC7A/CLEC6A/PTPN6/LAG3/APOBEC3H/FGL2/IRF5/ZYX/NUB1/TIFA/HERC5/TLR6/CXCL9/CXCL10/ANXA3/DDX58/CCL19/SYK/TNFSF8/TLR4/IL12RB1/IL27RA/SHFL/VAV1/C3/IRF1/CFD/STING1/CD14/CD74/ZAP70/NLRC4/GNLY/RSAD2/CARD9/VNN1/TICAM2/RNASE6/GCH1/BATF/LAMP1/CASP1/I…
GO:0007159	leukocyte cell-cell adhesion	GO:0098609	cell-cell adhesion	88/1125	416/10650	7.9198e-11	4.5905e-09	3.85687e-09	ENSBTAG00000020378/ENSBTAG00000044001/ENSBTAG00000011082/ENSBTAG00000008063/ENSBTAG00000025071/ENSBTAG00000019627/ENSBTAG00000052708/ENSBTAG00000049368/ENSBTAG00000008621/ENSBTAG00000001061/ENSBTAG00000011628/ENSBTAG00000011917/ENSBTAG00000010987/ENSBTAG00000013118/ENSBTAG00000017060/ENSBTAG00000002041/ENSBTAG00000013462/ENSBTAG00000015769/ENSBTAG00000003418/ENSBTAG00000006262/ENSBTAG00000012695/…	88	NFKBIZ/CD86/DLG1/LPP/ITGB2/SASH3/L1CAM/VSIG4/MSN/LIMS2/LCK/PLA2G2D4/S100A8/TNFAIP8L2/CD2/VCAM1/CCN1/ZC3H12A/ITGB7/IGF1/PTPN6/LAG3/CD27/PPARA/FGL2/CD274/SYK/SEMA4D/IL12RB1/JAK3/RASAL3/IL27RA/ICAM3/IRF1/MADCAM1/CD74/TENM2/ZAP70/IL1B/PLEK/FUT7/VNN1/ZFP36L1/TNFSF13B/IL18/THY1/SIRPA/SDC4/LYN/DUSP10/SELL/SELE/PDPN/RC3H1/PTPRC/TMEM131L/SELPLG/ADORA2A/IL7R/FOXF1/KIFC3/PLAUR/PVR/PIK3R6/TBX21/MILR1/PRKAR1A…
GO:0006954	inflammatory response	GO:0150076	neuroinflammatory response	9/1125	23/10650	0.000327746	0.00390246	0.0032788	ENSBTAG00000011082/ENSBTAG00000024957/ENSBTAG00000007153/ENSBTAG00000004037/ENSBTAG00000024928/ENSBTAG00000020872/ENSBTAG00000008507/ENSBTAG00000025471/ENSBTAG00000011100	9	C1QA/JUN/IGF1/SNCA/TNFRSF1B/C5AR1/SPHK1/TNF/CTSC
GO:0006954	inflammatory response	GO:1900015	regulation of cytokine production involved in inflammatory response	11/1125	28/10650	6.82586e-05	0.001013	0.000851107	ENSBTAG00000008063/ENSBTAG00000011316/ENSBTAG00000014546/ENSBTAG00000006240/ENSBTAG00000006208/ENSBTAG00000020936/ENSBTAG00000006894/ENSBTAG00000054438/ENSBTAG00000025471/ENSBTAG00000020319/ENSBTAG00000020535	11	ZC3H12A/CLEC7A/PPARA/TLR4/ADCY7/NOD2/NOS2/GPSM3/TNF/ALOX5/PYCARD
GO:0000165	MAPK cascade	GO:1900744	regulation of p38MAPK cascade	8/1125	23/10650	0.00173486	0.0167069	0.0140369	ENSBTAG00000020378/ENSBTAG00000020079/ENSBTAG00000011316/ENSBTAG00000012519/ENSBTAG00000001729/ENSBTAG00000013863/ENSBTAG00000008507/ENSBTAG00000003305	8	DLG1/ZC3H12A/XDH/MAP3K4/DUSP10/DUSP1/SPHK1/NCF1
GO:0019221	cytokine-mediated signaling pathway	GO:1901222	regulation of NIK/NF-kappaB signaling	18/1125	60/10650	2.87056e-05	0.00047157	0.000396207	ENSBTAG00000052708/ENSBTAG00000011628/ENSBTAG00000022161/ENSBTAG00000032369/ENSBTAG00000011316/ENSBTAG00000006240/ENSBTAG00000001273/ENSBTAG00000015032/ENSBTAG00000001321/ENSBTAG00000000277/ENSBTAG00000018223/ENSBTAG00000008008/ENSBTAG00000020936/ENSBTAG00000009493/ENSBTAG00000007389/ENSBTAG00000008507/ENSBTAG00000025471/ENSBTAG00000033304	18	TLR7/NMI/ZC3H12A/TLR4/NLRP3/CD14/IL1B/IL18/CHI3L1/RC3H1/TLR2/NOD2/BCL3/IFI35/SPHK1/EGFR/TNF/TCIM
GO:0019221	cytokine-mediated signaling pathway	GO:1901224	positive regulation of NIK/NF-kappaB signaling	15/1125	46/10650	4.48619e-05	0.000691296	0.000580818	ENSBTAG00000052708/ENSBTAG00000011628/ENSBTAG00000022161/ENSBTAG00000032369/ENSBTAG00000006240/ENSBTAG00000015032/ENSBTAG00000001321/ENSBTAG00000000277/ENSBTAG00000018223/ENSBTAG00000008008/ENSBTAG00000020936/ENSBTAG00000007389/ENSBTAG00000008507/ENSBTAG00000025471/ENSBTAG00000033304	15	TLR7/NMI/TLR4/CD14/IL1B/IL18/CHI3L1/RC3H1/TLR2/NOD2/IFI35/SPHK1/EGFR/TNF/TCIM
GO:0002521	leukocyte differentiation	GO:1901342	regulation of vasculature development	31/1125	175/10650	0.0026647	0.0237274	0.0199354	ENSBTAG00000002295/ENSBTAG00000001061/ENSBTAG00000003806/ENSBTAG00000011316/ENSBTAG00000013843/ENSBTAG00000019741/ENSBTAG00000021697/ENSBTAG00000001725/ENSBTAG00000010153/ENSBTAG00000052504/ENSBTAG00000017280/ENSBTAG00000005198/ENSBTAG00000012519/ENSBTAG00000001321/ENSBTAG00000013063/ENSBTAG00000008997/ENSBTAG00000005218/ENSBTAG00000020736/ENSBTAG00000018223/ENSBTAG00000015779/ENSBTAG00000004679/…	31	ATF2/ECM1/ZC3H12A/ACVRL1/C3AR1/PDGFB/CXCL10/ANXA3/KLF2/C3/FGF1/XDH/IL1B/ITGB1BP1/ENG/PDE3B/CD40/CHI3L1/PML/WARS1/C5AR1/RRAS/TMEM100/PIK3R6/STAT3/SPHK1/PRKCA/TNF/ALOX5/PRKCB/CCL24
GO:0019221	cytokine-mediated signaling pathway	GO:1902532	negative regulation of intracellular signal transduction	58/1125	324/10650	3.60819e-05	0.000571358	0.000480048	ENSBTAG00000020378/ENSBTAG00000018747/ENSBTAG00000007256/ENSBTAG00000013486/ENSBTAG00000008063/ENSBTAG00000008301/ENSBTAG00000007840/ENSBTAG00000004423/ENSBTAG00000010322/ENSBTAG00000010915/ENSBTAG00000014417/ENSBTAG00000010948/ENSBTAG00000032369/ENSBTAG00000015718/ENSBTAG00000008636/ENSBTAG00000011316/ENSBTAG00000013869/ENSBTAG00000004587/ENSBTAG00000015311/ENSBTAG00000007636/ENSBTAG00000020638/…	58	DLG1/CLIC2/NMI/CASP8/PDE4B/PRKAA2/ZC3H12A/SH3BP4/DUSP6/PTPRR/DYRK2/IRAK3/C5H12orf66/TIMP3/PTPN6/PPARA/BANK1/ARHGAP24/WNK2/TLR4/RASAL3/NLRP3/CD74/DUSP2/FHL2/XDH/ARHGAP25/ITGB1BP1/VNN1/HMGCR/RASA3/ARHGAP42/HYOU1/PDE3B/CAVIN3/PDE2A/BCL2L1/LYN/DUSP10/ATF3/PTPRC/SPRY1/DUSP1/CRTC3/PLAUR/CBLC/DHX58/IFI35/SLC9A3R1/DUSP7/RIPOR2/RIPK1/PLEKHA1/DDIT4/DUSP26/PYCARD
GO:0007159	leukocyte cell-cell adhesion	GO:1903037	regulation of leukocyte cell-cell adhesion	55/1125	170/10650	6.9967e-15	7.67638e-13	6.44959e-13	ENSBTAG00000020378/ENSBTAG00000011082/ENSBTAG00000008063/ENSBTAG00000019627/ENSBTAG00000052708/ENSBTAG00000008621/ENSBTAG00000011917/ENSBTAG00000010987/ENSBTAG00000013118/ENSBTAG00000002041/ENSBTAG00000015769/ENSBTAG00000012695/ENSBTAG00000046977/ENSBTAG00000020394/ENSBTAG00000011316/ENSBTAG00000020294/ENSBTAG00000034295/ENSBTAG00000014725/ENSBTAG00000009717/ENSBTAG00000000095/ENSBTAG00000004767/…	55	NFKBIZ/CD86/DLG1/SASH3/VSIG4/LCK/PLA2G2D4/TNFAIP8L2/ZC3H12A/IGF1/PTPN6/LAG3/CD27/PPARA/FGL2/CD274/SYK/IL12RB1/JAK3/RASAL3/IL27RA/IRF1/CD74/ZAP70/IL1B/FUT7/VNN1/TNFSF13B/IL18/THY1/SIRPA/SDC4/DUSP10/RC3H1/PTPRC/TMEM131L/ADORA2A/IL7R/PIK3R6/TBX21/PRKAR1A/SMAD7/BOLA-DRA/TNF/GPAM/CCDC88B/CD81/IGF2/VSIR/ALOX5/IDO1/CORO1A/PYCARD/CARD11
GO:0007159	leukocyte cell-cell adhesion	GO:1903038	negative regulation of leukocyte cell-cell adhesion	22/1125	71/10650	2.09818e-06	4.70483e-05	3.95293e-05	ENSBTAG00000020378/ENSBTAG00000008063/ENSBTAG00000052708/ENSBTAG00000008621/ENSBTAG00000013118/ENSBTAG00000015769/ENSBTAG00000046977/ENSBTAG00000020394/ENSBTAG00000011316/ENSBTAG00000020294/ENSBTAG00000034295/ENSBTAG00000009717/ENSBTAG00000000095/ENSBTAG00000031231/ENSBTAG00000015228/ENSBTAG00000015127/ENSBTAG00000016625/ENSBTAG00000016944/ENSBTAG00000014199/ENSBTAG00000012441/ENSBTAG00000010888/…	22	CD86/DLG1/VSIG4/PLA2G2D4/TNFAIP8L2/ZC3H12A/PTPN6/LAG3/PPARA/FGL2/CD274/IRF1/CD74/SDC4/RC3H1/TMEM131L/ADORA2A/TBX21/PRKAR1A/SMAD7/VSIR/IDO1
GO:0007159	leukocyte cell-cell adhesion	GO:1903039	positive regulation of leukocyte cell-cell adhesion	37/1125	114/10650	1.72168e-10	8.64293e-09	7.26167e-09	ENSBTAG00000011082/ENSBTAG00000019627/ENSBTAG00000011917/ENSBTAG00000010987/ENSBTAG00000013118/ENSBTAG00000002041/ENSBTAG00000012695/ENSBTAG00000014725/ENSBTAG00000000095/ENSBTAG00000004767/ENSBTAG00000011481/ENSBTAG00000020904/ENSBTAG00000011602/ENSBTAG00000016933/ENSBTAG00000015228/ENSBTAG00000005892/ENSBTAG00000001321/ENSBTAG00000046516/ENSBTAG00000015094/ENSBTAG00000011563/ENSBTAG00000000277/…	37	NFKBIZ/CD86/SASH3/LCK/IGF1/CD27/CD274/SYK/IL12RB1/JAK3/RASAL3/IL27RA/CD74/ZAP70/IL1B/FUT7/VNN1/TNFSF13B/IL18/THY1/SIRPA/DUSP10/PTPRC/IL7R/PIK3R6/BOLA-DRA/TNF/GPAM/CCDC88B/CD81/IGF2/VSIR/ALOX5/CORO1A/PYCARD/CARD11
GO:0002521	leukocyte differentiation	GO:1903706	regulation of hemopoiesis	61/1125	223/10650	1.12252e-12	8.62099e-11	7.24324e-11	ENSBTAG00000019043/ENSBTAG00000015109/ENSBTAG00000021761/ENSBTAG00000052708/ENSBTAG00000018699/ENSBTAG00000010987/ENSBTAG00000001009/ENSBTAG00000009848/ENSBTAG00000004742/ENSBTAG00000002041/ENSBTAG00000015718/ENSBTAG00000009631/ENSBTAG00000011193/ENSBTAG00000000283/ENSBTAG00000005029/ENSBTAG00000011316/ENSBTAG00000020634/ENSBTAG00000020294/ENSBTAG00000003255/ENSBTAG00000034295/ENSBTAG00000014725/…	61	GABPA/NFKBIZ/HCLS1/GPR171/RUNX1/SASH3/CASP8/ZNF683/C1QC/CSF1/TAL1/ZC3H12A/FBXO7/PTPN6/CD4/LAG3/CD27/TOB2/SCIN/FGL2/HOXA9/BRAF/SYK/IRF1/CD74/ZAP70/IL1B/VNN1/ZFP36L1/FOS/POU4F1/IL18/SPI1/MAFB/TRIB1/LYN/TOX/RHEX/DUSP10/ISG15/RC3H1/PTPRC/TMEM131L/IL7R/FES/NFKBIA/ZFP36/AXL/EVI2B/PIK3R6/KAT7/TBX21/ACE/SMAD7/BOLA-DOA/BOLA-DRA/TNF/RIPK1/VSIR/TCIM/CARD11
GO:0002521	leukocyte differentiation	GO:1903707	negative regulation of hemopoiesis	22/1125	79/10650	1.44715e-05	0.000254037	0.000213438	ENSBTAG00000019043/ENSBTAG00000015109/ENSBTAG00000052708/ENSBTAG00000009848/ENSBTAG00000011193/ENSBTAG00000005029/ENSBTAG00000011316/ENSBTAG00000020634/ENSBTAG00000034295/ENSBTAG00000009717/ENSBTAG00000053595/ENSBTAG00000031231/ENSBTAG00000015228/ENSBTAG00000025434/ENSBTAG00000003396/ENSBTAG00000023179/ENSBTAG00000020034/ENSBTAG00000016625/ENSBTAG00000016683/ENSBTAG00000008573/ENSBTAG00000014199/…	22	GABPA/GPR171/C1QC/TAL1/ZC3H12A/FBXO7/LAG3/TOB2/FGL2/HOXA9/IRF1/CD74/ZFP36L1/MAFB/TRIB1/LYN/RC3H1/TMEM131L/NFKBIA/ZFP36/TBX21/SMAD7
GO:0006909	phagocytosis	GO:1904062	regulation of cation transmembrane transport	25/1125	129/10650	0.00191615	0.0182242	0.0153117	ENSBTAG00000026260/ENSBTAG00000020378/ENSBTAG00000011082/ENSBTAG00000003658/ENSBTAG00000014827/ENSBTAG00000008301/ENSBTAG00000018841/ENSBTAG00000025233/ENSBTAG00000019627/ENSBTAG00000019907/ENSBTAG00000010948/ENSBTAG00000017135/ENSBTAG00000008636/ENSBTAG00000020294/ENSBTAG00000020848/ENSBTAG00000050852/ENSBTAG00000001725/ENSBTAG00000005603/ENSBTAG00000003398/ENSBTAG00000020034/ENSBTAG00000051907/…	25	KCNE2/DLG1/CLIC2/CTSS/PDE4B/IGF1/PTPN6/RELN/PIK3CG/CXCL9/CXCL10/CXCL11/UBQLN1/WNK2/PTPN3/CBARP/THY1/KCNG1/LYN/CYBA/FXYD5/WNK4/SLC9A3R1/TCIRG1/CORO1A
GO:0072593	reactive oxygen species metabolic process	GO:1904407	positive regulation of nitric oxide metabolic process	6/1125	15/10650	0.00295894	0.0258235	0.0216966	ENSBTAG00000014546/ENSBTAG00000006240/ENSBTAG00000052504/ENSBTAG00000001321/ENSBTAG00000006801/ENSBTAG00000025471	6	CLEC7A/TLR4/KLF2/IL1B/TMEM106A/TNF
GO:0019221	cytokine-mediated signaling pathway	GO:1904894	positive regulation of receptor signaling pathway via STAT	11/1125	40/10650	0.00223924	0.0204911	0.0172163	ENSBTAG00000018744/ENSBTAG00000011082/ENSBTAG00000001009/ENSBTAG00000021791/ENSBTAG00000016656/ENSBTAG00000000277/ENSBTAG00000005215/ENSBTAG00000020736/ENSBTAG00000020034/ENSBTAG00000047412/ENSBTAG00000019975	11	HCLS1/PARP9/PARP14/MGAT5/IGF1/IL18/IL10RA/CD40/LYN/TNFSF18/IL7R
GO:0002443	leukocyte mediated immunity	GO:1990266	neutrophil migration	23/1125	54/10650	1.22674e-09	5.02472e-08	4.22171e-08	ENSBTAG00000017060/ENSBTAG00000012640/ENSBTAG00000008636/ENSBTAG00000019741/ENSBTAG00000037558/ENSBTAG00000008479/ENSBTAG00000013607/ENSBTAG00000012684/ENSBTAG00000004767/ENSBTAG00000039160/ENSBTAG00000015228/ENSBTAG00000046516/ENSBTAG00000015609/ENSBTAG00000020936/ENSBTAG00000024869/ENSBTAG00000020872/ENSBTAG00000037735/ENSBTAG00000025250/ENSBTAG00000010155/ENSBTAG00000048980/ENSBTAG00000053578/…	23	ITGB2/S100A8/PDE4B/C3AR1/GRO1/CXCL13/WDR1/CCL19/SYK/VAV1/CD74/FUT7/PREX1/NOD2/CX3CL1/C5AR1/C5AR2/CCL3/CCL16/RIPOR2/CCL24
GO:0006909	phagocytosis	GO:1990822	basic amino acid transmembrane transport	6/1125	13/10650	0.00122155	0.0123849	0.0104056	ENSBTAG00000009583/ENSBTAG00000012112/ENSBTAG00000014821/ENSBTAG00000009167/ENSBTAG00000036224/ENSBTAG00000014953	6	SLC22A2/SLC7A7/SLC15A4/SLC7A6/MGC157082
GO:0034097	response to cytokine	GO:1990869	cellular response to chemokine	19/1125	46/10650	6.23156e-08	1.82318e-06	1.53181e-06	ENSBTAG00000011316/ENSBTAG00000037558/ENSBTAG00000001725/ENSBTAG00000005603/ENSBTAG00000008479/ENSBTAG00000012684/ENSBTAG00000014496/ENSBTAG00000013863/ENSBTAG00000024869/ENSBTAG00000025250/ENSBTAG00000010155/ENSBTAG00000048980/ENSBTAG00000053578/ENSBTAG00000002923/ENSBTAG00000031355/ENSBTAG00000019428/ENSBTAG00000015708/ENSBTAG00000018165/ENSBTAG00000026275	19	ZC3H12A/GRO1/CXCL10/CXCL11/CXCL13/CCL19/CCR6/DUSP1/CX3CL1/CCL3/CCL16/CX3CR1/CCR1/CXCR6/RIPOR2/CCL24
GO:0043068	positive regulation of programmed cell death	GO:2000107	negative regulation of leukocyte apoptotic process	11/1125	31/10650	0.000199705	0.00257771	0.00216575	ENSBTAG00000011917/ENSBTAG00000001009/ENSBTAG00000014725/ENSBTAG00000038154/ENSBTAG00000015228/ENSBTAG00000019975/ENSBTAG00000020936/ENSBTAG00000003166/ENSBTAG00000053649/ENSBTAG00000013855/ENSBTAG00000020602	11	HCLS1/CD27/HSH2D/CD74/IL7R/NOD2/AXL/CCL5/ORMDL3/GPAM/IDO1
GO:0052547	regulation of peptidase activity	GO:2000116	regulation of cysteine-type endopeptidase activity	29/1125	124/10650	2.7853e-05	0.000460023	0.000386505	ENSBTAG00000015000/ENSBTAG00000015718/ENSBTAG00000012695/ENSBTAG00000005477/ENSBTAG00000007554/ENSBTAG00000009223/ENSBTAG00000014447/ENSBTAG00000012640/ENSBTAG00000009844/ENSBTAG00000051267/ENSBTAG00000000507/ENSBTAG00000014546/ENSBTAG00000014725/ENSBTAG00000004767/ENSBTAG00000001273/ENSBTAG00000012519/ENSBTAG00000008223/ENSBTAG00000006572/ENSBTAG00000050239/ENSBTAG00000024918/ENSBTAG00000003326/…	29	CASP8/LCK/LAPTM5/IFI6/SFN/RPS6KA1/S100A8/CCN1/CRADD/NR4A1/CLEC7A/CD27/VCP/SYK/NLRP3/XDH/NLRC4/CARD9/CASP1/BIRC3/NAIP/PML/PLAUR/NLRP1/PSMB9/BAK1/TNF/FAS/PYCARD
GO:0019221	cytokine-mediated signaling pathway	GO:2000147	positive regulation of cell motility	49/1125	314/10650	0.00325836	0.0278047	0.0233611	ENSBTAG00000018744/ENSBTAG00000011082/ENSBTAG00000003658/ENSBTAG00000034827/ENSBTAG00000001061/ENSBTAG00000011628/ENSBTAG00000000283/ENSBTAG00000009844/ENSBTAG00000004037/ENSBTAG00000011316/ENSBTAG00000014546/ENSBTAG00000019741/ENSBTAG00000054367/ENSBTAG00000021697/ENSBTAG00000020848/ENSBTAG00000001725/ENSBTAG00000010153/ENSBTAG00000014908/ENSBTAG00000001941/ENSBTAG00000039355/ENSBTAG00000021766/…	49	MGAT5/CSF1/CCN1/JUN/ZC3H12A/IGF1/CLEC7A/C3AR1/WNT5B/PDGFB/RELN/PIK3CG/CXCL10/ANXA3/CCL27/SEMA4D/MADCAM1/HBEGF/FGF1/CD74/IL1B/ITGB1BP1/FUT7/CCR6/PDGFD/CD40/LYN/TNFSF18/PDPN/LAMC2/PTPRC/FOXF1/C5AR1/RRAS/CCL5/STAT5A/SPHK1/PRKCA/EGFR/CCR1/GPSM3/RIPOR2/FERMT3/VSIR/PLAU/CORO1A/PYCARD/CCL24
GO:0072593	reactive oxygen species metabolic process	GO:2000377	regulation of reactive oxygen species metabolic process	20/1125	81/10650	0.000218154	0.00276929	0.00232672	ENSBTAG00000008063/ENSBTAG00000034645/ENSBTAG00000024957/ENSBTAG00000017060/ENSBTAG00000011316/ENSBTAG00000014546/ENSBTAG00000021697/ENSBTAG00000018073/ENSBTAG00000008143/ENSBTAG00000004767/ENSBTAG00000006240/ENSBTAG00000052504/ENSBTAG00000012519/ENSBTAG00000001321/ENSBTAG00000040151/ENSBTAG00000006801/ENSBTAG00000025471/ENSBTAG00000006378/ENSBTAG00000033731/ENSBTAG00000020319	20	ITGB2/ZC3H12A/CLEC7A/PDGFB/TSPO/PPARA/PON3/STK17A/SNCA/SYK/TLR4/KLF2/XDH/IL1B/GCH1/TMEM106A/TNF/RIPK1/PRCP/ALOX5
GO:0072593	reactive oxygen species metabolic process	GO:2000379	positive regulation of reactive oxygen species metabolic process	12/1125	40/10650	0.000610896	0.00679954	0.00571288	ENSBTAG00000017060/ENSBTAG00000011316/ENSBTAG00000014546/ENSBTAG00000021697/ENSBTAG00000018073/ENSBTAG00000004767/ENSBTAG00000006240/ENSBTAG00000052504/ENSBTAG00000012519/ENSBTAG00000001321/ENSBTAG00000006801/ENSBTAG00000025471	12	ITGB2/ZC3H12A/CLEC7A/PDGFB/TSPO/SYK/TLR4/KLF2/XDH/IL1B/TMEM106A/TNF
GO:0052547	regulation of peptidase activity	GO:2001056	positive regulation of cysteine-type endopeptidase activity	20/1125	78/10650	0.000125203	0.00170943	0.00143624	ENSBTAG00000015000/ENSBTAG00000015718/ENSBTAG00000012695/ENSBTAG00000005477/ENSBTAG00000012640/ENSBTAG00000009844/ENSBTAG00000051267/ENSBTAG00000014546/ENSBTAG00000004767/ENSBTAG00000001273/ENSBTAG00000012519/ENSBTAG00000008223/ENSBTAG00000006572/ENSBTAG00000050239/ENSBTAG00000015779/ENSBTAG00000020433/ENSBTAG00000000428/ENSBTAG00000025471/ENSBTAG00000010785/ENSBTAG00000020535	20	CASP8/LCK/LAPTM5/S100A8/CCN1/CRADD/CLEC7A/VCP/SYK/NLRP3/XDH/NLRC4/CARD9/CASP1/PML/NLRP1/BAK1/TNF/FAS/PYCARD
GO:0019221	cytokine-mediated signaling pathway	GO:2001235	positive regulation of apoptotic signaling pathway	21/1125	108/10650	0.00407883	0.0336832	0.0283002	ENSBTAG00000002081/ENSBTAG00000049058/ENSBTAG00000017855/ENSBTAG00000012695/ENSBTAG00000005793/ENSBTAG00000012640/ENSBTAG00000051267/ENSBTAG00000020638/ENSBTAG00000010875/ENSBTAG00000008545/ENSBTAG00000023144/ENSBTAG00000016944/ENSBTAG00000015779/ENSBTAG00000013125/ENSBTAG00000011382/ENSBTAG00000006378/ENSBTAG00000010785/ENSBTAG00000017804/ENSBTAG00000011100/ENSBTAG00000012082/ENSBTAG00000020535	21	INHBB/ITM2C/LCK/PEA15/S100A8/CRADD/TIMP3/BMPR1B/MSX1/ATF3/PTPRC/ADORA2A/PML/PLAUR/SLC9A3R1/RIPK1/FAS/BNIP3/CTSC/TNFRSF12A/PYCARD
GO:0019221	cytokine-mediated signaling pathway	GO:2001238	positive regulation of extrinsic apoptotic signaling pathway	10/1125	36/10650	0.00324052	0.0277295	0.0232979	ENSBTAG00000002081/ENSBTAG00000017855/ENSBTAG00000005793/ENSBTAG00000020638/ENSBTAG00000008545/ENSBTAG00000023144/ENSBTAG00000015779/ENSBTAG00000006378/ENSBTAG00000012082/ENSBTAG00000020535	10	ITM2C/PEA15/TIMP3/BMPR1B/ATF3/PTPRC/PML/RIPK1/TNFRSF12A/PYCARD

## Sheet: KEGG.Nc7vsControl.20
ID	Description	GeneRatio	BgRatio	pvalue	p.adjust	qvalue	geneID	Count	gene_name	ensembl
bta05150	Staphylococcus aureus infection	36/671	50/5454	1.2911e-22	3.8732e-20	3.0985e-20	280897/280678/281743/515440/100300510/514076/281839/281877/281766/534961/518283/506214/493645/280677/525727/282535/282494/282530/539241/282490/282495/282491/282493/281874/540702/767827/511581/782652/282227/281246/507464/509968/617435/505647/617434/514812	36	C4A/EBD/C2/CFB/ICAM1/ITGB2/FCGR3A/C1QA/PTAFR/BOLA-DRA/C5AR1/C3/BOLA-DOA/BOLA-DQA5/BLA-DQB/BOLA-DMA/BOLA-DQB/BOLA-DMB/BOLA-DOB/ITGAL/C3AR1/PLG/C1S/C1R/FCGR2A/FCGR1A/IL10/KRT15/C1QC/C1QB/CFD/SELPLG/KRT19	ENSBTAG00000037533/ENSBTAG00000033545/ENSBTAG00000007450/ENSBTAG00000027204/ENSBTAG00000046158/ENSBTAG00000010303/ENSBTAG00000017060/ENSBTAG00000002096/ENSBTAG00000007153/ENSBTAG00000027051/ENSBTAG00000010645/ENSBTAG00000020872/ENSBTAG00000017280/ENSBTAG00000006490/ENSBTAG00000009656/ENSBTAG00000038128/ENSBTAG00000013919/ENSBTAG00000019588/ENSBTAG00000015730/ENSBTAG00000021077/ENSBTAG00000012451/…
bta04060	Cytokine-cytokine receptor interaction	61/671	149/5454	3.0383e-19	3.3743e-17	2.6994e-17	407128/514963/539504/784541/100124525/789154/281862/505800/280943/281251/281043/497017/281249/534536/521554/504507/507054/407098/282488/286849/617258/281094/524299/768081/404154/509167/508666/616732/282170/517354/514529/338033/281044/617967/512514/513478/508932/514933/104968644/528530/100299249/519716/506807/407771/529196/101902682/511674/104968455/281246/530430/281212/516104/615107/574056/414347…	61	CX3CR1/TNFRSF6B/IL2RG/TNF/IL1B/CCL2/CCR5/IL18/BMPR1B/AMHR2/ACVRL1/IL7R/TNFSF13B/IL33/CD4/FAS/CD40/CCL24/CSF1/IL12RB1/TNFSF18/IL4R/CCL19/CCL16/CCL3/CX3CL1/IL27RA/TNFRSF1B/CCL8/IL21R/CD27/LIFR/IL10RA/IL11RA/EBI3/IL2RB/CSF2RB/CCR6/CXCR6/CCR1/CCL27/CXCL13/GDF1/IL10/INHBB/GRO1/CXCL11/CXCL10/TNFSF8/CCL4/CXCL9/CCL5/TNFRSF25/TNFRSF12A	ENSBTAG00000002923/ENSBTAG00000027407/ENSBTAG00000007626/ENSBTAG00000050846/ENSBTAG00000025471/ENSBTAG00000001321/ENSBTAG00000037811/ENSBTAG00000008099/ENSBTAG00000000277/ENSBTAG00000002081/ENSBTAG00000018524/ENSBTAG00000013843/ENSBTAG00000019975/ENSBTAG00000011563/ENSBTAG00000018347/ENSBTAG00000003255/ENSBTAG00000010785/ENSBTAG00000020736/ENSBTAG00000026275/ENSBTAG00000000283/ENSBTAG00000011481/…
bta04514	Cell adhesion molecules	49/671	102/5454	3.3743e-19	3.3743e-17	2.6994e-17	507917/529759/100300510/281839/515712/281877/414345/407152/511318/526865/506214/507857/508133/407098/286849/281485/281484/525727/282535/282494/282530/539241/282490/282495/282491/282493/281874/281060/533050/407173/616942/512672/510417/527275/514031/618198/614645/497022/281840/534578/282118/514998/539759/514582/783068/617434/516017/533834/508633	49	SDC1/ICAM1/BOLA/ITGB2/CD86/PTPRC/CLDN6/PVR/BOLA-DRA/SDC4/CD4/CD40/SELL/SELE/BOLA-DOA/BOLA-DQA5/BLA-DQB/BOLA-DMA/BOLA-DQB/BOLA-DMB/BOLA-DOB/ITGAL/CD8A/BoLA/JSP.1/BOLA-NC1/MADCAM1/ITGB7/SDC3/SPN/CD2/ICAM3/VCAM1/CLDN15/SIGLEC1/CD22/VSIR/SELPLG/L1CAM/CD274/CD8B	ENSBTAG00000012208/ENSBTAG00000011154/ENSBTAG00000027204/ENSBTAG00000010303/ENSBTAG00000002069/ENSBTAG00000017060/ENSBTAG00000013118/ENSBTAG00000023144/ENSBTAG00000045901/ENSBTAG00000051298/ENSBTAG00000010645/ENSBTAG00000014880/ENSBTAG00000015127/ENSBTAG00000003255/ENSBTAG00000020736/ENSBTAG00000011515/ENSBTAG00000007307/ENSBTAG00000006490/ENSBTAG00000009656/ENSBTAG00000038128/ENSBTAG00000013919/…
bta04640	Hematopoietic cell lineage	38/671	66/5454	1.1852e-18	8.8888e-17	7.111e-17	281872/767920/281054/280943/281251/521554/281048/506214/508751/510832/512286/788175/782367/516046/407098/281094/525727/282535/282494/282530/281053/539241/282490/282495/282491/282493/281060/404154/327677/282227/508932/100299249/518526/497022/282233/514582/515011/508633	38	CD3E/TNF/IL1B/IL7R/CD14/ITGA2/BOLA-DRA/CD37/CD1E/CD1D/CD4/CSF1/BOLA-DOA/BOLA-DQA5/CD3D/BLA-DQB/BOLA-DMA/BOLA-DQB/BOLA-DMB/BOLA-DOB/CD8A/IL4R/CD38/FCGR1A/IL11RA/CD2/FLT3LG/CD22/ITGA2B/CD8B	ENSBTAG00000015710/ENSBTAG00000025471/ENSBTAG00000001321/ENSBTAG00000019975/ENSBTAG00000015032/ENSBTAG00000019289/ENSBTAG00000010645/ENSBTAG00000011421/ENSBTAG00000009421/ENSBTAG00000024960/ENSBTAG00000039993/ENSBTAG00000003255/ENSBTAG00000000283/ENSBTAG00000006490/ENSBTAG00000009656/ENSBTAG00000038128/ENSBTAG00000013919/ENSBTAG00000006452/ENSBTAG00000019588/ENSBTAG00000015730/ENSBTAG00000021077/…
bta04612	Antigen processing and presentation	34/671	59/5454	7.9353e-17	4.7612e-15	3.809e-15	507917/280729/783680/100300510/509857/515712/280943/618733/281586/524959/510041/613384/506214/407098/327711/525727/282535/282494/282530/539241/282490/282495/282491/282493/281060/533050/407173/616942/512672/510417/281105/508720/508633/504335	34	B2M/PSME2/BOLA/TNF/TAP2/TAP1/PSME1/CD74/BOLA-DRA/CD4/CTSS/BOLA-DOA/BOLA-DQA5/BLA-DQB/BOLA-DMA/BOLA-DQB/BOLA-DMB/BOLA-DOB/CD8A/BoLA/JSP.1/BOLA-NC1/CTSB/CIITA/CD8B/TAPBP	ENSBTAG00000012208/ENSBTAG00000012330/ENSBTAG00000027204/ENSBTAG00000005814/ENSBTAG00000002069/ENSBTAG00000025471/ENSBTAG00000003038/ENSBTAG00000008953/ENSBTAG00000021395/ENSBTAG00000015228/ENSBTAG00000010645/ENSBTAG00000003255/ENSBTAG00000017135/ENSBTAG00000006490/ENSBTAG00000009656/ENSBTAG00000038128/ENSBTAG00000013919/ENSBTAG00000019588/ENSBTAG00000015730/ENSBTAG00000021077/ENSBTAG00000012451/…
bta05330	Allograft rejection	24/671	31/5454	1.1274e-16	5.6368e-15	4.5094e-15	507917/100300510/515712/414345/280943/369025/506214/282488/286849/525727/282535/282494/282530/539241/282490/282495/282491/282493/533050/407173/616942/512672/510417/281246	24	BOLA/CD86/TNF/PRF1/BOLA-DRA/FAS/CD40/BOLA-DOA/BOLA-DQA5/BLA-DQB/BOLA-DMA/BOLA-DQB/BOLA-DMB/BOLA-DOB/BoLA/JSP.1/BOLA-NC1/IL10	ENSBTAG00000012208/ENSBTAG00000027204/ENSBTAG00000002069/ENSBTAG00000013118/ENSBTAG00000025471/ENSBTAG00000001008/ENSBTAG00000010645/ENSBTAG00000010785/ENSBTAG00000020736/ENSBTAG00000006490/ENSBTAG00000009656/ENSBTAG00000038128/ENSBTAG00000013919/ENSBTAG00000019588/ENSBTAG00000015730/ENSBTAG00000021077/ENSBTAG00000012451/ENSBTAG00000047707/ENSBTAG00000005182/ENSBTAG00000020116/ENSBTAG00000007075/…
bta05320	Autoimmune thyroid disease	23/671	30/5454	7.3179e-16	3.1362e-14	2.509e-14	507917/100300510/515712/414345/369025/506214/282488/286849/525727/282535/282494/282530/539241/282490/282495/282491/282493/533050/407173/616942/512672/510417/281246	23	BOLA/CD86/PRF1/BOLA-DRA/FAS/CD40/BOLA-DOA/BOLA-DQA5/BLA-DQB/BOLA-DMA/BOLA-DQB/BOLA-DMB/BOLA-DOB/BoLA/JSP.1/BOLA-NC1/IL10	ENSBTAG00000012208/ENSBTAG00000027204/ENSBTAG00000002069/ENSBTAG00000013118/ENSBTAG00000001008/ENSBTAG00000010645/ENSBTAG00000010785/ENSBTAG00000020736/ENSBTAG00000006490/ENSBTAG00000009656/ENSBTAG00000038128/ENSBTAG00000013919/ENSBTAG00000019588/ENSBTAG00000015730/ENSBTAG00000021077/ENSBTAG00000012451/ENSBTAG00000047707/ENSBTAG00000005182/ENSBTAG00000020116/ENSBTAG00000007075/ENSBTAG00000038619/…
bta05332	Graft-versus-host disease	23/671	31/5454	2.5116e-15	9.4184e-14	7.5347e-14	507917/100300510/515712/414345/280943/281251/369025/506214/282488/525727/282535/282494/282530/539241/282490/282495/282491/282493/533050/407173/616942/512672/510417	23	BOLA/CD86/TNF/IL1B/PRF1/BOLA-DRA/FAS/BOLA-DOA/BOLA-DQA5/BLA-DQB/BOLA-DMA/BOLA-DQB/BOLA-DMB/BOLA-DOB/BoLA/JSP.1/BOLA-NC1	ENSBTAG00000012208/ENSBTAG00000027204/ENSBTAG00000002069/ENSBTAG00000013118/ENSBTAG00000025471/ENSBTAG00000001321/ENSBTAG00000001008/ENSBTAG00000010645/ENSBTAG00000010785/ENSBTAG00000006490/ENSBTAG00000009656/ENSBTAG00000038128/ENSBTAG00000013919/ENSBTAG00000019588/ENSBTAG00000015730/ENSBTAG00000021077/ENSBTAG00000012451/ENSBTAG00000047707/ENSBTAG00000005182/ENSBTAG00000020116/ENSBTAG00000007075/…
bta05169	Epstein-Barr virus infection	63/671	186/5454	4.7667e-15	1.5889e-13	1.2711e-13	521939/533526/282223/507917/280729/783680/100300510/510393/281839/515712/281054/654488/280943/280831/516979/508367/534996/618733/533459/538276/515515/281586/504760/524959/618405/511023/617389/526392/522670/508541/100125591/509855/281534/506727/529660/519922/347699/506214/514090/282488/504727/286849/525727/282535/282494/282530/281053/539241/282490/282495/282491/282493/281874/533050/407173/616942/5…	63	B2M/BLNK/ICAM1/BOLA/CD3E/CCNA1/OAS1Y/CCNE1/TNF/JUN/IRF3/MAP3K14/LYN/ENTPD1/TAP2/BTK/JAK3/SYK/DDX58/TAP1/GADD45B/STAT2/RUNX3/NFKB2/RELB/STAT3/IRF7/IRF9/TLR2/NFKBIE/OAS2/OAS1Z/OAS1X/BOLA-DRA/BAK1/FAS/RIPK1/CD40/BOLA-DOA/BOLA-DQA5/CD3D/BLA-DQB/BOLA-DMA/BOLA-DQB/BOLA-DMB/BOLA-DOB/ITGAL/BoLA/JSP.1/BOLA-NC1/CASP8/CXCL10/ISG15/NFKBIA/TAPBP	ENSBTAG00000012208/ENSBTAG00000012330/ENSBTAG00000027204/ENSBTAG00000021358/ENSBTAG00000010303/ENSBTAG00000002069/ENSBTAG00000015710/ENSBTAG00000007284/ENSBTAG00000039861/ENSBTAG00000004735/ENSBTAG00000025471/ENSBTAG00000004037/ENSBTAG00000006633/ENSBTAG00000007084/ENSBTAG00000020034/ENSBTAG00000020589/ENSBTAG00000003038/ENSBTAG00000019250/ENSBTAG00000020904/ENSBTAG00000004767/ENSBTAG00000003366/…
bta04061	Viral protein interaction with cytokine and cytokine receptor	30/671	53/5454	1.0722e-14	3.2166e-13	2.5733e-13	784541/100124525/281862/280943/281043/497017/281249/617258/281094/509167/508666/616732/282170/517354/338033/281044/513478/104968644/519716/407771/529196/101902682/511674/281246/281212/516104/615107/414347/513990/327712	30	CX3CR1/IL2RG/TNF/CCL2/CCR5/IL18/CCL24/CSF1/CCL19/CCL16/CCL3/CX3CL1/TNFRSF1B/CCL8/IL10RA/IL2RB/CCR6/CCR1/CCL27/CXCL13/IL10/GRO1/CXCL11/CXCL10/CCL4/CXCL9/CCL5	ENSBTAG00000002923/ENSBTAG00000007626/ENSBTAG00000025471/ENSBTAG00000037811/ENSBTAG00000008099/ENSBTAG00000000277/ENSBTAG00000026275/ENSBTAG00000000283/ENSBTAG00000012684/ENSBTAG00000048980/ENSBTAG00000053578/ENSBTAG00000025250/ENSBTAG00000024869/ENSBTAG00000024928/ENSBTAG00000014113/ENSBTAG00000005215/ENSBTAG00000016345/ENSBTAG00000014496/ENSBTAG00000019428/ENSBTAG00000031355/ENSBTAG00000014908/…
bta05164	Influenza A	50/671	133/5454	3.5177e-14	9.5937e-13	7.675e-13	282001/280897/784541/281839/280873/282325/654488/280943/516979/282846/538639/281251/281043/281249/535490/280872/504760/100048947/281536/100138545/511023/100125591/509855/514214/538426/529660/519922/347699/506214/514090/507054/493686/282488/525727/282535/282494/282530/539241/282490/282495/282491/282493/510923/507481/615107/508720/327712/282291/281942/506415	50	ICAM1/MX2/PRKCB/OAS1Y/TNF/IRF3/PYCARD/NLRP3/IL1B/CCL2/IL18/IFIH1/PRKCA/MX1/DDX58/RNASEL/TLR4/PML/STAT2/IRF7/IRF9/CASP1/DNAJB1/OAS2/OAS1Z/OAS1X/BOLA-DRA/BAK1/IL33/TLR7/FAS/BOLA-DOA/BOLA-DQA5/BLA-DQB/BOLA-DMA/BOLA-DQB/BOLA-DMB/BOLA-DOB/TRIM25/CASP8/PLG/CXCL10/CIITA/CCL5/NFKBIA/CALCOCO2/RSAD2	ENSBTAG00000010303/ENSBTAG00000008471/ENSBTAG00000020921/ENSBTAG00000039861/ENSBTAG00000025471/ENSBTAG00000006633/ENSBTAG00000020535/ENSBTAG00000001273/ENSBTAG00000001321/ENSBTAG00000037811/ENSBTAG00000000277/ENSBTAG00000008142/ENSBTAG00000001061/ENSBTAG00000030913/ENSBTAG00000003366/ENSBTAG00000009091/ENSBTAG00000006240/ENSBTAG00000015779/ENSBTAG00000004380/ENSBTAG00000047680/ENSBTAG00000005816/…
bta04940	Type I diabetes mellitus	23/671	34/5454	6.329e-14	1.5823e-12	1.2658e-12	507917/100300510/515712/414345/280943/281251/369025/506214/282488/525727/282535/282494/282530/539241/282490/282495/282491/282493/533050/407173/616942/512672/510417	23	BOLA/CD86/TNF/IL1B/PRF1/BOLA-DRA/FAS/BOLA-DOA/BOLA-DQA5/BLA-DQB/BOLA-DMA/BOLA-DQB/BOLA-DMB/BOLA-DOB/BoLA/JSP.1/BOLA-NC1	ENSBTAG00000012208/ENSBTAG00000027204/ENSBTAG00000002069/ENSBTAG00000013118/ENSBTAG00000025471/ENSBTAG00000001321/ENSBTAG00000001008/ENSBTAG00000010645/ENSBTAG00000010785/ENSBTAG00000006490/ENSBTAG00000009656/ENSBTAG00000038128/ENSBTAG00000013919/ENSBTAG00000019588/ENSBTAG00000015730/ENSBTAG00000021077/ENSBTAG00000012451/ENSBTAG00000047707/ENSBTAG00000005182/ENSBTAG00000020116/ENSBTAG00000007075/…
bta05140	Leishmaniasis	32/671	63/5454	8.3279e-14	1.9218e-12	1.5375e-12	281112/282325/281877/281766/280943/280831/281251/281536/280795/281534/282876/281346/506214/512312/280677/525727/282535/282494/282530/539241/282490/282495/282491/282493/782652/282227/281246/282291/281111/281345/507859/539555	32	CYBB/PRKCB/ITGB2/FCGR3A/TNF/JUN/IL1B/TLR4/FOS/TLR2/NOS2/NCF2/BOLA-DRA/PTPN6/C3/BOLA-DOA/BOLA-DQA5/BLA-DQB/BOLA-DMA/BOLA-DQB/BOLA-DMB/BOLA-DOB/FCGR2A/FCGR1A/IL10/NFKBIA/CYBA/NCF1/NCF4/MARCKSL1	ENSBTAG00000019953/ENSBTAG00000020921/ENSBTAG00000017060/ENSBTAG00000002096/ENSBTAG00000025471/ENSBTAG00000004037/ENSBTAG00000001321/ENSBTAG00000006240/ENSBTAG00000004322/ENSBTAG00000008008/ENSBTAG00000006894/ENSBTAG00000008004/ENSBTAG00000010645/ENSBTAG00000020294/ENSBTAG00000017280/ENSBTAG00000006490/ENSBTAG00000009656/ENSBTAG00000038128/ENSBTAG00000013919/ENSBTAG00000019588/ENSBTAG00000015730/…
bta04621	NOD-like receptor signaling pathway	50/671	139/5454	2.6327e-13	5.5343e-12	4.4274e-12	281985/281743/506759/338039/281112/338472/654488/533661/280943/280831/506790/516979/282846/538639/281251/281043/281249/100048947/281536/511023/100125591/509855/508029/514214/529660/519922/347699/513939/504727/444867/512486/511531/783604/613313/507055/516949/781710/281105/507481/508888/281212/512480/528166/539780/327712/282291/282152/514386/281111/768054	50	EBD/CASP4/CYBB/GABARAPL1/OAS1Y/STING1/TNF/JUN/TXNIP/IRF3/PYCARD/NLRP3/IL1B/CCL2/IL18/RNASEL/TLR4/STAT2/IRF7/IRF9/TRPM2/CASP1/OAS2/OAS1Z/OAS1X/GSDMD/RIPK1/NOD2/GBP4/GBP5/GBP2/CTSB/CASP8/PLCB2/PLCB4/GRO1/NLRC4/NLRP1/NAIP/CCL5/NFKBIA/BCL2L1/BIRC3/CYBA/CARD9	ENSBTAG00000033545/ENSBTAG00000011511/ENSBTAG00000020884/ENSBTAG00000019953/ENSBTAG00000011765/ENSBTAG00000039861/ENSBTAG00000002296/ENSBTAG00000025471/ENSBTAG00000004037/ENSBTAG00000020060/ENSBTAG00000006633/ENSBTAG00000020535/ENSBTAG00000001273/ENSBTAG00000001321/ENSBTAG00000037811/ENSBTAG00000000277/ENSBTAG00000009091/ENSBTAG00000006240/ENSBTAG00000004380/ENSBTAG00000047680/ENSBTAG00000005816/…
bta05310	Asthma	15/671	16/5454	2.7672e-13	5.5343e-12	4.4274e-12	100300510/282226/280943/506214/286849/525727/282535/282494/282530/539241/282490/282495/282491/282493/281246	15	FCER1G/TNF/BOLA-DRA/CD40/BOLA-DOA/BOLA-DQA5/BLA-DQB/BOLA-DMA/BOLA-DQB/BOLA-DMB/BOLA-DOB/IL10	ENSBTAG00000027204/ENSBTAG00000024503/ENSBTAG00000025471/ENSBTAG00000010645/ENSBTAG00000020736/ENSBTAG00000006490/ENSBTAG00000009656/ENSBTAG00000038128/ENSBTAG00000013919/ENSBTAG00000019588/ENSBTAG00000015730/ENSBTAG00000021077/ENSBTAG00000012451/ENSBTAG00000047707/ENSBTAG00000006685
bta05322	Systemic lupus erythematosus	34/671	75/5454	9.4242e-13	1.767e-11	1.4136e-11	280678/515440/100300510/281766/534961/414345/280943/359715/506900/787269/616776/615043/104975676/616868/104968456/506306/506214/280677/286849/525727/282535/282494/282530/539241/282490/282495/282491/282493/767827/511581/282227/281246/509968/617435	34	C4A/C2/FCGR3A/C1QA/CD86/TNF/TRIM21/H2AC6/H2BC4/H2BC6/H2BC13/H2BC7/BOLA-DRA/C3/CD40/BOLA-DOA/BOLA-DQA5/BLA-DQB/BOLA-DMA/BOLA-DQB/BOLA-DMB/BOLA-DOB/C1S/C1R/FCGR1A/IL10/C1QC/C1QB	ENSBTAG00000037533/ENSBTAG00000007450/ENSBTAG00000027204/ENSBTAG00000002096/ENSBTAG00000007153/ENSBTAG00000013118/ENSBTAG00000025471/ENSBTAG00000013900/ENSBTAG00000039657/ENSBTAG00000052382/ENSBTAG00000031776/ENSBTAG00000052713/ENSBTAG00000049598/ENSBTAG00000010645/ENSBTAG00000017280/ENSBTAG00000020736/ENSBTAG00000006490/ENSBTAG00000009656/ENSBTAG00000038128/ENSBTAG00000013919/ENSBTAG00000019588/…
bta04672	Intestinal immune network for IgA production	20/671	29/5454	1.6538e-12	2.7917e-11	2.2334e-11	100300510/414345/508367/506214/504507/507857/286849/525727/282535/282494/282530/539241/282490/282495/282491/282493/527275/514031/281246/615030	20	CD86/MAP3K14/BOLA-DRA/TNFSF13B/CD40/BOLA-DOA/BOLA-DQA5/BLA-DQB/BOLA-DMA/BOLA-DQB/BOLA-DMB/BOLA-DOB/MADCAM1/ITGB7/IL10	ENSBTAG00000027204/ENSBTAG00000013118/ENSBTAG00000007084/ENSBTAG00000010645/ENSBTAG00000011563/ENSBTAG00000014880/ENSBTAG00000020736/ENSBTAG00000006490/ENSBTAG00000009656/ENSBTAG00000038128/ENSBTAG00000013919/ENSBTAG00000019588/ENSBTAG00000015730/ENSBTAG00000021077/ENSBTAG00000012451/ENSBTAG00000047707/ENSBTAG00000039355/ENSBTAG00000018993/ENSBTAG00000006685/ENSBTAG00000006078
bta05321	Inflammatory bowel disease	25/671	44/5454	1.675e-12	2.7917e-11	2.2334e-11	100300510/281862/280943/280831/538933/281251/281249/281536/508541/281534/506214/444867/524299/525727/282535/282494/282530/539241/282490/282495/282491/282493/404154/617967/281246	25	IL2RG/TNF/JUN/TBX21/IL1B/IL18/TLR4/STAT3/TLR2/BOLA-DRA/NOD2/IL12RB1/BOLA-DOA/BOLA-DQA5/BLA-DQB/BOLA-DMA/BOLA-DQB/BOLA-DMB/BOLA-DOB/IL4R/IL21R/IL10	ENSBTAG00000027204/ENSBTAG00000007626/ENSBTAG00000025471/ENSBTAG00000004037/ENSBTAG00000014199/ENSBTAG00000001321/ENSBTAG00000000277/ENSBTAG00000006240/ENSBTAG00000021523/ENSBTAG00000008008/ENSBTAG00000010645/ENSBTAG00000020936/ENSBTAG00000011481/ENSBTAG00000006490/ENSBTAG00000009656/ENSBTAG00000038128/ENSBTAG00000013919/ENSBTAG00000019588/ENSBTAG00000015730/ENSBTAG00000021077/ENSBTAG00000012451/…
bta04064	NF-kappa B signaling pathway	36/671	88/5454	8.449e-12	1.3341e-10	1.0672e-10	518089/100300510/510393/281408/281839/282325/280943/508367/281251/534996/533459/515515/508890/504760/504509/618405/281536/526392/522670/281048/514735/515377/504507/539350/504727/286849/509167/510923/281212/540944/534578/282118/414347/282291/282152/514386	36	BLNK/PLAU/ICAM1/PRKCB/TNF/MAP3K14/IL1B/LYN/BTK/SYK/LCK/DDX58/ZAP70/GADD45B/TLR4/NFKB2/RELB/CD14/LAT/CARD11/TNFSF13B/TICAM2/RIPK1/CD40/CCL19/TRIM25/GRO1/TRAF1/VCAM1/CCL4/NFKBIA/BCL2L1/BIRC3/EDARADD	ENSBTAG00000027204/ENSBTAG00000021358/ENSBTAG00000005947/ENSBTAG00000010303/ENSBTAG00000020921/ENSBTAG00000025471/ENSBTAG00000007084/ENSBTAG00000001321/ENSBTAG00000020034/ENSBTAG00000019250/ENSBTAG00000004767/ENSBTAG00000012695/ENSBTAG00000003366/ENSBTAG00000005892/ENSBTAG00000025462/ENSBTAG00000006240/ENSBTAG00000006017/ENSBTAG00000038428/ENSBTAG00000015032/ENSBTAG00000021249/ENSBTAG00000014698/…
bta04145	Phagosome	46/671	132/5454	9.0169e-12	1.3525e-10	1.082e-10	535605/534900/281872/282196/507917/281311/281112/515712/281877/281766/513684/618733/281586/541271/524959/281536/281897/281048/281534/281346/506214/407237/280677/532865/327711/525727/282535/282494/282530/539241/282490/282495/282491/282493/533050/407173/616942/512672/510417/511581/782652/282227/518526/281111/281345/507859	46	CORO1A/MSR1/CYBB/BOLA/ITGB2/TUBA1D/FCGR3A/TCIRG1/TAP2/TUBA3E/TUBB1/TAP1/TLR4/LAMP1/CD14/TLR2/ITGA2/NCF2/BOLA-DRA/TLR6/C3/CLEC7A/CTSS/BOLA-DOA/BOLA-DQA5/BLA-DQB/BOLA-DMA/BOLA-DQB/BOLA-DMB/BOLA-DOB/BoLA/JSP.1/BOLA-NC1/C1R/FCGR2A/FCGR1A/CYBA/NCF1/NCF4	ENSBTAG00000008631/ENSBTAG00000012208/ENSBTAG00000002885/ENSBTAG00000019953/ENSBTAG00000002069/ENSBTAG00000017060/ENSBTAG00000030973/ENSBTAG00000002096/ENSBTAG00000000292/ENSBTAG00000003038/ENSBTAG00000030979/ENSBTAG00000018785/ENSBTAG00000008953/ENSBTAG00000006240/ENSBTAG00000010242/ENSBTAG00000015032/ENSBTAG00000008008/ENSBTAG00000019289/ENSBTAG00000008004/ENSBTAG00000010645/ENSBTAG00000014031/…
bta05340	Primary immunodeficiency	18/671	27/5454	5.3885e-11	7.6979e-10	6.1583e-10	510393/281862/281054/618733/533459/538276/508890/281586/504509/524959/407152/521554/407098/286849/281053/281060/508720/508633	18	BLNK/IL2RG/CD3E/TAP2/BTK/JAK3/LCK/ZAP70/TAP1/PTPRC/IL7R/CD4/CD40/CD3D/CD8A/CIITA/CD8B	ENSBTAG00000021358/ENSBTAG00000007626/ENSBTAG00000015710/ENSBTAG00000003038/ENSBTAG00000019250/ENSBTAG00000020904/ENSBTAG00000012695/ENSBTAG00000005892/ENSBTAG00000008953/ENSBTAG00000023144/ENSBTAG00000019975/ENSBTAG00000003255/ENSBTAG00000020736/ENSBTAG00000006452/ENSBTAG00000021141/ENSBTAG00000020649/ENSBTAG00000008956
bta05323	Rheumatoid arthritis	30/671	69/5454	7.7796e-11	1.0609e-09	8.4869e-10	100300510/281839/281877/414345/513684/280943/280831/281251/281043/281249/281536/280795/517002/281534/506214/504507/281094/525727/282535/282494/282530/539241/282490/282495/282491/282493/281874/282170/281212/327712	30	ICAM1/ITGB2/CD86/TCIRG1/TNF/JUN/IL1B/CCL2/IL18/TLR4/FOS/ACP5/TLR2/BOLA-DRA/TNFSF13B/CSF1/BOLA-DOA/BOLA-DQA5/BLA-DQB/BOLA-DMA/BOLA-DQB/BOLA-DMB/BOLA-DOB/ITGAL/CCL3/GRO1/CCL5	ENSBTAG00000027204/ENSBTAG00000010303/ENSBTAG00000017060/ENSBTAG00000013118/ENSBTAG00000000292/ENSBTAG00000025471/ENSBTAG00000004037/ENSBTAG00000001321/ENSBTAG00000037811/ENSBTAG00000000277/ENSBTAG00000006240/ENSBTAG00000004322/ENSBTAG00000004826/ENSBTAG00000008008/ENSBTAG00000010645/ENSBTAG00000011563/ENSBTAG00000000283/ENSBTAG00000006490/ENSBTAG00000009656/ENSBTAG00000038128/ENSBTAG00000013919/…
bta05416	Viral myocarditis	26/671	54/5454	8.8966e-11	1.1604e-09	9.2834e-10	541308/507917/100300510/281839/515712/281877/414345/369025/506214/286849/525727/282535/282494/282530/539241/282490/282495/282491/282493/281874/533050/407173/616942/512672/510417/507481	26	ICAM1/BOLA/ITGB2/CD86/PRF1/BOLA-DRA/CD40/BOLA-DOA/BOLA-DQA5/BLA-DQB/BOLA-DMA/BOLA-DQB/BOLA-DMB/BOLA-DOB/ITGAL/BoLA/JSP.1/BOLA-NC1/CASP8/SGCA	ENSBTAG00000012208/ENSBTAG00000027204/ENSBTAG00000010303/ENSBTAG00000002069/ENSBTAG00000017060/ENSBTAG00000013118/ENSBTAG00000001008/ENSBTAG00000010645/ENSBTAG00000020736/ENSBTAG00000006490/ENSBTAG00000009656/ENSBTAG00000038128/ENSBTAG00000013919/ENSBTAG00000019588/ENSBTAG00000015730/ENSBTAG00000021077/ENSBTAG00000012451/ENSBTAG00000047707/ENSBTAG00000007103/ENSBTAG00000005182/ENSBTAG00000020116/…
bta04062	Chemokine signaling pathway	47/671	145/5454	9.6674e-11	1.2084e-09	9.6674e-10	536051/506270/281985/100124525/282325/511812/618399/510083/281043/497017/534996/522311/538276/281603/280814/511023/508541/281638/617345/530001/617258/282682/509167/508666/616732/282170/517354/107131173/508888/281044/519716/506807/407771/529196/527410/101902682/511674/281212/516104/615107/414347/513990/327712/282291/281345/614838/515621	47	CX3CR1/PRKCB/GNG11/GNG7/DOCK2/CCL2/CCR5/LYN/ITK/BRAF/JAK3/ADCY7/PTK2/HCK/STAT2/STAT3/ARRB2/VAV1/PIK3CG/CCL24/GRK2/CCL19/CCL16/CCL3/CX3CL1/WAS/PLCB2/PLCB4/CCL8/CCR6/CXCR6/CCR1/PREX1/CCL27/CXCL13/GRO1/CXCL11/CXCL10/CCL4/CXCL9/CCL5/NFKBIA/NCF1/PIK3R5/PIK3R6	ENSBTAG00000002923/ENSBTAG00000020921/ENSBTAG00000000820/ENSBTAG00000007644/ENSBTAG00000014612/ENSBTAG00000037811/ENSBTAG00000008099/ENSBTAG00000020034/ENSBTAG00000000306/ENSBTAG00000021761/ENSBTAG00000020904/ENSBTAG00000006208/ENSBTAG00000009578/ENSBTAG00000007932/ENSBTAG00000004380/ENSBTAG00000021523/ENSBTAG00000035587/ENSBTAG00000039160/ENSBTAG00000020848/ENSBTAG00000026275/ENSBTAG00000005832/…
bta04659	Th17 cell differentiation	35/671	91/5454	1.3139e-10	1.5767e-09	1.2614e-09	100300510/281862/281054/282375/280831/538933/281251/538276/508890/504509/529631/508541/280795/618409/506727/514735/506214/407098/524299/525727/282535/282494/282530/281053/539241/282490/282495/282491/282493/404154/514529/617967/514933/104968644/282291	35	IL2RG/CD3E/STAT5A/JUN/TBX21/IL1B/JAK3/LCK/ZAP70/RUNX1/STAT3/FOS/NFKBIE/LAT/BOLA-DRA/CD4/IL12RB1/BOLA-DOA/BOLA-DQA5/CD3D/BLA-DQB/BOLA-DMA/BOLA-DQB/BOLA-DMB/BOLA-DOB/IL4R/IL27RA/IL21R/EBI3/IL2RB/NFKBIA	ENSBTAG00000027204/ENSBTAG00000007626/ENSBTAG00000015710/ENSBTAG00000009496/ENSBTAG00000004037/ENSBTAG00000014199/ENSBTAG00000001321/ENSBTAG00000020904/ENSBTAG00000012695/ENSBTAG00000005892/ENSBTAG00000004742/ENSBTAG00000021523/ENSBTAG00000004322/ENSBTAG00000031214/ENSBTAG00000013705/ENSBTAG00000021249/ENSBTAG00000010645/ENSBTAG00000003255/ENSBTAG00000011481/ENSBTAG00000006490/ENSBTAG00000009656/…
bta04658	Th1 and Th2 cell differentiation	29/671	75/5454	4.5264e-09	5.2228e-08	4.1782e-08	100300510/281862/281054/282375/280831/538933/538276/508890/504509/617389/280795/506727/514735/506214/407098/524299/525727/282535/282494/282530/281053/539241/282490/282495/282491/282493/404154/104968644/282291	29	IL2RG/CD3E/STAT5A/JUN/TBX21/JAK3/LCK/ZAP70/RUNX3/FOS/NFKBIE/LAT/BOLA-DRA/CD4/IL12RB1/BOLA-DOA/BOLA-DQA5/CD3D/BLA-DQB/BOLA-DMA/BOLA-DQB/BOLA-DMB/BOLA-DOB/IL4R/IL2RB/NFKBIA	ENSBTAG00000027204/ENSBTAG00000007626/ENSBTAG00000015710/ENSBTAG00000009496/ENSBTAG00000004037/ENSBTAG00000014199/ENSBTAG00000020904/ENSBTAG00000012695/ENSBTAG00000005892/ENSBTAG00000050474/ENSBTAG00000004322/ENSBTAG00000013705/ENSBTAG00000021249/ENSBTAG00000010645/ENSBTAG00000003255/ENSBTAG00000011481/ENSBTAG00000006490/ENSBTAG00000009656/ENSBTAG00000038128/ENSBTAG00000013919/ENSBTAG00000006452/…
bta04610	Complement and coagulation cascades	23/671	55/5454	3.2382e-08	3.598e-07	2.8784e-07	112441462/280750/280897/338050/280678/281983/515440/514076/281408/281877/534961/493645/280677/614262/282522/540702/617881/767827/511581/280687/509968/617435/505647	23	C4A/PLAUR/C2/CFB/PLAU/ITGB2/CLU/C1QA/C5AR1/C3/VSIG4/SERPINF2/C3AR1/F13A1/PLG/C1S/C1R/SERPINA5/F5/C1QC/C1QB/CFD	ENSBTAG00000037533/ENSBTAG00000051726/ENSBTAG00000013125/ENSBTAG00000007450/ENSBTAG00000046158/ENSBTAG00000005947/ENSBTAG00000017060/ENSBTAG00000005574/ENSBTAG00000007153/ENSBTAG00000020872/ENSBTAG00000017280/ENSBTAG00000015769/ENSBTAG00000020859/ENSBTAG00000019741/ENSBTAG00000007268/ENSBTAG00000001271/ENSBTAG00000004840/ENSBTAG00000008612/ENSBTAG00000004063/ENSBTAG00000017722/ENSBTAG00000011193/…
bta05166	Human T-cell leukemia virus 1 infection	53/671	203/5454	3.5664e-08	3.8211e-07	3.0569e-07	785291/521939/533526/507169/509827/540109/507917/280729/783680/507100/100300510/281862/281839/515712/281877/281054/282375/280943/286872/280831/282127/508367/538276/508890/281603/526392/100297981/522670/280795/506214/407098/286849/525727/282535/282494/282530/281053/539241/282490/282495/282491/282493/281874/533050/407173/616942/512672/510417/104968644/282291/282152/281033/615030	53	DLG1/B2M/SPI1/IL2RG/ICAM1/BOLA/ITGB2/CD3E/CCNA1/STAT5A/CCNE1/TNF/MSX1/JUN/ZFP36/TRRAP/MAP3K14/JAK3/LCK/ADCY7/ATF2/NFKB2/EGR2/RELB/FOS/BOLA-DRA/CD4/CD40/BOLA-DOA/BOLA-DQA5/CD3D/BLA-DQB/BOLA-DMA/BOLA-DQB/BOLA-DMB/BOLA-DOB/ITGAL/BoLA/JSP.1/BOLA-NC1/IL2RB/NFKBIA/BCL2L1/CRTC3/TSPO	ENSBTAG00000012208/ENSBTAG00000020378/ENSBTAG00000012330/ENSBTAG00000021709/ENSBTAG00000027204/ENSBTAG00000007626/ENSBTAG00000010303/ENSBTAG00000002069/ENSBTAG00000017060/ENSBTAG00000015710/ENSBTAG00000007284/ENSBTAG00000009496/ENSBTAG00000004735/ENSBTAG00000025471/ENSBTAG00000010875/ENSBTAG00000004037/ENSBTAG00000008573/ENSBTAG00000007113/ENSBTAG00000007084/ENSBTAG00000020904/ENSBTAG00000012695/…
bta05417	Lipid and atherosclerosis	47/671	175/5454	8.6558e-08	8.9542e-07	7.1634e-07	282001/506270/530610/533735/281985/784541/281112/281839/280943/280831/516979/282846/538639/281251/281043/281249/534996/281536/101907028/508541/100125591/280795/281048/281534/514214/281346/407237/617345/539350/282488/286849/281484/282170/507481/508888/530929/107132327/518526/281212/534578/282118/327712/282291/282152/281111/281345/507859	47	CYBB/ICAM1/TNF/JUN/IRF3/PYCARD/NLRP3/IL1B/CCL2/IL18/LYN/PRKCA/PTK2/TLR4/POU2F2/STAT3/IRF7/FOS/ATF6/CD14/TLR2/MIB1/CASP1/NCF2/TLR6/VAV1/TICAM2/FAS/CD40/SELE/CCL3/CASP8/PLCB2/PLCB4/GRO1/VCAM1/CCL5/NFKBIA/BCL2L1/CYBA/NCF1/NCF4	ENSBTAG00000019953/ENSBTAG00000010303/ENSBTAG00000025471/ENSBTAG00000004037/ENSBTAG00000006633/ENSBTAG00000020535/ENSBTAG00000001273/ENSBTAG00000001321/ENSBTAG00000037811/ENSBTAG00000000277/ENSBTAG00000020034/ENSBTAG00000001061/ENSBTAG00000009578/ENSBTAG00000006240/ENSBTAG00000008556/ENSBTAG00000021523/ENSBTAG00000047680/ENSBTAG00000004322/ENSBTAG00000005227/ENSBTAG00000015032/ENSBTAG00000008008/…
bta05144	Malaria	18/671	39/5454	1.6903e-07	1.6903e-06	1.3522e-06	529759/100300510/281839/281877/280943/281251/281043/281249/281536/281534/286849/281484/281874/511435/518526/281246/534578/282118	18	SDC1/ICAM1/ITGB2/TNF/IL1B/CCL2/IL18/TLR4/TLR2/CD40/SELE/ITGAL/CD81/IL10/VCAM1	ENSBTAG00000011154/ENSBTAG00000027204/ENSBTAG00000010303/ENSBTAG00000017060/ENSBTAG00000025471/ENSBTAG00000001321/ENSBTAG00000037811/ENSBTAG00000000277/ENSBTAG00000006240/ENSBTAG00000008008/ENSBTAG00000020736/ENSBTAG00000007307/ENSBTAG00000007103/ENSBTAG00000047495/ENSBTAG00000014220/ENSBTAG00000006685/ENSBTAG00000037539/ENSBTAG00000007773
bta05152	Tuberculosis	39/671	139/5454	3.2792e-07	3.1734e-06	2.5388e-06	282196/282226/508832/281877/281766/513684/280943/281251/281249/515515/281536/618605/281897/613384/281048/281534/282876/506214/407237/280677/532865/327711/444867/525727/282535/282494/282530/539241/282490/282495/282491/282493/507481/782652/282227/513478/281246/508720/768054	39	CORO1A/FCER1G/LSP1/ITGB2/FCGR3A/TCIRG1/TNF/IL1B/IL18/SYK/TLR4/SPHK1/LAMP1/CD74/CD14/TLR2/NOS2/BOLA-DRA/TLR6/C3/CLEC7A/CTSS/NOD2/BOLA-DOA/BOLA-DQA5/BLA-DQB/BOLA-DMA/BOLA-DQB/BOLA-DMB/BOLA-DOB/CASP8/FCGR2A/FCGR1A/IL10RA/IL10/CIITA/CARD9	ENSBTAG00000008631/ENSBTAG00000024503/ENSBTAG00000010447/ENSBTAG00000017060/ENSBTAG00000002096/ENSBTAG00000000292/ENSBTAG00000025471/ENSBTAG00000001321/ENSBTAG00000000277/ENSBTAG00000004767/ENSBTAG00000006240/ENSBTAG00000008507/ENSBTAG00000010242/ENSBTAG00000015228/ENSBTAG00000015032/ENSBTAG00000008008/ENSBTAG00000006894/ENSBTAG00000010645/ENSBTAG00000014031/ENSBTAG00000017280/ENSBTAG00000014546/…
bta05143	African trypanosomiasis	14/671	26/5454	3.7257e-07	3.4928e-06	2.7943e-06	282001/281985/281839/282325/280943/281251/281249/282488/281484/506281/508888/281246/534578/282118	14	ICAM1/PRKCB/TNF/IL1B/IL18/PRKCA/FAS/SELE/IDO1/PLCB2/PLCB4/IL10/VCAM1	ENSBTAG00000010303/ENSBTAG00000020921/ENSBTAG00000025471/ENSBTAG00000001321/ENSBTAG00000000277/ENSBTAG00000001061/ENSBTAG00000010785/ENSBTAG00000007307/ENSBTAG00000020602/ENSBTAG00000019079/ENSBTAG00000013116/ENSBTAG00000006685/ENSBTAG00000037539/ENSBTAG00000007773
bta05162	Measles	33/671	110/5454	5.0394e-07	4.5813e-06	3.665e-06	533526/100300510/281862/280873/281054/282375/654488/280831/516979/281251/535490/538276/280872/504760/281536/511023/508541/100125591/280795/509855/281534/529660/519922/347699/540426/514090/493686/282488/281053/507481/104968644/282291/282152	33	IL2RG/MX2/CD3E/STAT5A/OAS1Y/CCNE1/JUN/IRF3/IL1B/IFIH1/JAK3/MX1/DDX58/TLR4/STAT2/STAT3/IRF7/FOS/IRF9/TLR2/OAS2/OAS1Z/OAS1X/MSN/BAK1/TLR7/FAS/CD3D/CASP8/IL2RB/NFKBIA/BCL2L1	ENSBTAG00000027204/ENSBTAG00000007626/ENSBTAG00000008471/ENSBTAG00000015710/ENSBTAG00000009496/ENSBTAG00000039861/ENSBTAG00000004735/ENSBTAG00000004037/ENSBTAG00000006633/ENSBTAG00000001321/ENSBTAG00000008142/ENSBTAG00000020904/ENSBTAG00000030913/ENSBTAG00000003366/ENSBTAG00000006240/ENSBTAG00000004380/ENSBTAG00000021523/ENSBTAG00000047680/ENSBTAG00000004322/ENSBTAG00000005816/ENSBTAG00000008008/…
bta05145	Toxoplasmosis	30/671	97/5454	8.1466e-07	7.1882e-06	5.7505e-06	532572/280943/497017/281536/508541/281534/282876/506214/530001/286849/404074/525727/282535/282494/282530/539241/282490/282495/282491/282493/507481/513478/511043/281246/508720/282291/282152/514386/614838/515621	30	TNF/CCR5/TLR4/STAT3/TLR2/NOS2/BOLA-DRA/PIK3CG/CD40/ALOX5/BOLA-DOA/BOLA-DQA5/BLA-DQB/BOLA-DMA/BOLA-DQB/BOLA-DMB/BOLA-DOB/CASP8/IL10RA/LAMC2/IL10/LAMC1/CIITA/NFKBIA/BCL2L1/BIRC3/PIK3R5/PIK3R6	ENSBTAG00000025471/ENSBTAG00000008099/ENSBTAG00000006240/ENSBTAG00000021523/ENSBTAG00000008008/ENSBTAG00000006894/ENSBTAG00000010645/ENSBTAG00000020848/ENSBTAG00000020736/ENSBTAG00000020319/ENSBTAG00000006490/ENSBTAG00000009656/ENSBTAG00000038128/ENSBTAG00000013919/ENSBTAG00000019588/ENSBTAG00000015730/ENSBTAG00000021077/ENSBTAG00000012451/ENSBTAG00000047707/ENSBTAG00000015718/ENSBTAG00000005215/…
bta05133	Pertussis	23/671	65/5454	1.1752e-06	1.0073e-05	8.0582e-06	280678/515440/281877/534961/280943/280831/516979/282846/538639/281251/281536/789216/280795/281048/282876/514214/280677/539350/767827/511581/281246/509968/617435	23	C4A/C2/ITGB2/C1QA/TNF/JUN/IRF3/PYCARD/NLRP3/IL1B/TLR4/IRF1/FOS/CD14/NOS2/CASP1/C3/TICAM2/C1S/C1R/IL10/C1QC/C1QB	ENSBTAG00000037533/ENSBTAG00000007450/ENSBTAG00000017060/ENSBTAG00000007153/ENSBTAG00000025471/ENSBTAG00000004037/ENSBTAG00000006633/ENSBTAG00000020535/ENSBTAG00000001273/ENSBTAG00000001321/ENSBTAG00000006240/ENSBTAG00000031231/ENSBTAG00000004322/ENSBTAG00000015032/ENSBTAG00000006894/ENSBTAG00000050239/ENSBTAG00000017280/ENSBTAG00000002357/ENSBTAG00000004840/ENSBTAG00000008612/ENSBTAG00000006685/…
bta05168	Herpes simplex virus 1 infection	58/671	255/5454	1.3593e-06	1.1328e-05	9.0622e-06	101902926/507917/280729/783680/539605/515712/618737/654488/533661/280943/516979/281251/281043/618733/535490/515515/281586/504760/524959/100048947/100138545/511023/101907028/100125591/509855/613384/281534/529660/519922/347699/506214/514090/280677/282488/525727/282535/282494/282530/539241/282490/282495/282491/282493/533050/407173/616942/512672/510417/507481/327712/282291/282152/514386/768054/112441…	58	B2M/CFP/BOLA/OAS1Y/STING1/TNF/IRF3/IL1B/CCL2/TAP2/IFIH1/SYK/DDX58/TAP1/RNASEL/PML/STAT2/POU2F2/IRF7/IRF9/CD74/TLR2/OAS2/OAS1Z/OAS1X/BOLA-DRA/BAK1/C3/FAS/BOLA-DOA/BOLA-DQA5/BLA-DQB/BOLA-DMA/BOLA-DQB/BOLA-DMB/BOLA-DOB/BoLA/JSP.1/BOLA-NC1/CASP8/CCL5/NFKBIA/BCL2L1/BIRC3/CARD9/TAPBP/PILRA	ENSBTAG00000012208/ENSBTAG00000012330/ENSBTAG00000015815/ENSBTAG00000002069/ENSBTAG00000053806/ENSBTAG00000039861/ENSBTAG00000002296/ENSBTAG00000025471/ENSBTAG00000006633/ENSBTAG00000001321/ENSBTAG00000037811/ENSBTAG00000003038/ENSBTAG00000008142/ENSBTAG00000004767/ENSBTAG00000003366/ENSBTAG00000008953/ENSBTAG00000009091/ENSBTAG00000015779/ENSBTAG00000004380/ENSBTAG00000008556/ENSBTAG00000047680/…
bta04380	Osteoclast differentiation	31/671	105/5454	1.6444e-06	1.3333e-05	1.0666e-05	529346/507100/510393/327666/513244/281766/280943/280831/510008/508367/281251/533459/515515/508890/511023/526392/522670/280795/509855/514246/517002/281346/281094/782652/282227/282390/282291/281111/281345/507859/104973826	31	GAB2/SPI1/BLNK/SIRPA/LCP2/FCGR3A/TNF/JUN/FHL2/MAP3K14/IL1B/BTK/SYK/LCK/STAT2/NFKB2/RELB/FOS/IRF9/JUNB/ACP5/NCF2/CSF1/FCGR2A/FCGR1A/TYROBP/NFKBIA/CYBA/NCF1/NCF4	ENSBTAG00000002922/ENSBTAG00000021709/ENSBTAG00000021358/ENSBTAG00000007213/ENSBTAG00000009381/ENSBTAG00000002096/ENSBTAG00000025471/ENSBTAG00000004037/ENSBTAG00000001086/ENSBTAG00000007084/ENSBTAG00000001321/ENSBTAG00000019250/ENSBTAG00000004767/ENSBTAG00000012695/ENSBTAG00000004380/ENSBTAG00000006017/ENSBTAG00000038428/ENSBTAG00000004322/ENSBTAG00000005816/ENSBTAG00000012046/ENSBTAG00000004826/…
bta05171	Coronavirus disease - COVID-19	47/671	196/5454	3.082e-06	2.4332e-05	1.9465e-05	112442347/282001/407217/280678/515440/514076/281112/280873/282325/534961/654488/533661/280943/280831/516979/538639/281251/281043/535490/280872/515515/504760/281536/511023/508541/280795/509855/281534/514214/529660/519922/347699/493645/280677/509484/493686/540702/617881/767827/511581/615107/522921/281871/509968/617435/505647/282291	47	C4A/C2/CFB/CYBB/MX2/PRKCB/C1QA/OAS1Y/STING1/TNF/JUN/IRF3/NLRP3/IL1B/CCL2/IFIH1/PRKCA/MX1/SYK/EGFR/DDX58/TLR4/STAT2/STAT3/FOS/IRF9/TLR2/CASP1/OAS2/OAS1Z/OAS1X/C5AR1/C3/ACE/TLR7/C3AR1/F13A1/C1S/C1R/CXCL10/HBEGF/ISG15/C1QC/C1QB/CFD/NFKBIA	ENSBTAG00000037533/ENSBTAG00000007450/ENSBTAG00000046158/ENSBTAG00000019953/ENSBTAG00000008471/ENSBTAG00000020921/ENSBTAG00000052953/ENSBTAG00000007153/ENSBTAG00000039861/ENSBTAG00000002296/ENSBTAG00000025471/ENSBTAG00000004037/ENSBTAG00000006633/ENSBTAG00000001273/ENSBTAG00000001321/ENSBTAG00000037811/ENSBTAG00000008142/ENSBTAG00000001061/ENSBTAG00000030913/ENSBTAG00000004767/ENSBTAG00000011628/…
bta04668	TNF signaling pathway	29/671	99/5454	4.2451e-06	3.1988e-05	2.559e-05	509827/281839/280943/280831/508367/281251/281043/789216/280795/514246/531942/282488/504727/281094/281484/444867/517354/338033/521987/507481/790225/281212/615107/540944/534578/282118/327712/282291/514386	29	ICAM1/TNF/JUN/MAP3K14/IL1B/CCL2/ATF2/IRF1/FOS/JUNB/BCL3/FAS/RIPK1/CSF1/SELE/NOD2/CX3CL1/TNFRSF1B/IFI47/CASP8/MLKL/GRO1/CXCL10/TRAF1/VCAM1/CCL5/NFKBIA/BIRC3	ENSBTAG00000010303/ENSBTAG00000025471/ENSBTAG00000004037/ENSBTAG00000007084/ENSBTAG00000001321/ENSBTAG00000037811/ENSBTAG00000002295/ENSBTAG00000031231/ENSBTAG00000004322/ENSBTAG00000012046/ENSBTAG00000009493/ENSBTAG00000010785/ENSBTAG00000006378/ENSBTAG00000000283/ENSBTAG00000007307/ENSBTAG00000020936/ENSBTAG00000024869/ENSBTAG00000024928/ENSBTAG00000015727/ENSBTAG00000015718/ENSBTAG00000012216/…
bta04620	Toll-like receptor signaling pathway	25/671	79/5454	4.2651e-06	3.1988e-05	2.559e-05	414345/280943/280831/516979/281251/281536/100125591/280795/615340/281499/281048/281534/407237/539350/493686/504727/286849/282170/507481/516104/615107/414347/513990/327712/282291	25	CD86/TNF/JUN/IRF3/IL1B/TLR4/IRF7/FOS/IRF5/SPP1/CD14/TLR2/TLR6/TICAM2/TLR7/RIPK1/CD40/CCL3/CASP8/CXCL11/CXCL10/CCL4/CXCL9/CCL5/NFKBIA	ENSBTAG00000013118/ENSBTAG00000025471/ENSBTAG00000004037/ENSBTAG00000006633/ENSBTAG00000001321/ENSBTAG00000006240/ENSBTAG00000047680/ENSBTAG00000004322/ENSBTAG00000004989/ENSBTAG00000005260/ENSBTAG00000015032/ENSBTAG00000008008/ENSBTAG00000014031/ENSBTAG00000002357/ENSBTAG00000022161/ENSBTAG00000006378/ENSBTAG00000020736/ENSBTAG00000025250/ENSBTAG00000015718/ENSBTAG00000005603/ENSBTAG00000001725/…
bta04613	Neutrophil extracellular trap formation	33/671	123/5454	7.7613e-06	5.679e-05	4.5432e-05	282001/281985/338039/281112/282325/281877/281766/515515/281536/506900/787269/616776/615043/104975676/616868/104968456/506306/281534/514214/281346/493645/513939/280677/532865/493686/281874/508888/282227/281111/281345/507859/617434/515011	33	CASP4/CYBB/PRKCB/ITGB2/FCGR3A/PRKCA/SYK/TLR4/H2AC6/H2BC4/H2BC6/H2BC13/H2BC7/TLR2/CASP1/NCF2/C5AR1/GSDMD/C3/CLEC7A/TLR7/ITGAL/PLCB2/PLCB4/FCGR1A/CYBA/NCF1/NCF4/SELPLG/ITGA2B	ENSBTAG00000020884/ENSBTAG00000019953/ENSBTAG00000020921/ENSBTAG00000017060/ENSBTAG00000002096/ENSBTAG00000001061/ENSBTAG00000004767/ENSBTAG00000006240/ENSBTAG00000039657/ENSBTAG00000052382/ENSBTAG00000031776/ENSBTAG00000052713/ENSBTAG00000049598/ENSBTAG00000008008/ENSBTAG00000050239/ENSBTAG00000008004/ENSBTAG00000020872/ENSBTAG00000021474/ENSBTAG00000017280/ENSBTAG00000014546/ENSBTAG00000022161/…
bta05170	Human immunodeficiency virus 1 infection	44/671	185/5454	8.0491e-06	5.7493e-05	4.5995e-05	100301478/282001/506270/511951/507917/280729/783680/100300510/282325/515712/511812/281054/618399/618737/533661/280943/280831/516979/497017/618733/281586/524959/281536/516599/108771180/280795/281534/514090/407098/282488/504727/281053/533050/407173/616942/512672/510417/338033/507481/282291/282152/112441507/100298356/504335	44	B2M/PRKCB/BOLA/GNG11/CD3E/GNG7/STING1/CCNB3/TNF/JUN/IRF3/CCR5/TAP2/PRKCA/PTK2/TAP1/TLR4/APOBEC3H/FOS/TLR2/BAK1/CD4/FAS/RIPK1/CD3D/BoLA/JSP.1/BOLA-NC1/TNFRSF1B/DDB1/CASP8/NFKBIA/BCL2L1/TAPBP	ENSBTAG00000012208/ENSBTAG00000012330/ENSBTAG00000027204/ENSBTAG00000020921/ENSBTAG00000002069/ENSBTAG00000000820/ENSBTAG00000015710/ENSBTAG00000007644/ENSBTAG00000053806/ENSBTAG00000002296/ENSBTAG00000046286/ENSBTAG00000025471/ENSBTAG00000004037/ENSBTAG00000006633/ENSBTAG00000008099/ENSBTAG00000003038/ENSBTAG00000001061/ENSBTAG00000009578/ENSBTAG00000008953/ENSBTAG00000006240/ENSBTAG00000005251/…
bta05134	Legionellosis	18/671	49/5454	9.4321e-06	6.5805e-05	5.2644e-05	507345/281877/280943/282846/281251/281249/281536/526392/281048/281534/514214/280677/507481/281212/512480/539780/282291/615342	18	ITGB2/TNF/PYCARD/IL1B/IL18/VCP/TLR4/NFKB2/CD14/TLR2/CASP1/C3/CASP8/GRO1/NLRC4/NAIP/NFKBIA/BNIP3	ENSBTAG00000017060/ENSBTAG00000025471/ENSBTAG00000020535/ENSBTAG00000001321/ENSBTAG00000000277/ENSBTAG00000015000/ENSBTAG00000006240/ENSBTAG00000006017/ENSBTAG00000015032/ENSBTAG00000008008/ENSBTAG00000050239/ENSBTAG00000017280/ENSBTAG00000015718/ENSBTAG00000037558/ENSBTAG00000008223/ENSBTAG00000003326/ENSBTAG00000016683/ENSBTAG00000017804
bta05142	Chagas disease	25/671	85/5454	1.8037e-05	0.00012298	9.8383e-05	281985/100300510/281054/534961/280943/280831/281251/281043/281536/280795/281534/282876/407237/280677/509484/282488/281053/282170/507481/508888/281246/509968/617435/327712/282291	25	CD3E/C1QA/TNF/JUN/IL1B/CCL2/TLR4/FOS/TLR2/NOS2/TLR6/C3/ACE/FAS/CD3D/CCL3/CASP8/PLCB2/PLCB4/IL10/C1QC/C1QB/CCL5/NFKBIA	ENSBTAG00000027204/ENSBTAG00000015710/ENSBTAG00000007153/ENSBTAG00000025471/ENSBTAG00000004037/ENSBTAG00000001321/ENSBTAG00000037811/ENSBTAG00000006240/ENSBTAG00000004322/ENSBTAG00000008008/ENSBTAG00000006894/ENSBTAG00000014031/ENSBTAG00000017280/ENSBTAG00000024950/ENSBTAG00000010785/ENSBTAG00000006452/ENSBTAG00000025250/ENSBTAG00000015718/ENSBTAG00000019079/ENSBTAG00000013116/ENSBTAG00000006685/…
bta05163	Human cytomegalovirus infection	44/671	192/5454	2.1963e-05	0.00014642	0.00011713	282001/407217/506270/509827/505611/281985/507917/280729/783680/282325/515712/511812/618399/533661/280943/516979/281251/281043/497017/618733/281586/281603/524959/508541/514090/282331/282488/504727/533050/407173/616942/512672/510417/282170/517354/507481/508888/513478/407771/529196/414347/327712/282291/504335	44	B2M/PRKCB/BOLA/GNG11/GNG7/STING1/TNF/IRF3/IL1B/CCL2/CCR5/TAP2/PRKCA/EGFR/ADCY7/PTK2/TAP1/ATF2/STAT3/GNA13/BAK1/PTGER4/FAS/RIPK1/BoLA/JSP.1/BOLA-NC1/CCL3/CX3CL1/CASP8/PLCB2/PLCB4/IL10RA/CCR1/CCL4/CCL5/NFKBIA/TAPBP	ENSBTAG00000012208/ENSBTAG00000012330/ENSBTAG00000020921/ENSBTAG00000002069/ENSBTAG00000000820/ENSBTAG00000007644/ENSBTAG00000002296/ENSBTAG00000025471/ENSBTAG00000006633/ENSBTAG00000001321/ENSBTAG00000037811/ENSBTAG00000008099/ENSBTAG00000003038/ENSBTAG00000001061/ENSBTAG00000011628/ENSBTAG00000006208/ENSBTAG00000009578/ENSBTAG00000008953/ENSBTAG00000002295/ENSBTAG00000021523/ENSBTAG00000046174/…
bta05167	Kaposi sarcoma-associated herpesvirus infection	38/671	165/5454	7.136e-05	0.00046539	0.00037231	507917/281839/515712/511812/516008/618399/414345/280831/516979/282127/497017/534996/515515/280814/511023/508541/100125591/280795/509855/514090/280677/530001/282488/540106/533050/407173/616942/512672/510417/507481/407771/529196/527410/281212/282291/614838/515621/100297496	38	ICAM1/BOLA/GNG11/CD200R1L/GNG7/CD86/JUN/IRF3/ZFP36/CCR5/LYN/SYK/HCK/STAT2/STAT3/IRF7/FOS/IRF9/BAK1/C3/PIK3CG/FAS/PDGFB/BoLA/JSP.1/BOLA-NC1/CASP8/CCR1/PREX1/GRO1/NFKBIA/PIK3R5/PIK3R6	ENSBTAG00000012208/ENSBTAG00000010303/ENSBTAG00000002069/ENSBTAG00000000820/ENSBTAG00000001235/ENSBTAG00000007644/ENSBTAG00000013118/ENSBTAG00000004037/ENSBTAG00000006633/ENSBTAG00000008573/ENSBTAG00000008099/ENSBTAG00000020034/ENSBTAG00000004767/ENSBTAG00000007932/ENSBTAG00000004380/ENSBTAG00000021523/ENSBTAG00000047680/ENSBTAG00000004322/ENSBTAG00000005816/ENSBTAG00000000428/ENSBTAG00000017280/…
bta04625	C-type lectin receptor signaling pathway	24/671	91/5454	0.00017944	0.00113354	0.00090683	282226/508832/280943/280831/282846/538639/508367/281251/515515/616503/511023/526392/100297981/522670/789216/509855/531942/514214/514979/532865/507481/281246/282291/768054	24	FCER1G/LSP1/TNF/JUN/PYCARD/NLRP3/MAP3K14/IL1B/SYK/RRAS/STAT2/NFKB2/EGR2/RELB/IRF1/IRF9/BCL3/CASP1/CLEC6A/CLEC7A/CASP8/IL10/NFKBIA/CARD9	ENSBTAG00000024503/ENSBTAG00000010447/ENSBTAG00000025471/ENSBTAG00000004037/ENSBTAG00000020535/ENSBTAG00000001273/ENSBTAG00000007084/ENSBTAG00000001321/ENSBTAG00000004767/ENSBTAG00000020983/ENSBTAG00000004380/ENSBTAG00000006017/ENSBTAG00000046409/ENSBTAG00000038428/ENSBTAG00000031231/ENSBTAG00000005816/ENSBTAG00000009493/ENSBTAG00000050239/ENSBTAG00000023635/ENSBTAG00000014546/ENSBTAG00000015718/…
bta05203	Viral carcinogenesis	38/671	172/5454	0.00018137	0.00113354	0.00090683	785291/521939/533526/510093/509827/511951/507917/515712/282375/280831/516979/497017/534996/538276/515515/526392/100297981/508541/787269/616776/615043/104975676/616868/104968456/506306/100125591/509855/514090/280677/281478/533050/407173/616942/512672/510417/507481/540944/282291	38	DLG1/BOLA/CCNA1/STAT5A/CCNE1/JUN/IRF3/CCR5/LYN/DDX3X/JAK3/SYK/ATF2/NFKB2/EGR2/STAT3/H2BC4/H2BC6/H2BC13/H2BC7/IRF7/IRF9/BAK1/C3/SCIN/BoLA/JSP.1/BOLA-NC1/DDB1/CASP8/TRAF1/NFKBIA	ENSBTAG00000012208/ENSBTAG00000020378/ENSBTAG00000002069/ENSBTAG00000007284/ENSBTAG00000009496/ENSBTAG00000004735/ENSBTAG00000004037/ENSBTAG00000006633/ENSBTAG00000008099/ENSBTAG00000020034/ENSBTAG00000035907/ENSBTAG00000020904/ENSBTAG00000004767/ENSBTAG00000002295/ENSBTAG00000006017/ENSBTAG00000046409/ENSBTAG00000021523/ENSBTAG00000052382/ENSBTAG00000031776/ENSBTAG00000052713/ENSBTAG00000049598/…
bta04623	Cytosolic DNA-sensing pathway	15/671	45/5454	0.00018794	0.00115064	0.00092051	533661/516979/282846/281251/281249/504760/100125591/514214/507054/504727/508333/615107/414347/327712/282291	15	STING1/IRF3/PYCARD/IL1B/IL18/DDX58/IRF7/CASP1/IL33/RIPK1/ZBP1/CXCL10/CCL4/CCL5/NFKBIA	ENSBTAG00000002296/ENSBTAG00000006633/ENSBTAG00000020535/ENSBTAG00000001321/ENSBTAG00000000277/ENSBTAG00000003366/ENSBTAG00000047680/ENSBTAG00000050239/ENSBTAG00000018347/ENSBTAG00000006378/ENSBTAG00000012406/ENSBTAG00000001725/ENSBTAG00000025257/ENSBTAG00000053649/ENSBTAG00000016683
bta04660	T cell receptor signaling pathway	23/671	89/5454	0.00033647	0.00201882	0.00161506	785291/100300510/513244/281054/280943/280831/508367/522311/508890/504509/407152/280795/506727/514735/515377/617345/512312/407098/281053/281060/281246/282291/508633	23	DLG1/LCP2/CD3E/TNF/JUN/MAP3K14/ITK/LCK/ZAP70/PTPRC/FOS/NFKBIE/LAT/CARD11/VAV1/PTPN6/CD4/CD3D/CD8A/IL10/NFKBIA/CD8B	ENSBTAG00000020378/ENSBTAG00000027204/ENSBTAG00000009381/ENSBTAG00000015710/ENSBTAG00000025471/ENSBTAG00000004037/ENSBTAG00000007084/ENSBTAG00000000306/ENSBTAG00000012695/ENSBTAG00000005892/ENSBTAG00000023144/ENSBTAG00000004322/ENSBTAG00000013705/ENSBTAG00000021249/ENSBTAG00000014698/ENSBTAG00000039160/ENSBTAG00000020294/ENSBTAG00000003255/ENSBTAG00000006452/ENSBTAG00000021141/ENSBTAG00000006685/…
bta05146	Amoebiasis	21/671	79/5454	0.00039992	0.00235245	0.00188196	282001/506270/281985/532572/282325/281877/280943/281251/281536/281048/281534/282876/510832/512286/788175/782367/516046/508888/511043/281246/281212	21	PRKCB/ITGB2/TNF/IL1B/PRKCA/PTK2/TLR4/CD14/TLR2/NOS2/CD1E/CD1D/PLCB2/PLCB4/LAMC2/IL10/GRO1/LAMC1	ENSBTAG00000020921/ENSBTAG00000017060/ENSBTAG00000025471/ENSBTAG00000001321/ENSBTAG00000001061/ENSBTAG00000009578/ENSBTAG00000006240/ENSBTAG00000015032/ENSBTAG00000008008/ENSBTAG00000006894/ENSBTAG00000009421/ENSBTAG00000024960/ENSBTAG00000039993/ENSBTAG00000019079/ENSBTAG00000013116/ENSBTAG00000000793/ENSBTAG00000006685/ENSBTAG00000037558/ENSBTAG00000011966
bta04650	Natural killer cell mediated cytotoxicity	21/671	80/5454	0.00048107	0.00277541	0.00222033	536051/282001/784541/282226/281839/513244/282325/281877/281766/280943/515515/508890/504509/369025/514735/617345/512312/282488/281874/282390/513468	21	FCER1G/ICAM1/LCP2/PRKCB/ITGB2/FCGR3A/TNF/BRAF/PRKCA/SYK/LCK/ZAP70/PRF1/LAT/VAV1/PTPN6/FAS/ITGAL/TYROBP/CD244	ENSBTAG00000024503/ENSBTAG00000010303/ENSBTAG00000009381/ENSBTAG00000020921/ENSBTAG00000017060/ENSBTAG00000002096/ENSBTAG00000025471/ENSBTAG00000021761/ENSBTAG00000001061/ENSBTAG00000004767/ENSBTAG00000012695/ENSBTAG00000005892/ENSBTAG00000001008/ENSBTAG00000021249/ENSBTAG00000039160/ENSBTAG00000020294/ENSBTAG00000010785/ENSBTAG00000007103/ENSBTAG00000007338/ENSBTAG00000051588/ENSBTAG00000002951
bta04662	B cell receptor signaling pathway	18/671	65/5454	0.00060192	0.00340707	0.00272566	510393/282325/533156/100138311/280831/534996/533459/515515/280795/506727/515377/617345/512312/511435/783725/282291/514582/353510	18	BLNK/PRKCB/DAPP1/PIK3AP1/JUN/LYN/BTK/SYK/FOS/NFKBIE/CARD11/VAV1/PTPN6/CD81/CD72/NFKBIA/CD22/IFITM1	ENSBTAG00000021358/ENSBTAG00000020921/ENSBTAG00000007921/ENSBTAG00000019872/ENSBTAG00000004037/ENSBTAG00000020034/ENSBTAG00000019250/ENSBTAG00000004767/ENSBTAG00000004322/ENSBTAG00000013705/ENSBTAG00000014698/ENSBTAG00000039160/ENSBTAG00000020294/ENSBTAG00000047495/ENSBTAG00000011409/ENSBTAG00000016683/ENSBTAG00000011887/ENSBTAG00000048470
bta05235	PD-L1 expression and PD-1 checkpoint pathway in cancer	21/671	82/5454	0.00068721	0.00381786	0.00305428	407217/100300510/281054/280831/535008/508890/504509/281536/508541/280795/617628/522469/281534/506727/514735/512312/539350/407098/281053/282291/533834	21	CD3E/JUN/BATF3/EGFR/LCK/ZAP70/TLR4/STAT3/FOS/BATF/BATF2/TLR2/NFKBIE/LAT/PTPN6/TICAM2/CD4/CD3D/NFKBIA/CD274	ENSBTAG00000027204/ENSBTAG00000015710/ENSBTAG00000004037/ENSBTAG00000011982/ENSBTAG00000011628/ENSBTAG00000012695/ENSBTAG00000005892/ENSBTAG00000006240/ENSBTAG00000021523/ENSBTAG00000004322/ENSBTAG00000025405/ENSBTAG00000011467/ENSBTAG00000008008/ENSBTAG00000013705/ENSBTAG00000021249/ENSBTAG00000020294/ENSBTAG00000002357/ENSBTAG00000003255/ENSBTAG00000006452/ENSBTAG00000016683/ENSBTAG00000000095
bta05160	Hepatitis C	28/671	124/5454	0.000876	0.00477818	0.00382255	281992/536051/407217/280873/654488/280943/516979/280872/504760/100048947/511023/508541/100125591/509855/511318/529660/519922/347699/514090/282488/504727/511435/100139670/507481/615107/514998/282291/506415	28	MX2/OAS1Y/PPARA/TNF/IRF3/BRAF/MX1/EGFR/DDX58/RNASEL/STAT2/STAT3/IRF7/IRF9/CLDN6/OAS2/OAS1Z/OAS1X/BAK1/FAS/RIPK1/CD81/IFIT1/CASP8/CXCL10/CLDN15/NFKBIA/RSAD2	ENSBTAG00000008471/ENSBTAG00000039861/ENSBTAG00000008063/ENSBTAG00000025471/ENSBTAG00000006633/ENSBTAG00000021761/ENSBTAG00000030913/ENSBTAG00000011628/ENSBTAG00000003366/ENSBTAG00000009091/ENSBTAG00000004380/ENSBTAG00000021523/ENSBTAG00000047680/ENSBTAG00000005816/ENSBTAG00000045901/ENSBTAG00000014628/ENSBTAG00000037527/ENSBTAG00000053807/ENSBTAG00000000428/ENSBTAG00000010785/ENSBTAG00000006378/…
bta04622	RIG-I-like receptor signaling pathway	14/671	48/5454	0.00138322	0.00741011	0.00592809	510093/533661/280943/516979/508378/535490/504760/100125591/504727/510923/507481/615107/281871/282291	14	STING1/TNF/IRF3/DHX58/DDX3X/IFIH1/DDX58/IRF7/RIPK1/TRIM25/CASP8/CXCL10/ISG15/NFKBIA	ENSBTAG00000002296/ENSBTAG00000025471/ENSBTAG00000006633/ENSBTAG00000046580/ENSBTAG00000035907/ENSBTAG00000008142/ENSBTAG00000003366/ENSBTAG00000047680/ENSBTAG00000006378/ENSBTAG00000009948/ENSBTAG00000015718/ENSBTAG00000001725/ENSBTAG00000014707/ENSBTAG00000016683
bta04670	Leukocyte transendothelial migration	22/671	93/5454	0.00161702	0.00851065	0.00680852	282001/506270/614712/281112/281839/282325/281877/522311/511318/281346/505964/540426/617345/281874/508234/534578/282118/514998/539767/281111/281345/507859	22	CYBB/ICAM1/PRKCB/ITGB2/ITK/PRKCA/PTK2/THY1/CLDN6/NCF2/MYL9/MSN/VAV1/ITGAL/SIPA1/VCAM1/CLDN15/RASSF5/CYBA/NCF1/NCF4	ENSBTAG00000019953/ENSBTAG00000010303/ENSBTAG00000020921/ENSBTAG00000017060/ENSBTAG00000000306/ENSBTAG00000001061/ENSBTAG00000009578/ENSBTAG00000019627/ENSBTAG00000045901/ENSBTAG00000008004/ENSBTAG00000011473/ENSBTAG00000003418/ENSBTAG00000039160/ENSBTAG00000007103/ENSBTAG00000013884/ENSBTAG00000037539/ENSBTAG00000007773/ENSBTAG00000000345/ENSBTAG00000010427/ENSBTAG00000051907/ENSBTAG00000003305/…
bta04630	JAK-STAT signaling pathway	23/671	106/5454	0.00420713	0.0213922	0.0171138	407217/539504/281862/282375/538276/511023/508541/521554/509855/512312/540106/524299/404154/514529/617967/513478/508932/104968644/528530/100299249/281246/282152/615030	23	IL2RG/STAT5A/JAK3/EGFR/STAT2/STAT3/IL7R/IRF9/PTPN6/PDGFB/IL12RB1/IL4R/IL27RA/IL21R/LIFR/IL10RA/IL11RA/IL2RB/CSF2RB/IL10/BCL2L1	ENSBTAG00000007626/ENSBTAG00000009496/ENSBTAG00000020904/ENSBTAG00000011628/ENSBTAG00000004380/ENSBTAG00000021523/ENSBTAG00000019975/ENSBTAG00000005816/ENSBTAG00000020294/ENSBTAG00000021697/ENSBTAG00000011481/ENSBTAG00000001602/ENSBTAG00000016933/ENSBTAG00000019567/ENSBTAG00000010423/ENSBTAG00000005215/ENSBTAG00000014907/ENSBTAG00000016345/ENSBTAG00000009064/ENSBTAG00000049808/ENSBTAG00000006685/…
bta04936	Alcoholic liver disease	23/671	106/5454	0.00420713	0.0213922	0.0171138	281992/538954/281152/280924/280678/515440/534961/280943/516979/508367/281251/281536/281048/493645/280677/282488/504727/540702/507481/281212/509968/617435/282291	23	C4A/C2/C1QA/PPARA/TNF/IRF3/MAP3K14/IL1B/PRKAA2/TLR4/CD14/C5AR1/C3/FAS/RIPK1/FASN/C3AR1/CASP8/SCD/GRO1/C1QC/C1QB/NFKBIA	ENSBTAG00000037533/ENSBTAG00000007450/ENSBTAG00000007153/ENSBTAG00000008063/ENSBTAG00000025471/ENSBTAG00000006633/ENSBTAG00000007084/ENSBTAG00000001321/ENSBTAG00000018747/ENSBTAG00000006240/ENSBTAG00000015032/ENSBTAG00000020872/ENSBTAG00000017280/ENSBTAG00000010785/ENSBTAG00000006378/ENSBTAG00000015980/ENSBTAG00000019741/ENSBTAG00000015718/ENSBTAG00000055207/ENSBTAG00000037558/ENSBTAG00000011193/…
bta05202	Transcriptional misregulation in cancer	30/671	152/5454	0.00528837	0.0264419	0.0211535	281239/521939/511371/506270/533445/529124/507100/100300510/281408/414345/618405/515310/100138545/529631/615458/510459/281048/282261/514090/286849/514031/538628/282227/104968644/540944/282713/282152/514386/618054/614876	30	FLI1/SPI1/PLAU/IGF1/CCNA1/CD86/SIX1/PTK2/GADD45B/DUSP6/PML/RUNX1/LYL1/HOXA9/ARNT2/CD14/IGFBP3/BAK1/CD40/ITGB7/RUNX1T1/FCGR1A/IL2RB/TRAF1/NFKBIZ/BCL2L1/BIRC3/PROM1/LMO2	ENSBTAG00000008283/ENSBTAG00000021709/ENSBTAG00000027204/ENSBTAG00000005947/ENSBTAG00000011082/ENSBTAG00000007284/ENSBTAG00000013118/ENSBTAG00000012139/ENSBTAG00000009578/ENSBTAG00000025462/ENSBTAG00000004587/ENSBTAG00000015779/ENSBTAG00000004742/ENSBTAG00000019329/ENSBTAG00000053595/ENSBTAG00000012351/ENSBTAG00000015032/ENSBTAG00000003994/ENSBTAG00000000428/ENSBTAG00000020736/ENSBTAG00000018993/…
bta04210	Apoptosis	26/671	127/5454	0.00554727	0.0272816	0.0218253	535605/534900/784541/510524/280943/280831/508367/618405/507426/280795/369025/514090/352958/282488/504727/327711/512730/281105/507481/510967/528530/100299249/540944/282291/282152/514386	26	CTSH/TUBA1D/TNF/JUN/MAP3K14/TUBA3E/GADD45B/PARP3/FOS/PRF1/BAK1/CTSC/FAS/RIPK1/CTSS/DFFB/CTSB/CASP8/CTSW/CSF2RB/TRAF1/NFKBIA/BCL2L1/BIRC3	ENSBTAG00000010992/ENSBTAG00000030973/ENSBTAG00000025471/ENSBTAG00000004037/ENSBTAG00000007084/ENSBTAG00000030979/ENSBTAG00000025462/ENSBTAG00000000671/ENSBTAG00000004322/ENSBTAG00000001008/ENSBTAG00000000428/ENSBTAG00000011100/ENSBTAG00000010785/ENSBTAG00000006378/ENSBTAG00000017135/ENSBTAG00000020015/ENSBTAG00000012442/ENSBTAG00000015718/ENSBTAG00000020773/ENSBTAG00000009064/ENSBTAG00000049808/…
bta05135	Yersinia infection	26/671	128/5454	0.00617572	0.0298825	0.023906	506270/100300510/513244/280943/280831/516979/282846/538639/281251/281043/281249/508890/533908/504509/281536/280795/514214/514735/617345/407098/281060/107131173/281246/512480/282291/508633	26	LCP2/TNF/JUN/IRF3/PYCARD/NLRP3/IL1B/CCL2/IL18/LCK/RPS6KA1/ZAP70/PTK2/TLR4/FOS/CASP1/LAT/VAV1/CD4/CD8A/WAS/IL10/NLRC4/NFKBIA/CD8B	ENSBTAG00000027204/ENSBTAG00000009381/ENSBTAG00000025471/ENSBTAG00000004037/ENSBTAG00000006633/ENSBTAG00000020535/ENSBTAG00000001273/ENSBTAG00000001321/ENSBTAG00000037811/ENSBTAG00000000277/ENSBTAG00000012695/ENSBTAG00000014447/ENSBTAG00000005892/ENSBTAG00000009578/ENSBTAG00000006240/ENSBTAG00000004322/ENSBTAG00000050239/ENSBTAG00000021249/ENSBTAG00000039160/ENSBTAG00000003255/ENSBTAG00000021141/…

## Sheet: GSEA.Nc1HvsControl.10
Description	setSize	enrichmentScore	NES	pvalue	p.adjust	qvalues	rank	leading_edge	ENSEMBL	gene_name	Count
HALLMARK_OXIDATIVE_PHOSPHORYLATION	197	0.426711	2.45421	5.44035e-13	2.72017e-11	1.8898e-11	3484	tags=50%, list=26%, signal=37%	ENSBTAG00000006391/ENSBTAG00000047418/ENSBTAG00000018339/ENSBTAG00000000786/ENSBTAG00000021776/ENSBTAG00000008692/ENSBTAG00000009479/ENSBTAG00000020124/ENSBTAG00000012232/ENSBTAG00000000550/ENSBTAG00000019419/ENSBTAG00000052280/ENSBTAG00000001353/ENSBTAG00000008314/ENSBTAG00000018813/ENSBTAG00000006029/ENSBTAG00000019096/ENSBTAG00000010480/ENSBTAG00000024701/ENSBTAG00000012788/ENSBTAG00000002000/…	ATP5PO/ATP5PF/COX17/NDUFB4/NDUFA1/IDH3G/COX7B/HSD17B10/ATP5MC3/NDUFB3/SDHB/NDUFS2/UQCRH/ATP6V0B/MRPS15/ATP5MC2/PHB2/NDUFA9/ATP6V1E1/POLR2F/TOMM22/ACO2/NDUFA6/CYB5R3/NDUFA4/OGDH/NDUFA5/ATP6V1F/GRPEL1/ATP5ME/NDUFB6/MRPL34/NDUFB7/NDUFA7/TIMM13/GPX4/ATP5F1D/NDUFS7/UQCR11/UQCRQ/NDUFA2/NA/HTRA2/SUCLG1/NDUFA8/PMPCA/SURF1/COX7A2/ATP6V1D/TIMM8B/ATP5MG/NDUFS3/TIMM10/IDH3B/ATP5F1E/CYC1/MGC148714/UQCRB/COX6A…	98
HALLMARK_MITOTIC_SPINDLE	198	-0.415373	-2.27138	1.78719e-11	4.46798e-10	3.10407e-10	3380	tags=45%, list=26%, signal=34%	ENSBTAG00000013744/ENSBTAG00000002147/ENSBTAG00000021151/ENSBTAG00000000322/ENSBTAG00000016779/ENSBTAG00000020709/ENSBTAG00000024105/ENSBTAG00000039172/ENSBTAG00000000241/ENSBTAG00000009035/ENSBTAG00000014091/ENSBTAG00000014714/ENSBTAG00000021538/ENSBTAG00000010774/ENSBTAG00000018374/ENSBTAG00000005190/ENSBTAG00000006287/ENSBTAG00000004964/ENSBTAG00000030670/ENSBTAG00000006918/ENSBTAG00000007909/…	ITSN1/DLG1/ECT2/RASA2/NCK1/PCNT/OPHN1/SMC1A/MID1/SHROOM2/TUBGCP5/TLK1/RAB3GAP1/ALS2/EPB41/WASF2/NOTCH2/SASS6/KIF2C/FGD6/ESPL1/RACGAP1/MYH9/FGD4/STK38L/RAPGEF5/DOCK4/ANLN/CENPE/PDLIM5/PKD2/CNTRL/MAP1S/NA/LMNB1/SYNPO/RASA1/BCL2L11/BUB1/SOS1/LRPPRC/SPTBN1/RABGAP1/TSC1/TTK/MARCKS/EPB41L2/LATS1/FBXO5/APC/KIF23/NUSAP1/NIN/MYO1E/DLGAP5/BRCA2/TUBGCP3/ARHGEF12/CKAP5/ABI1/KIF5B/TPX2/PREX1/STAU1/ARFGEF1/CDC…	90
HALLMARK_UV_RESPONSE_DN	131	-0.450486	-2.32902	1.13884e-09	1.89807e-08	1.31866e-08	2816	tags=45%, list=21%, signal=36%	ENSBTAG00000019313/ENSBTAG00000011224/ENSBTAG00000009498/ENSBTAG00000031917/ENSBTAG00000017869/ENSBTAG00000012096/ENSBTAG00000016943/ENSBTAG00000021527/ENSBTAG00000007909/ENSBTAG00000009654/ENSBTAG00000000683/ENSBTAG00000018596/ENSBTAG00000015202/ENSBTAG00000008937/ENSBTAG00000014059/ENSBTAG00000020783/ENSBTAG00000012599/ENSBTAG00000020270/ENSBTAG00000024269/ENSBTAG00000014958/ENSBTAG00000002804/…	DLG1/RASA2/ATP2C1/DYRK1A/ACVR2A/NOTCH2/TGFBR3/ADGRL2/PTGFR/PIK3R3/CDKN1B/PRKAR2B/MET/CAV1/CDK13/NFKB1/PDLIM5/APBB2/KIT/LPAR1/PDGFRB/PRKCE/ANXA4/PHF3/BCKDHB/GJA1/CITED2/SCAF8/SYNJ2/SMAD3/DMAC2L/PTPN21/SLC7A1/PLCB4/CELF2/NRP1/WDR37/ATRN/HAS2/ATP2B4/CDC42BPA/AKT3/PIK3CD/PRDM2/NEK7/IGF1R/TJP1/TOGARAM1/PTPRM/TGFBR2/MAPK14/ATXN1/PTEN/ADD3/ZMIZ1/BMPR1A/DLC1/NR1D2/ABCC1	59
HALLMARK_G2M_CHECKPOINT	191	-0.366749	-2.00641	7.97683e-08	9.97103e-07	6.92724e-07	3250	tags=41%, list=25%, signal=31%	ENSBTAG00000004943/ENSBTAG00000007606/ENSBTAG00000020093/ENSBTAG00000008772/ENSBTAG00000010906/ENSBTAG00000010384/ENSBTAG00000001697/ENSBTAG00000009035/ENSBTAG00000000139/ENSBTAG00000017844/ENSBTAG00000020309/ENSBTAG00000010774/ENSBTAG00000007986/ENSBTAG00000001920/ENSBTAG00000020922/ENSBTAG00000009426/ENSBTAG00000014400/ENSBTAG00000007909/ENSBTAG00000015280/ENSBTAG00000014773/ENSBTAG00000024449/…	POLQ/TRA2B/STAG1/SMC1A/MCM6/BARD1/CUL3/E2F2/NOTCH2/DR1/CDC7/STIL/KIF2C/SFPQ/ESPL1/RACGAP1/CCNT1/SLC38A1/TMPO/CDKN1B/DBF4/EZH2/CCNA2/CENPE/NSD2/PBK/SMC2/RAD23B/UPF1/ILF3/LMNB1/G3BP1/HMMR/BUB1/XPO1/ODF2/TTK/MARCKS/SYNCRIP/FBXO5/SMAD3/KIF23/KNL1/NUSAP1/CDKN3/HIF1A/RPS6KA5/BRCA2/SLC7A1/CUL4A/CUL5/NUP98/KIF5B/TPX2/RBL1/SQLE/RAD21/HNRNPU/CENPF/PLK4/POLE/KMT5A/CTCF/KPNB1/CDC6/CDC27/KPNA2/SS18/NDC80/KIF1…	78
HALLMARK_PROTEIN_SECRETION	94	-0.449719	-2.19121	6.05237e-07	6.05237e-06	4.2048e-06	3395	tags=51%, list=26%, signal=38%	ENSBTAG00000003424/ENSBTAG00000001057/ENSBTAG00000007399/ENSBTAG00000020130/ENSBTAG00000006014/ENSBTAG00000046385/ENSBTAG00000025358/ENSBTAG00000011395/ENSBTAG00000012387/ENSBTAG00000049397/ENSBTAG00000017139/ENSBTAG00000006690/ENSBTAG00000006556/ENSBTAG00000011628/ENSBTAG00000018846/ENSBTAG00000020635/ENSBTAG00000002769/ENSBTAG00000049615/ENSBTAG00000019256/ENSBTAG00000001124/ENSBTAG00000020525/…	RAB5A/LAMP2/VAMP7/GLA/ATP7A/YIPF6/RPS6KA3/VPS45/MON2/DNM1L/ARFGAP3/BET1/CAV2/SEC24D/USO1/SEC31A/CLCN3/ABCA1/SNX2/PAM/DOP1A/STX7/IGF2R/AP3B1/SCAMP1/SNAP23/TMX1/ADAM10/TMED10/GALC/CLN5/ARCN1/COPB1/STAM/GNAS/STX16/ARFGEF2/ARFGEF1/TPD52/NA/ARFIP1/TMED2/AP1G1/CLTC/LMAN1/VPS4B/EGFR/GBF1	48
HALLMARK_DNA_REPAIR	146	0.354328	1.95849	5.7246e-06	4.7705e-05	3.31424e-05	2311	tags=35%, list=18%, signal=29%	ENSBTAG00000027665/ENSBTAG00000005225/ENSBTAG00000018589/ENSBTAG00000000435/ENSBTAG00000009495/ENSBTAG00000017951/ENSBTAG00000017355/ENSBTAG00000014775/ENSBTAG00000008543/ENSBTAG00000010467/ENSBTAG00000020776/ENSBTAG00000030966/ENSBTAG00000026422/ENSBTAG00000026320/ENSBTAG00000007453/ENSBTAG00000021861/ENSBTAG00000018969/ENSBTAG00000000694/ENSBTAG00000013776/ENSBTAG00000004820/ENSBTAG00000005280/…	POLR2H/BCAP31/TAF13/TARBP2/AAAS/RAD52/POLR2F/GUK1/POLR2E/GPX4/DGUOK/AK1/GTF3C5/SURF1/EDF1/NELFB/GTF2H5/POLR1D/TAF10/CLP1/ITPA/ADRM1/ADA/VPS28/VPS37B/MRPL40/CCNO/APRT/POLR2C/POLR2I/SUPT5H/BCAM/ERCC1/POLD1/NME1/NT5C/XPC/SEC61A1/POLR1C/NELFE/POLR2G/POLD4/BRF2/POLB/MPG/NME4/NME3/NA/RFC2/POLR2J/TAF6	51
HALLMARK_MYC_TARGETS_V2	56	0.451246	2.05142	7.16812e-05	0.000512009	0.000355711	3496	tags=54%, list=27%, signal=40%	ENSBTAG00000039962/ENSBTAG00000005304/ENSBTAG00000021374/ENSBTAG00000017120/ENSBTAG00000000080/ENSBTAG00000002707/ENSBTAG00000003225/ENSBTAG00000010504/ENSBTAG00000012745/ENSBTAG00000000670/ENSBTAG00000012990/ENSBTAG00000025496/ENSBTAG00000024162/ENSBTAG00000011889/ENSBTAG00000014733/ENSBTAG00000010254/ENSBTAG00000007728/ENSBTAG00000009491/ENSBTAG00000007367/ENSBTAG00000010734/ENSBTAG00000018812/…	SLC19A1/LAS1L/IMP4/HSPE1/MAP3K6/MRTO4/PA2G4/MCM5/NOP2/TBRG4/FARSA/PPAN/NOP16/TCOF1/IPO4/SORD/NOP56/SRM/NOC4L/PUS1/PES1/EXOSC5/GRWD1/PHB/RRP9/WDR74/SLC29A2/PLK1/DCTPP1/AIMP2	30
HALLMARK_ANDROGEN_RESPONSE	93	-0.384109	-1.87949	0.000193204	0.00120752	0.00083891	3944	tags=53%, list=30%, signal=37%	ENSBTAG00000009132/ENSBTAG00000014111/ENSBTAG00000013391/ENSBTAG00000002081/ENSBTAG00000011635/ENSBTAG00000017162/ENSBTAG00000007214/ENSBTAG00000004075/ENSBTAG00000011105/ENSBTAG00000022294/ENSBTAG00000010526/ENSBTAG00000001598/ENSBTAG00000014576/ENSBTAG00000014551/ENSBTAG00000044192/ENSBTAG00000019313/ENSBTAG00000010206/ENSBTAG00000004269/ENSBTAG00000004688/ENSBTAG00000001221/ENSBTAG00000018596/…	TMPRSS2/RPS6KA3/ITGAV/STK39/ACSL3/UAP1/GNAI3/DHCR24/SLC38A2/DNAJB9/SEC24D/BMPR1B/PDLIM5/HERC3/NKX3-1/CDC14B/TNFAIP8/SLC26A2/ELL2/PGM3/UBE2J1/SGK1/MAP7/HMGCR/IQGAP2/PIAS1/PTPN21/TSC22D1/IDI1/TPD52/ZBTB10/ELK4/INPP4B/GUCY1A1/PLPP1/LIFR/ANKH/ABHD2/MAF/CENPN/APPBP2/LMAN1/ELOVL5/SCD/FADS1/ZMIZ1/NCOA4/GSR/NGLY1	49
HALLMARK_UV_RESPONSE_UP	139	0.288779	1.58213	0.0030786	0.0171033	0.0118823	3485	tags=36%, list=26%, signal=27%	ENSBTAG00000008182/ENSBTAG00000009676/ENSBTAG00000007605/ENSBTAG00000030650/ENSBTAG00000016648/ENSBTAG00000031184/ENSBTAG00000001694/ENSBTAG00000019927/ENSBTAG00000012644/ENSBTAG00000010584/ENSBTAG00000008833/ENSBTAG00000021961/ENSBTAG00000007572/ENSBTAG00000050696/ENSBTAG00000000103/ENSBTAG00000002098/ENSBTAG00000013988/ENSBTAG00000026356/ENSBTAG00000010181/ENSBTAG00000000428/ENSBTAG00000000252/…	POLR2H/IGFBP2/NA/UROD/STK25/NR4A1/TST/FKBP4/BID/MAPK8IP2/ATP6V1F/KCNH2/GRPEL1/SIGMAR1/POLE3/JUNB/CLTB/CDC34/BSG/GPX3/SPR/TYRO3/PSMC3/DGAT1/GRINA/CA2/ATF3/CYB5R1/NFKBIA/EIF5/RRAD/FOSB/AP2S1/ARRB2/STARD3/ACAA1/RXRB/BAK1/KLHDC3/APOM/JSP.1/NXF1/MARK2/CDKN1C/MRPL23/PPIF/SLC25A4/SULT1A1/ALDOA/PDAP1	50
HALLMARK_TGF_BETA_SIGNALING	53	-0.400346	-1.76921	0.00353173	0.0176587	0.0122681	2767	tags=40%, list=21%, signal=31%	ENSBTAG00000003245/ENSBTAG00000048761/ENSBTAG00000024603/ENSBTAG00000012599/ENSBTAG00000019853/ENSBTAG00000038716/ENSBTAG00000004154/ENSBTAG00000018127/ENSBTAG00000015991/ENSBTAG00000040350/ENSBTAG00000016420/ENSBTAG00000011909/ENSBTAG00000000231/ENSBTAG00000002625/ENSBTAG00000002835/ENSBTAG00000018035/ENSBTAG00000001499/ENSBTAG00000015398/ENSBTAG00000006995/ENSBTAG00000006420/ENSBTAG00000018852	SKIL/XIAP/ACVR1/BMPR2/TRIM33/BCAR3/UBE2D3/TGFBR1/SPTBN1/MAP3K7/APC/SMAD3/PPM1A/SKI/SMAD1/NCOR2/TJP1/CDH1/SMURF2/CTNNB1/BMPR1A	21
HALLMARK_REACTIVE_OXYGEN_SPECIES_PATHWAY	48	0.395013	1.72369	0.00417409	0.0178157	0.0123772	3601	tags=52%, list=27%, signal=38%	ENSBTAG00000043581/ENSBTAG00000009676/ENSBTAG00000012062/ENSBTAG00000001933/ENSBTAG00000038186/ENSBTAG00000013343/ENSBTAG00000000640/ENSBTAG00000008340/ENSBTAG00000017996/ENSBTAG00000053003/ENSBTAG00000015892/ENSBTAG00000009509/ENSBTAG00000004855/ENSBTAG00000002203/ENSBTAG00000018937/ENSBTAG00000010731/ENSBTAG00000012046/ENSBTAG00000014970/ENSBTAG00000006165/ENSBTAG00000002953/ENSBTAG00000019512/…	NDUFB4/G6PD/PRDX4/NDUFS2/LAMTOR5/STK25/NDUFA6/TXN/PRDX2/JUNB/CDKN2D/GPX4/GPX3/ATOX1/GLRX/PTPA/PRDX6/TXNRD2/SELENOS/FES/EGLN2/ERCC2/FTL/LSP1/HMOX2	25
HALLMARK_KRAS_SIGNALING_UP	147	-0.286277	-1.51245	0.00427578	0.0178157	0.0123772	3840	tags=36%, list=29%, signal=26%	ENSBTAG00000024928/ENSBTAG00000013391/ENSBTAG00000009150/ENSBTAG00000021535/ENSBTAG00000022039/ENSBTAG00000005215/ENSBTAG00000008814/ENSBTAG00000017060/ENSBTAG00000019741/ENSBTAG00000021158/ENSBTAG00000001598/ENSBTAG00000005111/ENSBTAG00000014576/ENSBTAG00000024482/ENSBTAG00000017824/ENSBTAG00000004402/ENSBTAG00000022013/ENSBTAG00000002978/ENSBTAG00000014915/ENSBTAG00000008809/ENSBTAG00000015716/…	DCBLD2/ST6GAL1/ETV5/ZNF639/ITGB2/SATB1/AMMECR1/WDR33/GALNT3/CTSS/PTBP2/ADGRL4/C3AR1/CROT/RELN/AVL9/SPP1/PRKG2/SPARCL1/CBR4/STRN/ADAM17/PRDM1/MAP7/F2RL1/ERO1A/NIN/ALDH1A2/CAB39L/BIRC3/IL10RA/SPON1/BTBD3/NRP1/BMP2/PRELID3B/TNFRSF1B/NA/TOR1AIP2/GUCY1A1/CMKLR1/MAP3K1/ITGA2/ANKH/MTMR10/IRF8/MMD/ACE/PECAM1/EPB41L3/VWA5A/ETS1/ADGRA2	53
HALLMARK_E2F_TARGETS	195	-0.262347	-1.43564	0.00709834	0.0257507	0.01789	3173	tags=37%, list=24%, signal=28%	ENSBTAG00000015338/ENSBTAG00000004376/ENSBTAG00000003616/ENSBTAG00000040065/ENSBTAG00000008453/ENSBTAG00000017094/ENSBTAG00000017021/ENSBTAG00000014766/ENSBTAG00000002736/ENSBTAG00000013225/ENSBTAG00000001697/ENSBTAG00000009035/ENSBTAG00000013100/ENSBTAG00000032719/ENSBTAG00000016311/ENSBTAG00000008088/ENSBTAG00000017019/ENSBTAG00000031473/ENSBTAG00000008963/ENSBTAG00000005278/ENSBTAG00000021686/…	DONSON/TFRC/TRA2B/STAG1/SMC1A/SPC25/MCM6/ORC2/BARD1/DCLRE1B/DEPDC1/KIF2C/ESPL1/RACGAP1/NUP107/PAN2/TMPO/CDKN1B/RAD51AP1/ING3/NUP205/EZH2/CENPE/MELK/DNMT1/ILF3/LMNB1/HMMR/MSH2/XPO1/SMC6/MMS22L/SYNCRIP/BUB1B/CDKN3/DLGAP5/EIF2S1/BRCA2/MRE11/WEE1/IPO7/CSE1L/ATAD2/PRKDC/MCM4/RAD21/NBN/DSCC1/LBR/PLK4/POLE/CIT/RAD1/BRMS1L/NUDT21/CTCF/SRSF1/RAD51C/PPM1D/SPAG5/RPA1/SHMT1/BRCA1/KIF18B/KPNA2/NUP153/HELLS/MK…	72
HALLMARK_HEDGEHOG_SIGNALING	28	-0.48609	-1.79339	0.0072102	0.0257507	0.01789	2009	tags=32%, list=15%, signal=27%	ENSBTAG00000010402/ENSBTAG00000016221/ENSBTAG00000011971/ENSBTAG00000009903/ENSBTAG00000055120/ENSBTAG00000019866/ENSBTAG00000018373/ENSBTAG00000011829/ENSBTAG00000009565	AMOT/OPHN1/NRP2/MYH9/DPYSL2/PTCH1/RASA1/NRP1/NF1	9
HALLMARK_MYC_TARGETS_V1	198	0.247416	1.42572	0.00880342	0.0293447	0.0203869	4398	tags=45%, list=33%, signal=31%	ENSBTAG00000006391/ENSBTAG00000005304/ENSBTAG00000012232/ENSBTAG00000017120/ENSBTAG00000019216/ENSBTAG00000031641/ENSBTAG00000002579/ENSBTAG00000007757/ENSBTAG00000012241/ENSBTAG00000004521/ENSBTAG00000013587/ENSBTAG00000000670/ENSBTAG00000000103/ENSBTAG00000012756/ENSBTAG00000023417/ENSBTAG00000005620/ENSBTAG00000004651/ENSBTAG00000009414/ENSBTAG00000006422/ENSBTAG00000015388/ENSBTAG00000000797/…	U2AF1/PRDX4/EIF1AX/HSPE1/EEF1B2/PSMD1/CCT3/ILF2/MRPL9/PABPC4/PSMB2/CDK4/PA2G4/PWP1/MCM5/EIF3D/PHB2/XRCC6/PPIA/POLD2/SSBP1/RPL34/RPS6/POLE3/LSM7/NOP16/NHP2/RACK1/CCT7/PPM1G/HDDC2/HNRNPC/APEX1/DUT/ERH/EIF3J/RPS3/SNRPB2/NOP56/PSMA7/EIF2S2/CYC1/PABPC1/SRM/RPL22/RPL6/RPLP0/SNRPD3/UBE2L3/CDC45/RANBP1/SNRPA1/COX5A/PSMA6/KARS1/PSMD7/PSMD8/FBL/PSMC4/SNRPA/SNRPD2/RPL18/RUVBL2/PRPF31/RPS5/TRIM28/NA/C1QBP/NM…	90

## Sheet: GSEA.Nc7vsControl.10
Description	setSize	enrichmentScore	NES	pvalue	p.adjust	qvalues	rank	leading_edge	ENSEMBL	gene_name	Count
HALLMARK_G2M_CHECKPOINT	190	-0.480176	-2.53646	2.78071e-15	1.36255e-13	8.4885e-14	2984	tags=45%, list=23%, signal=35%	ENSBTAG00000012184/ENSBTAG00000017913/ENSBTAG00000033690/ENSBTAG00000001872/ENSBTAG00000009396/ENSBTAG00000007937/ENSBTAG00000017761/ENSBTAG00000002086/ENSBTAG00000020922/ENSBTAG00000018689/ENSBTAG00000002726/ENSBTAG00000016806/ENSBTAG00000021592/ENSBTAG00000009819/ENSBTAG00000000139/ENSBTAG00000020309/ENSBTAG00000015172/ENSBTAG00000010384/ENSBTAG00000003342/ENSBTAG00000024449/ENSBTAG00000003381/…	POLQ/STAG1/KIF4A/SMC1A/MCM6/BARD1/RPA2/E2F2/CDC7/CDKN2C/STIL/RAD54L/KIF2C/CDC20/SFPQ/ESPL1/CCNT1/SLC38A1/TMPO/EZH2/CCNA2/NSD2/TACC3/PBK/UPF1/CHAF1A/SLC12A2/LMNB1/G3BP1/PTTG1/HMMR/BUB1/ODF2/TTK/AMD1/SYNCRIP/FBXO5/SMAD3/KNL1/NUSAP1/CCNB2/CDKN3/HIF1A/BRCA2/SLC7A1/TFDP1/CUL5/HSPA8/NUP98/KIF5B/CDC25B/TPX2/RBL1/MYC/SQLE/RAD21/EXO1/RASAL2/CENPF/NEK2/PLK4/POLE/KMT5A/HIRA/TENT4A/ORC6/LIG3/PAFAH1B1/KPNB1/C…	86
HALLMARK_MITOTIC_SPINDLE	198	-0.430241	-2.29867	5.17156e-11	1.26703e-09	7.89343e-10	2759	tags=39%, list=21%, signal=32%	ENSBTAG00000017761/ENSBTAG00000016598/ENSBTAG00000002726/ENSBTAG00000016806/ENSBTAG00000021182/ENSBTAG00000007395/ENSBTAG00000021997/ENSBTAG00000016368/ENSBTAG00000015609/ENSBTAG00000000241/ENSBTAG00000024449/ENSBTAG00000030670/ENSBTAG00000015778/ENSBTAG00000013380/ENSBTAG00000055120/ENSBTAG00000015205/ENSBTAG00000014714/ENSBTAG00000012818/ENSBTAG00000000211/ENSBTAG00000015413/ENSBTAG00000013744/…	ITSN1/DLG1/ECT2/RASA2/NCK1/PCNT/KIF4A/OPHN1/SMC1A/SHROOM2/TUBGCP5/TLK1/ALS2/EPB41/WASF2/SASS6/KIF2C/FGD6/ESPL1/STK38L/RAPGEF5/DOCK4/ANLN/PDLIM5/CNTRL/NA/LMNB1/SYNPO/BCL2L11/BUB1/SOS1/LRPPRC/SPTBN1/NCK2/KIF3C/TTK/LATS1/FBXO5/APC/NUSAP1/NIN/CCNB2/DLGAP5/BRCA2/ARHGEF7/TUBGCP3/ARHGEF12/CKAP5/ABI1/KIF5B/TPX2/PREX1/STAU1/ARFGEF1/CDC42BPA/RASAL2/CENPF/NEK2/KNTC1/BCR/DYNC1H1/NF1/SSH2/PAFAH1B1/CDC27/BIRC5…	78
HALLMARK_INTERFERON_ALPHA_RESPONSE	77	0.523081	2.40826	1.10497e-08	1.60082e-07	9.97288e-08	3714	tags=62%, list=28%, signal=45%	ENSBTAG00000020116/ENSBTAG00000014297/ENSBTAG00000003039/ENSBTAG00000005816/ENSBTAG00000015228/ENSBTAG00000018349/ENSBTAG00000008954/ENSBTAG00000008761/ENSBTAG00000031231/ENSBTAG00000005814/ENSBTAG00000001576/ENSBTAG00000012107/ENSBTAG00000001368/ENSBTAG00000002069/ENSBTAG00000045588/ENSBTAG00000003152/ENSBTAG00000032369/ENSBTAG00000046580/ENSBTAG00000008953/ENSBTAG00000012989/ENSBTAG00000031718/…	NMI/SP110/TXNIP/MOV10/CSF1/IFI44L/USP18/C1S/TMEM140/PARP12/NUB1/IFI30/MVB12A/NA/IRF1/CD74/TENT5A/IRF9/PSME2/PSME1/PSMA3/B2M/EPSTI1/TRIM21/UBE2L6/OGFR/PROCR/ISG15/OAS1Y/TRAFD1/IFI27/WARS1/DHX58/IFI35/LGALS3BP/UBA7/CCRL2/PSMB8/TAP1/PSMB9/JSP.1/BOLA/TRIM26/GMPR/SLC25A28/IRF7/IRF2/IL4R	48
HALLMARK_E2F_TARGETS	195	-0.390527	-2.07204	1.30679e-08	1.60082e-07	9.97288e-08	2984	tags=39%, list=23%, signal=31%	ENSBTAG00000012184/ENSBTAG00000033690/ENSBTAG00000018400/ENSBTAG00000001872/ENSBTAG00000005957/ENSBTAG00000017189/ENSBTAG00000007937/ENSBTAG00000017021/ENSBTAG00000009711/ENSBTAG00000006911/ENSBTAG00000017761/ENSBTAG00000004735/ENSBTAG00000017446/ENSBTAG00000009819/ENSBTAG00000016311/ENSBTAG00000000372/ENSBTAG00000015172/ENSBTAG00000020066/ENSBTAG00000014326/ENSBTAG00000002742/ENSBTAG00000006225/…	DONSON/TFRC/STAG1/KIF4A/SMC1A/SPC25/MCM6/BARD1/RPA2/DEPDC1/CDKN2C/KIF2C/CDC20/CDCA8/ESPL1/NUP107/TMPO/NCAPD2/RAD51AP1/ING3/NUP205/EZH2/TACC3/MELK/LMNB1/PTTG1/HMMR/POLE4/MSH2/MMS22L/SYNCRIP/TIPIN/BUB1B/CCNB2/CDKN3/DLGAP5/EIF2S1/BRCA2/MRE11/ZW10/IPO7/CDC25B/GINS1/CSE1L/MYC/ATAD2/PRKDC/MCM4/RAD21/PLK4/POLE/CIT/RAD1/BRMS1L/UBR7/ORC6/NUDT21/GINS3/CCNE1/RAD51C/PPM1D/SPAG5/RPA1/SHMT1/BRCA1/KIF18B/KPNA2/…	76
HALLMARK_OXIDATIVE_PHOSPHORYLATION	197	0.34888	1.91252	7.29283e-07	7.14697e-06	4.45246e-06	4384	tags=51%, list=33%, signal=35%	ENSBTAG00000015100/ENSBTAG00000016516/ENSBTAG00000020124/ENSBTAG00000012117/ENSBTAG00000013208/ENSBTAG00000022613/ENSBTAG00000006429/ENSBTAG00000001059/ENSBTAG00000003450/ENSBTAG00000006029/ENSBTAG00000001353/ENSBTAG00000017082/ENSBTAG00000012012/ENSBTAG00000010480/ENSBTAG00000002863/ENSBTAG00000000292/ENSBTAG00000006391/ENSBTAG00000000203/ENSBTAG00000014238/ENSBTAG00000021776/ENSBTAG00000008692/…	ATP5PF/COX17/NDUFB4/MRPS22/SLC25A5/NDUFA1/IDH3G/ATP6AP1/COX7B/HSD17B10/NDUFB3/SDHB/MGST3/NDUFS2/ATP6V0B/MRPS15/ATP5MC2/PHB2/NDUFA9/ATP6V1E1/POLR2F/ACO2/NDUFA6/CYB5R3/NDUFA4/CYCS/OGDH/ATP6V1F/BDH2/ATP5ME/ATP6V0C/FXN/ATP6V1G1/MRPL34/NDUFB7/NDUFA7/TIMM13/GPX4/ATP5F1D/NDUFS7/UQCR11/UQCRQ/NDUFA2/NA/HTRA2/SUCLG1/NDUFA8/PMPCA/SURF1/COX7A2/ATP6V1D/FDX1/TIMM8B/NDUFS3/TIMM10/ATP5F1C/PHYH/IDH3B/ATP5F1E/CYC1…	101
HALLMARK_COAGULATION	91	0.430233	2.07763	4.91305e-06	4.01232e-05	2.49962e-05	3188	tags=42%, list=24%, signal=32%	ENSBTAG00000021378/ENSBTAG00000006108/ENSBTAG00000002472/ENSBTAG00000052909/ENSBTAG00000001776/ENSBTAG00000009691/ENSBTAG00000001244/ENSBTAG00000021435/ENSBTAG00000014824/ENSBTAG00000007450/ENSBTAG00000007153/ENSBTAG00000010279/ENSBTAG00000016057/ENSBTAG00000006495/ENSBTAG00000012442/ENSBTAG00000016385/ENSBTAG00000004840/ENSBTAG00000017077/ENSBTAG00000010378/ENSBTAG00000008612/ENSBTAG00000016267/…	USP11/PEF1/C1QA/S100A13/F3/DUSP6/C1R/C1S/VWF/MAFF/WDR1/CTSB/CTSV/GSN/CFD/SPARC/C8G/MMP14/F10/APOA1/CAPN5/SERPING1/MSRB2/CPQ/CASP9/SERPINC1/CSRP1/ISCU/MMP11/SIRT2/DUSP14/ACOX2/MST1/C2/HTRA1/PLAT/SH2B2/GNB2	38
HALLMARK_UV_RESPONSE_DN	129	-0.377579	-1.89886	2.8149e-05	0.000197043	0.000122755	3548	tags=51%, list=27%, signal=38%	ENSBTAG00000018596/ENSBTAG00000018254/ENSBTAG00000019472/ENSBTAG00000012314/ENSBTAG00000009654/ENSBTAG00000002804/ENSBTAG00000014357/ENSBTAG00000000231/ENSBTAG00000021308/ENSBTAG00000031917/ENSBTAG00000015202/ENSBTAG00000019892/ENSBTAG00000015541/ENSBTAG00000014111/ENSBTAG00000001333/ENSBTAG00000012729/ENSBTAG00000024015/ENSBTAG00000001771/ENSBTAG00000019832/ENSBTAG00000005824/ENSBTAG00000034823/…	DLG1/RASA2/ATP2C1/DYRK1A/ARHGEF9/ACVR2A/IRS1/TGFBR3/ADGRL2/PTGFR/PIK3R3/CDKN1B/PRKAR2B/MET/CDK13/NFKB1/PDLIM5/APBB2/KIT/LPAR1/LDLR/NR3C1/PDGFRB/PRKCE/ANXA4/VAV2/PHF3/BCKDHB/SCAF8/SYNJ2/AGGF1/SMAD3/DMAC2L/PTPN21/SLC7A1/PLCB4/CELF2/NRP1/ATRN/MYC/HAS2/SDC2/ATP2B4/CDC42BPA/AKT3/PIK3CD/PRDM2/LAMC1/INPP4B/TENT4A/IGF1R/TJP1/TOGARAM1/SPOP/PRKCA/PTPRM/TGFBR2/BHLHE40/PPARG/MAPK14/ATXN1/PTEN/BMPR1A/DLC1/NR1…	66
HALLMARK_INTERFERON_GAMMA_RESPONSE	154	0.338357	1.79399	7.22706e-05	0.000442657	0.000275769	2033	tags=30%, list=16%, signal=26%	ENSBTAG00000020116/ENSBTAG00000003039/ENSBTAG00000005816/ENSBTAG00000015228/ENSBTAG00000020649/ENSBTAG00000018349/ENSBTAG00000008954/ENSBTAG00000008761/ENSBTAG00000031231/ENSBTAG00000035995/ENSBTAG00000018040/ENSBTAG00000005814/ENSBTAG00000012107/ENSBTAG00000001368/ENSBTAG00000002069/ENSBTAG00000045588/ENSBTAG00000003152/ENSBTAG00000032369/ENSBTAG00000046580/ENSBTAG00000004989/ENSBTAG00000008953/…	TNFAIP6/NMI/VCAM1/ITGB7/C1R/C1S/PTPN6/SRI/IRF5/PARP12/IFI30/NA/IRF1/CD74/VAMP8/IRF9/PSME2/PSME1/EPSTI1/TRIM21/IL18BP/UBE2L6/SERPING1/PFKP/OGFR/SELP/TRAFD1/NFKBIA/IFI27/TNFAIP2/PSMB10/DHX58/IFI35/LGALS3BP/MYD88/PSMB8/TAP1/PSMB9/TAPBP/JSP.1/BOLA/TRIM26/RIPK1/SLC25A28/IRF7/CIITA	46
HALLMARK_XENOBIOTIC_METABOLISM	147	0.331262	1.74063	0.000153747	0.000837065	0.00052148	1708	tags=24%, list=13%, signal=21%	ENSBTAG00000009841/ENSBTAG00000019453/ENSBTAG00000004211/ENSBTAG00000000042/ENSBTAG00000021118/ENSBTAG00000000442/ENSBTAG00000013577/ENSBTAG00000011027/ENSBTAG00000038540/ENSBTAG00000011765/ENSBTAG00000015074/ENSBTAG00000021187/ENSBTAG00000049973/ENSBTAG00000018043/ENSBTAG00000000843/ENSBTAG00000000182/ENSBTAG00000018040/ENSBTAG00000006429/ENSBTAG00000014335/ENSBTAG00000013530/ENSBTAG00000017082/…	CYP27A1/GABARAPL1/TNFRSF1A/ACO2/PTGR1/XDH/ID2/PTGES/PTGDS/NDRG2/F10/PTS/AHCY/PGD/ALDH2/PSMB10/LCAT/TAT/SPINT2/SLC1A5/PEMT/IGFBP4/PYCR1/CNDP2/CYB5A/ITIH4/ALAS1/PPARD/DDAH2/CYP26A1/RBP4/NA/PC/POR	35
HALLMARK_EPITHELIAL_MESENCHYMAL_TRANSITION	162	0.31069	1.66668	0.000441437	0.00216304	0.00134754	3562	tags=41%, list=27%, signal=30%	ENSBTAG00000025462/ENSBTAG00000019070/ENSBTAG00000001151/ENSBTAG00000018013/ENSBTAG00000021187/ENSBTAG00000011590/ENSBTAG00000009086/ENSBTAG00000048508/ENSBTAG00000014824/ENSBTAG00000003806/ENSBTAG00000010050/ENSBTAG00000004553/ENSBTAG00000003505/ENSBTAG00000012082/ENSBTAG00000007773/ENSBTAG00000016208/ENSBTAG00000008611/ENSBTAG00000003994/ENSBTAG00000013125/ENSBTAG00000010875/ENSBTAG00000015127/…	ITGB5/PTX3/PFN2/COL6A2/BGN/FAP/COL16A1/ECM1/VCAM1/GPX7/P3H1/GLIPR1/DCN/ITGA5/PTHLH/MGP/IGFBP3/INHBA/CALD1/MSX1/TPM2/TPM4/COL5A3/GADD45B/TGFBI/SPARC/CAPG/SDC1/ID2/COL5A1/CCN2/THBS2/MMP14/PPIB/POSTN/TAGLN/SERPINH1/VIM/PMEPA1/MYL9/TGM2/SDC4/SNAI2/CTHRC1/PRRX1/PLOD1/QSOX1/LAMC2/SLIT3/LOXL1/MMP2/CDH11/APLP1/PLAUR/EMP3/PMP22/IGFBP4/COL7A1/ACTA2/HTRA1/EFEMP2/VEGFC/TNFRSF12A/ELN/PLOD3/PCOLCE	66
HALLMARK_UV_RESPONSE_UP	139	0.315171	1.63604	0.00105144	0.00468369	0.00291788	3252	tags=40%, list=25%, signal=30%	ENSBTAG00000001694/ENSBTAG00000020116/ENSBTAG00000031184/ENSBTAG00000019386/ENSBTAG00000031231/ENSBTAG00000013208/ENSBTAG00000016648/ENSBTAG00000002069/ENSBTAG00000030179/ENSBTAG00000014824/ENSBTAG00000013929/ENSBTAG00000043553/ENSBTAG00000009374/ENSBTAG00000035587/ENSBTAG00000008953/ENSBTAG00000030650/ENSBTAG00000019927/ENSBTAG00000002564/ENSBTAG00000000507/ENSBTAG00000009676/ENSBTAG00000006642/…	POLR2H/NA/PRPF3/UROD/PPT1/STK25/NR4A1/TST/MAPK8IP2/ATP6V1F/MSX1/CTSV/POLE3/PRKACA/JUNB/IRF1/CDC34/BSG/GPX3/SPR/MMP14/PARP2/TYRO3/FOS/PSMC3/DGAT1/GRINA/ATF3/CYB5R1/CYP1A1/NFKBIA/EIF5/RRAD/FOSB/AP2S1/ARRB2/DLG4/STARD3/ACAA1/ALAS1/TAP1/RXRB/BAK1/CCND3/KLHDC3/BOLA-NC1/JSP.1/BOLA/NXF1/GAL/CDKN1C/SLC25A4/ALDOA/PDAP1	55
HALLMARK_PROTEIN_SECRETION	94	-0.362377	-1.70906	0.00119838	0.00489339	0.00304852	3700	tags=46%, list=28%, signal=33%	ENSBTAG00000006014/ENSBTAG00000017803/ENSBTAG00000006556/ENSBTAG00000018053/ENSBTAG00000039630/ENSBTAG00000001057/ENSBTAG00000005016/ENSBTAG00000020635/ENSBTAG00000011395/ENSBTAG00000005481/ENSBTAG00000018854/ENSBTAG00000007013/ENSBTAG00000020525/ENSBTAG00000006690/ENSBTAG00000005158/ENSBTAG00000020066/ENSBTAG00000005661/ENSBTAG00000002769/ENSBTAG00000007335/ENSBTAG00000049615/ENSBTAG00000046385/…	SOD1/RAB5A/VAMP7/ATP7A/YIPF6/RPS6KA3/VPS45/SEC22B/MON2/DNM1L/ARFGAP3/SEC24D/USO1/SEC31A/CLCN3/ABCA1/RAB14/DOP1A/IGF2R/AP3B1/SCAMP1/SNAP23/ADAM10/TMED10/ZW10/ARCN1/COPB1/STAM/STX16/RAB22A/ARFGEF2/ARFGEF1/TPD52/NA/TMED2/MAPK1/AP1G1/TOM1L1/CLTC/NAPG/LMAN1/EGFR/GBF1	43
HALLMARK_ANDROGEN_RESPONSE	93	-0.344302	-1.61585	0.00272173	0.0102588	0.0063911	3548	tags=44%, list=27%, signal=32%	ENSBTAG00000018596/ENSBTAG00000010526/ENSBTAG00000002081/ENSBTAG00000009826/ENSBTAG00000014551/ENSBTAG00000010120/ENSBTAG00000014615/ENSBTAG00000011589/ENSBTAG00000014111/ENSBTAG00000005564/ENSBTAG00000017636/ENSBTAG00000001221/ENSBTAG00000004688/ENSBTAG00000014146/ENSBTAG00000004489/ENSBTAG00000046588/ENSBTAG00000009174/ENSBTAG00000012818/ENSBTAG00000007335/ENSBTAG00000018857/ENSBTAG00000019954/…	ADAMTS1/TMPRSS2/RPS6KA3/ITGAV/STK39/DHCR24/SLC38A2/DNAJB9/SEC24D/BMPR1B/PDLIM5/HERC3/NKX3-1/CDC14B/TNFAIP8/SLC26A2/PGM3/UBE2J1/HMGCR/PIAS1/PTPN21/TPD52/ZBTB10/ELK4/INPP4B/PLPP1/LIFR/ABHD2/AKT1/CENPN/HSD17B14/APPBP2/LMAN1/GPD1L/FKBP5/SCD/FADS1/RAB4A/SPCS3/GSR/NGLY1	41
HALLMARK_TNFA_SIGNALING_VIA_NFKB	162	0.287194	1.54064	0.00301711	0.0105599	0.00657865	2783	tags=31%, list=21%, signal=25%	ENSBTAG00000025462/ENSBTAG00000047424/ENSBTAG00000006017/ENSBTAG00000009496/ENSBTAG00000021187/ENSBTAG00000052504/ENSBTAG00000031231/ENSBTAG00000035995/ENSBTAG00000003012/ENSBTAG00000048508/ENSBTAG00000031194/ENSBTAG00000021435/ENSBTAG00000008953/ENSBTAG00000001294/ENSBTAG00000046110/ENSBTAG00000000507/ENSBTAG00000034985/ENSBTAG00000013125/ENSBTAG00000015127/ENSBTAG00000004378/ENSBTAG00000024539/…	RCAN1/PTX3/NA/NR4A2/TNFAIP6/RNF19B/EFNA1/CSF1/F3/PHLDA1/ATP2B1/NR4A1/IL23A/MAFF/INHBA/TNIP2/B4GALT1/TRAF1/KLF2/JUNB/TRIP10/GADD45B/IRF1/ID2/PMEPA1/SDC4/CEBPD/SPSB1/PTGS2/ATF3/LAMB3/TLR2/DUSP1/BCL2A1/NFKBIA/TNFAIP2/PLAUR/BCL3/RELB/FOSB/PPP1R15A/STAT5A/TAP1/NFKBIE/IER3/EDN1/TUBB2A/NFKB2/RELA/CLCF1/PHLDA2	51
HALLMARK_SPERMATOGENESIS	77	-0.366412	-1.68604	0.00465489	0.015206	0.00947311	1986	tags=29%, list=15%, signal=24%	ENSBTAG00000012925/ENSBTAG00000005269/ENSBTAG00000009637/ENSBTAG00000007284/ENSBTAG00000000526/ENSBTAG00000009426/ENSBTAG00000009618/ENSBTAG00000014727/ENSBTAG00000013784/ENSBTAG00000001108/ENSBTAG00000015692/ENSBTAG00000007689/ENSBTAG00000006589/ENSBTAG00000005456/ENSBTAG00000001887/ENSBTAG00000014205/ENSBTAG00000010109/ENSBTAG00000015280/ENSBTAG00000021181/ENSBTAG00000019496/ENSBTAG00000020542/…	RFC4/TOPBP1/STAM2/SHE/KIF2C/CFTR/BRAF/EZH2/SLC12A2/BUB1/NCAPH/GMCL1/LPIN1/TTK/CCNB2/CDKN3/CCNA1/NEK2/HSPA4L/CSNK2A2/PRKAR2A/CDK1	22
HALLMARK_MYOGENESIS	150	0.281188	1.48955	0.00617254	0.0189034	0.0117766	3046	tags=34%, list=23%, signal=26%	ENSBTAG00000025462/ENSBTAG00000021916/ENSBTAG00000017537/ENSBTAG00000022158/ENSBTAG00000005714/ENSBTAG00000018169/ENSBTAG00000012117/ENSBTAG00000045789/ENSBTAG00000001776/ENSBTAG00000012720/ENSBTAG00000033008/ENSBTAG00000004879/ENSBTAG00000043553/ENSBTAG00000007068/ENSBTAG00000011400/ENSBTAG00000005353/ENSBTAG00000013347/ENSBTAG00000013197/ENSBTAG00000003994/ENSBTAG00000013980/ENSBTAG00000038733/…	ITGB5/SH3BGR/COL6A2/ATP6AP1/FOXO4/DES/FABP3/FDPS/PICK1/MAPK12/IFRD1/IGFBP3/SOD3/SORBS3/GSN/OCEL1/GADD45B/DBN1/CFD/GPX3/SPARC/MAPRE3/AK1/EFS/ACTC1/CRYAB/MYBPC3/PTGIS/PPFIA4/PSEN2/TNNT2/MEF2A/GABARAPL2/COX7A1/RYR1/SIRT2/DMPK/MYO1C/HDAC5/MYL4/GAA/SYNGR2/ITGB4/DTNA/ANKRD2/PC/TNNT3/MYOZ1/CACNA1H/ATP2A1/SH2B1	51
HALLMARK_APICAL_JUNCTION	163	0.266317	1.43059	0.00891604	0.0246345	0.0153469	2140	tags=26%, list=16%, signal=22%	ENSBTAG00000005714/ENSBTAG00000020764/ENSBTAG00000018169/ENSBTAG00000014955/ENSBTAG00000026266/ENSBTAG00000015318/ENSBTAG00000017970/ENSBTAG00000019604/ENSBTAG00000003012/ENSBTAG00000045901/ENSBTAG00000026199/ENSBTAG00000000057/ENSBTAG00000020983/ENSBTAG00000007213/ENSBTAG00000010050/ENSBTAG00000026676/ENSBTAG00000008921/ENSBTAG00000007773/ENSBTAG00000013363/ENSBTAG00000020645/ENSBTAG00000048152/…	NLGN3/MSN/CD99/COL16A1/SDC3/THBS3/ITGA10/VCAM1/NEXN/CAP1/VWF/MAPK11/ZYX/INSIG1/B4GALT1/TRAF1/GTF2F1/AMH/CNN2/TGFBI/ACTC1/PDZD3/MDK/SIRPA/MYL9/LAMB3/NECTIN2/VASP/RRAS/PFN1/NLGN2/GRB7/TUBG1/ITGB4/MYL12B/GNAI2/MAPK13/TSPAN4/CLDN6/STX4/CLDN4/CLDN15/ACTB	43
HALLMARK_UNFOLDED_PROTEIN_RESPONSE	106	-0.308297	-1.49046	0.00904939	0.0246345	0.0153469	3041	tags=42%, list=23%, signal=32%	ENSBTAG00000004881/ENSBTAG00000017919/ENSBTAG00000014261/ENSBTAG00000020376/ENSBTAG00000018653/ENSBTAG00000000974/ENSBTAG00000007662/ENSBTAG00000044075/ENSBTAG00000018097/ENSBTAG00000003748/ENSBTAG00000015942/ENSBTAG00000013960/ENSBTAG00000016311/ENSBTAG00000020525/ENSBTAG00000051972/ENSBTAG00000019479/ENSBTAG00000004258/ENSBTAG00000003362/ENSBTAG00000016896/ENSBTAG00000022731/ENSBTAG00000012881/…	EIF4G1/SRPRB/NABP1/ATF6/CNOT2/XPOT/HSP90B1/NFYB/ASNS/DNAJB9/CNOT4/SDAD1/SEC31A/PSAT1/IARS1/CNOT6/EEF2/TTC37/MTHFD2/EIF2AK3/PDIA6/HSPA5/DCP2/ERO1A/EIF2S1/HYOU1/KIF5B/CEBPB/YWHAZ/NPM1/SLC30A5/MTREX/PAIP1/TARS1/DNAJA4/HERPUD1/ERN1/NA/EDEM1/DCP1A/SSR1/SRPRA/SPCS3/PARN	44
HALLMARK_COMPLEMENT	147	0.259308	1.36254	0.0207123	0.053416	0.0332774	3298	tags=35%, list=25%, signal=26%	ENSBTAG00000021378/ENSBTAG00000002472/ENSBTAG00000008954/ENSBTAG00000031231/ENSBTAG00000024503/ENSBTAG00000033731/ENSBTAG00000001244/ENSBTAG00000021435/ENSBTAG00000014824/ENSBTAG00000007450/ENSBTAG00000007153/ENSBTAG00000006984/ENSBTAG00000016057/ENSBTAG00000019315/ENSBTAG00000006495/ENSBTAG00000012442/ENSBTAG00000016385/ENSBTAG00000013125/ENSBTAG00000004840/ENSBTAG00000017077/ENSBTAG00000020645/…	WAS/C1QC/C1QA/FCER1G/S100A13/CTSS/F3/DUSP6/C1R/C1S/MAFF/CTSB/CTSL/CTSV/SIRT6/IRF1/ATOX1/MMP14/USP8/F10/CASP4/FDX1/RHOG/SERPING1/GATA3/ZEB1/CPQ/CD55/CASP9/SERPINC1/PLA2G4A/CSRP1/PLAUR/KLK1/PFN1/TIMP2/GNAI2/PSMB9/PLA2G7/C2/XPNPEP1/CTSC/PRCP/RCE1/IRF7/IRF2/PLAT/MSRB1/PPP4C/STX4/GNB2	51
HALLMARK_REACTIVE_OXYGEN_SPECIES_PATHWAY	48	0.344773	1.45502	0.022573	0.0553038	0.0344535	4202	tags=56%, list=32%, signal=38%	ENSBTAG00000002941/ENSBTAG00000043581/ENSBTAG00000043553/ENSBTAG00000009676/ENSBTAG00000038186/ENSBTAG00000002683/ENSBTAG00000019512/ENSBTAG00000014217/ENSBTAG00000002953/ENSBTAG00000015892/ENSBTAG00000012046/ENSBTAG00000017996/ENSBTAG00000004855/ENSBTAG00000010731/ENSBTAG00000053003/ENSBTAG00000008340/ENSBTAG00000010447/ENSBTAG00000000640/ENSBTAG00000014970/ENSBTAG00000012062/ENSBTAG00000013343/…	NDUFB4/G6PD/PRDX4/NDUFS2/LAMTOR5/PRDX1/STK25/NDUFA6/TXN/PRDX2/JUNB/CDKN2D/GPX4/GPX3/ATOX1/GLRX/CAT/PFKP/PRDX6/TXNRD2/SELENOS/FES/EGLN2/FTL/HHEX/LSP1/HMOX2	27

## Sheet: GSEA.Nc1HvsControl.20
Description	setSize	enrichmentScore	NES	pvalue	p.adjust	qvalues	rank	leading_edge	ENSEMBL	gene_name	Count
HALLMARK_INTERFERON_GAMMA_RESPONSE	156	0.588554	2.67447	6.40758e-18	3.20379e-16	1.8211e-16	1875	tags=47%, list=14%, signal=41%	ENSBTAG00000015228/ENSBTAG00000020116/ENSBTAG00000018993/ENSBTAG00000030932/ENSBTAG00000003152/ENSBTAG00000031231/ENSBTAG00000035995/ENSBTAG00000002083/ENSBTAG00000003039/ENSBTAG00000008954/ENSBTAG00000002069/ENSBTAG00000012406/ENSBTAG00000002929/ENSBTAG00000008953/ENSBTAG00000008592/ENSBTAG00000050852/ENSBTAG00000020649/ENSBTAG00000047680/ENSBTAG00000046580/ENSBTAG00000008612/ENSBTAG00000015874/…	CD86/PARP14/TNFSF10/P2RY14/PLSCR2/MX2/MX1/IFIH1/NMI/CASP8/FCGR1A/TXNIP/VCAM1/IFI44L/ITGB7/METTL7B/USP18/C1R/C1S/PTPN6/ARL4A/NAMPT/IRF5/PARP12/HERC6/CXCL9/CXCL10/CXCL11/CD38/DDX58/NA/ICAM1/IRF1/ISOC1/CD74/PELI1/RSAD2/IRF9/GCH1/B2M/EPSTI1/CASP4/IL10RA/SERPING1/ZBP1/SELP/ISG15/TRAFD1/PML/NFKBIA/IFI27/TNFAIP2/PSMB10/CCL5/DHX58/IFI35/PSMB8/TAP1/PSMB9/BOLA-DMA/CFB/JSP.1/BOLA/RIPK1/IRF4/SLC25A28/IRF7/AR…	74
HALLMARK_INTERFERON_ALPHA_RESPONSE	78	0.68543	2.82708	1.04219e-15	2.60548e-14	1.48101e-14	1842	tags=51%, list=14%, signal=44%	ENSBTAG00000015228/ENSBTAG00000020116/ENSBTAG00000011515/ENSBTAG00000030932/ENSBTAG00000003152/ENSBTAG00000031231/ENSBTAG00000003039/ENSBTAG00000008954/ENSBTAG00000002069/ENSBTAG00000008953/ENSBTAG00000039861/ENSBTAG00000047680/ENSBTAG00000046580/ENSBTAG00000021791/ENSBTAG00000014707/ENSBTAG00000016661/ENSBTAG00000005816/ENSBTAG00000020536/ENSBTAG00000012335/ENSBTAG00000016061/ENSBTAG00000016656/…	PARP9/PARP14/PLSCR2/MX1/IFIH1/NMI/CASP8/TXNIP/IFI44L/USP18/C1S/TMEM140/PARP12/HERC6/CXCL10/CXCL11/NA/IRF1/CD74/RSAD2/TENT5A/IRF9/B2M/EPSTI1/SELL/ISG15/OAS1Y/TRAFD1/IFI27/DHX58/IFI35/UBA7/PSMB8/TAP1/PSMB9/JSP.1/BOLA/SLC25A28/IRF7/IRF2	40
HALLMARK_G2M_CHECKPOINT	190	-0.481963	-2.37191	4.38669e-13	7.31115e-12	4.15581e-12	3579	tags=52%, list=27%, signal=39%	ENSBTAG00000012599/ENSBTAG00000019645/ENSBTAG00000000859/ENSBTAG00000008499/ENSBTAG00000006225/ENSBTAG00000021769/ENSBTAG00000010721/ENSBTAG00000000988/ENSBTAG00000021069/ENSBTAG00000012882/ENSBTAG00000009396/ENSBTAG00000013669/ENSBTAG00000008432/ENSBTAG00000014453/ENSBTAG00000001225/ENSBTAG00000013009/ENSBTAG00000001697/ENSBTAG00000005708/ENSBTAG00000013226/ENSBTAG00000020309/ENSBTAG00000021820/…	TRA2B/KIF4A/SUV39H1/SMC1A/MCM6/CUL3/NCL/RPA2/STMN1/E2F2/MTF2/RAD54L/NASP/KIF2C/CDC20/SFPQ/DTYMK/ESPL1/TROAP/CCNT1/SLC38A1/CDK4/MCM5/HUS1/H2AZ2/EZH2/CCNA2/CENPE/NSD2/PBK/CKS2/SMC2/UPF1/DDX39A/ILF3/CHAF1A/LMNB1/G3BP1/PTTG1/BUB1/CENPA/ODC1/ODF2/TTK/AMD1/SYNCRIP/FBXO5/SMAD3/KIF23/PRMT5/KNL1/NUSAP1/CCNB2/CDKN3/MNAT1/PDS5B/BRCA2/SLC7A1/CUL4A/TFDP1/CUL5/HSPA8/NUP98/KIF5B/CDC25B/AURKA/TPX2/SQLE/LBR/EXO1/…	99
HALLMARK_E2F_TARGETS	195	-0.463754	-2.28989	1.06615e-11	1.33269e-10	7.57527e-11	3645	tags=49%, list=28%, signal=36%	ENSBTAG00000007303/ENSBTAG00000006165/ENSBTAG00000009661/ENSBTAG00000017128/ENSBTAG00000040065/ENSBTAG00000009711/ENSBTAG00000006225/ENSBTAG00000014515/ENSBTAG00000010721/ENSBTAG00000005979/ENSBTAG00000027722/ENSBTAG00000020907/ENSBTAG00000000988/ENSBTAG00000006911/ENSBTAG00000017605/ENSBTAG00000013669/ENSBTAG00000014453/ENSBTAG00000032719/ENSBTAG00000017019/ENSBTAG00000013009/ENSBTAG00000001697/…	TFRC/TRA2B/KIF4A/SUV39H1/SMC1A/PRDX4/MCM6/AK2/RPA2/STMN1/NASP/KIF2C/CDC20/CTPS1/CDCA8/CBX5/ESPL1/NUP107/CDK4/MCM5/RAD51AP1/XRCC6/CENPM/HUS1/NUP205/EZH2/CENPE/RFC1/PAICS/HMGB2/MELK/CKS2/DDX39A/ASF1B/RNASEH2A/DNMT1/ILF3/SPC24/LMNB1/MXD3/PTTG1/POLE4/MSH2/SMC6/RRM2/MMS22L/SYNCRIP/BUB1B/CCNB2/DUT/CDKN3/DLGAP5/EIF2S1/RFC3/PDS5B/BRCA2/IPO7/SSRP1/CDC25B/GINS1/AURKA/CSE1L/PRKDC/MCM4/RAD21/LBR/POLE/RAN/RAD…	96
HALLMARK_CHOLESTEROL_HOMEOSTASIS	71	-0.596407	-2.4934	1.94717e-09	1.94717e-08	1.10681e-08	861	tags=34%, list=7%, signal=32%	ENSBTAG00000008109/ENSBTAG00000002326/ENSBTAG00000016313/ENSBTAG00000006609/ENSBTAG00000007175/ENSBTAG00000001333/ENSBTAG00000011839/ENSBTAG00000000704/ENSBTAG00000005069/ENSBTAG00000005183/ENSBTAG00000005574/ENSBTAG00000007840/ENSBTAG00000012314/ENSBTAG00000015505/ENSBTAG00000000160/ENSBTAG00000012432/ENSBTAG00000015980/ENSBTAG00000009231/ENSBTAG00000016465/ENSBTAG00000055207/ENSBTAG00000018936/…	CBS/LSS/NSDHL/AVPR1A/FDFT1/CLU/LDLR/ACAT2/HMGCR/LGALS3/ACSS2/SQLE/ERRFI1/MVK/HMGCS1/ECH1/TMEM97/FASN/PPARG/SCD/FADS2/TM7SF2/DHCR7/GUSB	24
HALLMARK_MYC_TARGETS_V1	198	-0.421477	-2.08705	4.72717e-09	3.93931e-08	2.23919e-08	2215	tags=30%, list=17%, signal=26%	ENSBTAG00000020308/ENSBTAG00000004651/ENSBTAG00000017125/ENSBTAG00000017389/ENSBTAG00000015677/ENSBTAG00000017021/ENSBTAG00000015077/ENSBTAG00000011998/ENSBTAG00000015172/ENSBTAG00000007435/ENSBTAG00000034506/ENSBTAG00000000990/ENSBTAG00000026962/ENSBTAG00000013113/ENSBTAG00000006103/ENSBTAG00000006936/ENSBTAG00000039793/ENSBTAG00000014558/ENSBTAG00000003577/ENSBTAG00000016311/ENSBTAG00000004943/…	TOMM70/RFC4/EIF1AX/MCM6/NA/HSPD1/EEF1B2/HDGF/CCT3/CDC20/CTPS1/PABPC4/XPOT/CDK4/SLC25A3/MCM5/EIF3D/PHB2/XRCC6/PPIA/PSMA2/CCNA2/CANX/RACK1/VDAC1/STARD7/CCT7/CCT4/ODC1/HDDC2/SYNCRIP/TCP1/DUT/EIF2S1/PSMA1/EIF4G2/MCM4/EPRS1/RAN/RPLP0/NPM1/CCT5/COX5A/KARS1/GOT2/EIF4A1/NME1/KPNB1/KPNA2/GNL3/IMPDH2/SRPK1/HSP90AB1/MRPS18B/NOLC1/DDX21/GSPT1/AIMP2/EIF3B	60
HALLMARK_INFLAMMATORY_RESPONSE	124	0.491055	2.16574	1.81552e-08	1.20224e-07	6.8338e-08	2671	tags=41%, list=20%, signal=33%	ENSBTAG00000002885/ENSBTAG00000005978/ENSBTAG00000026275/ENSBTAG00000011515/ENSBTAG00000031231/ENSBTAG00000006984/ENSBTAG00000050852/ENSBTAG00000019741/ENSBTAG00000007307/ENSBTAG00000047680/ENSBTAG00000031252/ENSBTAG00000016683/ENSBTAG00000013125/ENSBTAG00000053649/ENSBTAG00000005215/ENSBTAG00000008096/ENSBTAG00000048508/ENSBTAG00000014972/ENSBTAG00000015509/ENSBTAG00000010303/ENSBTAG00000033107/…	TNFSF10/CHST2/GPC3/CALCRL/TNFAIP6/NMI/PTAFR/CSF1/F3/PDE4B/C3AR1/NAMPT/INHBA/CXCL9/CXCL10/CXCL11/NA/ICAM1/EBI3/IRF1/CD14/ROS1/MMP14/GCH1/IL10RA/RHOG/CD82/HAS2/LYN/RIPK2/CD55/SELL/SELE/PTGER4/OSMR/NFKBIA/CX3CL1/PLAUR/PVR/C5AR1/EMP3/CCL5/PIK3R5/ITGB3/KCNJ2/EDN1/IRF7/TLR3/MSR1/CCL24	51
HALLMARK_TNFA_SIGNALING_VIA_NFKB	166	0.45501	2.07723	1.92359e-08	1.20224e-07	6.8338e-08	2606	tags=39%, list=20%, signal=32%	ENSBTAG00000031231/ENSBTAG00000035995/ENSBTAG00000008953/ENSBTAG00000046110/ENSBTAG00000011437/ENSBTAG00000011600/ENSBTAG00000016683/ENSBTAG00000013125/ENSBTAG00000015127/ENSBTAG00000047424/ENSBTAG00000053649/ENSBTAG00000024918/ENSBTAG00000021187/ENSBTAG00000003012/ENSBTAG00000009658/ENSBTAG00000025462/ENSBTAG00000034985/ENSBTAG00000050334/ENSBTAG00000002215/ENSBTAG00000008096/ENSBTAG00000048508/…	RCAN1/CCNL1/NA/NFE2L2/IFIH1/TNFAIP6/RNF19B/CSF1/F3/PDE4B/ACKR3/PHLDA1/NR4A1/IL23A/DRAM1/SLC2A3/MAFF/NAMPT/INHBA/CXCL10/CXCL11/TNIP2/DDX58/KLF4/TRAF1/GFPT2/KLF2/ICAM1/TRIP10/GADD45B/IRF1/PLEK/ID2/MARCKS/GCH1/BIRC3/MAP3K8/PMEPA1/SDC4/CEBPD/KLF10/GEM/RIPK2/SPSB1/DUSP1/PTGER4/NFKBIA/TNFAIP2/PLAUR/BCL3/RELB/FOSB/CCL5/STAT5A/SERPINB8/TAP1/VEGFA/CD83/EDN1/TUBB2A/NFKB2/CLCF1/PHLDA2/PLAU	65
HALLMARK_MTORC1_SIGNALING	192	-0.396029	-1.94635	1.80156e-07	1.00087e-06	5.68913e-07	1940	tags=28%, list=15%, signal=24%	ENSBTAG00000017021/ENSBTAG00000015683/ENSBTAG00000009863/ENSBTAG00000008216/ENSBTAG00000000067/ENSBTAG00000011419/ENSBTAG00000017028/ENSBTAG00000006396/ENSBTAG00000009586/ENSBTAG00000002045/ENSBTAG00000005681/ENSBTAG00000001107/ENSBTAG00000031500/ENSBTAG00000005970/ENSBTAG00000048107/ENSBTAG00000011127/ENSBTAG00000002412/ENSBTAG00000011088/ENSBTAG00000016740/ENSBTAG00000006898/ENSBTAG00000002534/…	HSPD1/PGM1/DHCR24/SHMT2/HSP90B1/TXNRD1/GAPDH/ADIPOR2/ASNS/PPIA/YKT6/NUP205/ABCF2/ELOVL6/USO1/PSAT1/CANX/LDLR/HSPA4/HSPA9/BUB1/PSMD13/RRM2/HSPA5/ME1/HMGCR/PSMB5/SQLE/MCM4/EPRS1/CACYBP/XBP1/SDF2L1/HMGCS1/SRD5A1/CYB5B/GPI/ACACA/TMEM97/ACLY/EDEM1/BHLHE40/CDC25A/SLC6A6/RPN1/EEF1E1/SSR1/SCD/FADS1/FADS2/STIP1/TM7SF2/DHCR7/CCT6A	54
HALLMARK_UNFOLDED_PROTEIN_RESPONSE	106	-0.478018	-2.14568	2.06437e-07	1.03218e-06	5.86715e-07	2859	tags=42%, list=22%, signal=34%	ENSBTAG00000011832/ENSBTAG00000001013/ENSBTAG00000002382/ENSBTAG00000016896/ENSBTAG00000008570/ENSBTAG00000010518/ENSBTAG00000011239/ENSBTAG00000014146/ENSBTAG00000016799/ENSBTAG00000017560/ENSBTAG00000003748/ENSBTAG00000000236/ENSBTAG00000020215/ENSBTAG00000010863/ENSBTAG00000019838/ENSBTAG00000007435/ENSBTAG00000011419/ENSBTAG00000026962/ENSBTAG00000002280/ENSBTAG00000016023/ENSBTAG00000016311/…	EIF4G1/ATF6/SHC1/CNOT2/XPOT/HSP90B1/KDELR3/ASNS/CNOT4/SDAD1/NOP14/PSAT1/EEF2/HSPA9/RPS14/PDIA6/HSPA5/DCP2/EIF2S1/DDX10/HYOU1/KIF5B/YWHAZ/EXOSC10/XBP1/NPM1/SLC30A5/MTREX/SEC11A/DNAJA4/HERPUD1/POP4/CEBPG/EIF4A1/ERN1/EIF4A3/EDEM1/DCP1A/SSR1/EXOC2/ALDH18A1/NOLC1/SRPRA/SPCS3/PARN	45
HALLMARK_MITOTIC_SPINDLE	198	-0.392559	-1.94386	2.34694e-07	1.06679e-06	6.06386e-07	3409	tags=47%, list=26%, signal=36%	ENSBTAG00000014515/ENSBTAG00000005136/ENSBTAG00000021237/ENSBTAG00000000988/ENSBTAG00000013244/ENSBTAG00000019986/ENSBTAG00000002531/ENSBTAG00000044184/ENSBTAG00000013669/ENSBTAG00000054239/ENSBTAG00000014453/ENSBTAG00000013009/ENSBTAG00000021997/ENSBTAG00000007236/ENSBTAG00000025313/ENSBTAG00000005708/ENSBTAG00000016547/ENSBTAG00000011643/ENSBTAG00000018643/ENSBTAG00000027024/ENSBTAG00000030974/…	ITSN1/DLG1/PCNT/KIF4A/OPHN1/HDAC6/SMC1A/MID1IP1/SHROOM2/TLK1/RAB3GAP1/ALS2/TUBA4A/EPB41/WASF2/ARHGEF11/SASS6/ARHGAP29/KIF2C/ATG4B/FGD6/ESPL1/MYH9/RAPGEF5/CENPE/RFC1/NA/LMNB1/BCL2L11/BUB1/ALMS1/SOS1/LRPPRC/SPTBN1/CCDC88A/NCK2/KIF3C/TTK/EPB41L2/LATS1/FBXO5/APC/KIF23/NUSAP1/ARF6/NIN/MYO1E/CCNB2/DLGAP5/BRCA2/TUBGCP3/CEP57/CKAP5/ABI1/KIF5B/NET1/AURKA/TPX2/KIF3B/MAPRE1/ARFGEF1/CDC42BPA/KIFAP3/RASAL2/CE…	94
HALLMARK_COMPLEMENT	150	0.447067	2.02083	5.08441e-07	2.1185e-06	1.2042e-06	1919	tags=28%, list=15%, signal=24%	ENSBTAG00000011193/ENSBTAG00000007153/ENSBTAG00000046555/ENSBTAG00000005978/ENSBTAG00000017135/ENSBTAG00000031231/ENSBTAG00000008954/ENSBTAG00000006984/ENSBTAG00000024503/ENSBTAG00000012638/ENSBTAG00000047680/ENSBTAG00000008612/ENSBTAG00000011100/ENSBTAG00000015874/ENSBTAG00000007450/ENSBTAG00000013125/ENSBTAG00000053649/ENSBTAG00000002472/ENSBTAG00000034373/ENSBTAG00000009658/ENSBTAG00000020884/…	GNB4/PLSCR2/WAS/C1QC/C1QA/FCER1G/S100A12/CTSS/F3/C1R/C1S/MAFF/PIK3CG/CTSV/C3/IRF1/ERAP2/PLEK/CASP4/FDX1/SERPING1/ZEB1/LYN/ZFPM2/CD55/CASP9/CD46/CDH13/PLAUR/CCL5/PIK3R5/PSMB9/NOTCH4/CFB/C2/CTSC/PRCP/IRF7/SPOCK2/IRF2/CASP3/ADAM9	42
HALLMARK_ALLOGRAFT_REJECTION	123	0.463465	2.04355	9.44682e-07	3.63339e-06	2.0653e-06	1282	tags=27%, list=10%, signal=24%	ENSBTAG00000015228/ENSBTAG00000010645/ENSBTAG00000020116/ENSBTAG00000046555/ENSBTAG00000012451/ENSBTAG00000024960/ENSBTAG00000017135/ENSBTAG00000002069/ENSBTAG00000002929/ENSBTAG00000021709/ENSBTAG00000008953/ENSBTAG00000050852/ENSBTAG00000047680/ENSBTAG00000008099/ENSBTAG00000007450/ENSBTAG00000023144/ENSBTAG00000053649/ENSBTAG00000011784/ENSBTAG00000015730/ENSBTAG00000006894/ENSBTAG00000048508/…	ITGB2/WAS/INHBB/FGR/NA/CTSS/GLMN/PTPN6/INHBA/CXCL9/GCNT1/ICAM1/CD74/B2M/SPI1/PTPRC/CSK/PSMB10/BCL3/CCL5/NOS2/CCR5/TAP1/BOLA-DMB/BOLA-DMA/BOLA-DRA/C2/JSP.1/BOLA/IRF4/UBE2D1/IRF7/ITGAL	33
HALLMARK_KRAS_SIGNALING_UP	147	0.386524	1.74865	0.000204481	0.000730289	0.000415111	2157	tags=27%, list=16%, signal=23%	ENSBTAG00000017135/ENSBTAG00000003039/ENSBTAG00000024503/ENSBTAG00000001774/ENSBTAG00000019741/ENSBTAG00000003396/ENSBTAG00000018347/ENSBTAG00000015311/ENSBTAG00000009292/ENSBTAG00000048237/ENSBTAG00000019251/ENSBTAG00000013125/ENSBTAG00000024918/ENSBTAG00000021187/ENSBTAG00000003012/ENSBTAG00000031287/ENSBTAG00000005215/ENSBTAG00000045767/ENSBTAG00000002215/ENSBTAG00000013066/ENSBTAG00000048508/…	ETV5/ZNF639/ITGB2/TSPAN7/GYPC/FCER1G/CTSS/PTPRR/C3AR1/TSPAN13/CROT/ZNF277/INHBA/CXCL10/IL33/KLF4/TRAF1/GFPT2/RETN/ID2/ENG/FGF9/SPRY2/BIRC3/IL10RA/MPZL2/MAFB/HSD11B1/DOCK2/MAP3K1/PLAUR/PEG3/TMEM100/EPB41L3/TMEM158/PSMB8/CFB/IGF2/PLAU/LAT2	40
HALLMARK_EPITHELIAL_MESENCHYMAL_TRANSITION	163	0.359848	1.63906	0.000593214	0.00197738	0.00112399	2822	tags=37%, list=21%, signal=30%	ENSBTAG00000013755/ENSBTAG00000013125/ENSBTAG00000015127/ENSBTAG00000021187/ENSBTAG00000007773/ENSBTAG00000025462/ENSBTAG00000007331/ENSBTAG00000019772/ENSBTAG00000009086/ENSBTAG00000005691/ENSBTAG00000048508/ENSBTAG00000054628/ENSBTAG00000008611/ENSBTAG00000009513/ENSBTAG00000013227/ENSBTAG00000019070/ENSBTAG00000018810/ENSBTAG00000024081/ENSBTAG00000017223/ENSBTAG00000014737/ENSBTAG00000008140/…	MYLK/ITGB5/PLOD2/PCOLCE2/COL6A2/BGN/WIPF1/FAP/VCAM1/P3H1/COL6A3/DCN/TIMP3/INHBA/MEST/CALD1/SLIT2/MSX1/TPM2/BMP1/ECM2/TPM4/COL5A3/GADD45B/TGFBI/SDC1/ID2/COL5A1/GJA1/CCN2/THBS2/MMP14/THBS1/CADM1/TAGLN/SERPINH1/PMEPA1/MYL9/TGM2/SDC4/SNAI2/CTHRC1/MATN2/GEM/PLOD1/LAMC2/FGF2/SLIT3/LOXL1/PLAUR/PVR/EMP3/PMP22/IGFBP4/ITGB3/OXTR/FBLN2/VEGFA/ACTA2/VEGFC/PLOD3	61
HALLMARK_MYC_TARGETS_V2	56	-0.448338	-1.77662	0.00164473	0.00493113	0.00280296	1940	tags=32%, list=15%, signal=28%	ENSBTAG00000017021/ENSBTAG00000015077/ENSBTAG00000007435/ENSBTAG00000002191/ENSBTAG00000015316/ENSBTAG00000007427/ENSBTAG00000007160/ENSBTAG00000008109/ENSBTAG00000012586/ENSBTAG00000007430/ENSBTAG00000010101/ENSBTAG00000012024/ENSBTAG00000014549/ENSBTAG00000003239/ENSBTAG00000015595/ENSBTAG00000007367/ENSBTAG00000015098/ENSBTAG00000018667	NA/HSPD1/CDK4/UTP20/MCM5/RCL1/RABEPK/MCM4/NPM1/TMEM97/MYBBP1A/GNL3/BYSL/RRP12/PPRC1/NOLC1/SLC29A2/AIMP2	18
HALLMARK_COAGULATION	93	0.402523	1.71009	0.00167658	0.00493113	0.00280296	2608	tags=39%, list=20%, signal=31%	ENSBTAG00000007153/ENSBTAG00000004594/ENSBTAG00000008612/ENSBTAG00000007450/ENSBTAG00000010279/ENSBTAG00000002472/ENSBTAG00000048122/ENSBTAG00000009658/ENSBTAG00000004178/ENSBTAG00000012265/ENSBTAG00000004840/ENSBTAG00000017280/ENSBTAG00000017077/ENSBTAG00000021435/ENSBTAG00000054533/ENSBTAG00000046158/ENSBTAG00000011545/ENSBTAG00000005947/ENSBTAG00000007101/ENSBTAG00000020638/ENSBTAG00000016267/…	LAMP2/PEF1/C1QA/S100A13/F3/GNG12/TIMP3/A2M/C1R/C1S/VWF/MAFF/GDA/BMP1/CTSV/C3/F12/CFD/PLEK/C8G/FYN/MMP14/THBS1/MMP7/SERPING1/CASP9/CSRP1/SIRT2/DUSP14/ITGB3/ACOX2/CFB/C2/PLAU/ADAM9/SH2B2	36
HALLMARK_IL2_STAT5_SIGNALING	163	0.336745	1.53383	0.00239635	0.00659626	0.00374945	2322	tags=28%, list=18%, signal=24%	ENSBTAG00000011765/ENSBTAG00000011515/ENSBTAG00000002929/ENSBTAG00000021102/ENSBTAG00000034883/ENSBTAG00000015874/ENSBTAG00000000078/ENSBTAG00000011600/ENSBTAG00000009903/ENSBTAG00000003012/ENSBTAG00000010987/ENSBTAG00000005215/ENSBTAG00000053741/ENSBTAG00000025462/ENSBTAG00000034985/ENSBTAG00000050334/ENSBTAG00000002333/ENSBTAG00000021527/ENSBTAG00000031184/ENSBTAG00000001987/ENSBTAG00000017266/…	NFKBIZ/ALCAM/CD86/TNFSF10/PLSCR2/PRAF2/ITGA6/BMPR2/SYT11/CSF1/PHLDA1/GABARAPL1/SLC2A3/NOP2/MAFF/ARL4A/HOPX/CXCL10/GLIPR2/PTCH1/TRAF1/GADD45B/CDC42SE2/HK2/GALM/PLAGL1/IL10RA/SWAP70/MAP3K8/BCL2L1/TGM2/SELP/SELL/IRF6/GUCY1B1/AMACR/IGF1R/FLT3LG/MYO1C/CCR4/AGER/CD83/NA/IRF4/CDKN1C/CASP3	46
HALLMARK_SPERMATOGENESIS	77	-0.398358	-1.68596	0.00250658	0.00659626	0.00374945	1801	tags=32%, list=14%, signal=28%	ENSBTAG00000009426/ENSBTAG00000015692/ENSBTAG00000021323/ENSBTAG00000018115/ENSBTAG00000009618/ENSBTAG00000011595/ENSBTAG00000020444/ENSBTAG00000030979/ENSBTAG00000005456/ENSBTAG00000013153/ENSBTAG00000006589/ENSBTAG00000047658/ENSBTAG00000014205/ENSBTAG00000012925/ENSBTAG00000019496/ENSBTAG00000021181/ENSBTAG00000021761/ENSBTAG00000010336/ENSBTAG00000020338/ENSBTAG00000014727/ENSBTAG00000039157/…	RFC4/AGFG1/MAST2/KIF2C/GPR182/CFTR/BRAF/EZH2/BUB1/NCAPH/LPIN1/TTK/CCNB2/CDKN3/NEK2/HSPA4L/PEBP1/NF2/TUBA3E/CSNK2A2/CCT6B/PHF7/IP6K1/PRKAR2A/TALDO1	25
HALLMARK_ANDROGEN_RESPONSE	92	-0.357414	-1.57093	0.00630673	0.0152572	0.00867251	2331	tags=27%, list=18%, signal=23%	ENSBTAG00000017162/ENSBTAG00000001221/ENSBTAG00000018255/ENSBTAG00000000679/ENSBTAG00000019954/ENSBTAG00000004269/ENSBTAG00000017639/ENSBTAG00000002191/ENSBTAG00000006103/ENSBTAG00000002081/ENSBTAG00000009132/ENSBTAG00000003619/ENSBTAG00000010423/ENSBTAG00000005828/ENSBTAG00000004688/ENSBTAG00000017636/ENSBTAG00000018857/ENSBTAG00000009174/ENSBTAG00000011839/ENSBTAG00000010426/ENSBTAG00000011635/…	TMPRSS2/RPS6KA3/STK39/XRCC5/DHCR24/XRCC6/SEC24D/BMPR1B/NKX3-1/MERTK/PGM3/SGK1/HMGCR/ACTN1/HMGCS1/LIFR/ABHD2/AKT1/CENPN/HSD17B14/LMAN1/RRP12/SCD/FADS1/RAB4A	25
HALLMARK_OXIDATIVE_PHOSPHORYLATION	197	-0.286063	-1.41212	0.00640802	0.0152572	0.00867251	2444	tags=22%, list=19%, signal=18%	ENSBTAG00000001044/ENSBTAG00000045703/ENSBTAG00000021724/ENSBTAG00000012490/ENSBTAG00000021688/ENSBTAG00000027879/ENSBTAG00000039582/ENSBTAG00000010503/ENSBTAG00000016037/ENSBTAG00000002507/ENSBTAG00000015853/ENSBTAG00000021651/ENSBTAG00000011419/ENSBTAG00000013113/ENSBTAG00000019295/ENSBTAG00000014820/ENSBTAG00000009462/ENSBTAG00000006396/ENSBTAG00000002944/ENSBTAG00000012113/ENSBTAG00000007332/…	TOMM70/SLC25A5/MTX2/ATP5MC3/SDHC/NDUFS2/ATP5F1B/SLC25A3/LDHB/PHB2/NDUFA5/VDAC1/HSPA9/SUCLG1/MDH1/HADHA/MPC1/OXA1L/TIMM9/ATP5MG/ATP5F1C/FH/TIMM17A/NDUFC1/ETFDH/SDHA/ETFA/COX5A/UQCRFS1/GOT2/GPI/ECH1/BCKDHA/COX10/AFG3L2/ATP5F1A/PDHB/COX15/SUPV3L1/SLC25A4/UQCRC2/MDH2/HCCS	43
HALLMARK_IL6_JAK_STAT3_SIGNALING	65	0.375119	1.50158	0.020179	0.0458614	0.0260686	3470	tags=43%, list=26%, signal=32%	ENSBTAG00000005978/ENSBTAG00000031231/ENSBTAG00000050852/ENSBTAG00000011600/ENSBTAG00000005816/ENSBTAG00000013569/ENSBTAG00000033107/ENSBTAG00000005603/ENSBTAG00000013025/ENSBTAG00000001725/ENSBTAG00000018137/ENSBTAG00000015032/ENSBTAG00000019428/ENSBTAG00000004211/ENSBTAG00000015312/ENSBTAG00000021523/ENSBTAG00000006078/ENSBTAG00000000283/ENSBTAG00000009987/ENSBTAG00000012829/ENSBTAG00000000563/…	HAX1/CSF1/ACVRL1/STAT2/A2M/LTBR/TNFRSF1A/NA/CXCL9/CXCL10/CXCL11/CD38/EBI3/IRF1/CD14/IRF9/MAP3K8/TLR2/OSMR/PIK3R5/STAT3/ITGB3/SOCS3/MYD88/CCR1/PIM1/SOCS1	28
HALLMARK_MYOGENESIS	151	0.302965	1.37126	0.0290915	0.0632425	0.0359483	2419	tags=31%, list=18%, signal=26%	ENSBTAG00000016819/ENSBTAG00000043553/ENSBTAG00000010880/ENSBTAG00000013755/ENSBTAG00000010549/ENSBTAG00000006550/ENSBTAG00000002129/ENSBTAG00000000434/ENSBTAG00000048122/ENSBTAG00000034373/ENSBTAG00000012307/ENSBTAG00000003329/ENSBTAG00000025462/ENSBTAG00000013347/ENSBTAG00000010649/ENSBTAG00000005691/ENSBTAG00000004344/ENSBTAG00000004879/ENSBTAG00000017697/ENSBTAG00000018169/ENSBTAG00000019219/…	MYLK/ITGB5/FOXO4/FABP3/GJA5/CNN3/ITGA7/MAPK12/IFRD1/AEBP1/IGFBP7/TPM2/SORBS3/GADD45B/CFD/GPX3/MAPRE3/EFS/KLF5/CRYAB/HSPB2/NCAM1/TAGLN/DENND2B/PPFIA4/FGF2/HSPB8/FST/MEF2A/GABARAPL2/CDH13/SIRT2/DMPK/MYO1C/GAA/ITGB4/DTNA/ACTN3/PC/TNNT3/TNNI2/ACSL1/MYH11/ATP2A1/SH2B1/CTF1/FHL1	47

## Sheet: GSEA.Nc7vsControl.20
Description	setSize	enrichmentScore	NES	pvalue	p.adjust	qvalues	rank	leading_edge	ENSEMBL	gene_name	Count
HALLMARK_INTERFERON_GAMMA_RESPONSE	180	0.817577	3.07077	2.03731e-52	1.01865e-50	5.36134e-51	1243	tags=61%, list=9%, signal=56%	ENSBTAG00000018993/ENSBTAG00000008954/ENSBTAG00000004679/ENSBTAG00000020116/ENSBTAG00000003039/ENSBTAG00000031231/ENSBTAG00000008953/ENSBTAG00000020649/ENSBTAG00000050852/ENSBTAG00000015228/ENSBTAG00000012330/ENSBTAG00000020884/ENSBTAG00000050239/ENSBTAG00000018040/ENSBTAG00000005215/ENSBTAG00000001725/ENSBTAG00000032265/ENSBTAG00000011467/ENSBTAG00000004989/ENSBTAG00000005603/ENSBTAG00000011343/…	CD86/PARP14/RTP4/TNFSF10/MX2/MX1/IFIH1/NMI/STAT1/CASP8/SP110/SLAMF7/FCGR1A/TXNIP/VCAM1/NA/IFI44/IFI44L/PDE4B/ITGB7/STAT2/CSF2RB/IL2RB/USP18/C1R/C1S/PTPN6/FGL2/IRF5/PARP12/BANK1/HERC6/CXCL9/CXCL10/CXCL11/CD38/DDX58/CD274/TRIM14/ICAM1/IRF1/CD74/VAMP5/RSAD2/CMPK2/IRF9/PSME2/PSME1/LYSMD2/GCH1/B2M/EPSTI1/CASP1/CASP4/IL10RA/TRIM21/UBE2L6/ZBP1/RBCK1/CD40/ZNFX1/RIPK2/ISG15/PLA2G4A/OAS2/LCP2/GZMA/ISG20/PM…	109
HALLMARK_ALLOGRAFT_REJECTION	158	0.784402	2.90586	2.21729e-38	5.54322e-37	2.91749e-37	1213	tags=54%, list=9%, signal=50%	ENSBTAG00000004679/ENSBTAG00000020116/ENSBTAG00000012451/ENSBTAG00000046555/ENSBTAG00000008953/ENSBTAG00000050852/ENSBTAG00000015228/ENSBTAG00000024960/ENSBTAG00000038938/ENSBTAG00000012330/ENSBTAG00000003038/ENSBTAG00000008099/ENSBTAG00000017135/ENSBTAG00000007450/ENSBTAG00000010645/ENSBTAG00000023144/ENSBTAG00000015710/ENSBTAG00000018040/ENSBTAG00000017060/ENSBTAG00000010303/ENSBTAG00000021709/…	IFNGR2/HCLS1/CD86/NA/ITGB2/IL2RG/CFP/WAS/LY75/INHBB/STAT1/LCK/CTSS/CD2/CSF1/GBP2/NCF4/IL2RB/PTPN6/CD4/TLR6/CXCL9/CXCL13/SIT1/CCL19/IL12RB1/IL27RA/ICAM1/NLRP3/CD74/ITK/ZAP70/IL1B/CD8B/CD8A/B2M/IL18/CD3E/CD3D/SPI1/MMP9/CD40/LYN/RIPK2/IL10/PTPRC/TLR2/LCP2/GZMA/IL16/CSK/WARS1/AARS1/PSMB10/MAP4K1/BCL3/PRKCG/CCL4/CCL5/CCL2/NOS2/CCR5/CCR1/BOLA-DOB/TAP2/TAP1/BOLA-DMB/BOLA-DMA/BOLA-DOA/TAPBP/CCND3/BOLA-DR…	86
HALLMARK_INTERFERON_ALPHA_RESPONSE	90	0.873614	3.03957	4.51422e-37	7.5237e-36	3.95984e-36	986	tags=72%, list=7%, signal=67%	ENSBTAG00000008954/ENSBTAG00000004679/ENSBTAG00000020116/ENSBTAG00000003039/ENSBTAG00000031231/ENSBTAG00000008953/ENSBTAG00000015228/ENSBTAG00000038938/ENSBTAG00000012330/ENSBTAG00000011515/ENSBTAG00000050239/ENSBTAG00000001725/ENSBTAG00000032265/ENSBTAG00000011467/ENSBTAG00000012335/ENSBTAG00000005603/ENSBTAG00000030932/ENSBTAG00000038625/ENSBTAG00000001576/ENSBTAG00000009768/ENSBTAG00000032369/…	PARP9/PARP14/RTP4/LAMP3/MX1/IFIH1/NMI/CASP8/SP110/TXNIP/MOV10/CSF1/NA/GBP2/IFI44/IFI44L/STAT2/USP18/C1S/TMEM140/PARP12/NUB1/HERC6/CXCL10/CXCL11/IRF1/CD74/RSAD2/CMPK2/TENT5A/IRF9/PSME2/PSME1/B2M/EPSTI1/CASP1/TRIM21/UBE2L6/SELL/ISG15/OAS1Y/OAS1Z/ISG20/IFI27/WARS1/TRIM25/CNP/DHX58/IFI35/LGALS3BP/UBA7/CCRL2/PSMB8/TAP1/PSMB9/JSP.1/BOLA/IFIT2/IFIT3/BATF2/IRF7/IRF2/IL4R	65
HALLMARK_INFLAMMATORY_RESPONSE	142	0.754705	2.75455	2.42512e-28	3.0314e-27	1.59548e-27	2069	tags=63%, list=15%, signal=54%	ENSBTAG00000031231/ENSBTAG00000050852/ENSBTAG00000027051/ENSBTAG00000002885/ENSBTAG00000019741/ENSBTAG00000011515/ENSBTAG00000005215/ENSBTAG00000001725/ENSBTAG00000032265/ENSBTAG00000005603/ENSBTAG00000010303/ENSBTAG00000020736/ENSBTAG00000016345/ENSBTAG00000012695/ENSBTAG00000032369/ENSBTAG00000047680/ENSBTAG00000001273/ENSBTAG00000008008/ENSBTAG00000016683/ENSBTAG00000005978/ENSBTAG00000014972/…	IFNGR2/RTP4/LAMP3/TNFSF10/CHST2/NA/CYBB/NMI/LCK/PTAFR/CSF1/F3/PDE4B/ATP2B1/ITGA5/IL2RB/C3AR1/SRI/NFKB1/CXCL9/CXCL10/CXCL11/SEMA4D/SLC31A2/ICAM1/ADGRE1/EBI3/IRF1/NLRP3/HBEGF/CD14/IL1R1/EIF2AK2/IL1B/MMP14/GCH1/IL18/IL10RA/P2RY2/CD82/APLNR/KLF6/CD40/LYN/RIPK2/IL10/CD55/RGS1/SELL/SELE/TNFRSF1B/PDPN/RGS16/TLR2/LCP2/PTGER4/OSMR/IL7R/NFKBIA/NOD2/CX3CL1/CCL17/SCN1B/AXL/PLAUR/PVR/C5AR1/EMP3/CCL5/CCL2/SCAR…	90
HALLMARK_TNFA_SIGNALING_VIA_NFKB	180	0.704091	2.64452	2.29917e-26	2.29917e-25	1.21009e-25	1677	tags=48%, list=12%, signal=42%	ENSBTAG00000031231/ENSBTAG00000008953/ENSBTAG00000009658/ENSBTAG00000008330/ENSBTAG00000001725/ENSBTAG00000050334/ENSBTAG00000025462/ENSBTAG00000005603/ENSBTAG00000010303/ENSBTAG00000020350/ENSBTAG00000025257/ENSBTAG00000001824/ENSBTAG00000024918/ENSBTAG00000008008/ENSBTAG00000016683/ENSBTAG00000014972/ENSBTAG00000034918/ENSBTAG00000006078/ENSBTAG00000013125/ENSBTAG00000009496/ENSBTAG00000001321/…	RCAN1/IFNGR2/NA/SAT1/IFIH1/KYNU/RNF19B/CSF1/F3/CCN1/PDE4B/JUN/ZC3H12A/PHLDA1/ATP2B1/NR4A1/DRAM1/MAFF/NFKB1/CXCL10/CXCL11/DDX58/TNC/TRAF1/KLF2/IER2/JUNB/ICAM1/TRIP10/GADD45B/IRF1/EGR1/HBEGF/DUSP2/IL1B/PLEK/SLC2A6/GCH1/FOS/BIRC3/IL18/CD44/PFKFB3/KLF6/PMEPA1/SDC4/TRIB1/CEBPD/RIPK2/PTGS2/ATF3/TLR2/DUSP1/PTGER4/IL7R/NFKBIA/TNFAIP2/ZFP36/PLAUR/BCL3/RELB/PPP1R15A/CCL4/CCL5/CCL2/STAT5A/SPHK1/SERPINB8/TGI…	86
HALLMARK_COMPLEMENT	159	0.63784	2.35749	1.0964e-15	9.13667e-15	4.80878e-15	1694	tags=36%, list=12%, signal=32%	ENSBTAG00000008954/ENSBTAG00000031231/ENSBTAG00000046555/ENSBTAG00000007153/ENSBTAG00000011193/ENSBTAG00000009658/ENSBTAG00000017135/ENSBTAG00000020884/ENSBTAG00000007450/ENSBTAG00000050239/ENSBTAG00000024503/ENSBTAG00000012695/ENSBTAG00000047680/ENSBTAG00000011100/ENSBTAG00000008612/ENSBTAG00000005978/ENSBTAG00000017280/ENSBTAG00000046158/ENSBTAG00000033731/ENSBTAG00000013125/ENSBTAG00000017722/…	WAS/GPD2/KYNU/DOCK10/LCK/C1QC/C1QA/FCER1G/S100A13/S100A12/CTSS/F3/DUSP6/C1R/C1S/MAFF/PDGFB/TFPI2/PIK3CG/CTSB/C3/IRF1/ERAP2/PLEK/FYN/GNG2/CASP1/CASP4/SERPING1/LYN/F5/CASP9/PLA2G4A/CSRP1/LCP2/GZMA/CTSH/LGMN/SERPINA1/CDH13/MT3/PLAUR/CCL5/PIK3R5/GNAI2/PSMB9/PLA2G7/CFB/C2/CTSC/PRCP/EHD1/IRF7/IRF2/PLAT/MSRB1/SERPINE1	57
HALLMARK_IL6_JAK_STAT3_SIGNALING	72	0.746864	2.52928	2.76069e-14	1.97192e-13	1.03785e-13	1084	tags=49%, list=8%, signal=45%	ENSBTAG00000031231/ENSBTAG00000050852/ENSBTAG00000001725/ENSBTAG00000005603/ENSBTAG00000007626/ENSBTAG00000013569/ENSBTAG00000005816/ENSBTAG00000008008/ENSBTAG00000005978/ENSBTAG00000019428/ENSBTAG00000049808/ENSBTAG00000011481/ENSBTAG00000015032/ENSBTAG00000006078/ENSBTAG00000001321/ENSBTAG00000010785/ENSBTAG00000025471/ENSBTAG00000001602/ENSBTAG00000000283/ENSBTAG00000012829/ENSBTAG00000012082/…	IFNGR2/IL13RA1/IL2RG/STAT1/CSF1/JUN/CSF2RA/NA/ACVRL1/STAT2/CSF2RB/TNFRSF1A/CXCL9/CXCL10/CXCL11/CXCL13/CD38/IL12RB1/EBI3/IRF1/CD14/IL1B/IRF9/TNFRSF1B/TLR2/OSMR/PIK3R5/STAT3/CCR1/BAK1/TNF/FAS/TNFRSF12A/IL4R	35
HALLMARK_KRAS_SIGNALING_UP	160	0.588565	2.17943	5.07616e-12	3.1726e-11	1.66979e-11	1852	tags=38%, list=14%, signal=33%	ENSBTAG00000003039/ENSBTAG00000019741/ENSBTAG00000017135/ENSBTAG00000005215/ENSBTAG00000001725/ENSBTAG00000017060/ENSBTAG00000024503/ENSBTAG00000005477/ENSBTAG00000045767/ENSBTAG00000011421/ENSBTAG00000007626/ENSBTAG00000024918/ENSBTAG00000046158/ENSBTAG00000013125/ENSBTAG00000038490/ENSBTAG00000001321/ENSBTAG00000003396/ENSBTAG00000014612/ENSBTAG00000008997/ENSBTAG00000001294/ENSBTAG00000014016/…	ITGB2/IL2RG/GYPC/LAPTM5/FCER1G/CTSS/CSF2RA/DUSP6/PTPRR/C3AR1/CLEC4A/CCND2/IKZF1/GNG11/IGFBP3/SPP1/CXCL10/IL33/TRAF1/PLVAP/RETN/HBEGF/GLRX/MALL/IL1B/TRIB2/ENG/CDADC1/FGF9/SPRY2/BIRC3/IL10RA/MAFB/MMP9/TRIB1/TNFRSF1B/RGS16/PTGS2/DOCK2/IL7R/ALDH1A3/IRF8/SCN1B/MAP4K1/PLAUR/PPP1R15A/CD37/TMEM100/JUP/ACE/TMEM158/PSMB8/CFB/H2BC12/F13A1/VWA5A/IGF2/PLAU/PLAT/LAT2	60
HALLMARK_E2F_TARGETS	195	-0.416876	-2.12416	7.87078e-11	4.37265e-10	2.3014e-10	4427	tags=47%, list=32%, signal=32%	ENSBTAG00000009427/ENSBTAG00000011044/ENSBTAG00000008088/ENSBTAG00000019703/ENSBTAG00000048152/ENSBTAG00000006911/ENSBTAG00000012184/ENSBTAG00000012443/ENSBTAG00000002742/ENSBTAG00000004956/ENSBTAG00000017019/ENSBTAG00000001697/ENSBTAG00000009586/ENSBTAG00000001343/ENSBTAG00000014380/ENSBTAG00000008934/ENSBTAG00000013100/ENSBTAG00000040065/ENSBTAG00000001626/ENSBTAG00000016332/ENSBTAG00000009956/…	DONSON/TFRC/TRA2B/STAG1/PRPS1/KIF4A/SUV39H1/SMC1A/RBBP7/SPC25/MCM6/BARD1/RPA2/CKS1B/DCLRE1B/DEPDC1/KIF2C/CDC20/CTPS1/ESPL1/RACGAP1/NUP107/PAN2/TMPO/MCM5/NCAPD2/RAD51AP1/CENPM/ING3/NUP205/TACC3/NA/MELK/ILF3/LMNB1/PTTG1/HMMR/MSH2/RRM2/ASF1A/MMS22L/SYNCRIP/BUB1B/CCNB2/CDKN3/DLGAP5/DIAPH3/RFC3/PDS5B/BRCA2/MRE11/IPO7/SSRP1/GINS1/CSE1L/ATAD2/PRKDC/MCM4/RAD21/POLE/RAN/CIT/CHEK2/RAD1/NUDT21/GINS3/CTCF/CC…	92
HALLMARK_G2M_CHECKPOINT	192	-0.388246	-1.96327	1.83475e-08	9.17375e-08	4.82829e-08	3405	tags=42%, list=25%, signal=32%	ENSBTAG00000002086/ENSBTAG00000024449/ENSBTAG00000014773/ENSBTAG00000021592/ENSBTAG00000008772/ENSBTAG00000030801/ENSBTAG00000004240/ENSBTAG00000005269/ENSBTAG00000004706/ENSBTAG00000014453/ENSBTAG00000010109/ENSBTAG00000021181/ENSBTAG00000004877/ENSBTAG00000006225/ENSBTAG00000024476/ENSBTAG00000018577/ENSBTAG00000012784/ENSBTAG00000021769/ENSBTAG00000011597/ENSBTAG00000021045/ENSBTAG00000007303/…	POLQ/STAG1/KIF4A/SUV39H1/SMC1A/MCM6/BARD1/CUL3/RPA2/E2F2/UCK2/CKS1B/CDC7/RAD54L/KIF2C/CDC20/SFPQ/RACGAP1/CCNT1/SLC38A1/TMPO/MCM5/CCNA2/NSD2/FANCC/SMC2/UPF1/ILF3/CHAF1A/LMNB1/G3BP1/HMMR/BUB1/ODF2/TTK/CASP8AP2/SYNCRIP/FBXO5/SMAD3/KIF23/PRMT5/KNL1/CCNB2/CDKN3/MNAT1/PDS5B/BRCA2/SLC7A1/CUL4A/TFDP1/CUL5/NUP98/NUMA1/KIF5B/TPX2/RBL1/SQLE/RAD21/HNRNPU/CENPF/POLE/KMT5A/CTCF/LIG3/KPNB1/CDC6/KPNA2/KIF15/TRAI…	80
HALLMARK_APOPTOSIS	149	0.549221	2.01901	3.14179e-08	1.42809e-07	7.51624e-08	1697	tags=32%, list=12%, signal=28%	ENSBTAG00000031231/ENSBTAG00000008953/ENSBTAG00000020884/ENSBTAG00000050239/ENSBTAG00000025462/ENSBTAG00000017256/ENSBTAG00000013569/ENSBTAG00000024918/ENSBTAG00000014762/ENSBTAG00000015718/ENSBTAG00000015032/ENSBTAG00000001321/ENSBTAG00000017363/ENSBTAG00000010785/ENSBTAG00000025471/ENSBTAG00000000277/ENSBTAG00000001008/ENSBTAG00000019017/ENSBTAG00000012082/ENSBTAG00000013367/ENSBTAG00000019079/…	TNFSF10/SAT1/CASP8/PEA15/TXNIP/CD2/DPYD/JUN/PPT1/IGFBP6/TIMP3/HMOX1/CCND2/BID/TSPO/CD38/BNIP3L/GADD45B/IRF1/CD14/IL1B/F2R/PLCB2/GCH1/CASP1/CASP4/BIRC3/IL18/CD44/BCL2L1/CASP9/RNASEL/ATF3/ISG20/FDXR/SMAD7/GPX1/TAP1/TNF/IER3/FAS/PPP2R5B/NA/PRF1/PLAT/TNFRSF12A/HSPB1	47
HALLMARK_COAGULATION	98	0.597459	2.10078	3.48797e-08	1.45332e-07	7.64906e-08	1694	tags=37%, list=12%, signal=32%	ENSBTAG00000007153/ENSBTAG00000009658/ENSBTAG00000007450/ENSBTAG00000048122/ENSBTAG00000008612/ENSBTAG00000017280/ENSBTAG00000046158/ENSBTAG00000021697/ENSBTAG00000010992/ENSBTAG00000005947/ENSBTAG00000011545/ENSBTAG00000013607/ENSBTAG00000021435/ENSBTAG00000004840/ENSBTAG00000020638/ENSBTAG00000012442/ENSBTAG00000021378/ENSBTAG00000016057/ENSBTAG00000009691/ENSBTAG00000004587/ENSBTAG00000018843/…	C1QA/S100A13/F3/DUSP6/RAPGEF3/TIMP3/C1R/C1S/VWF/MAFF/PDGFB/TFPI2/CFI/WDR1/CTSB/GDA/C3/CFD/PLEK/C8G/FYN/CAPN5/SERPING1/MMP9/CASP9/CSRP1/CTSH/LGMN/SERPINA1/CFB/C2/HTRA1/PLAU/PLAT/SH2B2/SERPINE1	36
HALLMARK_IL2_STAT5_SIGNALING	173	0.522851	1.9536	4.16806e-08	1.6031e-07	8.43736e-08	2633	tags=38%, list=19%, signal=31%	ENSBTAG00000011515/ENSBTAG00000005215/ENSBTAG00000001725/ENSBTAG00000050334/ENSBTAG00000025462/ENSBTAG00000038625/ENSBTAG00000011982/ENSBTAG00000016345/ENSBTAG00000049808/ENSBTAG00000013118/ENSBTAG00000001602/ENSBTAG00000003012/ENSBTAG00000000283/ENSBTAG00000019017/ENSBTAG00000009717/ENSBTAG00000025405/ENSBTAG00000016208/ENSBTAG00000006685/ENSBTAG00000000711/ENSBTAG00000004305/ENSBTAG00000021435/…	NFKBIZ/CD86/TNFSF10/PRAF2/TLR7/BMPR2/ECM1/CSF1/NA/PHLDA1/SOCS2/IL2RB/EMP1/GABARAPL1/CCND2/MAFF/FGL2/SPP1/CXCL10/GLIPR2/TRAF1/GADD45B/GALM/CAPG/IFNGR1/SNX9/F2RL2/BATF/EEF1AKMT1/GPR83/IL10RA/SWAP70/CD44/MAP3K8/KLF6/CTSZ/BCL2L1/AHCY/TGM2/NDRG1/CA2/MAPKAPK2/IL10/SELL/DHRS3/TNFRSF1B/RGS16/BATF3/GUCY1B1/PUS1/AMACR/IRF8/SLC1A5/FLT3LG/SYNGR2/CCND3/AGER/CD83/IRF4/CDKN1C/CD81/P4HA1/IL4R	65
HALLMARK_MITOTIC_SPINDLE	199	-0.35885	-1.83295	5.57893e-07	1.99248e-06	1.04867e-06	3630	tags=45%, list=27%, signal=34%	ENSBTAG00000008934/ENSBTAG00000015537/ENSBTAG00000055120/ENSBTAG00000005514/ENSBTAG00000027024/ENSBTAG00000020281/ENSBTAG00000021556/ENSBTAG00000023814/ENSBTAG00000024449/ENSBTAG00000011875/ENSBTAG00000021997/ENSBTAG00000011172/ENSBTAG00000007648/ENSBTAG00000005269/ENSBTAG00000014453/ENSBTAG00000005453/ENSBTAG00000013744/ENSBTAG00000010109/ENSBTAG00000021181/ENSBTAG00000010402/ENSBTAG00000009218/…	ITSN1/DLG1/ECT2/NCK1/PCNT/KIF4A/OPHN1/SMC1A/SHROOM2/TLK1/EPB41/WASF2/CAPZB/ARHGEF11/SASS6/ARHGAP29/KIF2C/FGD6/ESPL1/RACGAP1/MYH9/FGD4/STK38L/RAPGEF5/ANLN/PALLD/CNTRL/MAP1S/NA/LMNB1/SYNPO/BCL2L11/BUB1/ALMS1/SOS1/LRPPRC/NCK2/KIF3C/TSC1/TTK/LATS1/FBXO5/APC/KIF23/NIN/MYO1E/CCNB2/DLGAP5/BRCA2/FARP1/ARHGEF7/TUBGCP3/CEP57/ARHGEF12/NUMA1/CKAP5/ABI1/KIF5B/NET1/TPX2/ARFGEF1/CDC42BPA/RASAL2/CENPF/ARHGAP10/K…	90
HALLMARK_P53_PATHWAY	182	0.473584	1.77802	1.36982e-05	4.56608e-05	2.4032e-05	2736	tags=38%, list=20%, signal=31%	ENSBTAG00000008953/ENSBTAG00000050239/ENSBTAG00000008330/ENSBTAG00000000163/ENSBTAG00000025622/ENSBTAG00000017363/ENSBTAG00000010785/ENSBTAG00000019711/ENSBTAG00000001294/ENSBTAG00000025434/ENSBTAG00000017287/ENSBTAG00000016532/ENSBTAG00000002435/ENSBTAG00000000711/ENSBTAG00000004305/ENSBTAG00000004037/ENSBTAG00000019712/ENSBTAG00000008507/ENSBTAG00000021766/ENSBTAG00000011358/ENSBTAG00000008545/…	PRMT2/IRAK1/SAT1/INHBB/RNF19B/SFN/S100A4/S100A10/TXNIP/JUN/PLK3/BTG1/DDIT3/DRAM1/HMOX1/NA/CCND2/UPP1/RCHY1/NINJ1/KLF4/STOM/HBEGF/SDC1/RALGDS/TPD52L1/RPS12/F2R/ZFP36L1/FOS/CASP1/CD82/DDB2/PROCR/NDRG1/WWP1/COQ8A/RGS16/ATF3/TRAFD1/TCN2/JAG2/CDH13/OSGIN1/PPP1R15A/BAX/TAX1BP3/TOB1/KRT17/SPHK1/ITGB4/FDXR/MAPKAPK3/XPC/TAP1/BAK1/DEF6/CDKN1A/CCND3/IER3/FAS/PTPRE/VWA5A/ST14/CD81/CTSD/DDIT4/ABAT/NUPR1	69
HALLMARK_EPITHELIAL_MESENCHYMAL_TRANSITION	165	0.478624	1.78024	1.53774e-05	4.80543e-05	2.52917e-05	2896	tags=38%, list=21%, signal=30%	ENSBTAG00000025462/ENSBTAG00000013125/ENSBTAG00000017363/ENSBTAG00000010785/ENSBTAG00000018013/ENSBTAG00000012082/ENSBTAG00000007773/ENSBTAG00000051298/ENSBTAG00000016208/ENSBTAG00000004037/ENSBTAG00000054628/ENSBTAG00000003806/ENSBTAG00000020638/ENSBTAG00000009513/ENSBTAG00000009844/ENSBTAG00000005260/ENSBTAG00000011154/ENSBTAG00000015127/ENSBTAG00000011473/ENSBTAG00000011424/ENSBTAG00000010875/…	MYLK/PFN2/PLOD2/BGN/FLNA/SAT1/ECM1/VCAM1/CCN1/JUN/GPX7/P3H1/GLIPR1/ITGA5/TIMP3/MGP/TFPI2/IGFBP3/INHBA/MEST/SPP1/MSX1/TPM2/TNC/COLGALT1/GADD45B/FSTL3/TGFBI/CAPG/SDC1/MATN3/ID2/CCN2/THBS2/MMP14/TAGLN/SERPINH1/CD44/VIM/PMEPA1/MYL9/TGM2/SDC4/SNAI2/MATN2/GEM/PLOD1/LAMC2/FGF2/BASP1/LOXL1/MMP2/PLAUR/PVR/EMP3/PMP22/ACTA2/FAS/HTRA1/VEGFC/TNFRSF12A/PLOD3/SERPINE1	63
HALLMARK_UV_RESPONSE_UP	140	0.475595	1.7372	6.58701e-05	0.000193736	0.000101966	1626	tags=21%, list=12%, signal=19%	ENSBTAG00000020116/ENSBTAG00000031231/ENSBTAG00000008953/ENSBTAG00000019386/ENSBTAG00000010303/ENSBTAG00000002069/ENSBTAG00000016683/ENSBTAG00000035587/ENSBTAG00000038415/ENSBTAG00000012046/ENSBTAG00000013367/ENSBTAG00000007075/ENSBTAG00000025762/ENSBTAG00000008545/ENSBTAG00000014261/ENSBTAG00000020034/ENSBTAG00000008493/ENSBTAG00000016874/ENSBTAG00000000428/ENSBTAG00000011729/ENSBTAG00000000507/…	PPT1/NR4A1/HMOX1/SLC6A12/BID/MSX1/AQP3/DNAJB1/JUNB/ICAM1/IRF1/GCH1/HSPA2/FOS/GRINA/LYN/ATF3/TARS1/NFKBIA/ARRB2/STARD3/CNP/TAP1/BAK1/CCND3/NA/BOLA-NC1/JSP.1/BOLA/NAT1	30
HALLMARK_HYPOXIA	176	0.436994	1.6391	0.000306883	0.000852452	0.000448659	2626	tags=34%, list=19%, signal=27%	ENSBTAG00000031750/ENSBTAG00000014762/ENSBTAG00000000163/ENSBTAG00000013125/ENSBTAG00000021697/ENSBTAG00000001294/ENSBTAG00000019754/ENSBTAG00000026676/ENSBTAG00000016208/ENSBTAG00000000711/ENSBTAG00000023659/ENSBTAG00000021435/ENSBTAG00000004037/ENSBTAG00000013863/ENSBTAG00000011358/ENSBTAG00000039958/ENSBTAG00000008545/ENSBTAG00000009513/ENSBTAG00000009844/ENSBTAG00000008573/ENSBTAG00000008683/…	CHST2/BGN/PDK3/CXCR4/SDC3/PKLR/S100A4/SELENBP1/F3/CCN1/JUN/BTG1/DDIT3/LARGE1/HMOX1/TPI1/MAFF/PDGFB/IGFBP3/PLAC8B/SAP30/BNIP3L/TGFBI/GLRX/CCN2/ANXA2/PGF/FOS/TGFB3/CAVIN3/PFKFB3/KLF6/TGM2/SDC4/NDRG1/ATF3/DUSP1/STC2/ISG20/MT2A/ZFP36/PLAUR/PPP1R15A/GYS1/WSB1/ADORA2B/CAVIN1/GAA/JMJD6/CDKN1A/IER3/DPYSL4/LDHA/ETS1/CDKN1C/DDIT4/P4HA1/PHKG1/SERPINE1	59
HALLMARK_SPERMATOGENESIS	78	-0.393465	-1.79246	0.000327729	0.000862444	0.000453918	2007	tags=44%, list=15%, signal=37%	ENSBTAG00000013147/ENSBTAG00000030453/ENSBTAG00000014727/ENSBTAG00000004126/ENSBTAG00000005269/ENSBTAG00000010109/ENSBTAG00000021181/ENSBTAG00000000526/ENSBTAG00000021323/ENSBTAG00000014068/ENSBTAG00000019496/ENSBTAG00000015325/ENSBTAG00000039157/ENSBTAG00000002166/ENSBTAG00000025442/ENSBTAG00000047658/ENSBTAG00000012925/ENSBTAG00000005936/ENSBTAG00000005456/ENSBTAG00000003128/ENSBTAG00000021921/…	RFC4/MLF1/TOPBP1/STAM2/AGFG1/SPATA6/MAST2/KIF2C/GPR182/DMC1/CFTR/BRAF/BUB1/NCAPH/LPIN1/STRBP/TTK/MAP7/CCNB2/CDKN3/ZC3H14/CCNA1/MTOR/HSPA4L/NEFH/TUBA3E/CSNK2A2/CCT6B/PHF7/PRKAR2A/CRISP2/HSPA1L/CDK1/VDAC3	34
HALLMARK_MYC_TARGETS_V1	198	-0.297165	-1.52151	0.000480957	0.00120239	0.000632838	4217	tags=33%, list=31%, signal=23%	ENSBTAG00000021979/ENSBTAG00000047249/ENSBTAG00000021691/ENSBTAG00000012890/ENSBTAG00000013123/ENSBTAG00000001697/ENSBTAG00000003697/ENSBTAG00000012703/ENSBTAG00000008736/ENSBTAG00000012739/ENSBTAG00000014380/ENSBTAG00000001626/ENSBTAG00000014727/ENSBTAG00000007003/ENSBTAG00000012586/ENSBTAG00000030965/ENSBTAG00000017889/ENSBTAG00000008896/ENSBTAG00000048107/ENSBTAG00000001988/ENSBTAG00000015316/…	TOMM70/RFC4/TRA2B/PRPS2/HNRNPA3/PSMD14/MCM6/NA/HSPD1/EEF1B2/HNRNPR/CCT3/CDC20/CTPS1/PABPC4/HNRNPA1/CCT2/XPOT/SLC25A3/MCM5/EIF3D/PHB2/PPIA/CUL1/CCNA2/DHX15/CANX/NOP16/VDAC1/ETF1/G3BP1/PCBP1/SYNCRIP/TCP1/TFDP1/EIF4G2/RRM1/MCM4/COPS5/HNRNPU/TARDBP/ABCE1/RAN/SF3A1/NPM1/CCT5/SF3B3/KARS1/GOT2/UBA2/C1QBP/EIF4A1/KPNB1/KPNA2/TYMS/MCM2/SRPK1/GLO1/MRPS18B/NOLC1/VDAC3/GSPT1/EIF4H/MCM7/EIF3B	65
HALLMARK_PROTEIN_SECRETION	94	-0.348005	-1.62398	0.00184709	0.00439784	0.00231465	3017	tags=38%, list=22%, signal=30%	ENSBTAG00000049615/ENSBTAG00000020661/ENSBTAG00000046385/ENSBTAG00000005016/ENSBTAG00000001057/ENSBTAG00000054239/ENSBTAG00000006556/ENSBTAG00000002769/ENSBTAG00000003872/ENSBTAG00000017028/ENSBTAG00000005694/ENSBTAG00000006690/ENSBTAG00000000274/ENSBTAG00000017639/ENSBTAG00000020130/ENSBTAG00000016223/ENSBTAG00000016708/ENSBTAG00000006014/ENSBTAG00000003619/ENSBTAG00000000799/ENSBTAG00000011068/…	SOD1/AP2M1/RAB5A/VAMP7/ATP7A/RPS6KA3/SEC22B/MON2/ARFGAP3/ICA1/SCRN1/YKT6/SEC24D/USO1/SEC31A/CLCN3/ABCA1/DOP1A/IGF2R/AP3B1/SCAMP1/TMED10/ARCN1/COPB1/STAM/STX16/ARFGEF2/ARFGEF1/NA/MAPK1/AP1G1/TOM1L1/CLTC/LMAN1/EGFR/GBF1	36
HALLMARK_CHOLESTEROL_HOMEOSTASIS	72	-0.3698	-1.64473	0.00363857	0.00826949	0.00435236	1615	tags=28%, list=12%, signal=25%	ENSBTAG00000002326/ENSBTAG00000019847/ENSBTAG00000014265/ENSBTAG00000011839/ENSBTAG00000014324/ENSBTAG00000000704/ENSBTAG00000001333/ENSBTAG00000015505/ENSBTAG00000005498/ENSBTAG00000005574/ENSBTAG00000018936/ENSBTAG00000016313/ENSBTAG00000015980/ENSBTAG00000007840/ENSBTAG00000009231/ENSBTAG00000013303/ENSBTAG00000016465/ENSBTAG00000055207/ENSBTAG00000012432/ENSBTAG00000002827	LSS/NSDHL/SREBF2/ANTXR2/CPEB2/FDFT1/CLU/ACAT2/HMGCR/LGALS3/ACSS2/SQLE/HMGCS1/ECH1/FASN/PPARG/SCD/FADS2/DHCR7/GUSB	20
HALLMARK_UNFOLDED_PROTEIN_RESPONSE	109	-0.296676	-1.40335	0.00823162	0.0178948	0.00941833	3226	tags=38%, list=24%, signal=29%	ENSBTAG00000003222/ENSBTAG00000018653/ENSBTAG00000017362/ENSBTAG00000001928/ENSBTAG00000046671/ENSBTAG00000006417/ENSBTAG00000007763/ENSBTAG00000001013/ENSBTAG00000015316/ENSBTAG00000024476/ENSBTAG00000019479/ENSBTAG00000012065/ENSBTAG00000005970/ENSBTAG00000022731/ENSBTAG00000020376/ENSBTAG00000003748/ENSBTAG00000010518/ENSBTAG00000011419/ENSBTAG00000012881/ENSBTAG00000020215/ENSBTAG00000007662/…	EIF4G1/NABP1/ATF6/CKS1B/SHC1/CNOT2/XPOT/HSP90B1/ASNS/SDAD1/SEC31A/WFS1/CNOT6/EEF2/HSPA9/SLC1A4/PDIA6/HSPA5/DCP2/DNAJC3/HYOU1/KIF5B/YWHAZ/XBP1/NPM1/SLC30A5/MTREX/PAIP1/EDC4/EIF4A1/ERN1/EIF4A3/NA/EDEM1/DCP1A/NFYA/SSR1/EXOC2/NOLC1/SRPRA/PARN	41
HALLMARK_APICAL_JUNCTION	166	0.376497	1.39989	0.0181991	0.0379147	0.0199551	2041	tags=27%, list=15%, signal=23%	ENSBTAG00000023144/ENSBTAG00000010303/ENSBTAG00000000095/ENSBTAG00000024869/ENSBTAG00000013118/ENSBTAG00000003012/ENSBTAG00000026676/ENSBTAG00000007773/ENSBTAG00000004767/ENSBTAG00000007213/ENSBTAG00000003418/ENSBTAG00000039355/ENSBTAG00000017970/ENSBTAG00000020983/ENSBTAG00000009513/ENSBTAG00000000345/ENSBTAG00000011473/ENSBTAG00000000793/ENSBTAG00000045901/ENSBTAG00000019369/ENSBTAG00000008114/…	CD86/ARHGEF6/MSN/CD99/SDC3/ADAM15/AMIGO1/VCAM1/NEXN/LIMA1/VWF/MAPK11/ZYX/CD274/SYK/TRAF1/ICAM1/MADCAM1/TGFBI/ACTG2/LAYN/MDK/SIRPA/MYL9/MMP9/LAMC2/CD34/PTPRC/RHOF/CLDN5/FYB1/CX3CL1/NECTIN2/VASP/RRAS/JUP/NA/ITGA9/GNAI2/TSPAN4/CLDN6/CLDN4/CLDN15/FSCN1/ACTB	45
HALLMARK_APICAL_SURFACE	35	0.522092	1.56835	0.0235557	0.0471115	0.0247955	1588	tags=31%, list=12%, signal=28%	ENSBTAG00000016345/ENSBTAG00000007626/ENSBTAG00000013125/ENSBTAG00000024869/ENSBTAG00000000240/ENSBTAG00000020034/ENSBTAG00000010073/ENSBTAG00000003446/ENSBTAG00000004895/ENSBTAG00000003822/ENSBTAG00000011969	IL2RG/CROCC/IL2RB/AKAP7/LYN/CX3CL1/PLAUR/FLOT2/AFAP1L2/HSPB1/EPHB4	11
