# Supplementary material for: Whole-transcriptome analysis reveals virulence-specific pathogen−host interactions at the placenta in bovine neosporosis
Source: Front Immunol. 2023 Jul 14;14:1198609. doi: 10.3389/fimmu.2023.1198609 (PMC10380943; doi:10.3389/fimmu.2023.1198609)
Supplement: Supplementary file 9 [file Table_8.xlsx]

## Sheet: Cluster 1
parent

## Sheet: Cluster 2
parent

## Sheet: Cluster 3
parent

## Sheet: Cluster 4
parent

## Sheet: Cluster 5
parent

## Sheet: Cluster 6
parent
